# Supplementary material for: Integrative analyses of TEDDY Omics data reveal lipid metabolism abnormalities, increased intracellular ROS and heightened inflammation prior to autoimmunity for type 1 diabetes
Source: Genome Biol. 2021 Jan 21;22:39. doi: 10.1186/s13059-021-02262-w (PMC7818777; doi:10.1186/s13059-021-02262-w)
Supplement: Supplementary file 3 — Additional file 3. GCTOF metabolomics data processed. [file 13059_2021_2262_MOESM3_ESM.csv]

	1	2	3	4	5	6	7	8	12	13	14	15	16	17	18	19	20	21	22	23	24	25	26	27	28	29	30	31	32	33	34	35	36	37	38	44	45	46	47	48	49	50	51	52	53	54	55	56	57
Sample.Individual.Id	7158992	5155768	4700698	8832589	1739042	2391440	9447525	8811145	1894152	3465406	9527928	3217991	5037772	2688429	9006583	1158536	4959374	3156875	5368868	2315005	6476879	6604420	1458593	1662673	9171013	4968442	8853687	2138212	6537662	4625842	9054257	2625111	2207685	8619318	8051266	8475183	4638225	7800574	2423751	5914417	7683055	2238707	7792352	4069200	6155720	6188011	1719300	4888229	4813276
Individual.Id	461194	322561	335139	420770	308626	349287	515413	944785	720891	380372	467395	581651	720891	380372	467395	581651	720891	380372	467395	581651	720891	380372	581651	881791	863345	881791	863345	968254	991828	523984	535102	727441	523984	535102	727441	571318	380933	571318	804702	314605	281518	712061	762465	314605	281518	712061	762465	314605	281518
Age.in.Months	9	9	9	9	21	21	21	21	42	42	42	42	45	45	45	45	48	48	48	48	54	54	54	3	3	9	9	9	9	3	3	3	6	6	6	57	57	60	60	15	15	15	15	18	18	18	18	21	21
Time.to.IA	0	0	0	0	-12	-12	-12	-12	-12	-12	-12	-12	-9	-9	-9	-9	-6	-6	-6	-6	0	0	0	-6	-6	0	0	0	0	-3	-3	-3	0	0	0	-3	-3	0	0	-12	-12	-12	-12	-9	-9	-9	-9	-6	-6
ID_xylulose_NIST_66306	71.1042971333333	-89.2670956666666	-56.8135230666666	-67.2322726666666	-33.7324365333333	17.0486989666666	65.6546156666667	18.4939949666667	-72.52489005	-65.91128975	-84.23447855	367.72043845	6.8539725	10.0749973	-7.14442890000001	-23.4924859	-19.7980876666667	-14.7396020666667	-14.4064113666667	88.5402764333333	-46.818440225	36.029103475	57.607776975	2.29747015000001	-2.29747015000001	-56.7453444666666	88.6933749333334	-37.6081290666666	119.150787533333	-7.852582275	1.810894225	13.894270325	-11.898630675	21.365936425	2.43132492500001	-223.8004347	223.8004347	-13.30646705	13.30646705	13.01277775	-5.79430834999999	-57.25112555	24.00710065	1.96444903333332	-5.86486116666666	-32.2084743666667	32.1799884333333	15.1706330333333	-32.6362131666667
ID_xylose_169	-128.3610682	-557.4111885	819.4922101	123.002183	929.27519675	-575.47942515	-758.19342135	-1454.15274375	-207.022579	356.1863707	20.2614570999999	244.6199092	612.570683	1049.5603504	-1176.8081672	-1710.4642322	-97.3161452333334	312.088054166667	172.175631566667	-192.315250033333	180.927254725	-85.8301471749999	-276.024362275	212.1080199	-212.1080199	3583.71101728333	-7244.67272421667	-5833.55409581667	2327.09376818333	141.47934015	148.87695375	-431.83563405	67.1835912750003	228.332334475	-362.699517025	-9190.35334795	9190.35334795	-38.8403361	38.8403361	-825.934934316667	-1250.66736861667	-1181.18356501667	4909.65573658333	3.41507743333341	265.953784433333	-246.255220066667	-29.9437966666667	-1142.43890931667	-750.138001916667
ID_xylitol_5857	-27.4180684333333	-23.5398046333333	95.2429704666667	10.5510394666667	4.55163726666669	111.377239966667	-45.3941293333333	-79.6380224333333	28.7006180666667	13.2956528666667	-86.0873400333333	-13.3101670333333	7.0388662	37.4034508	-27.8605778	-30.6594716	6.10963536666665	-10.4255613333333	-10.3829050333333	2.47956026666665	9.6958692	26.1230436	-45.514782	8.1165694	-8.1165694	-48.1682265166667	13.0018159833333	94.9670403833333	36.5358231833333	1.83245435000001	-0.00687725000000228	-3.65803144999998	18.47439825	-150.49464385	113.54584735	-216.8242632	216.8242632	500.18567005	-500.18567005	4.28825163333335	-47.6124693666667	1.43575853333334	33.3119559333333	-11.7253959666667	5.97814073333333	-40.6671978666667	69.8652450333334	-25.4129880833333	21.4188175166667
ID_xanthine_1669	15.7915575833333	-13.0966422166667	-27.5236852166667	-6.75434531666666	-23.3125394	28.9913328	63.1594283	-22.2131429	3.61341881666667	0.173535116666656	24.1884269166667	-35.2022184833333	-2.74928385	17.87899435	-11.34763245	1.71648965	3.38766503333333	-17.4742235666667	-2.59260976666666	9.90383823333333	32.263922475	-40.604262025	-23.923582925	-15.7962645	15.7962645	11.0157782	36.373403	-41.4301972	-27.9905404	7.420626525	-8.83803877499999	-6.003214275	7.566719325	-7.573806975	-7.559631675	-14.28045615	14.28045615	8.9959301	-8.9959301	31.8014692	-47.4568575	-14.533706	-33.4138441	-8.11134001666667	7.68060808333333	-4.88684331666667	21.5402552833333	-12.4093993166667	2.84606338333334
ID_valine_34069	-20845.94317925	-28967.35052515	72504.50487835	19000.67518455	20257.7819451333	-43943.9061370667	-446.299685966689	-16383.1400123667	10605.7721339	1250.74183399999	-36171.2205668	3103.1623311	-8887.80414358331	-17228.0740003833	-14456.4903763833	58347.9768075167	-14147.63729255	1921.54044485002	-12246.20674235	52767.57817515	-408.637291974999	-36343.429717675	37160.704301625	14159.39222255	-14159.39222255	9111.10941091666	-25042.2266844833	22287.3407063167	-24578.4422545833	-7684.140607325	7508.95644147499	7859.324773175	9343.38148347501	-37057.382451825	18370.619484875	12362.18921325	-12362.18921325	-31909.9177904	31909.9177904	5998.13876098333	-17076.0426252167	40642.5019435833	-41560.8756013167	16432.3712836	-20297.9700268	8704.45869860001	-37703.6025226	15893.89813635	-3801.84032454999
ID_uridine_4705	-2.71388753333333	-0.918646933333335	-11.9319371333333	20.9922466666667	-28.0542976333333	40.4273278666667	11.0705829666667	32.6649820666667	-35.928005	96.8554534	12.9744596	-2.04589800000001	-0.225766233333331	-22.8952560333333	4.01411826666667	19.5584364666667	5.79363011666666	-53.5078601833333	-36.8073779833333	72.9343478166667	-15.26529925	14.74151595	15.78908255	-8.30944505000001	8.30944504999999	26.97399115	41.12471765	-86.57930935	-35.46738175	-23.19293355	41.93082495	4.45504214999998	-1.732938225	16.759632275	-13.293755825	-8.12798094999999	8.12798095	21.08412835	-21.08412835	-10.7211171833333	1.67157121666668	91.5316680166667	-61.0398876833333	-42.1777029666667	84.4267206333333	29.7883548333333	12.3180334333333	-37.7852159333333	74.3731426666667
ID_uric_acid_23	754.6854016	-1165.9912124	-1446.7638522	348.698859799999	-4785.56680806667	8591.77749083333	3337.11018943333	2427.81274393333	856.086520716666	8774.17672831667	-6427.16966618333	-4915.26662428333	-1410.29279113333	11290.2179977667	-3231.54594923333	-3827.79367513333	1853.29995776667	-128.325113933333	1096.90229116667	-6528.47705053333	1619.074688675	-1335.544620925	-1902.604756425	1711.3667106	-1711.3667106	4070.55719783333	-6633.84813726667	-2504.21394296667	-3073.60951326667	-742.984264275	-1389.375886475	2875.344415025	-1163.1201761	-8056.748992	10382.9893442	414.136965649999	-414.136965649999	1283.39644775	-1283.39644775	-3467.38249661667	3335.34188738333	-7672.19692331667	14739.0025257833	-7443.13049076667	14050.7085831333	-4198.61757596667	12477.3004651333	-5360.12800743333	6873.73180226667
ID_urea_135	-228.33070655	-436.58439975	406.81180055	714.76471885	303.990601983333	-1466.96858851667	1685.52222668333	-1130.52544411667	-91.9792705833333	-183.330830183333	121.167106816667	338.101535116667	-299.0837497	164.7989299	880.2693867	-147.8170675	148.469290933333	-439.449968166667	-177.111653466667	171.153748833333	-13.4127722	-13.1550018	39.9805462	66.10633245	-66.10633245	216.369941083333	-308.692757316667	-362.653335516667	22.2362695833333	415.62715755	-659.21372095	-172.04059415	-93.36113915	276.94190435	-90.21962605	-81.3108770000001	81.3108769999999	-402.00100445	402.00100445	56.5612479333333	-571.676625466667	920.674170133333	-518.681288466667	-28.25427195	66.12890225	91.31359435	-72.67968075	-228.624870283333	68.6389991166666
ID_uracil_3023	-0.15976586666666	25.9902869333334	-9.24008406666665	-16.2709052666667	-0.84278978333333	24.3400536166667	-15.6285793833333	-6.18310488333334	-1.20633006666665	4.94927243333336	27.6359565333333	-28.9662387666666	-2.19319993333333	9.97622346666667	-5.24632093333334	1.84969726666667	-6.94003163333333	-18.3846309333333	3.43660286666666	35.7681229666667	18.21870245	-32.31541775	-4.12198715000001	-13.0403135	13.0403135	-57.8137376333333	-26.2538936333333	29.3465586666667	170.348547866667	-24.25400225	20.21620665	28.29179785	38.1797362	-81.5737734	5.21430100000001	-27.5686531	27.5686531	-8.70997315	8.70997315	14.8580367666667	-28.8036078333333	4.09054616666666	-19.8610486333333	1.60868011666668	-4.19264708333333	7.48782921666667	-8.12122248333333	-22.1304606666667	48.0339070333333
ID_tyrosine_16	-10399.93223165	-8971.28983075	36584.93098245	3586.15554325	-7817.08719646666	868.881108133341	-8771.27468736665	31353.6551686333	4599.78052401666	-5746.75109808334	-13270.4374019833	5217.84692801666	5559.86584368334	-3489.37080551667	-9869.52464731667	-3320.70207821667	-5032.96898318333	19905.1360705167	-19367.2147536833	14560.9856327167	764.950617849987	-4566.10021345001	3036.19897775	30821.39632445	-30821.39632445	8055.988891	-6146.9680026	2257.7024734	-20278.7011438	3125.541509675	-12237.481713025	5986.398693675	15868.872089975	-37952.955352725	6215.211172775	8983.04763575	-8983.04763575001	58.8271008499942	-58.8271008500014	1614.07214701667	1418.69761081666	-5393.98778148333	-866.92627038333	11289.6003763	-9295.93360529999	-5643.28425349999	-18929.5832701	4317.49615895	-8893.28548694999
ID_tryptophan_14	-6345.20954085	3579.11054365	5852.89331095	9603.62476795	-7834.0437152	3239.3413444	2119.4267637	18143.3630375	1211.78885733333	16620.8276084333	-13744.1073215667	-6512.08685886666	-450.415745716666	3162.78635838333	-10089.3013605167	8277.76223928334	-1012.34238676666	6824.37025283334	-10284.3992526667	6497.05616013334	-1615.751259875	-7601.110093475	10832.612613225	24392.5324991	-24392.5324991	2784.77693515	-5296.18035045	-2409.30328405	-648.847170950001	-1052.56245125	-11746.06955145	13851.19445395	-1822.343893425	-13095.611543025	16740.299329875	-686.678963550003	686.678963549995	1272.08208640001	-1272.0820864	-2174.41586883334	-2393.21071793334	-4683.33843313334	13599.7967575667	-7642.80906971666	-21121.1485888166	17512.6885883833	26536.8872095834	4147.26893773333	-9019.52743536667
ID_trans_4_hydroxyproline_97	125.140754866667	211.621629566667	146.150024966666	-733.193919133333	1566.69079268333	-2361.66495441667	-469.310115216667	-1869.09730841667	-227.756405083333	151.010566216667	1392.62689181667	-860.368242783333	-346.976136133334	-745.604911533334	2359.85536076667	-573.322040833334	592.0174321	-606.7133504	516.579631	-1685.9185769	1003.280969125	-1349.209171575	-657.352766675001	3767.0125481	-3767.0125481	6.9937675000001	-934.455637900001	754.7554976	158.7188378	464.870684725001	119.578393825001	-1049.319763275	-304.508640524999	1633.211841075	-1024.194560025	-0.842000650000045	0.842000650000045	-256.90718135	256.90718135	-833.1650347	-39.9516291000009	1183.2725338	1356.1741994	-118.2148189	-2646.8899353	547.2240448	2454.3103472	-259.539377	202.477989399999
ID_tocopherol_gamma__4545	-47.4203387333333	34.9534751666667	55.2849576666667	52.0225833666667	-69.1793018166667	-12.7750025166667	153.660639983333	66.6522679833333	-59.3215854666666	-34.4191711666667	-66.6480156666667	279.031943233333	-33.1191520833333	-27.1472352833333	177.981462616667	-51.4767710833333	4.75469283333334	-58.2496929666667	-60.9790886666667	104.964703133333	-33.330402675	46.644534025	20.016271325	-40.96892275	40.96892275	-22.5411042666667	-97.9488260666667	208.677454733333	-43.1053158666667	-245.0665775	113.8573459	376.2758091	-136.1119909	10.365473	261.8585088	15.2014159	-15.2014159	213.48566	-213.48566	-19.4346911666667	59.9273971333333	-13.9858223666667	12.3624987333334	3.19037143333333	53.0761995333334	-23.1112975666667	-39.5360162666666	-82.7358477	433.4453926
ID_tocopherol_alpha__72408	-118.808594366667	1002.40305973333	-542.609814066667	-103.367462566667	-918.3272702	2155.1186999	156.9950235	442.8680872	-626.022741816667	1327.14578518333	197.861219983333	353.061220283334	-133.4434361	1495.0389106	-449.4482539	-645.2603484	-69.7379802833334	915.564121716667	-688.840915283333	-17.5092655833332	-381.457995525	549.157322775	213.758668275	1365.5763675	-1365.5763675	-1903.45145181667	1205.33719398333	2404.28366858333	2100.73349288333	297.228842875	-741.229264825	146.771579075	-386.7182467	-536.8217521	1310.2582455	405.4585098	-405.4585098	1976.0483657	-1976.0483657	-727.4358216	724.8498966	9.28928510000014	1448.1682831	-113.5483116	-1581.7295612	638.7417823	1283.6327137	-249.738577883334	493.736466116667
ID_threonine_34161	-2587.64246011667	-2247.07048391667	7599.09948878333	2410.89837548333	-2823.15304968333	3586.47595261667	-6156.96515848333	11039.9483549167	3619.43198518333	-3017.20339511667	-659.540165716669	-7181.55239471667	1628.79255488333	-3639.16937161667	-1749.01804081667	501.809747783333	-654.615218499999	303.245159100003	-6061.1540026	7721.754499	4100.477699825	-3668.943520275	-4532.011879375	1866.28972525	-1866.28972525	428.091741849999	-1686.27017115	4799.34784785	-4397.35290225	3157.651581475	-1593.075649125	-4722.227513825	356.126407750002	-743.302242849997	31.0494273500008	-1148.4087876	1148.4087876	-2345.3641603	2345.3641603	1028.25774415	-2341.13697225	-398.340822349997	-345.29543785	1871.94767433333	-6282.20070136667	2690.64708463333	-2024.28940626667	2687.20032216667	-9262.82084543333
ID_threonic_acid_172	-965.507076216667	2027.65504148333	77.6132423833333	791.252944783333	1489.0480384	-2099.3643172	-184.101145099999	-2183.6786529	268.537444616667	-326.819685683334	-1165.43385448333	686.641206316666	-88.6600281999999	1637.2959739	208.4369312	-1579.7528205	3036.12902048333	3311.60993148333	-4390.83848231667	-8029.15851061667	-33.7152126999999	382.5415893	-315.1111639	1253.06910685	-1253.06910685	-3214.53878113333	4506.18640386667	1040.05950116667	4097.37043836667	-512.088297125	528.425112175	495.751482075	239.035268175	-1381.712140725	903.641604375	-2393.236579	2393.236579	520.06863075	-520.06863075	-192.842635333333	1124.44816136667	-772.684621533333	226.764366166667	-344.0747769	-31.4692637000001	967.2437525	96.4498418999999	16.5852242999999	142.3414556
ID_threitol_770	-12.07618485	-89.05773445	133.10689285	-7.82060385	336.881916066667	-304.156447533333	-305.196720533333	-401.292580133333	-33.0136352333333	161.111462566667	0.461039166666694	-62.5315960333333	-13.2029171166666	39.5415767833334	190.858411783333	-190.791237216667	-11.0306159833333	41.1211933166666	27.1401515166667	-35.1694968833334	58.3223713	-54.6015221	-62.0432205	-9.08324230000002	9.08324229999999	103.992548416667	-578.068022583333	-30.3758446833334	296.466222016667	-23.619085075	67.059142525	-19.820972375	123.49765835	197.21206915	-444.20738585	-283.60052915	283.60052915	-307.7812439	307.7812439	-256.216099933333	-257.542752833333	-107.675559033333	1133.86661166667	-152.355482383333	274.591918716667	-5.53211688333334	188.006645316667	-126.28938565	153.44645255
ID_taurine_52024	-7.51641648333333	30.3844001166667	-23.5651662833333	15.7300156166667	474.258396816667	-490.682244983333	-452.235966483333	-479.856978983333	-81.9560154333333	214.254915066667	-36.7693861333333	68.3825173666667	-57.2541159	-161.9596555	149.7841177	183.9378855	23.5242128833333	47.3130311833334	238.751947483333	-356.637617316667	-9.15795995000002	36.46267965	-18.14675975	266.1244225	-266.1244225	3871.56562218333	-4053.64467601667	-3986.87232671667	-3574.17986381667	-255.850496475	-71.3525865749999	583.053579525	-504.6125073	424.5612586	584.663756	-102.509384	102.509384	109.9542669	-109.9542669	-138.894582883333	99.3639793166666	405.442307016667	-88.1225376833333	-128.055818183333	139.509899016667	231.743741816667	12.9138137166667	-38.2441066	153.8769279
ID_tagatose_33981	NA	NA	NA	NA	-7897.9762355	-2379.1214908	33390.7897492	-7317.7395519	15763.5656344167	-16007.8105967833	-15528.5857532833	-15754.3005531833	3956.49638456667	-6637.69605033333	1759.43540196667	-6991.22850533333	NA	NA	NA	NA	-28.9338646749998	1538.997376025	-1481.129646675	-25424.1493672	25424.1493672	-3597.5475513	-5553.4737852	-2909.9833864	19256.0998255	91.0604351250001	580.915871525	-763.036741775	-4603.24433295	-4259.18247755	13465.67114345	-6277.96677865	6277.96677865	-128.3405273	128.3405273	609.57085125	-683.58374815	938.18900205	-2083.31780765	-1043.74095735	1624.11951045	3450.98277295	-1943.87941135	-2370.14352758333	-5657.47617458333
ID_sucrose_34176	100.3814451	-142.9301046	-131.0343775	-27.1798532	-19.0903297	-117.6405125	53.9646102	120.9468914	-135.575223666667	-189.721673466667	-155.374506866667	751.821851333333	-481.081139583333	-436.649008783333	2439.35350871667	-559.461081183333	54.2300141333333	-89.9759856666667	41.6372784333333	-114.351335166667	-5.820026775	-14.364986875	26.005040425	-9.2148011	9.2148011	-29735.42006985	148582.17437975	-29771.19248785	-29604.72168235	47.9990177	-56.3868905	-39.6111449	-68.509056875	236.624680125	-99.606566375	-58.0843991	58.0843991	-9.56297619999998	9.56297620000001	342.997134416667	-384.732497083333	-275.495554683333	-368.763351483333	-35.3141425333334	-25.3909180333333	152.007495166667	-20.6741495333333	83.2796921666667	-91.8326713333333
ID_succinic_acid_34190	-53.7224181666666	150.664794033333	-78.3520213666666	88.8544818333334	-112.452978766667	-24.8468552666666	141.813852433333	220.391939133333	-5.1560528	45.6824836	62.8020791	-93.0164043	-1.43514611666666	-9.08248911666666	21.2089784833333	-7.82105101666667	-14.6408490666666	-114.840910266667	111.881956733333	46.8815007333334	-164.1401528	-63.7436346	392.0239402	-6.07690960000002	6.07690960000002	-23.3330007166667	190.142287883333	-277.503191716667	157.359905983333	9.496873575	-52.447057625	33.453310475	8.1563519	-64.1476055	47.8349017	-32.8472584	32.8472584	777.84591765	-777.84591765	-75.3198699	66.2032843	-137.5620566	297.318382	-78.6362767833333	176.118099516667	-64.5440832833333	124.334814116667	-67.3395270666667	32.6790083333333
ID_stearic_acid_13	10688.8553140833	-10684.4255183167	-65698.9567871167	44316.8163631833	-20363.16206635	17452.71066675	6498.44196205	37138.33357025	-23813.6827097667	47341.8168150334	-18220.0164820667	42319.2477963333	-7295.29108221667	29628.2923217833	-1585.95095551667	-6156.46811961666	1360.03168843334	-10398.4072968667	-18989.1914432667	25307.5036748333	12079.0985174	-18007.6855724	-6150.5114624	-53850.12323815	53850.12323815	-7907.05042103333	65264.0192489667	-47219.0967800333	5676.22879416667	-13874.461578425	8705.983079575	19042.940077275	1522.064944825	32692.303695925	-35736.433585575	36167.8488608	-36167.8488608	35091.7167393	-35091.7167393	12037.6286222333	-19442.6663585667	-10039.3178768667	-6630.90163126666	-38160.4239151	76507.775546	-13152.6582425	51126.1544418	-15302.1209932667	29207.5192954333
ID_serine_25	-5822.5806492	5480.7429666	6479.4868573	5507.5121237	-10535.78846965	12257.03484275	-5001.40647565	24351.73704185	1811.14660643334	-1444.40978306667	-2156.95112796667	-1832.07890826667	4779.01222698333	-3391.83849801667	-3493.78143891667	-7451.41674401667	133.776951216667	-2068.36284588333	-7544.37705768333	9211.40904991667	5938.644164775	-6840.266523725	-5037.021805825	6374.55753345	-6374.55753345	-642.54825435	-4849.96769955	7611.54109785	-833.928635250002	207.619344274997	622.088237174998	-1037.326925725	-9055.80099935	5176.99302885	12934.60896985	1021.73146985	-1021.73146985	1278.7302419	-1278.7302419	9219.89487536666	-10629.0319024333	-8841.29004973334	-8189.36267393333	-2648.07316515	-1087.41333445	6321.07784565	2710.55498425	-2943.08574511667	-5592.01733501667
ID_salicylic_acid_3063	-36.7471847333333	52.6386750666667	-11.2023730333333	68.8052521666667	0.436045466666663	-28.5462295333333	13.4401815666667	13.7979115666667	-0.169699350000002	-10.83971985	-6.92709705	18.27591495	27.1964297833333	-23.6757999166667	-22.7178778166667	-35.1956116166667	-32.1024918166667	-40.8501813166667	112.175241583333	24.9824151833333	-11.509469725	18.615255575	4.40368387500001	-80.78989995	80.78989995	11.4511665666667	0.49771926666665	-26.5973869333333	-8.25383203333334	-7.27423255000001	6.68457264999999	7.86389244999999	43.5640217	-52.3020189	-34.8260245	32.69265465	-32.69265465	9.73452355	-9.73452355	0.8382723	-45.0233359	39.233392	3.275127	-8.60981823333334	11.2953653666667	18.6187511666667	-4.08466183333334	-2.05555646666667	-9.27781096666667
ID_salicylaldehyde_31381	-28.8200990333335	137.965931066667	-503.471951533333	451.966317566667	608.109408716667	-529.738719883333	-685.049266683333	-609.540239583333	20.3716146	22.6951821	-94.9666496	11.1566237	113.65430195	-177.05811915	-116.69904355	-47.20574315	-332.550830466667	407.193297033333	-327.981647066667	918.440841433333	269.68570895	-151.74082505	-387.63059285	313.9996936	-313.9996936	281.083876783333	524.953320283333	-773.488710816667	-594.716239816667	574.865679	82.2472433	-1231.9786013	21.459316675	-53.899943825	10.981310475	-224.6848886	224.6848886	2.40668369999999	-2.4066837	-42.2383096333333	-68.3615060333333	237.549774966667	-42.4733400333333	-174.894672966667	19.1661274333334	333.118199733333	172.399691733333	137.0179025	-391.1812664
ID_ribose_1662	1164.55355726667	-1228.06218733333	-1138.33359453333	-1127.26488993333	-106.3448695	100.565828	281.0606082	-62.5918277	-7.01954345000001	-24.06773175	2.99564944999997	42.13071265	44.71490325	-57.02222585	-9.49665675	-67.62582715	-59.5563991333334	-107.007856533333	-74.9121594333334	360.589213366667	19.13060845	4.21688535000004	-42.4781022499999	182.7878381	-182.7878381	-179.918405366667	519.753454633333	-439.064815066667	459.066576533333	-96.8985700750001	215.546562625	-21.7494224750001	79.2266998	-90.6008233	-67.8525763	-45.3247441	45.3247441	28.2144473	-28.2144473	-56.4471328333333	64.5558469666667	2.86952026666668	101.916031266667	-45.31815055	133.44076035	-1.71499424999999	4.22868554999999	7.82209121666668	-34.3422311833333
ID_ribonic_acid_1683	-27.7120311833333	10.6484947166667	9.53774311666666	62.9498557166667	9.30546756666666	8.14258526666666	-91.4986433333333	55.4396553666667	-23.4097967833333	45.8888351166667	-3.48545058333335	27.8260058166667	0.591433083333357	81.7633500833334	68.8181026833334	-152.355752016667	43.9234589666667	-34.1375740333333	-22.0899932333333	-75.5428096333333	75.651626475	-70.414198125	-80.889054825	34.78230455	-34.78230455	4.66003263333334	-98.4124671666667	10.1415908333333	74.2907784333333	-12.8643568	110.1010541	-84.3723405	12.895465475	-4.664377125	-21.126553825	8.98738104999998	-8.98738105000001	-2.4552411	2.4552411	-33.1688769	-10.7106178	-24.6907811	134.9080296	-42.8725536	1.81472099999999	22.1982252	104.6047146	-5.58945236666666	-15.8826109666667
ID_ribitol_66947	30.0467155166667	-12.9035885833334	-64.3000683833334	-12.9364895833334	688.392550566667	269.955865066667	-1236.45607823333	-1098.67743853333	35.0426768666666	-63.7310941333334	153.155181666667	-194.552118133333	18.4121862	18.4824151	-11.1119419	-62.6070318	93.2234630166668	-848.780444783333	554.910534716667	14.1995210166667	311.4824431	150.782761	-773.7476472	-559.6009973	559.6009973	-72.7871655	-119.7533111	57.2511958	280.8636118	-498.520680725	1448.222161775	-451.180800325	122.6941814	-100.3967639	-144.9915989	621.94732225	-621.94732225	-6.65720395	6.65720395	644.989277383333	-1379.78759111667	435.318061883333	-990.498302916667	-256.66294115	-111.63950795	479.48385495	402.14447645	24.3153222666665	-1104.60113813333
ID_pyruvic_acid_583	972.992929416667	-729.160667483333	-1121.39565918333	-1068.42246158333	-1317.44096665	4772.10430875	-347.82782365	-471.95358515	-6332.71790508333	13173.4889992167	-6263.64790638333	12088.3126224167	78.987247	389.3819693	-229.144437	-397.1992733	-40.7960627833333	-83.5633438833333	73.6036630166667	132.347869216667	-6425.51501555	18837.96788015	-5986.93784905	-1185.9201635	1185.9201635	13072.4240270333	-13414.5456448667	-12872.6153133667	-12930.1111228667	-262.9317522	-28.9315247999998	554.7950292	218.45717935	-355.46956325	-81.44479545	-23.3374762	23.3374762	17876.5698529	-17876.5698529	173.500355516667	103.460131716667	-952.394990383333	328.433792116667	389.970224133333	110.242369933333	-565.048481466667	-715.104560866667	-97.6576595333333	608.394082166667
ID_pseudo_uridine_47203	-42.4603586833332	57.7673320166666	-89.9060532833332	159.519797316667	-403.154783966667	414.996425133333	411.284732633333	383.183194133333	-125.206738833333	214.227001266667	-7.20097003333353	168.594185266666	-19.22999515	151.14204175	58.39770815	-151.84976445	14.7426213	-239.0055191	184.8362501	9.9414051	-86.162633875	-85.8967893749999	258.222057125	177.6312447	-177.6312447	-351.004791633333	402.857768466667	-22.4927683333333	672.649374766667	-174.81906625	191.79561365	157.84251885	34.9249408749999	-360.331204725	290.481322975	73.33863565	-73.3386356499999	122.78349	-122.78349	-127.3139171	216.3767221	-302.7691779	468.3342071	-350.534148233333	326.587641766666	42.8680957666666	682.146707166667	-293.528373733333	351.373739866667
ID_propane_1_3_diol_NIST_282	57.0773548833333	86.0019346833335	-129.135075716667	-128.098923616667	-677.755695283333	1254.20584441667	244.362302216667	534.698939216667	-50.7172831666666	109.633690933333	60.9055989333333	-18.3874403666666	19.9561417999998	66.7714913	-34.9693621000001	-91.6705546000001	-90.3879750999999	-128.9639305	208.4103839	191.7174719	-15.44711205	13.29386995	17.6003541499999	-676.63729595	676.63729595	208.0130193	-134.6165499	-469.6767909	-19.7457171000001	-124.7580915	125.8629851	123.6531979	-151.567824075	130.939116725	172.196531425	-6.41526045000001	6.41526045000001	191.3385409	-191.3385409	-92.4514052833333	382.354769116667	-694.109012783333	589.108459516667	-472.204950383333	486.843879416666	459.148577916666	470.622393816666	23.1255504833334	-9.36963101666674
ID_proline_68068	-10018.41071365	-18492.36049855	63438.38117125	-14890.78853175	13924.5645408833	-37265.3191034167	24772.1293039833	-29280.5038232167	5617.40474816666	-6026.79129303334	-233.480301933334	-10591.9426495333	6220.62118898332	-14018.2308496167	-3374.18208431668	-1269.45063301668	-16900.33004565	22938.41357305	-1514.60205135	29277.17861525	-1956.15206147499	21976.255341625	-18063.951218675	29849.64012495	-29849.64012495	-32755.1366102	-29385.1982899	94980.6878206	32669.9202999	-5487.801839775	12148.710122525	-1173.106442975	7709.710069625	-8038.61985427501	-7380.800284975	-18074.44104745	18074.44104745	-15547.4958201	15547.4958201	-7051.19561213334	-15088.4424583333	44826.0474897667	-8584.01819503334	35891.0606818667	-44143.2805092333	-32061.6848225333	-31468.2167138333	13942.5154368833	-17889.3108813167
ID_piperidone_34023	-152.20881935	-179.80662225	735.42729655	-98.99421625	-146.924714566667	-36.5436595666666	969.175916633333	-491.858113366667	56.3676694833333	-229.519263916667	456.551092383333	-396.134836916667	21.4561644166666	208.712733016667	0.64709391666662	-273.728320183333	-12.2109336833333	-24.1328446833333	-9.08459958333334	69.8502453166667	-307.118966425	803.950801275	-189.712868425	-95.6514047	95.6514047	-66.25864485	25.18494595	259.32691705	-85.73592845	59.51411445	-148.97966795	29.95143905	19.9386908	-27.2947319	-12.5826497	13.2315037	-13.2315037	9.51672695000001	-9.51672695	-72.8482701333333	455.340671966667	-129.724197833333	-107.071663733333	344.890913266667	-532.234648833333	-454.787175933333	-47.6509150333334	-121.3951318	-131.2593874
ID_pipecolinic_acid_2448	6.39092156666666	-84.9985437333333	46.4230812666667	19.4026977666666	180.354035483333	-172.803606316667	-96.7736279166667	-271.484872216667	260.247732483333	-141.879043216667	-254.648222016667	-384.215932216667	-15.4009676	-45.5850394	144.9219764	-53.1340342	-35.3080502833333	-2.67466498333334	-13.0756429833333	121.674458816667	56.977161275	6.10696697500003	-120.061289525	83.3299362	-83.3299362	-33.7777420166667	-6.59066401666666	-63.3515790166667	171.275469083333	138.3111487	-117.5588241	-159.0634733	12.161270475	-34.091787225	9.769246275	5.08051125	-5.08051125	192.9774615	-192.9774615	-9.21377326666669	-83.9924463666667	166.595360233333	-54.9615940666667	-61.0197672	46.6331889	57.8438929	78.5822198	25.6346273	22.2236776
ID_phosphoethanolamine_41988	68.7538956166667	-178.887593383333	-202.619909683333	175.245816216667	-0.114069016666662	-37.2975793166667	0.0823786833333315	37.5574076833333	-18.297372	69.8355858	0.357194899999996	-15.3006647	16.0784657833333	-21.7471297166667	-18.0483004166667	-8.43996721666667	-58.61344235	-28.40768285	-37.04477495	241.29278485	-3.214839375	8.751961225	-2.32228247499999	-6.21104795000001	6.21104794999999	204.775662983333	-205.930376516667	-240.733411916667	-167.663200516667	-22.844030825	7.95412147499999	37.733940175	3.59497040000001	-27.8166358	20.626695	-0.895266200000002	0.895266199999995	-9.0341502	9.0341502	-9.26737588333333	9.71589831666667	40.2424299166667	-22.1562005833333	-5.10566274999999	19.58794545	-6.16469544999999	1.89373825000001	9.24677451666666	8.42340671666666
ID_phosphate_4	357.305187616665	1507.01519861666	-2295.56710068334	-283.363660783336	-7177.53482118333	3230.96167671667	5451.27118241667	12850.3716044167	-1239.89498335	1961.72527065	3815.58334715	-2057.62366775	1077.64093531666	-7391.99595148334	-1623.81586348333	5782.88900901666	-648.627743533332	-1808.06204913333	4476.59540486667	-722.650125133332	-667.093128624998	-6452.624151325	7786.810408575	-489.580841499999	489.580841500001	13042.9842455333	-12688.7380941667	-13806.8636369667	-12633.3510054667	-4636.42185585	1353.75375955	7919.08995215	3062.8350682	-5480.2882521	-645.381884300004	-427.84211465	427.842114649997	1083.7071789	-1083.7071789	-1492.3781008	1417.5581	-2914.5433708	5974.1195732	-6868.36384676666	5714.13329333333	3483.08438173334	11407.8738652333	-1702.56308456667	4957.84126233334
ID_phenylethylamine_2005	-9.207815	-23.0194191	48.0765535	2.56631060000001	-137.172859166667	159.943323433333	219.622337733333	31.9529163333333	-22.2996221833334	-20.8005429833333	-2.63897418333335	90.3383837166666	5.61430975	-4.55152675	6.92655935	-19.21796185	25.5260126	-7.60510669999999	-68.0503255	-0.922605599999997	-23.389474875	46.383961425	0.394988325	76.2991121	-76.2991121	-62.0264558333333	-53.7700657333333	103.044870766667	136.804562466667	-79.662846475	145.453545825	13.872147125	14.926249375	-25.222972825	-4.629525925	8.30961955000001	-8.30961954999999	119.24200045	-119.24200045	-63.3470243166666	-18.2159577166667	182.678727383333	25.5783032833333	-78.2164276333333	126.651157266667	117.412066666667	-9.41394103333334	-53.6074537833333	70.6068663166667
ID_phenylalanine_33	-2586.14414421667	-242.639890516666	5021.01247538333	2980.05984778333	-3656.04329933333	9332.74014766667	-1869.34779753333	3504.73754786667	-954.940102733333	5706.51049556666	-6801.68291473333	3959.99272736667	948.343986283333	856.776453383336	-3833.60102641667	131.792614183334	-2763.48616836667	1842.08920803333	2126.81419413333	4321.55510293333	-3364.6647845	3070.0400072	3659.2895618	2391.812098	-2391.812098	348.3692773	-2787.467461	112.915613599998	1629.4440155	-583.039678424999	560.071018475001	606.008338375001	3633.886610775	-8756.326529825	1488.553308275	677.52019875	-677.520198749999	-1851.7100623	1851.7100623	811.057051016665	-2288.26295558333	2991.98130491667	-3136.88950238333	-2253.15261688333	6918.86310761667	4968.59995421667	-5128.00521118333	-919.93176831667	1005.34266358333
ID_pelargonic_acid_50	-46.5927459833333	398.528333916667	-363.604416383333	104.854320416667	-2749.08999346667	3531.34807793333	2500.20776463333	2215.71413783333	1235.91993525	-901.17624585	-2606.89392145	-199.68963845	116.218759783334	-390.519671616667	45.4412119833337	-3.57781971666645	-668.533993733333	1559.33662456667	-252.456976233333	698.722332866667	126.76943815	-331.74802895	78.2091526500003	105.9606179	-105.9606179	-856.913093783333	765.971933416667	881.046004816667	923.721343116667	-521.0341769	276.1136944	765.9546594	596.3263694	-1964.4429228	771.790183999999	-1120.9426159	1120.9426159	-780.30867595	780.30867595	-5140.38252265	-3370.07724045	-5647.66700465	24438.89181305	-2682.74340126667	3774.93747783333	6858.80287333333	-2585.51014736667	-273.498654333333	-739.465024433333
ID_palmitoleic_acid_96	1991.9059378	-2416.2954375	-4858.7648643	1299.3424884	286.398259816667	723.463501316667	-1025.58277938333	-557.075501383333	-2548.91396656667	-1883.19603936667	-1137.92759546667	10667.8655345333	-787.404343283333	3518.44107931667	-982.251066983334	-173.976982483334	403.815828516667	-410.642542283333	-617.356144483333	-183.448798783333	208.4007899	-850.5609589	433.7593791	-312.69231165	312.69231165	-1315.81682223333	3296.93857846667	-1148.30490613333	1798.81679436667	92.3457433999999	121.5331129	-306.2245997	-18.39515335	135.10121185	-98.3109051500001	-299.91978455	299.91978455	-2755.6647655	2755.6647655	359.786358916667	-208.162026083333	-740.862260683333	-130.334789983333	-1445.60514575	-1343.15737865	-1412.78073265	7092.75354855	-1093.767899	-238.8442906
ID_palmitic_acid_11	2745.64622141666	-3431.66666628333	-13911.0056255833	9105.73362761667	-1580.84220706667	2942.84213423333	-1531.57089666667	3331.25538363333	-6899.3357617	2642.8295067	-3337.3577468	21392.5355252	-2353.53894901667	8708.81276698333	-1061.83904371667	-586.356876216665	78.6000719666663	-705.278829233332	-4939.53455393333	5409.01316726667	2740.2143179	-4271.2588408	-1209.169795	-7700.2073636	7700.2073636	-4414.93180026667	18528.7094389333	-7757.73377236667	2473.81973423333	-2692.81575635	2395.58003015	2990.05148255	368.214880775002	3623.338901975	-4359.768663525	3973.8746159	-3973.8746159	4270.6660547	-4270.6660547	2077.2548124	-2149.1308674	-3266.4114566	-816.222113199998	-7684.07069623333	6973.05932186667	-3805.68088673333	19884.8336535667	-3450.36827005	5366.93743395
ID_oxoproline_34039	-4406.60008103333	871.426538566666	-615.262594633332	12963.6362991667	19350.8312087	-11590.0434797	-24904.2679754	-21558.182171	-1162.21969598333	2636.27213891667	-4960.93189868333	5811.31884771667	959.496990150001	948.40272695	-1126.54785365	-2700.34584375	5964.82074163333	1372.46313513334	-65.5550889666629	-19201.3702710667	232.722881400001	1065.1083277	-1530.5540905	12301.74549055	-12301.74549055	-9140.85700678333	1187.62902701667	13726.3187803167	12508.6232130167	-2004.0153219	1457.8919238	2550.13872	-6451.985364675	-14031.270491175	26935.241220525	-4352.53855344999	4352.53855345	2111.27428115	-2111.27428115	3453.15963186667	-38112.9236415333	5184.16499136665	22569.2797545667	-2725.68813913333	1008.76975726667	2288.07909916667	4880.21556096667	-6422.92894333333	-19837.2082179333
ID_ornithine_46167	67.3008032333333	-214.457429966667	-8.04563226666664	20.6006525333333	-59.8929487500001	309.51356165	-299.37004125	169.53532585	9.93154394999999	71.80644315	-101.77367155	0.172596550000037	370.30977245	128.88855845	-634.88110535	-604.93677045	-9.12419340000002	122.7043669	-131.0247685	35.6929818	78.042794275	86.8025244749999	-242.888113025	1144.4804455	-1144.4804455	269.46772275	-419.78533495	-70.63232785	-317.98550545	73.05793255	179.45295705	-325.56882215	439.4568429	-415.0945703	-463.8191155	166.62191005	-166.62191005	-83.19814145	83.19814145	93.7631287166668	-206.703914283333	-79.6053465833332	5.01987471666678	-81.0802500000001	205.1939707	145.9482927	-107.9015134	-5.64161828333334	-102.916533883333
ID_oleic_acid_43	575.8323349	-1373.7057356	-3680.1369936	3326.3457245	-559.5295709	538.768062	-874.6476237	2014.4682744	-2821.4450823	-1088.8319481	-479.220329700001	10032.3875247	-1215.91327116667	3455.68797763333	643.209757033333	-451.157921166667	427.6457649	-397.3727729	-923.4162788	37.8517570000004	851.758227925	-1191.497004075	-512.019451775	1442.5733932	-1442.5733932	-1672.4620644	6631.0891757	-1557.4476162	-56.2553662999999	-633.432602275	416.265991425	850.599213125	-1132.496654275	830.610173325	1434.383135225	10.1966126500001	-10.1966126499999	-820.85363415	820.85363415	-269.8553187	899.4557649	-898.4054519	808.5156431	-3486.00952916667	212.059117133334	-3494.65571356667	13740.6251839333	-1263.74105766667	370.441461933333
ID_oleamide_NIST_20961	-2.97752203333333	-45.2856309333333	6.32697426666668	47.8912227666667	-77.7951156833333	143.427414516667	38.6326919166667	51.3252406166667	-6.19970494999998	49.75129195	-7.20749004999999	-23.94468705	-1.31212953333335	15.2734657666667	7.20285776666665	-18.5399349333333	6.85858316666666	3.17581486666666	-32.7256784333333	8.97411406666666	-3.04170512500001	54.389787675	-48.306377425	-4.63574444999999	4.63574445	27.1615957666667	-12.5675473333334	-42.2722021333333	-26.6450378333333	0.2256553	1.2303507	-1.6816613	48.1335785	-85.8251334	-10.4420236	-8.59064515	8.59064515	203.8282631	-203.8282631	-7.72131838333333	34.9039966166667	5.99245591666667	-17.7324973833333	-16.69297075	14.42968015	48.55029885	-12.90106675	-3.77946913333334	27.3288789666667
ID_octanol_NIST_49382	21.61577955	3.61724544999998	-48.31839135	-20.14619275	-79.7057692833333	166.022542816667	39.7953808166667	33.2993842166667	-49.7192897666667	47.5812795333333	10.7326440333333	90.8439457333333	12.08395405	7.81024315000002	-14.20611765	-29.85598765	-21.4782777166667	-35.5569569166667	-5.32825251666668	105.320042583333	-13.254108575	45.5405291249999	-19.0323119750001	-155.71258785	155.71258785	50.7895535166667	13.1068696166667	-76.8820673833333	-88.5934627833333	-32.4244296	53.8216006	11.0272586	416.9092566	-329.5170262	-504.301487	-27.7241236	27.7241236	-68.72992045	68.72992045	11.5781945166667	46.0972046166667	-138.433205683333	57.6014175166667	-61.4962424166666	89.5217819833334	-41.2954414166666	136.262386683333	48.34087985	34.03938075
ID_octadecanol_997	20.727577	-46.3236455	-49.1150781	33.2559926	-134.3551863	176.6595428	91.8662888	134.5397273	31.9271914333333	-18.1471119666667	-55.7993142666667	-21.8351480666667	-15.0641613166667	65.8303511833333	18.6702763833333	-39.3081436166667	-33.9413984	138.1552926	-75.3803378	39.0492404	-12.1753339	-1.7826187	26.1332865	-121.2763885	121.2763885	12.4982786	-28.9531629	-50.1989556	41.6572827	-33.839424225	64.612155175	3.06669327500001	90.07078475	-41.66871815	-138.47285135	-54.7489104	54.7489104	31.00717625	-31.00717625	747.865179716667	-798.553601083333	-715.281084583333	-729.760853483333	-59.9641320833334	22.5874333166666	57.7445663166666	99.5603966166667	163.171690416667	-120.672837083333
ID_nornicotine_16943	122.177603366667	-128.526219933333	-212.774064033333	-25.2325261333334	21.3230396833333	88.5080413833333	-31.4934290166667	-120.983731416667	-18.9757133833333	44.1765037166667	-23.4952013833333	36.2458378166667	19.1258470833333	2.36458018333332	20.3353739833333	-80.0774954166667	-53.4754611833333	-26.6074083833333	-11.2872484833333	198.321040416667	-22.989987275	5.29951302499998	40.680461525	98.9197991	-98.9197991	33.9212259833333	-36.2905778166667	-59.9979552166667	-5.47514491666669	-5.49228155	34.13669575	-23.15213265	-13.363616125	69.712574475	-42.985342225	-27.9337724	27.9337724	-9.93971765000001	9.93971765000001	-22.1520170166667	-28.7995414166667	20.8485502833333	74.4070421833333	18.9361511166667	-27.2213940833333	1.46249301666667	-31.0495522833333	4.18551261666667	39.7289812166667
ID_N_methylalanine_35	1088.06438335	-4251.93939585	-241.79555965	1229.54180545	857.734129233333	-2456.95037936667	737.228303133332	-853.480311466668	-3509.46211831667	7498.74869228333	-497.331919816665	3526.96958248334	-1473.94860443333	2027.58698586667	263.177409466665	2131.08141796666	-551.711246366667	-1634.80413036667	-2563.24087306667	5853.17874253334	-3580.969009925	-2138.682521025	9300.620540875	639.4873598	-639.487359799999	1570.43329813333	-1938.94084806667	1288.29623643333	-4060.65528276667	-1224.1662491	-1185.225053	3633.5575512	-2350.840895375	-1420.983879075	6122.665669825	-952.31522715	952.31522715	-4305.58641575	4305.58641575	-618.303376733334	1159.94378456667	-514.769003733334	1209.73534936667	-1947.7498934	-1258.2340148	1999.8214425	5101.6622525	-1990.3776918	3845.2727102
ID_N_acetylmannosamine_3244	31.8907959666667	-16.8506825333333	-55.4964545333333	-23.3252508333333	17.6085867333333	23.9212244333333	-46.9957069666667	-29.7512776666667	1.32788006666667	-12.6101709333333	18.2515834666667	-9.62505273333333	10.54152825	-17.77335225	-2.96578525	-10.88544725	-11.1196474666667	5.19751963333334	-13.8857321666667	42.0471549333333	-13.429187325	27.613694275	-0.755319624999998	-15.2779451	15.2779451	-16.21749325	-4.30844025	-5.75027215	58.71119215	2.96004597500001	-1.571181825	-4.348910125	22.365309475	-35.012145225	-9.718473725	15.4870341	-15.4870341	-17.5314554	17.5314554	-3.05846246666667	-14.4465913666667	-6.86513856666667	30.4871173333333	9.59069661666666	-14.5968983833333	-8.22521908333333	-5.94997238333333	2.41601748333333	7.21625288333333
ID_myo_inositol_24347	-794.15810315	1878.49829345	125.47624685	378.499769149999	-1169.20129481667	2199.22793998333	737.070440383333	571.305504083333	-1224.63745598333	3799.76020151667	991.221129216667	-1117.06896278333	848.316794883333	-387.755629816667	848.005549483333	-3005.20030431667	-249.123322116667	643.547087483333	1831.81569358333	-1727.99281471667	745.601674875	-329.537779225	-1161.665570525	4920.3772181	-4920.3772181	573.561255433333	-3972.18652816667	-1003.23129656667	3254.73405843333	-303.97368135	80.580770049999	527.36659265	505.293309675	-2017.353329325	1006.766709975	1850.77220675	-1850.77220675	2739.08413415	-2739.08413415	-1635.95731026667	142.394370333332	-833.280164466669	5598.75772493333	-1920.32641751667	2453.31842968333	1311.67796708333	1995.98285578333	-1244.31534111667	4059.56738118333
ID_methyltetrahydrophenanthrenon	-8.65616315	151.37481205	-77.1887745500001	-48.21754805	189.4147465	-99.1312024	-206.9180032	-262.1950339	-97.74231065	517.02091895	-984.94865285	761.15466585	380.56328595	-100.80780395	-424.48806905	-616.39398485	-2.63220113333335	-83.3224639333334	-72.7685764333334	163.987643766667	-129.323975475	-103.391097575	362.039048525	-4.28939035000002	4.28939034999996	-43.0078139	70.9433901	-5.34321670000003	63.4232682999999	-495.03659605	171.39820235	818.67498975	123.31545155	-89.4233655500001	-157.20753755	182.72646555	-182.72646555	36.8180497	-36.8180497	-404.134587733333	505.681067366667	448.836634266667	257.886061566667	-131.074497816667	267.451441383333	213.263269583333	-87.4912175166668	-223.442571816667	85.1868246833334
ID_methionine_sulfoxide_1678	-368.465591666667	-392.725621566667	1052.02906853333	446.093328033334	-219.1738658	147.5490911	218.6241389	291.3483674	553.991608583333	-450.946237416667	-397.856408716667	-813.172179616667	132.02918065	-409.85832115	119.23738465	-105.46660545	1128.47273853333	-1164.91470966667	-618.515711666666	-1601.98779426667	-998.330008325	1949.853744675	46.8062719750001	1035.785019	-1035.785019	-468.356658483333	1890.20219741667	-726.297790983333	241.165569016667	169.0329508	460.7471387	-798.8130403	-463.64834345	-1088.89925515	2016.19594205	669.9672652	-669.9672652	644.85523955	-644.85523955	-207.436040266667	230.694659733333	-18.7022581666668	410.315719233333	-98.8940111833333	-23.6973921833332	324.792351316667	-4.41292558333339	-131.8819988	-501.8754153
ID_methionine_45	-316.709579233333	-419.218850133334	2062.20840816667	-692.860820333334	1088.24346971667	-1850.42983908333	-592.427328983334	-821.873241083334	328.886911583334	-1910.33696901667	1007.35873588333	-83.6825016166658	17.4716688166667	15.0071827166666	-35.8938429833333	-31.5283461833334	-705.8027913	1591.9844205	-928.6325486	1454.056502	-94.4418588000001	-760.5220387	949.4057563	-195.39463095	195.39463095	1492.14192345	-2214.68054055	-420.349444349999	-1841.39578545	-3.11046074999999	2.92475974999999	3.29616175000001	23.880957	-14.1788364	-33.5830776	404.30145875	-404.30145875	13.26302865	-13.26302865	240.55208625	-111.96123465	750.36471305	-1360.05973715	1439.36483303333	-2334.06793686667	-795.255728466666	-1188.77083376667	796.5871438	-1274.5894415
ID_methanolphosphate_5393	37.2439838833334	30.3364252833335	-118.370945416667	-23.6974315166666	31.0767774333333	214.083542833333	-600.791001866667	293.477126733333	-97.2696572666666	193.811514933333	-101.938261866667	199.935718733333	46.4703949	-119.5933571	69.9611353999999	-89.7789630000002	73.0009012333333	123.583798333333	-1182.97622966667	840.389727633333	470.7335009	-188.1492315	-753.3177703	308.1526289	-308.1526289	-45.5552903333332	300.461113066667	-285.054265433333	121.259023366667	-137.55553095	113.89251345	161.21854845	-43.389136175	-124.838931975	211.617204325	571.08156525	-571.08156525	20.39231565	-20.39231565	18.1517745166666	162.177990716667	-768.849595383333	552.216281116667	360.812599133333	-282.278330966667	-986.092352566667	185.932886133333	-50.9436165833333	217.525594916667
ID_maltose_1979	-8.74858248333334	138.988523716667	-139.179941083333	26.4371648166667	-135.912890683333	-45.3092052833333	225.068855216667	227.979022116667	137.15355035	-323.11903495	364.72582205	-453.06743815	-458.666782866667	171.436753333333	1667.58459543333	-463.021000166667	-315.563519466667	-98.6950282666667	-225.823880366667	1271.20946703333	12.2991526500001	-140.59010145	115.99179615	-104.89064445	104.89064445	412.448538983333	-309.873267316667	-470.459511716667	-457.012837916667	-82.41854335	-250.99716535	415.83425205	38.47251135	-103.43469605	26.48967335	104.13683435	-104.13683435	163.41481365	-163.41481365	834.961541333333	-809.817649766667	-863.245293166667	-831.821681066667	379.16671405	-386.66373835	-352.30303745	-398.53336635	-77.8526598166667	316.375057583333
ID_malic_acid_1391	9.56248648333337	87.3443917833334	-0.339545816666657	-115.692305416667	-140.119201533333	-26.0106938333333	363.873020866667	82.4952775666667	-29.39998125	36.55435115	163.48886125	-111.84326865	-15.1502986833333	34.2876310166667	57.7127131166667	-46.5494480833333	-72.0800391666667	-102.290753066667	225.147144333333	93.3837262333333	8.42156522499999	66.557031425	-83.400161875	-86.91082165	86.91082165	-9.77495323333335	115.872952966667	-102.331269633333	15.7831763666667	-10.7182334	-18.2985304	39.7349972	-16.0782444499999	-14.2891218499999	46.4456107500001	37.70881315	-37.70881315	-5.42347154999999	5.42347154999999	40.4872585666667	0.454848266666716	68.2696448666667	-190.186268833333	-64.6731434166667	188.046447483333	103.366140083333	-97.3931573166667	-139.995889233333	343.297742666667
ID_maleimide_1743	30.3233993833333	19.1768107833333	-137.950083116667	27.8030741833334	-21.8579063833333	64.9377025166667	-56.9648526833333	57.6008693166667	-50.027136	68.7214787	-7.75730490000001	89.1172342	10.4131195	-51.7567096	-48.062548	68.5798991	-29.1532596333334	-47.9143288333333	-36.3823602333333	171.756467966667	-159.2861501	58.1231091	260.4491911	103.83445325	-103.83445325	-55.6793047333334	-32.8791408333334	166.136294666667	33.7807603666666	4.43897337499999	14.454232575	-23.332179325	-42.922857075	-218.626799875	304.472514025	-13.50771955	13.50771955	-70.35897525	70.35897525	-135.890295233333	24.5618993666666	-59.3930142333333	442.502000566667	-47.6375993333334	64.7614248666666	-63.8914324333334	142.042805566667	-7.06107733333334	40.3383316666666
ID_lyxitol_233	11.0825379333335	70.9205294333335	74.2129669333335	-178.381110166667	-136.476880816667	-359.611870316667	499.874929483333	269.167583283333	-248.727671666667	498.444248033333	318.985115333333	-71.2463483666666	129.410342433333	-29.8488681666665	64.0671314333335	-422.449290566666	-105.909879466667	209.712527333333	236.033962533333	-128.016851466667	178.68368675	-35.0765832499999	-322.29079025	46.0193985999999	-46.0193986000002	-460.395138633333	-97.3476257333332	592.194882466667	886.338159166667	-192.0449042	392.219013	-8.12920460000009	170.7281489	-26.7888557000001	-314.6674421	120.96130795	-120.96130795	181.1825053	-181.1825053	-105.7842175	67.3840344000002	-326.8091959	576.777814	-293.213969883333	-138.044427483333	531.717384116667	485.968953016667	-458.97622835	1505.55225865
ID_lysine_64529	-4214.42365153333	-9560.00326243333	15051.0229005667	7152.25131646667	-4331.03130233334	9445.07270396666	-12334.8234130333	15882.8446160667	2055.29702638333	4076.17638018333	-8237.85047611667	-2004.21698321667	-143.189717683334	2683.44094171667	-2727.71883198333	473.847043316669	-11678.1982916	10016.7187338	-1776.899124	26794.775265	-4514.502289825	1320.68322767499	7708.321351975	17431.52735185	-17431.52735185	27220.7985727333	-26189.5428410667	-31581.8424475667	-23891.0104295667	2296.121182675	-8353.150343425	3760.907978075	-10237.08928135	2378.47673985	18095.70182285	6852.17724809999	-6852.1772481	-9550.0398606	9550.0398606	2828.35225826666	-17337.5582559333	13602.5639517667	-4750.06247063333	4915.38664543333	-17068.4402270667	19763.8421767333	-17441.5618859667	5893.00697531666	-23376.9801691833
ID_linoleic_acid_165	193.040728633333	-150.551221566667	-710.215484666667	281.644520333333	-327.5822907	357.3127368	-283.6364392	909.0705745	-536.747122733333	-81.1971212333333	174.587094966667	1516.85139446667	-276.021598083333	1211.50938301667	-93.8986634833333	-289.545925283333	181.3040916	15.8243455999999	-27.5774311000001	-532.1591893	223.4851201	-178.6267405	-268.3434997	600.57211005	-600.57211005	-568.158882366667	2080.75604813333	-398.704675766667	22.4252747333333	-362.707577775	136.544307725	588.870847825	-187.6564305	49.4271676000001	325.8856934	166.03232885	-166.03232885	-17.37234625	17.37234625	-149.5872689	435.1824541	-211.6118694	225.191222	-985.2357948	245.3824884	-939.3810954	3649.7059914	-464.901407866667	865.653405033333
ID_levoglucosan_3169	-7.39616101666667	-19.9343692166667	-51.7650589166667	93.8879111833334	22.6975756166667	-46.5622881833333	44.3368359166667	-65.8672745833333	-18.6732280166667	13.1782170833333	34.7777431833333	8.06372378333333	-83.8951749	-86.5924572	430.2497751	-91.9717932	-25.6834304166667	-0.0720429166666605	68.6226985833333	8.49963558333334	-27.392677	58.8654794	-4.08012540000001	-14.0031536	14.0031536	-125.3583859	638.2130651	-160.5052833	-101.6326241	22.750476775	-20.590180025	-24.910773525	-0.543015349999962	-33.0608773499999	34.14690805	-11.4777578	11.4777578	21.51899375	-21.51899375	-30.92022595	-16.10389365	54.59639635	54.26817515	-14.5634415666667	27.5169719333333	33.9911868333333	-17.8178340666667	-5.99302646666666	54.5200341333333
ID_leucine_4754	-13015.1476975	-14685.1740259	53884.4151096	-153.797991200001	19706.05189095	-38869.53412425	-2860.89651085	-17387.72503775	2933.55807155	3627.55685294999	-30177.80689965	17749.57583205	-6727.4067603	4586.16964529999	-15830.797563	31426.8481986	-17126.8281968	9999.34547650001	-8125.1918264	49506.3309403	-15153.104846675	2391.41402912499	27914.795664225	12481.3471642	-12481.3471642	8857.34720336666	-17142.8972139333	14350.9692918667	-23780.1136880333	9477.91836934999	-10635.02432045	-8320.81241825	5540.96917435	-19012.14139325	7930.20304455	13070.17897455	-13070.17897455	-24305.1370738	24305.1370738	190.646556649997	-7075.67566165001	29977.09437625	-23473.35838455	19296.4861683167	-21051.3797779833	-15765.6084856833	-21072.4702412833	7349.58071416666	4121.88789496667
ID_lauric_acid_49	3790.14201216667	-1022.80819463333	-6481.95334703333	-3865.66449483333	-681.833325033333	982.359044266667	657.562796966667	405.578133866667	-1516.84430928333	-1383.82544118333	527.577128516667	5406.78124051667	-1025.1393774	2180.8767838	885.7122121	8.82913629999985	-5793.5265013	-5964.8839719	26985.7308909	-3640.2674151	-365.870141175	-1209.172275875	1940.912558225	2127.52429425	-2127.52429425	-483.490927666667	397.069433133333	-341.927329966667	1395.33067983333	-3860.066705175	1870.099996625	5850.033413725	-944.336148525	2878.970058175	-990.297761125	2099.3403391	-2099.3403391	80.0943885000002	-80.0943884999997	-1456.81457441667	3452.07873438333	-1909.64145781667	2828.00644668333	-2567.08820196667	-538.203157966667	-800.172373266667	9039.64013713333	-895.9997693	737.6122219
ID_lactulose_6432	231.710501633333	333.753666733333	-428.307117266667	-600.578054366667	-225.04555955	128.95372475	-119.11077465	665.29372855	-53.4389157666667	-18.7354887666667	178.593051533333	0.459184533333314	-195.419847833333	-164.995811633333	709.755698066667	41.4996570666667	-393.423392933333	-366.539632233333	1142.52960326667	404.280207766667	-122.975214875	-18.135024775	264.085454525	651.11909525	-651.11909525	-61.33581905	-61.90348545	-163.58118955	409.49213215	-833.61504995	581.99495225	1085.23514765	-4.85510064999994	-806.09490675	815.80510805	4.92353395000001	-4.92353394999999	-67.14385625	67.14385625	773.88698535	-901.16603485	-821.39337965	-599.10154155	-6.3918238	-127.6747064	270.5797402	-123.7295624	-100.015786983333	9.83659811666666
ID_lactose_4771	26.55258785	35.43342855	-97.70000085	-17.39119125	43.21985135	-50.24387975	-121.52154635	42.10587205	9.29376658333334	15.4190740833333	-30.2263906166667	-13.0739832166667	24.2076351333333	-10.7353393666667	-45.6885586666667	-16.1990073666667	-42.6995540833333	-8.56900878333333	1.56399441666667	135.103676616667	28.53398745	-50.96530615	-6.10266875000001	-57.45156235	57.45156235	-25.67295	137.84087	-37.9457382	-22.8762818	74.443171575	-81.528869625	-67.357473525	80.95040155	-40.95962295	-120.94118015	-42.6659768	42.6659768	37.41457585	-37.41457585	57.19170525	-94.20708875	11.67216305	-89.04019005	-33.7632473666667	-21.0206507666667	79.1835663333333	43.1268265333333	-0.363402683333334	1.47147261666666
ID_lactic_acid_80	-16332.8658762167	54810.4948838833	3833.67560308333	-9645.57285831666	-44520.2576765333	117009.855046367	18261.3071038667	-1710.38912063334	-121.648465533333	-35623.5209832333	94531.4133744667	-58542.9469946333	13662.62285405	-32903.06072635	73123.21701715	-81208.02485295	18410.411826	-39673.4934985	85583.7562869	-101141.4982664	17792.925047525	9451.199744525	-45037.049839575	-27114.6554562	27114.6554562	3995.39452441667	-24672.2509809833	-6800.92048918334	19486.9878969167	56014.614253275	-63779.037593825	-48250.190912725	28319.5605961	-67182.8691069	10543.7479147	-22498.9782089	22498.9782089	-3833.7372479	3833.7372479	-3641.82246126667	43544.7218169333	-43015.8396185667	10396.5851854333	-13662.9691848833	69565.7862789167	-2739.61376958335	-25837.2649546833	-8732.23408853334	59394.9885817667
ID_lactamide_415	-54.0655659833333	48.3500587166667	59.1773205166667	54.6693187166667	184.694190266667	-101.633123633333	-228.232305133333	-224.217142033333	5.55299053333334	-68.6503055666666	115.730710633333	-63.7393766666666	-39.4897873666667	-9.12981186666667	105.656141633333	21.9430323333333	7.40573211666667	-68.0049695833333	58.2536353166667	-12.4658620833333	42.7556807	-4.7811116	-80.7302498	5.6620691	-5.66206910000001	88.2003634833333	-116.257553616667	-102.683963416667	-45.6595734166667	11.1820106	-18.124148	-4.23987320000003	100.51110095	-102.64720765	-98.37499425	-27.6273985	27.6273985	10.69823015	-10.69823015	88.09906145	414.44113405	-131.67602165	-547.06229675	-12.5367254333333	25.6496996666667	30.6613925666667	-18.7009159333333	-97.5747533166666	691.921666383334
ID_itaconic_acid_101725	-5.03434090000019	445.1898358	-76.9527103	-353.1341028	55.2421338333334	869.392602933333	-537.179637766667	-497.939366666667	-265.65469775	456.97219515	-6.60154085000022	346.59343895	-1053.99749256667	35.5157700333334	1633.94095843333	1492.53574923333	-283.202696416667	-399.047876116667	490.838504583333	757.817460783333	-496.6923817	465.8406128	527.5441506	-1922.07330115	1922.07330115	-752.269059516667	1916.67333698333	-725.516435916667	1065.65027748333	-512.717259925	27.788878075	997.645641775	2243.5711476	-6472.3262908	1985.1839956	252.29077015	-252.29077015	5976.4856344	-5976.4856344	-1111.56549831667	2002.49335068333	-1568.83379121667	2901.03693548333	712.468807533333	-1130.83579986667	-1538.62272726667	532.052104533333	-86.5395367833335	-46.6969428833336
ID_isothreonic_acid_1679	53.0111131666667	-250.766243233333	42.5465382666667	49.1863654666667	-56.0228004500001	126.99576165	63.88790575	-22.8152660500001	-4.58069866666665	-40.2312231666667	19.2280080333334	34.7453111333333	14.9645436333333	-23.1092502666667	85.7726509333333	-107.557031566667	38.0567247166667	-104.014395983333	84.0708089166667	-94.2265870833333	0.926142400000003	31.4712306	-33.3235154	88.19861865	-88.19861865	-76.9372494166666	-37.6471174166667	127.395950683333	141.062914983333	-12.08832925	35.53421715	-11.35755865	62.632056975	-52.074924725	-73.1891892250001	-31.6140067000001	31.6140067	25.22707995	-25.22707995	-130.0784709	20.8247551999999	-163.0611554	532.4718129	-138.683674483333	67.4862959166667	185.024686016667	163.540041516667	-35.4216296166667	-38.5130666166667
ID_isoleucine_15	-8216.25372536667	-6749.05490536667	31673.4901685333	-275.674087066669	3624.58811314999	-15116.76657875	-10125.32129695	14368.32353625	-3385.48323475	3713.16953565	-12350.64006525	18793.92023385	-3211.62195968333	2630.55464041667	-10035.3140865833	17039.6253252167	-12308.6871993333	4319.43718986666	-6279.26175463333	38885.8861627667	-7680.029411475	-2450.785244175	17810.844067125	4106.43676145	-4106.43676145	10341.8087804167	-17339.9629571833	3903.43619711667	-17588.8995811833	-424.634504374997	2007.77571432501	-1158.506705575	7978.18657215	-19115.73155145	3159.35840715	11892.57634065	-11892.57634065	-11079.78229675	11079.78229675	2704.61138333334	-76.3093234666594	5398.74207723334	-13436.2669037667	5770.30607229999	-652.563932200006	-1753.7615432	-14904.5927415	3222.2282596	105.869031399998
ID_isoheptadecanoic_acid_NIST_46	88.51308805	-118.91620985	-326.54860595	179.92555165	-26.7376373833334	124.408871616667	-48.9817445833334	4.78578511666666	-125.2912935	-22.2497435	-260.8747542	658.9983782	84.595016	-6.11149090000004	-199.0472803	-48.6262768	-11.3390404666667	-88.0827360666667	-213.046118266667	335.145975733333	40.9096893	-115.6864072	33.8670286	-14061.98121205	14061.98121205	469.7826223	-288.5498579	-671.8186867	-448.9793223	-30.4783863	71.8565352	-10.8997626	88.074176825	-107.717353475	-68.431000175	62.13254985	-62.1325498499999	270.0852966	-270.0852966	33.3353741833333	-118.579398216667	8.29708508333329	10.2761905833333	-78.4615912	101.2905238	-27.1236312	161.217881	-21.7653105	68.2012419
ID_inosine_1728	27.5963099333333	-18.4572042666667	-25.3219939666667	-39.0097315666667	28.74704175	2.03006755	-6.18576195	-82.08543085	-10.1789031333333	47.5778109666667	-33.5043496333333	16.4632480666667	-12.7277119	-3.6871194	32.4810755	9.38917960000001	-26.782394	2.9954844	9.5777413	67.7739563	-6.44068847499999	13.788223925	-0.906846974999993	8.62348925000001	-8.62348924999999	173.217052433333	-170.390437866667	-183.060709366667	-166.200010066667	-11.931024875	-27.844825775	51.706875525	37.2149875	-38.7264984	-35.7034766	8.7330628	-8.7330628	8.03488274999999	-8.03488275000001	5.67213099999999	2.6594206	-3.300226	-16.3755876	-0.166633300000001	1.77880280000001	-12.6321819	11.353279	-1.33636128333333	34.7243700166667
ID_indoxyl_sulfate_31543	12.0562601833333	-3.23732061666666	-11.8118183166667	-21.1196416166667	-109.1488805	337.2370231	63.1900517	-72.9804333	-67.6542690833333	80.0869736166667	174.618939416667	-51.7431057833333	-36.9384290166667	29.4113446833333	92.8346091833333	-11.4306668166667	-34.91200005	-63.36597425	145.09599205	23.00598235	-2.5798691	25.7806545	-20.6209163	20.7999287	-20.7999287	36.3255729833333	33.0498801833333	-96.4010598166666	-45.6255393166666	3.26909570000001	-1.77782889999997	-4.76036249999999	-10.78500415	-85.93067175	107.50068005	-30.88670845	30.88670845	3.50527085	-3.50527085	-84.5346329166667	-11.9528856166666	297.590994383333	-32.0342100166666	-74.3863720833333	118.572757416667	55.9885117166667	48.5978471166667	-119.91446845	-42.45123365
ID_indole_3_lactate_724	-249.174721183333	999.432054916667	-201.051587383333	-50.8563039833333	-242.5871257	601.4183656	131.3973952	-5.05438370000002	108.261891166667	-27.5486911333333	-62.9926898333333	-234.244292533333	45.21012425	-95.56949415	-74.15398195	34.09310335	100.00862875	-78.14809015	-159.17734185	-62.70045425	143.519744825	-136.968704975	-150.070784675	1020.58411735	-1020.58411735	43.6899946166667	-226.728503883333	-242.290722783333	337.949242816667	71.7265014499999	-279.62859645	136.17559355	94.9419012249999	-190.397360575	0.513558125000031	-154.84663515	154.84663515	17274.9128052	-17274.9128052	-28.782963	41.5287244	-190.381319	235.2014836	-215.6669011	-107.4135475	-295.1312395	1049.5454903	33.8458183333333	192.207894233333
ID_indole_3_acetate_69	-194.20806205	52.5996860500001	506.88035135	23.14414875	-248.634419583333	467.791513716667	174.238024716667	103.873720316667	116.934242183333	201.227110983333	-277.064830916667	-274.965006616667	-69.0071086666667	42.3051757333333	-135.229002066667	299.945152333333	56.7025826333332	-108.482104866667	-142.558577266667	80.9329342333333	133.340267325	-249.011416575	-17.6691180749999	323.48046305	-323.48046305	-309.384961933333	689.998375066667	99.9587780666668	138.197732666667	-175.460043325	-233.112085725	584.032172375	64.9139556499999	231.49778715	-361.32569845	98.5567939	-98.5567939	83.4074743	-83.4074743	-306.100402316667	89.1574406833333	-98.3148582166666	927.458624483333	262.598509566667	-305.448442833334	-1335.52615643333	853.179070566667	71.0491095	-242.8757047
ID_hydroxylamine_139	138.246614583333	-10.2668135166668	-172.589941216667	-231.883089016667	-6947.26208258333	7536.25079681667	8609.71750851667	4695.81794241667	-232.992341983332	849.272445416667	-227.967992383332	77.6725729166683	243.9308614	71.3268231000002	-200.7745334	-602.3448739	-230.93072035	-1203.56477265	49.5603481499998	1846.79658555	-3456.326107875	6349.633479725	563.018736025	-16214.5203242	16214.5203242	-411.17350545	2898.92128215	-3602.97910305	1937.57833725	-509.2920082	3060.055281	-2041.4712646	4688.414886575	-3167.151378525	-6209.678394625	21.98204145	-21.98204145	743.0195557	-743.0195557	905.369567183333	-217.456577016667	-4857.42184601667	2358.76972148333	-2202.76412125	2340.89749405	2024.60532995	2242.78953975	817.599731183333	-1169.73853111667
ID_hydroxycarbamate_NIST_7010	57.05109205	-49.61460655	-35.43100955	-86.10766005	-108.36685195	287.01338055	95.6649508500001	-57.57777555	-18.88543105	-29.8306198499999	-50.93029955	137.41721255	-1.42491070000005	156.7340222	-40.9290799	-111.5302102	-62.9857342666666	-96.4766210666666	52.0860052333334	233.347818633333	-34.4935726	18.9908720999999	49.9962730999999	250.85451995	-250.85451995	216.065932933333	-55.2535280666667	-347.197361566667	-245.746909166667	-154.098982525	-171.737311925	479.935276975	55.189520425	217.175672125	-327.554712975	35.1723219	-35.1723219	178.8875355	-178.8875355	-60.2235572	8.16149839999997	45.7924437999999	126.7167294	-48.57373385	1.62695044999998	3.68613015	140.40812095	-43.0585543333333	111.627767866667
ID_histidine_6355	-1412.87242475	-139.852873749998	4043.93843535	334.531712650001	-1713.43911793333	4262.75287576667	-4984.94148123333	5862.50595926667	1070.85494741667	1523.04494621667	-3616.96037098333	-1118.64941748333	-5.53079246666675	697.746067333333	-497.809331766667	-183.344358166667	-2035.44393051667	2708.68158708333	-365.781234216665	3763.43143868333	1730.4294602	-1180.2824103	-2280.5765101	4220.7238663	-4220.7238663	23692.1402397	-22740.689042	-24179.8649382	-24155.8667389	-864.885870675	229.220355425001	1500.551385925	-1121.92126295	-763.13668525	3006.97921115	-148.8919867	148.891986699999	-1876.57034945	1876.57034945	1961.59724238333	-3169.38028311667	-3102.01534541667	386.603901383332	-1553.49424791667	-238.671861616665	1632.43972908333	3266.71487628333	324.667211883334	-1945.83477611667
ID_hippuric_acid_33211	9521.33941888333	-8026.28580591667	-9972.90841351666	-10564.8240372167	-520.327580683333	-412.036729883333	1278.70172931667	694.317742616667	1586.690762	-1670.7597241	-1588.6710288	-1500.6415331	267.85165035	-465.22734365	142.07692915	-480.40453655	1637.7718723	-1698.9083152	-766.2336799	-2448.1736218	1084.68710725	-1602.50201725	-566.87219725	103.53365965	-103.53365965	-321.482443883333	67.8971304166668	-653.300382083333	1549.85058331667	-261.2630643	548.1244485	-25.5983199	-65938.442117525	198213.129083275	-66336.244848225	-459.68554605	459.68554605	-118077.9579243	118077.9579243	290.012117233333	919.315419833333	-918.084987066667	-871.266784466667	-552.59528275	-350.71991725	138.67323585	1869.83252965	-213.795368283333	-399.338872083333
ID_hexitol_255	43.6338493666667	140.938447866667	-64.7637870333333	-207.076208933333	193.617932266667	-89.9454408333334	-11.0610130333334	-479.847342933333	182.480734766667	263.380494966667	-341.156254233333	-469.666445033333	33.2187548666666	221.475820466667	-101.630908133333	-219.501176933333	132.5275098	250.961567	-305.4415519	-343.1025445	23.602520625	104.635428825	-151.840470075	454.1036359	-454.1036359	86.82856865	-298.42058105	-312.79689875	350.73177385	-166.598102725	180.525976475	152.670228975	-158.481384775	-54.113476375	371.076245925	-65.4920211000001	65.4920211	149.63272585	-149.63272585	-145.45708745	-5.66509185000001	-25.14427975	467.18063395	-87.2145598	237.0475141	-2.1339385	26.7301038	-89.7371836	181.1248623
ID_heptadecanoic_acid_727	238.192788333333	-364.744886366667	-1187.98402716667	838.150548533333	-432.549355516667	602.692243783333	264.668193683333	430.287629083333	-485.597194516667	439.738923683333	-308.871644616666	1325.92430448333	-383.035975383333	1034.58690851667	-54.9098579833335	169.430875616667	50.2987943000001	-27.8428174999999	-512.4726545	389.4190891	287.830734525	-487.738003375	-87.923465675	-689.1485652	689.1485652	-232.089428766667	828.682011233333	-407.237666366667	274.823941433333	-157.280062925	84.1760728749998	230.384052975	-74.9441763249999	457.468217675	-307.579865025	371.8325146	-371.8325146	416.3284327	-416.3284327	333.56909555	-382.42298445	-277.62999955	-340.65430265	-484.276778916667	976.016702783333	97.7149811833333	379.098652783333	-153.950100066667	338.963189433333
ID_glycolic_acid_1971	14.8209777999999	196.0977543	-174.7622131	-65.7984746000001	-1148.78261013333	-1990.40272053333	7957.61609236667	-2520.86554143333	-142.177886133333	308.052733666667	51.2204857666667	67.2604389666667	-590.01850435	754.06359915	436.56623495	579.42567895	-64.3795378666666	-43.3418727666666	139.341960333333	97.1385260333334	2.41679892499997	-257.023201075	252.189603225	-47.21358485	47.21358485	-804.796795683333	-767.575965583333	-825.305941083333	4007.27229371667	-2588.428636225	6509.638590175	-1332.781317725	109.272532275	-209.020359825	-9.52470472499999	-37.8024752	37.8024751999999	-8.72592355	8.72592355	362.711825883333	2945.44343188333	-2026.79396531667	-2006.78494421667	-67.5587657333333	-79.4760705333333	503.831449166667	-221.679081433333	-417.23723745	1762.75846085
ID_glycine_64525	-1814.74587838333	216.443934916666	1388.18833361667	3839.60536661667	-2123.10948676667	5017.83783943333	-2383.47543886667	3734.96605973333	-1098.39351105	4816.92014745	41.0555941499988	-1562.79520845	-367.838797600001	3161.0530755	238.414750599997	-2295.9514333	400.233134133334	-740.345711866667	-1688.33651356667	1227.98282303333	5392.02902515	-225.074248149998	-10558.98380215	-8408.0859725	8408.0859725	-4.65000391666763	-3692.26847991667	2035.20155478333	1671.01693688333	422.976281175001	1412.745911975	-2258.698474325	-1640.11739835	-1269.90329245	4550.13808915	-1456.12046755	1456.12046755	12163.4720164	-12163.4720164	-868.712251283334	5177.96816341667	-7829.71251758333	5257.88110801667	-2274.47587866667	1787.36256693333	-753.827388866666	5789.89245793333	-3728.46732205	4510.53993945
ID_glycerol_alpha_phosphate_6225	-10.3761414166667	37.7017817833333	29.1979313833333	-35.7712889166667	-16.7317204333334	103.704158566667	-60.9139536333333	7.40495636666665	-49.2422485833333	64.2003142166667	-23.7938981833333	107.320329716667	-5.32037353333334	-48.9697585333333	11.2257304666667	53.7051486666667	74.88465035	29.19393645	-103.17932255	-150.66856495	-69.302144375	60.255703425	78.348585325	27.873522	-27.873522	-30.2463302166667	94.6035764833333	20.2330305833333	-24.0976164166667	0.655715199999989	-19.775718	18.4642876	5.34655670000001	-93.1141467	82.4210333	8.86425335000001	-8.86425334999996	-40.3188022	40.3188022	-48.7523558666667	19.2275062333333	-31.5792508666667	158.608812233333	-39.7575415166667	21.0334850833333	-2.37516431666668	100.614303783333	-53.3033316333333	80.3956379666667
ID_glycerol_3_galactoside_1693	-12.6731916666667	-16.2632760666667	108.174427133333	-53.8915760666667	90.7837935833333	-137.789628216667	-154.458829916667	19.8970773833333	72.6944060333333	-36.7392301666667	-70.4093100666666	-110.934677866667	239.93117225	-218.81664975	-243.97055275	-257.00631425	-222.350991666667	-336.440803566667	-300.579793266667	1304.07357183333	30.262419625	30.830423125	-91.355262375	-6.84366595	6.84366595	32.5482555333333	-161.216214766667	153.919709133333	-90.3482609666667	-20.091153025	34.913873675	5.268432375	13.5289561	128.9552431	-156.0131553	133.4056866	-133.4056866	19.3596722	-19.3596722	30.2843381	6.88285580000002	-32.0236007	-65.7122694	-107.279937133333	530.916436366667	-73.2639564333333	-135.812668533333	-17.7767393666667	-13.7381337666667
ID_glycerol_30	7967.62981855001	-7231.08516675	-18457.12782105	1785.32353215	-884.827658683334	-839.978087283336	935.870253716665	2558.59080961666	-16793.1901519167	-7409.05037101666	18016.1771096833	39772.4437170833	-6204.0809401	9938.4198381	3056.4084384	5617.4145438	-2853.71198495	-7288.98498985	6774.61281175	9075.50813295	-590.649125849999	-5902.53036795	7083.82861965	7123.1793847	-7123.1793847	-2461.26279253334	9249.34817386667	-10376.4704319333	8510.91063566667	-5789.05673695	-9187.53586415	20765.64933805	-5136.155292575	1835.667644925	8436.642940225	-2098.58630155	2098.58630155	-16067.7370065	16067.7370065	9010.37631846667	-7648.66848793333	-14004.9971900333	-5377.46327743333	-11261.9041610167	4546.46339568333	-5156.26994901666	34395.5190363833	-4305.63831086667	8048.70051183333
ID_glyceric_acid_64633	-179.306489166667	-228.468713066667	-32.9841966666668	799.372377233333	-796.346492566666	1632.99416713333	1018.51272863333	-262.467418066667	151.097911333334	143.564489533333	-427.076858066667	-169.781365466667	126.619847366667	101.710252566667	-77.6650468333335	-403.904747833333	513.59532525	64.6809652499999	-426.90460895	-1178.56233205	15.887693475	23.4598700749999	-55.235257025	295.014292	-295.014292	-1465.52638186667	968.477288433333	397.022853733333	3031.07900343333	-239.6168907	268.4555421	210.7782393	-36.0439056500004	269.68681485	-197.59900355	840.16954785	-840.16954785	-242.28035375	242.28035375	-100.19640775	36.0877162499999	-114.28763935	378.78914635	-158.3619576	76.6545180999999	358.9919787	39.4393759999998	-127.120641283333	122.594329916667
ID_glutaric_acid_16952	25.5457222666667	-0.46195583333332	-48.2270234333333	-27.9481875333333	-9.82770675	0.315167549999984	75.36607775	-46.19812505	-5.72147801666667	13.7379112833333	40.6609806833333	-37.2344579166667	-11.1949431	42.0948605	7.8194194	-16.3294506	-40.2587432833333	-21.4937225833333	58.5153449166667	83.7546075166667	-10.087962875	27.154832625	-6.978906875	-61.85997525	61.85997525	-5.3460544	41.6831065	-35.3032849	9.65834160000001	-12.364250275	24.888351725	-0.159851175	-35.8671694	147.0834844	-75.3491456	12.78801555	-12.78801555	-16.1338153	16.1338153	-7.80100181666666	8.68184088333334	-11.5207281166667	26.2418926833333	-33.9654652833333	23.5808509166667	21.1055224166667	57.2100225166667	-26.8513369833333	16.5309256166667
ID_glutamine_64560	-22683.96958435	9461.72124324999	28573.17865315	30017.00885665	-23793.8309473333	54199.3260208667	-36845.3652112333	54027.5320323667	-3557.63820385	13506.46556855	-6498.38203184999	3664.83107484999	-412.474399966668	-5186.31458746667	3232.22076213334	3191.51702523333	-6177.45040531667	-240.007549216665	5204.62844068333	13567.7303244833	4439.864777025	5648.66033042499	-14528.389884475	46581.0971307	-46581.0971307	13672.5659197667	-21608.9816396333	-2181.56410673333	-17227.1520129333	-3616.632165025	4659.518900675	2573.74542937501	-9903.47923767499	-9195.12924927499	29002.087724625	1460.8744605	-1460.87446050001	6055.65445515	-6055.65445515	-2560.05297818333	-9264.98824838334	-3442.82847808333	20387.9756610167	796.78564851667	-26828.9419967833	-11322.9717458833	35761.5567971167	-2324.11636488333	-7217.18883258334
ID_glutamic_acid_28	NA	NA	NA	NA	106.780726133333	71.610975333333	-417.693475666667	25.7403219333328	-364.5838644	-227.1062599	-1547.4240335	2868.2818866	-353.508839583333	1222.37814021667	-991.649831183333	829.798209716666	NA	NA	NA	NA	3.26850597500015	701.453029775	-707.990041725	2032.2020707	-2032.2020707	3933.73426451667	-4717.29339778333	-2478.85617968333	-4605.05321608333	-1093.98094615	3694.25824565	-1506.29635335	3040.1329853	-3532.7543186	-2547.511652	-142.39534195	142.39534195	-89.5895842499999	89.5895842500004	-26.2075844166675	-1608.17097571667	-3887.60875311667	5574.40248208333	-636.718471133334	-961.486068133334	-1236.74486383333	4108.38634536667	-1637.72743046667	404.378457733334
ID_glucose_46121	80576.2021940169	148486.782835417	-389535.639862383	-679.749555083225	-422562.8565091	539998.8987	502253.0624578	225436.6083695	-44065.1158374334	-662339.539514133	165031.940347367	629502.946679067	54001.0754684333	-33826.7911433667	39739.0680246332	-167915.503286567	-314943.773124667	-220887.760597367	-314405.683820067	1480124.76379143	73672.9948167	74073.8875642	-221419.8771976	669354.63015205	-669354.63015205	33679.4651341168	232948.529988717	-321647.027026483	-12339.8983645833	-337383.899621525	152477.560456775	522290.238786275	286120.1609165	-272943.8531867	-299296.4686463	-54777.826331	54777.826331	308371.4853283	-308371.4853283	-54068.287915	25998.6235984	-102129.1587286	238335.3988752	-332992.092777483	378326.229122417	107986.694658617	512663.354551416	-116317.474819633	217956.100689467
ID_gluconic_acid_7501	9.94224221666667	-11.2254771833333	-48.6670426833333	30.0657932166667	-75.0494461166667	-31.4658380166667	147.177784383333	109.436391983333	-35.8989749833333	144.148836916667	2.58944901666666	-39.0413609833333	-10.3890768666667	116.521404333333	-32.9948665666667	-52.3593071666667	14.57286925	-48.88606925	4.99772155000002	0.169739950000007	-0.225846024999981	-2.04976352499997	2.50145557500002	5.92424175000002	-5.92424174999996	33.6002168166667	-48.7426178833333	-78.3141732833333	26.2561407166667	30.39984195	-14.11437375	-46.68531015	45.037277075	-30.458302925	-59.616251225	5.52848305000001	-5.52848305000001	46.91781965	-46.91781965	9.24185171666667	3.07500961666666	-15.3918314833333	-15.4087332833333	-42.5581938166667	5.66955308333334	76.0547048833333	45.9503234833334	4.78890206666667	15.0547826666667
ID_gamma_aminobutyric_acid_10258	-53.2302479333333	42.8488272666667	191.234671566667	-74.3927550333333	96.0050125666667	-143.872721333333	-38.3666161333333	-105.775700233333	17.6988348666667	-33.8807858333333	-12.8198583333333	-6.39586043333333	161.354420383333	513.133936883333	-194.648768216667	-802.548429816667	-430.92607745	-348.16395865	-394.30739335	2035.24958435	941.6827858	-882.4185795	-1000.9469921	-161.5814354	161.5814354	-159.803247033333	553.064576366667	59.8295047666668	-133.484340033333	792.988334525	-712.497436275	-873.479232775	-68.643229175	-124.421056275	261.707514625	-145.32490775	145.32490775	86.826238	-86.826238	149.828571766667	617.557539666667	-1652.94493443333	585.901679466667	-246.0900411	256.0355827	-44.4238828	526.6584234	-282.632148016667	364.956656183334
ID_galactonic_acid_4706	20.4279236333333	9.72334343333333	-72.1223240666667	1.11520973333333	-118.89507755	-18.57553585	-40.64961115	415.91037965	-50.44250595	34.47678075	37.45449075	79.39624635	-9.45870456666665	117.039162033333	-32.7268946666667	-55.9361536666667	-10.7822434833333	-95.3802889833333	13.4878830166667	114.239136416667	-38.658345675	35.217937025	42.098754325	39.6218507	-39.6218507	-2.74076736666666	60.1609091333333	-57.7582872666667	5.81968023333334	-145.51538035	-7.95255225	298.98331295	42.7471782	-61.8976513	-23.5967051	-28.2752282	28.2752282	2.3071671	-2.3071671	-4.34948143333334	-55.5446112333333	32.7879146666667	35.8051408666667	-43.3702245166667	-9.34910701666666	43.1163874833333	96.3433930833334	23.75902915	-35.46963955
ID_fumaric_acid_1718	0.19715075000002	-9.67870794999999	39.53843325	-30.45117755	-20.7053863	30.868203	45.5483979	-14.300442	1.87743211666663	-17.0173995833334	23.2909955166666	-11.9058922833333	-6.67489141666667	15.6967995833333	22.8588861833333	-18.5310115166667	-16.1133246666667	-99.8317363666667	91.9836581333333	56.1880522333333	-190.818288025	-58.867068925	440.503644975	29.49262845	-29.49262845	42.1056403833333	-14.1876291166666	-65.0208166166667	-47.1084754166667	-9.06541010000001	-7.75341450000002	25.8842347	-131.96897725	67.54259355	196.39536095	-16.1649926	16.1649926	78.1933687	-78.1933687	62.11757335	12.74265265	20.59096075	-219.68633345	-66.7081968666667	-10.1576179666667	118.536330933333	91.7458776333333	-77.9354480333333	127.510637766667
ID_fucose_3009	74.8434172	-69.1712597	-150.1971929	-5.161799	3.18133986666666	31.0488788666667	-28.2734889333333	-12.3194095333333	-118.0434301	368.775153	36.8819986	-51.5268613	1.72021343333333	27.1708971333333	-21.5667094666667	-10.7648279666667	-20.1024451	11.7645236	-36.5916488	85.1344605	14.3864245	-1.47978690000002	-27.2930621	140.72437915	-140.72437915	7.93083901666665	-20.4430815833333	3.26909381666664	-6.61852928333334	-34.158099175	45.659396425	22.656801925	-24.786077125	34.240369275	15.331784975	-23.95296045	23.95296045	15.6042407	-15.6042407	-54.2803818	9.414688	11.5723198	141.8541376	-41.82770265	39.32723255	-12.56820385	98.72407925	-69.4359873166667	50.0061631833333
ID_fructose_21	-1950.4060217	-1489.892836	2083.4776174	5257.6332837	-2301.4321567	5318.1782449	3555.9654665	-1969.8472413	30288.12402045	-30834.56531345	-30006.58613095	-30023.22061695	275.462946200001	-20098.4640188	17366.7210339	1905.3541463	29202.30849345	-28996.72028505	-11794.62789935	-46815.57729595	-31.761099975	1370.305457625	-1306.783257675	2181.82932225	-2181.82932225	-5440.64864535	-6887.70585625	-3668.47730805	26878.12910035	-5795.88797245	-6610.60851025	18202.38445515	5358.071352275	-9107.939241125	-1608.203463425	-8617.22945225	8617.22945225	-254.6562001	254.6562001	-203.421208799999	-2575.8079678	743.4565756	2442.6150186	-1732.90524096667	2295.29634223333	5611.98148053333	-2708.56209986667	-3674.68840851667	-8580.78199811667
ID_ethanolamine_3212	635.09478115	-230.612605349999	-1086.16426885	-588.507469249999	754.235968816666	-3200.98717148333	4038.99734971667	-3100.71808468333	120.502339733333	318.145749033333	1143.46864573333	-1823.12141396667	853.965363116667	-139.617103083334	-567.473917283334	-1854.80506898333	-394.6336331	-756.021219	-238.1998443	2178.1219626	-1331.8477009	1558.1548166	1105.5405852	3653.90516905	-3653.90516905	17402.6496867667	-17414.1157632333	-17379.9708424333	-17413.8624546333	-2364.7757993	-4.81777899999906	4734.3693776	-31.205684725	104.070237175	-41.658867725	8.5344075	-8.5344075	36.3978071	-36.3978071	-74.6920758999995	-279.0716502	625.896550700001	-122.748672799999	-5032.86362983333	3654.87304446667	5590.36916256667	5853.34868246667	-337.714556950001	469.611943649999
ID_erythronic_acid_lactone_3187	40.7541156333333	-30.4236053666667	-41.7923758666667	-50.0463656666667	-4.21113706666667	-15.8772650666667	3.04871733333333	25.4619589333333	29.8982039	-14.0353146	-48.583279	-27.0760181	11.8261353	29.345035	-40.6569804	-24.1664605	-15.2964629	4.36962260000001	-0.578383299999999	42.0981494	-38.88966285	52.32212965	25.45719605	4.22377985	-4.22377985	34.8563000166667	-60.5917149833333	-46.8560301833333	2.87884511666667	-114.027466675	43.845679125	184.209254225	10.051479525	-26.361256675	6.258297625	-20.75358995	20.75358995	3.3809496	-3.3809496	22.0156879	-27.313824	-28.851073	-9.8821667	4.39566555	-54.85256245	-3.81594555	45.48151135	-13.8282927166667	41.4594484833333
ID_erythritol_92	484.14443275	112.73605835	-716.11390875	-849.05544785	-484.059141083333	21.4054136166669	2069.13908071667	-638.367071083333	-327.816505566667	251.484200033333	978.134230733333	-246.168914066667	-108.309915133333	407.721797166667	376.156659066667	-458.948710833333	-168.822954166666	-113.828900566667	654.113230833334	-33.8154677666666	439.0869217	-505.9410051	-372.2328383	-1188.39001565	1188.39001565	-556.615846	516.1830919	-124.0129211	1277.6773672	112.84541635	333.88425825	-559.57509095	307.959943375	387.766005175	-1003.685891925	577.2126824	-577.2126824	118.43334095	-118.43334095	-362.632579383333	841.256244016667	-361.232137283333	607.873631416667	-312.620090183334	-236.123354083334	369.976460816666	804.007163816666	-786.640938066666	2636.22477763333
ID_epsilon_caprolactam_3101	599.813032133333	-541.310883966667	-751.651578966667	-506.476633466667	430.338834266667	-683.938676933333	70.7975077666667	-677.875333633333	-3.56830053333334	-12.4859263333333	0.0227874666666708	23.1680404666667	-0.414991350000008	70.31961635	-19.21086405	-49.86377825	38.0238386	-124.2064269	151.7839876	-141.6490765	22.417096325	8.23683582500001	-53.071028475	221.8472901	-221.8472901	-545.401275483333	412.572403416667	88.6389462166667	1134.99247681667	-144.552147525	43.277637775	245.826657275	21.700668575	-17.523057325	-25.8782798249999	-15.43932705	15.43932705	334.42957715	-334.42957715	40.6539285666667	19.9340498666666	27.4897876666667	-169.385623233333	42.0485801	-125.6007907	-79.5125187	78.9675691	-98.96795155	161.60954045
ID_diglycerol_34153	45.7978033166667	-71.4810154833333	-60.7137049833333	-5.19868948333328	43.3895926333333	231.933759633333	-223.873065166667	-138.229472366667	-8.45347144999994	44.9001421500001	-97.1260934499999	77.5863656500001	-52.9211376666667	85.2920063333334	42.3112285333333	31.1601781333333	76.6488515	-78.1485496	-46.875084	-104.9229209	-154.383417875	199.678749925	109.088085825	-74.31353035	74.31353035	91.9963424833334	12.2212072833333	-198.516333016667	-89.6939017166667	-26.823186725	-27.457362125	81.103735575	1727.6302343	-932.3018798	-2522.9585888	-17.0710435	17.0710435	-2284.44593595	2284.44593595	-97.0511861833334	113.717160716667	-40.2323949833334	217.668792816667	-117.73808715	88.90550845	71.12171305	193.18703995	-42.4780227833333	65.5136384166667
ID_deoxypentitol_33037	-1.28995988333335	-1.26070818333335	-60.3488662833334	65.4794541166667	-74.6588712833334	64.0611328166667	80.5472389166667	79.3682421166666	-12.5010435166667	-33.9309037166667	-53.0044268166667	124.438461083333	-11.8408302166667	65.0909101833333	-40.2328184166667	10.6643988833333	-49.7689393	12.565119	1.02790330000002	135.7137956	-21.078634325	54.254181775	-12.096913125	61.11476385	-61.11476385	31.4082115	22.1446988	-93.3285701	-23.0407632	-111.533143175	222.480187825	0.586098524999983	71.71899395	-62.72233245	-80.71565545	-4.61311000000001	4.61311000000001	-19.0455687	19.0455687	33.7589519666667	-5.46121883333333	-100.093984433333	4.27834736666668	-60.1839955166667	52.9000147833333	-15.1448610166667	142.796832783333	3.36187495000001	80.44594095
ID_dehydroascorbic_acid_3163	-7898.69602326667	21406.1524199333	11943.9127923333	-9653.97714246667	-517.008830983333	558.111090316667	789.572524316667	203.342878316667	176.320940083333	-410.878125516667	-224.259137716667	106.174442983333	-7756.9387474	-7644.5793351	18229.8798779	12685.5156994	2358.54567705	-2332.40653005	-1443.69406105	-3299.53644005	-34.451185075	-116.415643475	185.318013625	-23805.3525315	23805.3525315	-142.150694083333	-981.132971783333	-1068.25638128333	2475.84143531667	15670.18255425	-15707.38296155	-15632.98214695	-278.285968375	30.464976725	526.106960025	-851.8797029	851.8797029	245.29463915	-245.29463915	-43.0934152166667	-270.459894916667	142.653598183333	257.086542383333	-350.32094185	310.11421895	341.67379385	399.17481275	-432.078226566667	-784.864229666667
ID_cystine_94	-240.849595683333	738.236250116667	329.239193016667	-344.926656083333	1751.98985171667	-1605.78197608333	-2164.29031338333	-1485.89726568333	281.3443953	786.361692199999	-896.8538655	-733.5410126	306.3011942	-167.8170872	-421.2980016	-329.7884938	93.2971266500003	502.17171055	-564.805548849999	-217.25754165	690.721609024999	-955.074141275	-426.369076775	1051.37380385	-1051.37380385	982.914804783333	-871.096180916667	-1039.54852961667	-1038.09970381667	1229.56746415	-1327.65603025	-1131.47889805	18.87699935	-651.16419925	613.41020055	-702.43499155	702.43499155	523.57135005	-523.57135005	-90.3955241666672	82.7731619333326	-1762.46212066667	1950.87553123333	-211.622962750002	-1435.93460765	-997.515259150001	3068.31875505	268.53281725	-1082.30147275
ID_cysteine_65	28.11266285	-102.86881115	-59.08731915	77.61814175	-160.717958283333	-500.537265783333	812.049963216667	170.641177416667	164.739061466666	-140.388919433334	-412.665472133333	58.8372071666665	-30.7357042166666	174.085406183333	15.3749253833333	-97.2532189166666	3018.57350796667	-3943.19820653333	-1131.37783903333	-3981.14447833333	43.8936151250001	-65.014719275	-22.772510975	210.96563045	-210.96563045	-2645.9569166	5366.6630547	-2291.7187575	4862.9264526	-1589.973071	-1926.8385161	5106.7846581	-42.576700925	-2.194896425	87.348298275	-1758.3006764	1758.3006764	66.87611535	-66.87611535	-116.74064905	32.6222635500001	86.15601495	231.44366865	251.106641566667	-599.912456333333	-482.543928033333	329.136459666666	44.5230964666666	116.539699866667
ID_creatinine_34042	-855.271716166667	-2575.42301236667	388.189635533334	4753.04852533333	287.671557733333	2530.23474753333	-2608.30972616667	-784.939694566667	-213.634041933334	4.88778376666596	-451.857094033333	1087.87143606667	-212.7121132	-65.5894351000006	118.4682262	585.2575485	286.119929150001	177.518745750001	2046.73610475	-3082.61463795	392.750639225	-1283.376950175	497.875671725	1710.2154539	-1710.2154539	1824.90632525	-3152.87290345	-471.151278849999	-1850.69479345	-112.0381681	-296.1182356	520.1945718	-1767.6342445	-1508.802947	5044.071436	53.7422857000001	-53.7422857000001	-221.5719928	221.5719928	-999.788184566666	1500.83135273333	-808.365989566666	2306.89919053333	1474.61498193333	-4416.71722196667	958.466569133334	-965.594292966667	-597.573654016667	1433.84194288333
ID_conduritol_beta_epoxide_2670	2.6372016	32.6806811	-17.418365	-23.1739209	-63.56499755	-57.19152185	288.33721405	-40.45069955	9.50978303333332	-11.2971221666667	-19.4705253666667	2.23829843333334	-93.6157515	-75.2650416	470.3918253	-114.2795292	-92.9785738	399.0652856	-72.3676724	-47.7618918	-15.627462825	25.214815975	6.040109675	14.4109774	-14.4109774	-20.0272283333333	42.4064870666667	-7.88580793333334	25.5610058666667	-7.914203375	-14.332625275	30.161032025	171.71111055	-182.10837345	-161.31384765	248.39185805	-248.39185805	10.96722765	-10.96722765	-13.4851795833333	21.6294917166667	-2.82108248333333	21.6471295166667	-38.06235465	163.74448665	-59.57047775	10.01305505	-165.2482855	735.9490208
ID_citramalic_acid_16826	-14.0107651333333	26.3551500666667	8.46240046666668	7.21474486666668	3.81220908333333	37.1184179833333	-24.2655587166667	-24.2894865166667	-8.40483106666667	-21.9811592666667	35.2535382333333	11.9421142333333	-3.4979098	9.7126964	8.93799019999999	-8.1569572	1.65787549999999	-44.2349357	23.8485311	15.4127781	-9.51056335	-12.66585295	31.68697965	9.03939845	-9.03939845	133.16972995	-131.95217285	-180.46225825	-87.09475875	-23.82984575	-19.70056915	67.36026065	-5.55641182500001	-8.77160672500001	19.884430375	5.51546190000001	-5.51546190000001	14.02160855	-14.02160855	-17.72816635	19.03769545	3.06986805	31.07693555	-13.1322937166667	-7.00298241666665	39.9738292833333	6.42603428333335	-0.78206076666666	-31.6696158666667
ID_cholesterol_19	8178.24395326668	20630.9110420667	-41903.5754074333	-3262.06749443332	-13563.7793675833	25974.8580958167	29307.3848663167	-14590.9048593833	-7723.03832033332	23748.5008537667	-3417.08217313333	2837.69628036668	-5126.24760545	28809.82760865	996.628131949998	-14427.71292425	-6094.24377626668	5358.00628923334	10235.5910782333	2689.13396133331	-4970.48776105	2212.95370255	7728.02181955001	40076.2826033	-40076.2826033	-47143.73710555	42631.14498115	32991.53864115	65808.52769435	16436.9259712	9724.9925043	-42598.8444467	-2552.74031835	-11896.94412025	17002.42475695	39231.8126202	-39231.8126202	69962.1632025	-69962.1632025	-4614.04949060001	872.361997799992	-8452.21529130001	21422.0017653	33521.3152214167	-46831.9294704833	-40714.1117486833	-13017.9044450833	-6914.91399583333	14657.8529633667
ID_caprylic_acid_6866	104.766604633333	-6.43010996666669	-234.420012866667	-73.4496910666667	-225.5022453	257.7206344	273.4355608	145.3505407	89.69882805	-270.65676165	-378.29862235	379.85889985	-26.2896496	26.0659431	26.9851649	25.8178408	-362.066521816667	-155.234804716667	500.630370983333	740.803999183333	-110.16356035	-162.16884285	382.49596355	467.2643242	-467.2643242	-159.2956351	54.0667502	-113.3460854	537.1662405	-512.898577025	-505.990933925	1531.788087975	112.85453805	-337.77504195	112.06596585	73.4536106999999	-73.4536107000001	12.76211705	-12.76211705	-270.944585183333	315.233532216667	-429.437644383333	927.037867716667	-262.57563195	107.58201335	57.06225365	623.08262885	-108.51747575	91.66596825
ID_capric_acid_50422	-58.8279421333333	270.442847866667	-127.369891233333	33.4108697666667	-35.6204165	72.5962037	-23.4143688	57.6794146	-125.697323316667	-157.779786516667	-150.314262816667	685.186019283333	-73.98833475	89.79496535	-24.17279045	156.34282935	-481.394809416667	109.891974483333	532.222912783333	802.069540983333	-53.7659629	-202.6809051	310.2128309	277.5128257	-277.5128257	-122.249550666667	-31.1952793666667	46.6448551333334	351.299076233333	-222.164135	35.6186346	408.7096354	4.449682225	16.421948125	-25.321312575	123.37223335	-123.37223335	-26.3405522	26.3405522	-121.052051016667	211.876543383333	-119.510288916667	270.789898583333	48.4364675166667	-136.421404283333	-207.815753783333	198.927755516667	29.3650338833334	-5.48195481666664
ID_beta_alanine_148	72.6186609166667	8.45704451666666	-101.809274883333	-124.503752383333	184.221699283333	-277.029172916667	-96.9889805166666	-178.646944416667	60.4227899	-56.7849044	-72.1243265	-52.3591388	91.6747678333334	-85.6913693666666	-65.2409282666666	-124.092005866667	-31.3212851666667	-143.868394566667	223.255299433333	14.5769506333334	-73.51026165	3.94924785000001	143.07127545	267.33589495	-267.33589495	1745.03594036667	-1787.58279033333	-1761.88457503333	-1685.64045573333	-85.181217925	146.151827775	24.210608075	8.62232640000002	680.2572691	-697.5019219	-12.464241	12.464241	10.0699851	-10.0699851	-101.7569439	26.3382222	61.3895805	217.543029	-704.507906716667	1527.79438428333	922.827467683333	-337.098131816667	-270.91715845	279.01948695
ID_benzylalcohol_16321	1625.10574278334	488.793066683334	-7399.26766981666	2035.15737478334	-451.121170066667	2395.43611643333	-806.962917866667	-235.109688366667	486.522790616667	144.739462716667	-68.9725339833333	-1535.33530058333	118.250908683333	296.499343483333	-321.889845516667	-329.362224016667	-148.903510433338	-2975.19492873333	10337.9967771667	-6916.09131713334	101.927415	-81.1747636000002	-122.6800664	-404.34338085	404.34338085	-19504.9510296333	27150.7630217667	10020.3981643667	21343.6919027667	-417.851448275	-389.611649575	1225.314546125	58.4100224250001	-320.142893575	203.322848725	-2135.55000584999	2135.55000585	15.85938145	-15.85938145	-554.02581205	135.00111975	2007.22763395	-480.15131755	-1117.89978843333	406.257978366667	3262.24935526667	-314.807968333333	-885.960875733333	-242.546415333333
ID_benzoic_acid_34148	-269.247798833333	361.876164166667	-340.735993233334	786.603225566666	-4337.65106301667	5468.98355448333	4783.50961198333	2760.46002258333	-34.2348080833335	349.918934716667	-627.491479183333	380.276968716666	-44.9335228666664	594.217712433333	-5.82503066666641	-453.592113166666	-104.831829683334	-520.061302383333	65.4976635166668	769.059127916667	-8.83811257499974	-181.920558575	199.596783725	-1784.5980134	1784.5980134	169.42884535	-242.67005875	-1040.95604115	775.33956385	-425.557427625	305.353619575	545.761235675	1814.55954355	-2255.13067395	-1373.98841315	-184.8470001	184.8470001	832.290716949999	-832.29071695	-327.6158851	-409.1298336	371.5675765	1020.4099124	-249.155524266666	189.095465033334	564.199755933334	-5.82864816666643	-311.592689016667	608.820650983333
ID_behenic_acid_46315	12.6170911166666	-39.4859605833334	-100.597386383333	102.232073616667	-199.907405183333	41.7324049166667	334.118107516667	223.871703116667	94.9831079333333	-19.9347567666667	-133.133008766667	-131.881558266667	28.8816126833334	27.0221852833333	32.1942138833333	-145.861237216667	-64.2412156833333	-49.1077329833333	72.5986280166666	169.232752016667	71.9401084499999	-103.45625545	-40.4239614500001	41.16418465	-41.16418465	705.90800955	46.2414732499999	-1175.96449745	-988.00100445	-61.265919125	32.692031175	89.839807075	104.75454095	120.68260425	-330.19168615	60.7174942500001	-60.71749425	182.54988455	-182.54988455	246.093269116667	-298.939702383333	-248.977233983333	-190.362870983333	-129.009123966667	204.151702233333	11.5391830333333	171.336486633333	-68.0158920833333	191.815087916667
ID_azelaic_acid_16968	14.0926216833333	-35.9502481166667	-67.5215820166667	61.1939650833333	-65.43231165	43.95915605	196.41484895	-44.07707005	-32.7454299333333	96.3286508666667	-32.7175732333333	34.6252121666667	4.17506574999999	10.24340445	-29.50804455	6.73944284999999	5.92255093333334	-5.48606306666666	-57.7910030666667	45.5094133333333	-11.434338725	-4.39142852499999	27.260105975	-3.801513	3.801513	-30.0116229666667	-2.26896266666665	13.9025588333333	78.4012727333333	39.15795975	-50.67816345	-27.63775605	-3.06548832500002	64.016362875	-57.885386225	-55.84397735	55.84397735	7.46611799999999	-7.466118	-24.8907606166667	94.7119015833333	-33.5445199166667	13.5049001833333	-47.87090555	59.15102915	118.99410195	-34.53241445	3.54437535	-4.57027485
ID_aspartic_acid_79	25.9332704666666	-90.9308513333333	32.5356381666667	-19.4045982333333	10.5694074500001	-115.11249335	-37.0415121499999	120.44578315	-78.21616455	-15.77684175	48.0822836499999	202.34305175	-64.8759262333334	300.125968566667	-175.333430033333	69.8352401666666	-85.7497788	-45.6811552	-31.8550839	334.7855755	147.885183075	-188.902248225	-106.868117925	-69.3097503	69.3097503	1122.11955388333	-1089.79979171667	-1065.04352921667	-1211.51534071667	-177.955847125	93.033819675	262.877874575	71.36502025	-80.72745505	-62.00258545	48.84338155	-48.84338155	-65.39435845	65.39435845	1856.94348226667	-2019.51857803333	-2074.08327613333	-1477.22859263333	-196.743667683333	170.418882616667	-35.3716890833333	455.183809516667	-219.150366366667	234.831213633333
ID_asparagine_146	-153.962297283333	109.831748316667	598.437852916667	-246.382709383333	264.97598155	-610.19077435	52.4445087500001	-237.18167905	402.119242516666	738.980934416667	796.447592316666	-2741.78625428333	807.065828766667	-747.954904233334	-727.293184033334	-945.949398033334	241.3540351	-641.8386654	-350.1598517	267.9364118	409.244394375	-638.173144925	-180.315643825	239.61964725	-239.61964725	356.409743133333	-570.223400466666	-115.747869766667	-383.257959166667	-23.3050056999998	238.4665018	-191.8564904	323.952593375	-550.785104925	-97.1200818249999	-99.9082167500001	99.9082167499998	-194.89525455	194.89525455	-272.355079283333	169.444045116667	798.563181616667	-150.941988883333	-171.026139683333	-804.993512383333	1625.77249351667	-307.700562083333	303.444341833333	-507.714651166666
ID_ascorbic_acid_238	1932.505227	-3622.6453398	-7177.6790691	5002.8087279	28.1607760333333	-114.459183566667	-151.532310066667	181.509165533333	-15.0294349833334	-176.070265983333	76.4409437166667	144.717627216667	48.6434751333333	-71.6078197666667	38.7122036333333	-113.034809266667	235.724632166668	-763.092947833333	-6629.05311483333	6684.97216616667	27.580622275	13.124741675	-68.285986225	-19.3353505	19.3353505	-220.487117216667	366.620538783333	-61.8139093166667	356.654722183333	-5.573626375	3.826809725	7.320443025	10.716306375	-21.150689125	-0.281923625000005	-20.3000698	20.3000698	-401.0254037	401.0254037	-33.8417715	75.5964412	-153.4411123	179.3699856	-54.8473533166667	-24.9548130166667	57.7256246833334	131.771248283333	-151.078006583333	262.749952316667
ID_arachidonic_acid_6529	-68.54240475	219.82545615	-142.33956595	128.14132405	-41.6928048	444.7051163	-350.3030751	30.6763732000001	-189.88874195	212.77138695	-11.90837025	368.80320915	-66.5467788666666	334.439084433333	-133.378727066667	-1.42002076666665	60.9503140333333	-296.888176266667	65.2990805333333	48.7381536333333	7.80504704999998	63.62192925	-79.23202335	257.78969725	-257.78969725	54.3177660166667	33.7171057166667	-66.9332378833333	-129.737165883333	-161.6732751	188.7178772	134.628673	-16.5304462500001	-163.12024755	196.18114005	-313.7348116	313.7348116	-141.18917025	141.18917025	62.5513179833333	-46.2096155166667	-201.756410216667	60.3120717833333	-261.967290883333	55.5782598166667	19.1366348166666	711.186978016667	-221.345213966667	281.915785633333
ID_arachidic_acid_291	251.188881833333	-178.264589566667	-315.128693566667	-260.173362366667	-229.445969	86.6856158000001	112.0174117	489.6348795	-160.791469333333	591.978828766667	-256.935614633333	147.331193866667	-16.6032339000001	138.4578482	20.4292869999999	-109.0774335	-24.9417954833332	359.156072916667	188.840384316667	-473.171070783333	129.801469	-222.3024921	-37.3004459000001	-605.3914861	605.3914861	1752.7231071	-1154.7265802	-2324.9548181	-1778.487923	-155.438692075	252.832550925	58.044833225	-23.191873	473.8878528	-427.5041068	653.49489555	-653.49489555	478.69205645	-478.69205645	165.336791333333	-317.520541166667	-99.9338867666667	-78.5559460666666	-843.578218516667	2629.59662548333	-340.645385716667	241.783415783333	-187.712514016667	334.080598383333
ID_aminomalonate_413	56.6872632166667	-87.6827384833334	-604.368889783333	521.989838616667	-135.220309483333	1492.05190511667	-575.647087283333	-510.743889383333	1.15077638333332	-62.1360810166667	44.1867848833333	14.4969669833333	20.6863256666668	189.956898866667	-114.393030733333	-137.622845133333	21.7675283333333	-93.7095070666667	-151.300797266667	179.707719333333	469.63007385	-485.15285215	-454.10729555	393.7246335	-393.7246335	348.37112365	-461.00370935	-108.77208555	-475.33757605	-335.17880185	122.18842495	548.16917875	-262.509392175	10.619747125	514.399037225	80.67293605	-80.67293605	239.6803385	-239.6803385	-145.988849466667	344.835457833333	-241.797166866667	334.928257433333	-194.867729466667	456.268197433333	-455.670371366667	584.005362333333	-85.4202377833334	230.771458916667
ID_alpha_ketoglutarate_294	-63.5390522	-146.9926695	194.6523969	142.9574292	-92.2960242166667	232.117540083333	70.0309672833334	-25.2604347166667	-22.4631540833332	-187.306337583333	-22.4960442833333	277.191844116667	-24.2042995166667	96.7315373833333	-21.6299775166667	-2.48866131666671	-213.5317958	-144.5076125	-709.1660155	1494.2690154	-5.289801775	-17.794275575	28.373879125	-247.68484245	247.68484245	18.3535220666666	-67.9998907333333	-10.9994564333333	23.9387809666667	-5.26125075	-2.95906275	13.48156425	58.973076025	-122.857562575	4.91141052500001	-12.34998	12.34998	84.1008414	-84.1008414	60.3700870166667	-73.6881140833333	-11.1629241833333	-96.2592227833333	-15.9348543	19.2573435	17.4983222	11.0488972	62.4396127166667	-67.7791008833333
ID_alanine_34178	-22.1170560666667	47.6080367333333	0.260584733333346	18.4825467333333	-8808.49322271666	-8688.81668781665	20001.4994395833	15112.7969163833	22057.7040634333	-9564.12772766667	-11607.8741706667	-45001.1102919667	25912.5440559667	-27611.7284721333	-20546.3436631333	-29579.5600326333	-46.3197044833333	-13.1411782833333	72.6247218166667	79.4755699166667	16357.077859125	35318.401539225	-68032.557257475	55872.0232921	-55872.0232921	14092.8966945333	-64101.3721420667	32186.1799887333	-10363.4979302667	13669.260233325	-15230.717673575	-12107.802793075	103.647600850003	-17988.98614085	17781.69093915	-45635.48863085	45635.48863085	-10258.75608215	10258.75608215	-7652.08871433332	19630.0411883667	-18397.2772834333	21723.5022380667	17461.2124553667	-11321.7692088333	-15638.9427506333	-25422.9254066333	30924.7392467	-24978.6487937
ID_adipic_acid_125	-33802.48807565	45425.54941935	74193.87122755	-18211.95641995	18387.86690175	-44130.08920455	29302.71985135	-40336.23135205	-3869.48555126667	-37592.9442842667	49309.7778737333	-108.376935666667	8158.47995776666	-36911.3187116333	15033.5976611667	-2597.71882283333	7618.45500961666	20536.5102307167	-13900.2591435833	-29491.6161159833	-5196.8153941	-24126.6494288	34520.280217	-158677.6811997	158677.6811997	15101.5304020667	-44.4265430333326	-33372.2477212333	-11887.9169419333	-10271.057257575	26887.357400825	-6345.242885675	-28271.561613225	127200.247116875	-70657.123890425	-1603.68269265	1603.68269265	-7579.37123355	7579.37123355	-19188.96816145	49140.14138285	42343.67902055	-33916.91591905	-7181.97228685	-4147.97892045	43494.86355005	-17800.96776905	6857.02206326666	-17394.9817397333
ID_aconitic_acid_29	48921.1580477667	-24617.3352999333	-85349.1996743333	-36796.9391690333	-1368.01592098333	-1271.72478718333	7809.00968321667	-2433.23713308333	-1929.11711263333	-1650.30990783333	967.665622266666	6469.99562346667	-842.087823916666	886.460321283334	618.286825383334	1021.51632508333	27391.3053282667	-31831.7270726333	1946.34269716666	-52288.5316093333	-102.356530775	-1205.375495075	1410.088556625	-2461.3964637	2461.3964637	480.3067022	1253.3326311	-1753.8638075	-940.3889302	53.3456903249999	-533.072595875	426.381215224999	-782.723566150001	-860.436105550001	2425.88323785	245.7541053	-245.7541053	3474.0301054	-3474.0301054	-1864.77711061667	6137.77888238333	894.041461283332	-1437.48901181667	-1352.71410546667	-1039.82574476667	5534.60402833333	-436.635967166667	-2840.16432328333	3818.82286771667
ID_5_methoxytryptamine_284	57.2693373166667	-159.884498783334	-380.517553983334	368.594040816667	-86.6522783166667	-95.5553555166667	425.162942683333	-69.6507522166666	-7.84976335	11.50987495	-13.60474615	25.64416125	-14.9068899333333	-7.75429163333333	38.7281461666667	13.7468152666667	-5.34204460000001	-19.7677894	56.5969862	-20.803063	3.593916725	-5.96301337499999	-1.224820075	-6.92014330000001	6.92014329999999	611.93640515	-634.62180855	-602.56296245	-598.62444445	-52.552789425	-40.831886825	145.937465675	-5.02180320000001	77.2631842	-67.2195778	-184.30118425	184.30118425	2.84619625	-2.84619625	4.97313459999999	-40.9486133	35.3308622	-9.3016527	6.21829415000001	8.08841665	-45.50528755	18.76198845	3.16217506666666	17.1424823666667
ID_3_hydroxybutyric_acid_46	153.798929983333	135.785187483333	-270.019742916667	-327.162234516667	-1122.49368596667	-737.718943466666	-423.543586666667	4528.74358803333	-5223.66291101667	-3815.55588191667	-2440.30330261667	21926.8479175833	-1194.80635633333	2121.59057976667	1754.82968656667	-292.001197333333	79.2853851166667	-526.056523483333	-368.516580083333	656.716948216667	1245.7833539	-3945.4118638	1453.845156	5377.67843155	-5377.67843155	-2447.86642973333	23175.7146816667	-8702.64240503334	-7129.47298743334	-359.651597550001	558.66817565	160.63501945	-1889.53923315	374.18573295	3404.89273335	2111.81121755	-2111.81121755	6184.32693285	-6184.32693285	-207.570566583333	2035.44456761667	-200.251364683333	-1212.48150318333	-6516.30497513333	-3630.84563133333	-5948.28197443333	29128.0425311667	-4927.29320458333	8076.75521131667
ID_3_aminoisobutyric_acid_10827	108.5066368	298.7656132	-299.6531872	-324.6323364	-573.7622962	1149.6894086	1709.5853068	-1137.9878268	-344.473658566667	313.047843933333	-153.097604666667	873.470736433333	886.548251916667	-960.554919583333	-891.621647783333	-807.468188383333	0.649053299999991	-156.4007385	-1.72495610000001	156.1785347	-142.310334175	-350.877638775	635.498307125	-180.70476845	180.70476845	-148.470670566667	454.282590733333	-589.613582166667	580.743003133333	-76.249504525	-126.755701725	279.254710775	-336.733073475	8.31786742500003	665.148279525	6.08328610000001	-6.08328610000001	402.04575295	-402.04575295	59.9440860666666	-236.431769133333	663.700821366667	-607.101310433333	841.285800066667	-1320.46337023333	-1293.21193883333	89.8179088666666	174.7426705	-33.5790164
ID_21683_21683	2.57722574999997	64.63966055	-77.1126233500001	4.74128554999993	-12.9062165333333	347.675162166667	-418.276469633333	109.319957066667	134.89373445	200.07819865	-586.03517915	-18.7242228499999	-70.77987725	251.66040115	75.5051518500001	-114.82592125	-85.5485415333333	28.0712050666667	-87.4138920333334	315.988311566667	87.118501175	-186.355150025	12.118147675	-194.31954035	194.31954035	132.5336439	163.248516	-401.8850261	-158.9644216	-91.1221839250001	101.408609875	80.835757975	28.0687979	-179.4320596	123.2944638	120.96675765	-120.96675765	108.78055665	-108.78055665	-21.16316675	185.53846395	-509.95435365	387.90538995	86.4719690333334	-219.687110266667	-472.769034266667	433.040237433333	-24.8256625333333	-43.3078821333332
ID_2_3_dihydroxybutanoic_acid_NI	35532.8387936667	-7374.18896923334	-58280.8533940333	-40943.4740177333	-5.90146378333334	72.6229918166667	-37.7076729833333	-17.2109274833333	-22.6177945499999	245.54504865	-111.39394905	-66.2977159499999	-0.572500016666709	-40.7028739166667	69.7251100833333	-27.3047361166667	282.779234133333	-1254.08720816667	3331.17718293334	-2925.42767716667	89.0871505	-25.3175409	-152.8567601	130.6530975	-130.6530975	207.57392395	-162.54578865	-187.39034615	-272.78563705	-100.592844175	69.828458425	131.357229925	16.57924995	-113.59718885	80.43868895	6.76829169999999	-6.76829170000001	-13.23096415	13.23096415	-9.18520618333334	-2.99885638333333	21.2733911166667	9.28108381666667	23.1707977333333	-19.1824234666667	-33.9445666666667	-16.3854030666667	14.3876542666667	-44.0539304333333
ID_2_ketoisovaleric_acid_107907	281.820111683333	-478.110353616667	-1517.90620301667	1150.55622158333	-758.977555366667	1278.72747123333	196.604925533333	801.600269333333	48.79547615	-50.03465565	-14.25423405	-82.09753875	-5.86214995	7.37459365000001	-24.65336215	34.86521835	115.626669883332	168.624994883333	61.9444839833332	-577.449488516667	70.613834425	-115.449634775	-25.778034075	4.3329482	-4.3329482	-531.9904372	364.032319	393.0279853	838.9110073	58.8919502	-25.1813028	-92.6025976	7.48613520000001	-17.7866168	2.81434640000001	-218.1436194	218.1436194	-3.22123885	3.22123884999999	146.369604783333	-163.135408516667	10.4374983833333	-286.410904216667	-127.410252966667	448.183298333333	-98.4214106666666	32.4688712333334	183.149906183333	-81.7547741166666
ID_2_ketoisocaproic_acid_208	5.14655428333333	1.54984038333334	-15.8252622166667	-1.16424101666667	-2604.00950453333	3648.63813476667	166.459394066667	3996.93098476667	45.9123378833333	-79.4009390166666	-46.5962949166667	-11.7397797166668	-410.71244845	-344.16845895	775.75528085	800.55052345	-24.43209775	-37.80188575	59.01538325	52.08279575	-161.51486595	484.72951135	-161.69977945	-192.57508055	192.57508055	-1991.91626445	1614.21620575	2470.34491075	1891.18767685	-1155.35828795	-1019.18888955	3329.90546545	-126.759312225	-931.829611725	1185.348236175	-233.15719845	233.15719845	65234.22047155	-65234.22047155	1036.53841273333	166.647145933333	-1715.76814736667	-1560.49423676667	198.496442733333	1302.21068353333	-2158.60076156667	260.900749833333	1188.70605716667	699.936393166668
ID_2_hydroxyvaleric_acid_25922	17421.2562224167	-11047.9444416833	-26832.9772873833	-14382.8469381833	-64.2864086166669	490.489760783333	100.460187483333	-398.090722416667	-52.4423869500006	-157.62172755	-459.15921025	774.10809865	-110.986143866667	332.299560333333	-475.167930666667	475.826801933333	-2772.3520095	-1260.3680811	3113.7411938	6463.6829158	-521.50782695	-917.12146895	1960.13712285	-535.72895515	535.72895515	1876.64136083333	-959.261451166666	-2779.77137596667	-1890.89125536667	145.43816285	568.81172105	-859.68804675	-306.241708725	992.663780275	-380.180362825	-137.18244645	137.18244645	2370.1221436	-2370.1221436	113.597361816667	-56.7569804833333	-31.9292712833335	-252.105833683333	-144.151713866667	-198.316788666667	284.583253633333	346.188676633333	966.121575966667	666.792976266667
ID_2_hydroxyglutaric_acid_2000	-171.25602615	116.12523745	234.81831735	162.82452365	-51.8167587666667	136.261138533333	80.2396371333333	-61.0504993666667	484.2586038	-496.7931551	-568.8835094	-387.0991469	13.4427385333333	263.152014233333	46.3924414333335	-349.872671266667	-402.96402475	-525.64420965	-130.45613295	1864.99241685	239.036335475	-313.903098425	-164.169572525	-1443.2800281	1443.2800281	1437.28633255	-1376.24551195	-1502.26225885	-1433.35122685	-57.4593086250002	729.863300975	-614.944683725	-553.265182725	33.6943861750001	1072.835979275	-33.6837864	33.6837864	22403.3445134	-22403.3445134	55.4707954666667	14.5647006666667	-124.625508833333	-56.3515782333333	-45.0409013	52.3965712	96.6217105	-13.8955778	16.2177233833333	25.6622010833333
ID_2_hydroxybutanoic_acid_40	32.15758415	-15.02210855	-84.69890715	3.24826324999998	-977.818150433332	4777.52397016667	-4326.39576513333	2482.32624626667	-38.2411913833334	22.5903436166666	-23.3796411833333	115.512871716667	8.50206643333333	-7.02982776666668	-33.3156113666667	14.8392398333333	-20.91910865	-152.76444575	-218.84383165	434.36560335	-31.579038625	9.33012707500001	53.827950175	-133.386379	133.386379	-6999.7733258	17362.5283464	3768.8719956	-132.080364599999	21.02188895	20.96962705	-63.01340495	14.4505647	54.1533871	-83.0545165	2735.41065235	-2735.41065235	61.1758229	-61.1758229	1532.86565761667	2687.26667191667	-6452.14771738333	-833.715927383333	-3806.40742643333	4175.48446126667	-2716.59658323333	9960.33440126667	-3084.77351855	12419.19121425
ID_2_deoxytetronic_acid_NIST_454	13.4574780666667	2.73958836666668	-10.8767431333333	-32.2352794333333	-71.3356561666667	310.681232333333	93.3633621333333	-190.037625966667	-6461.65640713333	3917.74218436667	675.889279366667	14791.3377576667	-2277.55701226667	7407.08353533334	2109.24420833333	-2683.65670686667	1.90840896666667	-16.4862375333333	-18.0568540333333	28.8178646666667	-4855.1347869	-2611.4228244	12321.6923982	-494.209541	494.209541	10595.4375141667	-10717.0241328333	-10630.3093438333	-10438.9790658333	284.663765300003	-56.1795582999985	-513.147972299997	-1511.3939574	-7225.0147298	10247.8026446	-115.85662115	115.85662115	-1266.211297	1266.211297	-26.0097045833333	35.9331448166667	-109.833640283333	151.929609216667	-51.8418934	357.3065925	183.260037	-385.0409493	-129.060458833333	165.199659066667
ID_2_deoxytetronic_acid_1208	676.050878616667	-582.956993483333	-553.009772683333	-892.185869683333	-90.80219495	173.27991315	35.80263645	63.32403525	-140.161194583333	384.181236316667	124.213758916667	-87.9114114833334	-110.12382925	222.08134975	166.88905035	-58.59891235	174.4469956	-433.2921274	-152.8029008	62.7540414	-177.560477525	-337.293367125	692.414322175	-433.6161552	433.6161552	151.264141216667	-30.7702479833334	-342.670913583333	-80.3512620833334	141.03864765	-98.3754152499999	-183.70188005	691.272111575	-750.647211425	-631.897011725	30.0122299	-30.0122299	-189.60554005	189.60554005	-93.9962714	12.4136423	-139.8687924	409.4439643	-127.278424383333	438.088624816667	0.331026116666692	-56.5843777833333	-140.044486683333	69.7072126166667
ID_1_5_anhydroglucitol_17	-112.87808035	197.61819325	61.14836855	79.86767925	-10519.9663070667	-10118.7920581667	28685.6624284333	12993.0285509333	-17.7376571666667	-35.3061089666667	24.6262771333333	63.8928033333333	-15.2453197333333	2.18748046666673	106.836173566667	-63.2876948333333	-111.277468783333	-132.598235383333	255.436011616667	210.994630116667	16.79695585	-63.17744895	29.58353725	10.3348842	-10.3348842	-22615.0354622667	12171.3897223333	26965.4761230333	28708.2405414333	475.51010925	-492.64956115	-458.37065735	-16.79175655	-17.97075145	51.55426455	-3706.798863	3706.798863	10.0013129	-10.0013129	8504.51956156667	25373.2277675667	-25721.8558762333	-25164.9305760333	5324.60588948333	16453.7548829833	-7708.85186891667	-24718.7206825167	4902.1667049	654.455023100003
ID_1_2_dihydroxycylohexane_NIST_	-15.4894703166667	-3.04810281666664	-78.8391704166666	128.355684183333	-101.5207155	36.7836919	293.973157	-26.1947024	-2413.52625463333	16553.1129244667	-2277.42097333333	-7035.11318723334	204.6932634	3481.744633	2144.5248269	-6240.3492501	-17.3965798	-208.4346053	-17.6327052	278.2570499	285.304108349999	5029.37526785	-5599.98348455	106847.7045519	-106847.7045519	39629.5059003833	-39632.4629136167	-39663.7694569167	-39592.2853306167	1449.96464655	2075.57191905	-4975.50121215	9115.59197285	-15110.29870925	-3120.88523645	-8.4224188	8.4224188	5283.13679205	-5283.13679205	-2.05639833333333	20.5671772666667	-4.69572393333333	-9.70225833333333	-50.27881315	-10.45766845	66.90228915	94.39181875	-7.6505272	-5.19473839999999
ID_1_monostearin_648	1483.75675621667	935.452797716667	-2606.62544928333	-2780.09761708333	-272.047980816667	69.2075882833334	920.185899883333	-173.249545716667	83.0997412666667	-581.778116033333	110.961118966667	221.517773266667	-34.8686829	-13.5392189	71.915361	46.2299066	14.7168567833332	-902.818016016667	-1256.78024551667	2115.44769118333	-13.163684325	15.249718975	11.077649675	-496.08370865	496.08370865	-484.09089695	417.39697645	-157.69664935	1192.57236375	-174.69501895	-184.37393575	533.76397365	28.04254875	-18.44185315	-37.64324435	-304.55358155	304.55358155	295.4393197	-295.4393197	-221.263826116667	52.7672101833333	262.661398083333	348.362870083333	-374.032466016667	-241.910558316667	1200.58473958333	163.423216783333	-145.25569485	-307.18636055
ID_1_monopalmitin_2070	190.93982865	54.2490294499999	-143.33490885	-483.73360655	-138.012040083333	300.616663016667	-68.0039724833334	181.423429716667	-199.810429516667	151.065489483333	221.641074783333	226.724724283333	-577.716174783333	1457.31982281667	-684.330824283333	960.159525816667	64.4526005166667	-479.709146083333	400.413626016667	-114.062281483333	332.329915875	-783.776107325	119.116275575	-258.616941	258.616941	-76.4027644666667	51.8697220333333	92.1822060333333	85.1563653333333	719.4703055	-187.45959	-1251.481021	381.727768075	-123.710070125	-639.745466025	27.2774575	-27.2774575	-237.881444	237.881444	-38.8903169333334	44.0018135666667	64.9074659666666	7.76167126666667	-219.034361433333	-132.979421833333	803.392232166667	-13.3097260333333	-0.680080066666676	18.1784008333333
ID_1_monoolein_21632	-27.1532784666667	97.1561234333333	-3.46722656666667	-12.2290614666667	-406.05364555	411.70758625	558.48759845	247.96575195	10.9204478166667	-4.50517568333333	-15.9729098833333	-12.2832578833333	-97.49733245	211.38302285	-82.44701075	163.55598525	-2.3425639	-33.7849069	-18.1932072	59.0058058	105.377289575	-224.548641925	13.794062775	83.4694077	-83.4694077	-162.815912333333	394.608863966667	-265.493617833333	359.332490866667	479.0884221	-386.3402641	-571.8365801	348.754768425	-252.595432675	-444.914104175	-11.1685943	11.1685943	38.30339295	-38.30339295	-42.81711285	70.13448905	-26.30895065	84.62580015	-50.5378041833333	115.779623716667	-42.5564406833333	78.3902295166667	203.52178985	-490.95417755
ID_108052_108052	2.90733313333334	50.4900366333333	-12.0109207666667	-47.2011152666667	-186.072172116667	162.380903983333	142.732687383333	253.102924983333	-53.6500559833333	-34.8570849833333	54.9237716166667	140.883481316667	-73.0014260333333	-146.623202633333	245.015642266667	120.611838466667	-57.4927033333333	-146.375864933333	-19.9461172333333	338.800092166667	25.69028655	-3.02390704999999	-48.35666605	-1710.4122029	1710.4122029	1126.21632425	-1034.81298975	-1270.70436265	-1073.13162035	2036.4000873	-1662.5000664	-2410.3001082	-93.94314245	-17.7492604500001	205.63554535	-10.83477525	10.83477525	-1136.1728779	1136.1728779	-19.0743750333333	0.853900066666682	3.85117216666669	52.5180528666667	-1.70020483333337	-128.484579133333	-64.5905152333333	198.175708866667	0.592056000000014	3.42220840000002
ID_107867_107867	24.3637643666667	-68.6828175333333	21.4872782666667	-25.8957538333333	-116.417501533333	576.063846466667	148.441374666667	-375.252716533333	-19.3997033833333	27.2518077166667	-52.5702156833333	83.5175181166667	-34.8720729666667	93.7425343333334	115.757655633333	-104.883971066667	25.0177305333333	-33.8599411666667	120.739483833333	-161.932734266667	-49.5984622249999	56.0492377750001	43.147686675	251.79405025	-251.79405025	-1341.42171811667	446.480980383333	1219.67641528333	2358.10775868333	-195.27386135	-236.45443645	627.00215915	66.0962696	-88.9646398	-43.2278994	-678.5753	678.5753	-20.71930315	20.71930315	134.796730633333	-469.567246966667	-404.975804966667	470.152860033334	20.4955134166667	1434.51690841667	-298.430501783334	-1197.57294688333	108.195506366666	-105.548090633334
ID_107586_107586	-33.82602735	107.32473425	23.95694145	-29.80359365	3.60073604999999	-30.14287585	35.04805395	-15.70738625	100.851834216667	-795.549264783333	1386.61498271667	-893.621220583333	-1153.29358703333	1574.60466846667	688.699503266666	1196.57658936667	15.5358559833333	-103.313739516667	43.3391901833334	13.3669813833334	142.15388665	-285.71071935	1.40294604999985	-638.57909385	638.579093849999	2720.39546618333	-2696.98867961667	-3030.65800721667	-2433.53971171667	-1393.773236875	-1113.474514575	3901.020988325	129.69230615	-234.05974555	-25.32486675	-347.03198925	347.03198925	105.70120085	-105.70120085	1.00034530000001	-11.1744332	27.4780617	-19.3046644	-24.7041989833333	24.1088126166667	20.5473717166667	29.4564126166667	34.56846745	-48.19220805
ID_107466_107466	-91.98189095	-106.55865685	473.75301005	-91.24868035	92.9967238166666	-121.061200583333	-65.9071697833333	-92.0218010833333	-13.5601801	31.4892058	-9.30672300000001	18.4980575	14.7028175	38.1235146	-39.9221128	-42.3098543	-24.8160757166667	93.6801863833333	-96.6236326166667	77.3916733833333	15.2291459	-13.1017594	-17.3565324	-15.91284045	15.91284045	-146.564378833333	256.403374066667	70.1409731666667	113.148789266667	14.040343075	-18.900754925	-9.179931225	20.94284765	-16.45200715	-25.43368815	-24.23705375	24.2370537500001	-112.8111836	112.8111836	-59.28036545	-282.66354145	531.02929485	-70.52465705	-19.4417776499999	17.76194905	21.34817335	19.2152105500001	20.1522955833333	-178.751364816667
ID_107396_107396	308.0448823	-141.4809199	-497.7007926	-284.9529344	-1479.47067133333	-313.376184833333	4573.31117336667	178.477025466667	-515.383360716667	525.366995683333	384.701057583333	636.082028883333	-298.233139066667	-254.855220466667	620.023503233333	529.531134433333	-204.40075535	-201.94999045	17.84721085	797.30504565	-31.6640028	30.0918521	33.2361535	400.00268125	-400.00268125	-720.935333416667	1433.90948678333	-796.880953716667	1525.77746718333	-9.866918475	-5.930204875	25.664041825	-0.291372724999974	-75.107098525	75.689843975	-13.1225468	13.1225468	7.8679544	-7.8679544	82.9752860999999	225.9403774	-465.5992052	-9.26703050000015	-70.0051996666666	245.152609233333	145.476431933333	-180.613442166667	-158.827374333333	372.529547366667
ID_106936_106936	418.286770983334	-362.578794916666	-2037.06980601667	1144.78828798333	-4.34329576666667	19.8024591333333	-6.35817716666665	-0.414394666666652	-5.19526403333327	108.202182466667	145.805769966667	-238.422160333333	184.867080066667	-211.450829133333	15.7708667666668	-358.921277833333	-9120.08195361667	-9286.09294001667	-8881.06496331667	45527.4037641833	-176.6304289	-148.4127783	501.6736361	-3113.97725635	3113.97725635	8.20151291666667	91.2307202166667	-119.731725583333	3.89646661666666	-249.6915998	671.5649607	-172.1817611	-49.6988755	456.8857654	-357.4880144	39.01624965	-39.01624965	388.4129814	-388.4129814	-22.26848705	54.33258805	-145.06587595	157.53874905	-108.66686995	186.26703735	132.89442355	6.83914894999998	30.93153575	-117.10377415
ID_106935_106935	-30703.00751695	77182.33323485	45592.28378715	-30665.59447115	-43.68657755	65.47921875	141.56229005	-75.98177615	23.2253361166667	50.6083995166667	-62.0906527833333	-58.1937550833333	1.41956043333334	33.6066923333333	26.2508383333333	-64.1162119666667	-10763.5751321667	-14322.2947801667	9320.48550063332	37292.5346760333	153.633746225	-10.820507575	-296.446984875	-166.1772445	166.1772445	143.790472333333	-119.858882566667	-182.972151966667	-128.540382466667	-82.4398086	-42.8138299	207.6934471	-187.996915475	-247.687982675	623.681813625	-3.99754089999999	3.9975409	-196.72868165	196.72868165	-24.1748980666667	-22.1997585666667	61.8333260333333	32.8911267333333	-9.17464223333333	24.1162784666667	15.2759072666667	-11.8682590333333	-69.2742699166667	-74.2053016166666
ID_105609_105609	18.7348361333334	60.6666074333332	-135.665567866667	18.7944520333333	-1107.91422656667	1570.45238203333	1284.63969593333	468.650601733333	46.81987145	-122.52061955	-104.30877505	86.36978025	-41.59987505	-49.36120275	100.27804805	73.88277985	42.39402445	94.43477755	-1111.44533295	889.82848205	23.683776175	-44.385390225	-2.982162125	-37.5104661	37.5104661	-663.761838416667	548.890852383333	727.422176083333	714.972486783333	19.289811575	12.599651975	-51.179275125	38.69226295	-32.68207945	-44.70244645	65.8182400000001	-65.8182400000001	309.09977425	-309.09977425	106.36009965	-283.89239835	-226.63873345	191.45083285	99.0202928666665	68.2215879666667	-192.630786433333	-172.651680133333	-12.2949037166668	25.1368141833332
ID_105450_105450	-264.8388854	-274.7911639	-259.0224885	1328.3303086	30.23068115	-8.28964534999997	-27.46509115	-54.93730695	61.9972153499998	1055.29182265	-2090.31261255	849.02914385	351.80407595	176.91735015	58.6433172500001	-1290.97289525	-309.137899983333	-327.760620883333	687.101859116667	568.072461716667	-425.7776317	582.6457758	268.9094876	-461.4210648	461.4210648	507.110202783333	-381.461785216667	-514.349084016667	-625.519739116667	-182.800805575	126.213622425	239.387988725	28.047131825	-11.178049575	-44.916214075	-28.46590415	28.46590415	-35.02399775	35.02399775	-14.3102572833333	13.3945116166667	-9.91786338333333	39.4541236166667	-49.8003308	65.2039501	37.4192996	46.7777427	-8.52853970000001	2.64006809999998
ID_105164_105164	270.96488865	-66.0753519499999	-665.57600755	-81.2433064499999	-80.30836755	129.15687365	117.16431505	-5.39608605000001	-4.50167710000005	-31.0283243000001	3.03055369999993	41.5028018999999	-23.6809501833334	53.6644541166667	23.7849484166666	-6.40655198333337	-123.221414033333	-152.517714933333	-173.446904533333	695.628861566667	-1.538245125	-11.625458125	14.701948375	50.93591255	-50.93591255	33.4022158833333	-11.5474156166667	-74.7901733166667	-13.8690587166667	-41.050753375	43.183317925	38.918188825	-13.31041135	-5.78340214999999	32.40422485	-6.73791804999999	6.73791805	80.3495721	-80.3495721	6.93541465000001	-17.80558625	-9.72933204999998	6.72867435000001	-12.9641469166667	3.11209998333334	95.2247974833333	-59.4444567166667	-25.2239978166667	29.0511617833333
ID_105122_105122	-0.948976799999997	36.05946	41.689654	-74.9021836	-1532.65648998333	1710.45996701667	1808.71470111667	1078.79480181667	-3.73864688333333	5.52647941666666	-13.9250823833333	19.6145436166667	0.780935249999999	17.40837385	-3.38842825	-16.36275135	-58.2561399333333	-126.846918133333	-70.1106699333333	371.726007866667	-0.0909584000000052	-26.7546978	26.9366146	-88.1964933	88.1964933	-291.309913	414.3469029	96.4166226	363.1662135	-11.767426275	15.894247325	7.64060522500003	43.095513525	-21.532465975	-64.658561075	-32.3626292	32.3626292	25.29831385	-25.29831385	-18.2264223	-2.0657721	-40.5461977000001	97.2912367	35.6853536166666	-161.346258183333	133.793782616667	-79.5035852833333	-27.7204751	58.3633555
ID_104906_104906	-257.51702085	757.66624235	112.73743745	-97.8526172499999	2001.21130623333	1666.12707073333	-3684.81165836667	-3984.94933106667	8.35105106666674	41.0067295666668	-11.4002542333333	-54.6596285333333	-37.7492181333334	109.058323566667	50.2621908666666	-46.0728600333334	-296.055441	-597.0336424	1.60081839999998	1483.599147	123.4285313	-438.0772584	191.2201958	-277.01052865	277.01052865	-3832.86119736667	6712.61443223333	5942.26982053333	-1156.30066066667	56.340441725	-289.362255675	176.681372225	259.4656294	-426.8577772	-92.0734815999999	-855.46273985	855.46273985	192.9775534	-192.9775534	-57.3553858666673	1819.54761003333	-5899.62707506667	4252.14562263333	-749.738789683333	4196.48693111667	-601.385869783333	-1345.88469228333	-418.052926200002	1323.3010408
ID_104901_104901	-214.125111833333	764.174389166667	-245.539224233333	123.740170566667	-228.708620966667	297.377127233333	-39.7698248666667	428.518560533333	-193.648134	-1832.2808163	5148.9267127	-2735.7014944	1247.51416636667	-1665.76149963333	4340.09199206667	-6416.87299153333	-73.1748762833333	-39.4148373833333	2.57999571666664	256.359470516667	813.468217600001	333.840494	-1960.7769292	5.51962175000062	-5.51962174999971	1661.96256233333	-1709.00393496667	-1567.00845056667	-1709.87530146667	1657.000793575	-1634.064514625	-1679.937072525	783.172863	-1681.7737942	115.4280682	-9.36868235	9.36868235	-976.39110795	976.39110795	346.5811045	-556.4909202	-37.7284665	-445.5239268	-56.80300195	126.82523205	217.05174095	-173.46796715	22.8251546166667	-110.394243983333
ID_104788_104788	230.220787866667	-250.343360433333	-685.228963933333	244.909960766667	-14.7608335833334	9.70769261666666	37.5251022166667	-2.95029408333335	-11.4556158	-44.8847153	108.2946045	-29.0430418	-139.458438383333	-199.325987083333	670.751175216667	-53.0498729833333	-956.084455833333	-1195.47797103333	-623.747591333333	4687.47892986667	-120.883641875	-38.372258175	280.139541925	50.338348	-50.338348	-116.628875333333	153.880013466667	55.9374887666667	140.069123766667	-1043.022178975	757.796687525	1328.247670425	29.793126075	128.157298975	-187.743551125	96.29598395	-96.29598395	-698.58194795	698.58194795	-46.46321895	41.52302085	16.81787975	81.04875625	-38.1571226	49.5000055	34.5469111	30.4244512	-5.69872501666666	20.5088871833333
ID_104417_104417	13.6099618333333	-12.8740922666667	-25.3806274666667	-2.57516576666667	-112.990134716667	82.5542116833333	150.687236583333	105.728955883333	-1.22143690000001	12.4377438	-38.5152551	29.741822	1.32918478333332	26.0049081833333	15.1178269833333	-45.1102895166667	-18.6522344666667	-25.8356539666667	2.96941763333334	78.8229397333333	-29.38412445	15.82566465	42.94258425	-243.6087589	243.6087589	39.5152677166666	-149.839368083333	22.1505408166666	9.14302411666665	-117.67936995	-105.25441495	340.61315485	-140.14809855	79.63426945	200.66192765	-44.6431145	44.6431145	48.4838173	-48.4838173	-40.71245355	202.74691215	-74.94766555	-5.66188595	5.80041766666668	-147.965235733333	-133.292462533333	263.856445266667	48.2602947666667	-131.472008733333
ID_103690_103690	-26191.4683364501	-137057.56975975	516838.78188445	-301206.80711535	-158.098039283333	108.038982516667	286.921154416667	79.3339809166667	42.5028399833333	-93.8995634166668	-131.765585216667	98.1566286833332	-11.1755153166666	47.1244319833334	-106.744195016667	93.1463089833333	-26886.4370971	-2888.4368544	100084.205792	-16536.4576463	6.64929104999999	-33.43615945	20.13757735	34.58505765	-34.58505765	401.04784145	-374.00198435	-433.97195905	-395.16958095	-219.722050925	-144.648798825	584.092900675	42.106338475	-62.624235125	-21.588441825	-3.7303039	3.73030390000001	NA	NA	-19.1034656	29.2842919	9.9938872	18.0322177	-38.4320770333333	-3.92063003333332	131.824877166667	-12.6080160333333	-7.6729338	32.8837378
ID_103476_103476	4.25757949999999	-1.09088770000001	-18.9940627	7.31221189999999	108.410809400004	-24750.3082068	45656.0083623	-21230.9325837	-2.62913205000001	13.55780705	3.68618135	-9.35659225000001	3.01467443333331	12.6019648333333	-9.22856176666667	-12.4174263666667	4.79256363333333	-15.3219587666667	-36.4630592666667	37.4073271333333	24.7469352	40.6714596	-90.16533	-62.54584085	62.54584085	-11247.36902205	17826.10892395	3212.01834095	12703.97980125	38.74760255	-146.46805805	68.97285295	-71.992324575	85.150999825	58.833649325	-1259.01612385	1259.01612385	78.2460269	-78.2460269	-11806.3434430167	30615.4709685833	23999.1149675833	-19195.5556071167	-7280.61458683333	-4537.06099073333	44128.2546878667	-17749.3499366333	5580.50307488334	-9658.21044681666
ID_103255_103255	35.4336204166667	57.8405122166666	-119.784318083333	-44.3570553833334	-29.0282278333333	12.0601430666667	47.4287335666667	27.5958068666667	-539.970796033333	-5776.11460643333	7536.58218596667	-140.555191433332	997.45776285	-4597.16272905	1860.69452305	-255.90508255	-98.9600619666666	-122.910205666667	-48.5353527666666	468.325744333333	-1351.29853005	-7579.60793245	10282.20499255	4179.11819555	-4179.11819555	4302.92282901667	-4228.83771798333	-4626.07180598333	-4053.85896308333	-2022.76980525	-2015.61806585	6061.15767635	-10462.7363301	45499.0221109	-24573.5494507	-284.695348	284.695348	15.6869442	-15.6869442	80.52484415	-84.63370555	-50.22493245	-106.71589445	-39.0416700166667	24.7977130833333	62.1842049833333	30.1430919833333	7.14399641666667	-19.3043089833333
ID_103102_103102	-48.151574	160.5860441	22.1190779	-38.2504	-667.132306433333	724.059818766666	883.220009266667	394.117091266666	-4.18922719999999	-2.06245879999999	-19.9648914	34.5950318	27.7362614166667	52.5091323166667	-61.1407557833333	-74.5771607833333	-14.0997024833333	13.0698681166667	14.4213580166667	14.8078813166667	-4.12655112499999	30.755980975	-22.502878725	-431.89706615	431.89706615	-501.37189425	443.93768265	314.99087875	745.18712135	-42.96291665	35.2961324500001	50.6297008500001	13.496370075	-17.272700625	-9.720039525	191.30052015	-191.30052015	69.2826133	-69.2826133	-28.3906542333333	51.9626554666667	-92.6073654333334	125.816672666667	-161.001346916667	248.505178983333	313.353879883333	-78.8550181166667	-68.6487132999999	102.3952534
ID_102978_102978	-5.04759701666666	127.178096283333	-150.497283716667	38.4619784833334	-14.09312955	-26.04335225	49.92830555	18.39443535	49.1525736333335	-114.391741966667	-227.048524666666	193.982545733333	-20.1472656	77.9589695000001	79.6504444000001	-97.1676170999999	-127.930783916667	-105.519991316667	782.709432383333	-293.397089316667	-106.863204875	-64.509061775	278.235471525	-271.31102995	271.31102995	241.77726155	-213.52915285	-302.27381975	-209.52881205	-10.81351835	195.13947015	-173.51243345	166.556643525	-359.170800475	26.057513425	-11.4306809	11.4306809	271.3982517	-271.3982517	-22.2413018333333	-9.42297703333334	3.75808006666666	72.3888024666667	-34.3130878333333	69.4871121666667	19.5240027666667	13.9281485666667	-29.3247683833333	79.0228485166667
ID_102941_102941	-43.4435664833334	-7.34910088333334	20.5089646166667	117.170835716667	16892.5877017	-27965.2707514	3672.9472766	-26385.4396303	-1.21967344999999	2.62671385000002	-11.84757365	12.87988015	-5.43717325	15.81146965	7.84980105	-7.34975095000001	51.7296306666667	85.9617685666667	-1.71681023333332	-239.433850333333	-11.60139515	58.73296435	-35.53017405	-55.76842925	55.76842925	-4636.78251568333	7443.56362181667	1257.52153671667	5209.26238851667	9.376458775	-38.639464625	19.886547075	33.7897063	-49.2557262	-18.3236864	-354.40547325	354.405473250001	-38.1239401	38.1239401	-13080.51006075	33681.05333075	26893.96306545	-21333.48621395	-4644.43333131667	-3040.16198401667	28384.1257758833	-11410.6637979167	4653.72521016667	-12081.0594666333
ID_102616_102616	-43.4440808833333	-18.4827239833333	146.696278816667	2.11868781666666	-1254.49143391667	1607.02311388333	616.523244583333	1539.92794328333	-1.66850818333333	-4.76733168333333	3.57563821666667	6.19721801666667	834.792633666667	-3794.46541713333	1520.69502926667	-230.607513133333	-4.77182658333333	-1.57104158333333	-5.95050158333333	21.8370229166667	-1901.993841975	-1901.114468275	5705.102152225	2574.075033	-2574.075033	-762.458033033333	2329.96614536667	-1352.27827913333	1309.68623286667	-2.15692705	3.96215455	0.351699550000003	-804.4134514	22357.6109915	-20748.7840887	-316.349219849999	316.349219850001	-1427.6895624	1427.6895624	-26.34842085	0.957357750000028	-42.1180077500001	120.20591255	-114.791652266667	277.236276633333	267.847900133333	-200.709219966667	16.1657006	-21.3127692999999
ID_102070_102070	1.47621298333334	23.6699963833333	-33.4187302166667	5.32009488333335	-53.01074865	255.86865235	-118.47401975	21.63761335	-174.819912616667	415.537133483333	-121.899230716667	230.821835083333	31.1672915833333	6.90947418333337	20.0594950833333	-120.470844016667	-42.2350038	-42.2717818	13.3734926	155.6033006	247.90438875	239.49011325	-735.29889075	-299.045075	299.045075	-99.0220492666667	233.566316433333	-227.658638266667	291.158469633333	-158.6737718	32.8370857	284.5104579	40.4625040499999	-2.76871305000009	-78.15629505	-59.2605183000001	59.2605182999998	147.79209025	-147.79209025	-36.3941622666667	14.6733112333333	51.9510875333333	42.5580880333333	-95.2134770833333	73.7799530166666	186.111351516667	25.7491267166666	19.6886779833333	-31.3468513166667
ID_101742_101742	-132.19707825	354.36368555	-150.18686265	192.41441185	-118.0881415	65.6059028	253.0941262	35.5643955	-5.51583889999999	21.0773989	-7.6125311	3.08264890000001	19.7495393666667	44.8448433666667	-114.671051033333	10.5775895666667	-622.916877883333	-182.152578483333	-551.537757983333	2602.44097011667	41.024506025	100.264057325	-182.313069375	2.92843500000001	-2.92843500000001	112.781653716667	-54.1857230833333	-188.344787583333	-95.8144504833333	-70.7520612	-59.9631905	201.4673129	25.83751635	7.48135664999998	-59.15638935	-79.58565265	79.58565265	79.1003007	-79.1003007	-31.7203221333333	4.70923056666669	-26.1194880333333	116.571223866667	-73.6723796833333	52.3481905166666	33.7779492166667	134.890999316667	-46.4193488	129.2666439
ID_101634_101634	443.483750783333	-538.010487916667	-215.325439016667	-577.115325416667	-1899.46980333333	-309.086610433333	297.487150066667	5710.00887036667	0.482923249999999	1.45554185	-5.20066075	2.29634915	32.4539270833333	83.8485998833333	1.52651308333333	-182.736894216667	7.6419222666666	-159.235206433333	294.727999066667	-158.418559433333	-65.015233725	-286.395165625	416.425633075	-66.5788428	66.5788428	-1780.37632051667	2298.17467198333	-2467.39212841667	5510.34641798333	-5.99304269999999	-33.0447266	45.030812	18.775742675	-120.189169025	82.637683675	181.9548412	-181.9548412	79.54116595	-79.54116595	376.2615998	937.0046619	-1165.5089431	-900.2805182	97.4704872833333	725.949540983333	-152.707756616667	-865.653246216667	214.345563866667	69.9943697666665
ID_101299_101299	160.241582466666	-106.356499533334	-333.635834733333	-40.7324131333335	-609.115250383333	1170.87230961667	135.570982416667	520.902459116666	64.4824238333333	80.2226000333333	-14.3250325666667	-259.344838966667	389.038309533333	-821.063910866667	280.193022033333	-626.244039766667	-130.817423133333	-196.700343933333	-60.1093178333333	649.261931166667	-269.773547975	-133.119491575	672.666587525	-4922.3367903	4922.3367903	2622.01239083333	-2475.28404616667	-3027.91804986667	-2362.83507646667	-1480.381804325	-990.376434225	3951.140042875	-1300.815817075	3074.824882225	-473.193248075	15.3577285	-15.3577285	688.22983835	-688.22983835	28.1497964166667	316.576667916667	-884.038727283333	483.012670116667	-439.672544233333	475.087746566667	440.822897766667	403.106988366667	34.4361063333333	-215.215870966667
ID_100841_100841	40.2932702666667	-376.132919133333	85.3236018666666	169.929506466667	-276.913561283333	-98.8668505833334	1286.89862501667	-357.291090583333	-16.6392010333333	15.0780726666667	93.7925626666668	-58.9530322333333	-18.8297108500001	131.86529715	52.0252067500001	-127.40137135	330.909701633333	-486.291893866667	-80.1498089666666	-426.287402066667	-76.9541714	50.0416117000002	103.8667311	-1085.2887198	1085.2887198	579.516624083333	-747.636912116667	-625.390815416667	-365.522144716667	-137.2419305	126.9436629	147.5401981	240.6600732	-268.7495059	-212.5706405	-109.06964515	109.06964515	-1136.6339272	1136.6339272	136.48265865	-366.65719465	78.5990394500001	-121.38982075	0.17911891666671	-80.1243925833333	94.1718334166667	-14.5847975833333	3.38411405000005	-113.98671355
ID_100768_100768	-25.9270829166666	177.023121583333	-54.0669639166667	-45.1749089166667	-37.5935361166667	-20.2158450166667	151.012510383333	-18.0160570166667	104.1161947	-100.011863	-97.1878799	-115.1488412	-55.9878165666667	-46.2468741666667	82.7601983333333	131.450125533333	-46.5048490666667	-80.9559453666667	-4.27375296666666	224.744245533333	-85.126989575	69.975114525	100.278864625	-75.94650785	75.94650785	-973.24368995	1578.60479705	-110.13529065	1451.26156345	-30.716595325	14.716032875	46.717157775	180.92652095	-142.22135375	-219.63168815	-59.1166048	59.1166048	201.94832595	-201.94832595	-14.8701350666667	-13.3497826666667	60.3970118333333	-2.43682396666667	-32.8841870666667	22.7207960333333	46.2328921333333	29.6988730333333	1.53609463333333	-0.0271001666666564
ID_100730_100730	8.65263263333333	-14.8098252666667	-4.36813736666667	-6.77993526666667	-1259.49749901667	1613.16689658333	621.936191883334	1543.38940858333	-20.6440872	3.6671661	-62.9247013	121.1897968	-41.4478970666667	-27.2430555666667	80.6382709333333	70.9484758333333	-57.91276645	-71.55884945	-34.20166655	279.49881535	-29.48256405	30.01764125	28.94748685	-44.1354003	44.1354003	-3458.82192403333	3631.95014066667	1451.10790676667	5293.40772466667	14.362425625	-50.379001475	21.654150225	11.62823895	-8.99304855	-14.26342935	-2133.05246115	2133.05246115	-10.17284535	10.17284535	-26.9261613333333	0.0918426666667074	-42.9503606333334	123.637001966667	-113.900631383333	275.092282616667	265.763289216667	-199.153677683333	15.9727241333334	-21.0848712666667
ID_100584_100584	-73.4501102500001	439.53541525	-218.15056075	-1.03452375000006	23.1849056666667	51.5633578666666	-126.723717633333	5.60564276666665	424.346215366667	-578.908108633333	-522.411472333333	-171.719065133333	5.24426169999992	78.7686877	6.69295420000003	-101.194427	-85.4771209666667	-218.594716066667	-143.149675566667	618.175754533333	-11.5953823	-22.778184	45.9689486	272.95190945	-272.95190945	-7056.22560765	10037.80209545	2820.01171905	8310.86300845	-125.76342095	90.32313855	161.20370335	-1.01912167499995	-294.388623075	296.426866425	-274.6062893	274.6062893	13.13391505	-13.13391505	-78.8692377666667	46.8483255333333	62.7577109333334	127.001676833333	93.3824353166667	-110.890545883333	-93.8075759833333	-75.4491840833333	12.1038366666667	22.2172178666667
ID_97326_97326	28.8903340666667	23.7795131666667	-80.8706964333333	-29.5798189333333	-14.6767119333333	-26.3250975333333	59.3395023666667	11.0157309666667	32.9702515666667	-7.20478293333332	-52.2276336333333	-39.4783381333333	-8.92519449999998	6.66239360000003	26.1406994	-6.02750949999995	-9.78916520000001	-149.0646141	22.5744648	155.8576449	78.3871211749999	-141.015133525	-15.759108825	-191.56577815	191.56577815	214.74793425	-211.25241455	-205.81487625	-227.17651195	-35.727384925	27.893828475	43.560941375	46.82118045	-85.51120555	-8.13115535	10.52872105	-10.52872105	-2.0411483	2.0411483	-13.4157130833333	-20.6737018833333	36.3511268166667	24.5697143166667	-12.6110195	19.2868718	-15.3989923	33.945179	12.71318065	-13.80779825
ID_96537_96537	872.561167033333	-231.465050566667	-1099.88669766667	-1286.33175286667	58.1529671333333	62.6652051333333	-295.255931166667	58.1318246333333	0.522979700000008	12.0356506	-30.8916691	17.2870794	3.62231735	1.34236745	-9.00751265	-3.20180685	-217.673554966667	48.1449178333332	-1129.92413826667	1734.79988533333	6.294301925	1.86674802500001	-14.455351875	-42.8500046	42.8500046	-329.11419335	422.30083165	228.17281585	336.86893255	0.149970150000001	-46.52961745	46.22967715	25.884622025	-36.457968875	-15.311275175	30.73015695	-30.7301569499999	-341.07671075	341.07671075	-65.7514092166666	97.2941374833333	-227.224865416667	327.184955583333	-204.545242483333	167.514925016667	310.430725716667	135.690076716667	-251.353166233333	366.713963066667
ID_96284_96284	211.813849366667	1495.83775896667	-1735.86764333333	-395.411663733334	117.3316569	-376.7519409	-333.0799501	357.8369203	3.27425050000011	-272.7120736	-4.9077522	267.7970743	35.6498285	47.0249631	23.7382169000001	-177.7126655	1048.3378376	-5030.8529756	550.5637862	1335.2756766	173.671997	-94.5255919999997	-252.818402	-828.97359025	828.97359025	612.73270605	-489.27470055	-773.83486585	-575.08855175	-166.7239492	-268.4037625	601.8516609	60.1631101749999	-191.755398725	71.429178375	625.2974313	-625.2974313	19.91670435	-19.91670435	-28.6454751666667	25.4810371333333	-9.28880116666666	69.7441895333333	-11.0705058	6.6013811	14.5486619	12.0614744	-9.5211754	37.1772947
ID_95440_95440	-155.37103455	-27.39485475	585.59878255	-92.09082415	-33.8023965166667	3.47344188333329	486.928551183333	-388.994803516667	-13.5472726666667	27.0954929333333	-18.1659975666667	31.7123226333333	0.655367283333334	-17.9770654166667	20.6565762833333	-4.64561271666667	-324.1128468	566.4703488	-472.9655879	878.8337795	-4.95771434999999	1.88195175000001	8.03347695000001	427.6832438	-427.6832438	-253.17695295	-78.78444315	247.98766755	590.32763445	-62.46878835	-103.43420375	228.37178045	4.63111297500001	78.703974075	-87.966200025	-142.0009798	142.0009798	1.2510991	-1.2510991	53.1800999833333	-230.236985816667	-112.923032816667	183.619718683333	-32.8830889	178.7294961	-31.2098342	-48.8703952	-4.67562846666669	-25.5954679666667
ID_95410_95410	49.33796215	43.4914486499999	-182.53949005	-8.96584504999998	-318.0816729	413.3383005	372.1134071	168.7933111	41.0754978166667	-8.04227788333333	-58.1655315833333	-57.0186839833333	43.70318385	288.59458735	-203.19923215	-216.50490675	-29.5238162666667	-67.5933732666667	-101.104695466667	257.269517533333	-106.1637165	137.7367901	74.5906429	-44.32882395	44.32882395	-3.03602755	19.07554725	-3.40181084999999	-6.56565375	214.974299725	-24.4701265750001	-405.478472875	197.23959615	-146.37787055	-248.10132175	4.74705045000002	-4.74705044999999	27.14123645	-27.14123645	1.58932519999999	31.5452531	-15.0854176	-21.2278111	-25.5227681166667	20.5173187833333	54.4472441833333	1.60374138333334	-1.74973318333332	12.0891241166667
ID_91421_91421	-11.2672475499999	191.48380915	-170.89541145	13.2133449500002	-15244.9963916333	21674.1279819667	-10517.2475602333	34578.1087531667	-15.3403513166667	36.3211736833333	-4.03324911666667	13.7331293833333	0.46669374999999	-10.84330765	14.39555925	-4.95233285	5.16617265000002	-280.88843965	-60.4151557499999	325.80507745	-7.14271045000001	-1.38255655	15.66797745	-18.3944931	18.3944931	-5420.41159406667	4456.62441633333	7993.59599933333	3811.01436653333	-15.425430825	3.48789037499998	27.362971275	6.26934452499998	-34.125795375	21.587106325	3854.93842225	-3854.93842225	-19.99583195	19.99583195	4669.30313706666	-2357.00032453333	-4437.13188373333	-7213.77720293333	132.480390200002	7516.1234052	5304.8172481	-13218.3818239	2179.12152136667	-4227.24734063333
ID_89050_89050	-245.52336445	-23.7638912499999	174.69765525	585.63632935	-669.4233405	544.1980665	1946.7467093	-482.6747543	93.0306159166685	1306.58870301667	-5416.79308218333	3831.11253141667	-2182.15288236667	9527.81900303333	-2445.23639626667	-536.123959666667	-421.4540907	485.6825178	616.3777643	162.30199	-1156.781944125	-7478.789045525	9792.352933775	3878.84647735	-3878.84647735	9851.12195436667	-9742.89291233333	-10036.9938498333	-9773.47910093333	46515.159970475	41179.254342675	-134209.574283625	7357.382806775	-16000.100985425	1285.335371875	-84.3474089	84.3474089	-2531.57556405	2531.57556405	417.2487433	-38.3473724	-717.6537643	-495.7450932	-62.4778659666667	123.837778833333	122.282882633333	-58.6870635666667	-12.82640415	-114.10569345
ID_88981_88981	33.74200855	-316.94639385	-469.84587435	685.56624255	-454.515058466667	494.146469933333	1150.43750453333	-281.038799066667	-58.5704468333333	225.499562066667	22.6009167666667	-72.3891383333333	-19.79463115	15.86489205	54.79342855	-11.27442715	-227.347409933333	-715.950670933334	-22.5604888333337	1420.55338956667	-117.6759726	41.9634439	193.3885013	-512.3418447	512.3418447	-82.1518575333333	139.844130866667	2.87044236666665	103.740999366667	-101.345865575	279.055517925	-76.363786775	46.89657685	316.27136295	-410.06451665	-15.3901321	15.3901321	-149.3610183	149.3610183	308.150349383333	-280.162546516667	-372.830241016667	-271.458260616667	-56.5302163833333	101.101282216667	181.727338216667	-113.237971283333	89.3326460833333	13.1616485833333
ID_88583_88583	0.846442733333333	218.681611733334	-658.088910966666	436.867971033334	40.8956876833333	-44.9419423166666	-69.9345667166666	-7.81055401666663	-77.98912895	221.58584415	51.31241875	-38.93087605	-27.2860298	38.3233351	36.3364002	7.1983541	-138.91649235	-225.44781695	46.47635765	595.72093635	-71.777029525	-50.922779225	194.476838275	-334.84692235	334.84692235	-256.771740633333	657.741326166667	-101.148247733333	213.722143466667	-68.948059175	-66.062444775	203.958563125	80.769745975	41.607511575	-203.147003525	-18.90034085	18.9003408499999	0.519348999999998	-0.519348999999998	87.0446682	42.5572614	-256.2818905	-47.4093755	-51.3593690333333	-204.149399833333	298.181587766667	60.0459191666666	-64.7858287666666	-55.0516218666667
ID_87877_87877	-28.76042345	166.70809825	-44.05881085	-36.36801705	-448.808950133333	782.856068866667	-84.0328867333333	647.603668266667	-44.9355377833333	33.8454764166668	24.6687411166668	76.2923958166667	-24.90140375	37.89546805	186.96636355	-150.15762035	76.5893765666667	-191.263115933333	35.5896247666666	-74.0946385333333	-39.302233125	-22.203315625	100.807781875	-425.9571162	425.9571162	-277.308239333333	444.932411466667	12.9095089666666	374.082797566667	-158.2842077	244.6109974	71.957418	212.9549816	-236.1253239	-189.7846393	-142.76634995	142.76634995	130.8301579	-130.8301579	-32.4688519333334	146.928806666667	-183.617281033333	134.095030166667	266.971952716667	-227.417653183333	-100.921751583333	-472.576453383333	63.6381434	-11.1765714000001
ID_87822_87822	-27.3549557833333	-14.8665869833333	-50.8804514833332	147.811905816667	-96.4645465833333	16.7002838166667	270.283145816667	2.41021011666669	-429.897015633333	1038.83844176667	-206.882821433333	457.735426566667	-98.8850379666667	511.989796533333	88.2338890333333	-303.568571666667	-104.95393645	-99.93147655	66.09825615	348.69502975	-73.0425417999999	-14.2574668	160.3425504	-329.0498275	329.0498275	99.9168025	-134.3553914	-354.8219733	189.4269572	-199.5453295	-234.9487691	634.0394281	-43.1183051	-345.1583871	431.3949973	92.2606099	-92.2606099	-10.95262025	10.95262025	13.9769797499999	-28.4841977500001	-31.1451488500001	17.6984073499999	-51.2408628833333	-1.87054588333334	113.443847316667	42.1492872166667	-122.974552066667	197.329314933333
ID_84721_84721	-186.97473255	-291.72614425	393.50455495	459.14578695	1454.3593553	-1136.9518342	-1318.2954737	-1907.830758	52.8193069500001	-215.30787795	70.30329225	-13.4533351499999	-12.7244523833333	87.2861273166667	-81.0945999833333	31.9818298166667	-608.328339283333	51.3250024166666	130.978567016667	1642.68144841667	374.1523601	-374.4972488	-373.8074714	204.4174542	-204.4174542	-1148.00094755	2012.77729325	609.49137165	821.73417775	-189.669027	210.9479155	168.3901385	-42.841853925	-88.143393225	173.827101075	262.89585765	-262.89585765	195.44550845	-195.44550845	-183.120770216667	88.683147783333	-399.267015516667	859.946178383333	-525.882706733334	600.582286266666	473.856809466666	503.209024466667	32.1681861166662	759.207531816666
ID_84326_84326	-35.3400753833333	81.5071061166666	37.1890506166667	-12.6759305833333	-59.6697067	73.4665113	42.2197225	63.3228863	-385.863309716667	-292.981550616666	-100.642570016666	1551.21404978333	-142.724472733333	508.154143166667	-1.03500833333283	-78.9457166333332	-79.2032749833334	-37.9799406833334	-29.6231606833333	305.212926316667	-296.2838658	413.145929	179.4218026	-1425.9011087	1425.9011087	2044.33319658333	-2283.45703701667	-2241.50423021667	-1608.03832251667	-526.06174385	-474.374679750001	1526.49816745	126.69496755	-76.8594776499999	-176.53045745	-268.04445155	268.04445155	-182.99109555	182.99109555	-52.2333437833333	226.132636816667	-33.6914589833333	-35.7411464833333	-59.33851165	-83.41569365	189.45472495	71.97650365	-1.76582846666667	20.3306128333333
ID_64546_64546	22.0016997833334	121.828935283333	-188.089864616667	0.255829983333342	-6954.8454063	4727.9478836	11788.0687307	4348.5196046	-0.867938216666658	-3.46848461666664	-29.2872192166666	35.3595184833333	-38.5771359333333	26.3120341666667	135.730464366667	-46.3110907333333	-80.5711098	218.2924268	2.12431139999998	21.2965912	-24.661155	36.7160906	12.6062194	-14.1977252	14.1977252	-9090.44442	8269.9230869	1930.0761592	17071.3340139	-11.54744815	-6.62410765	29.71900395	44.0054408	-11.3834803	-76.6274013	-2342.5112844	2342.5112844	170.7127135	-170.7127135	-193.786857133335	-3378.62281023333	1120.89999746667	2839.08338416666	-3375.06691005	2575.06797675	4845.67991275	2704.45284065	-2836.0897266	3933.4602509
ID_50367_50367	156801.492987717	-47974.7128832833	-175933.940655383	-246495.825424483	-74.6412099	47.7292975	122.3097743	53.8845579	-164.875043033335	-711.782692633335	662.207385566666	544.200436166666	775.06789345	979.50151125	-1655.72184465	-1648.98334695	-9374.3142365	-10156.66149	-9601.2849722	47880.8891717	-1340.4134289	3459.5067797	-778.6799219	-5790.31566375	5790.31566375	3465.52356623333	-3497.02632606667	-3448.83212326667	-3450.71224936667	-9374.541572325	15235.062476375	3514.020668275	7738.998024675	-5445.666482125	-10032.329567225	-2.13584029999998	2.13584030000004	-5.56866245	5.56866245	-40.6667849	42.240589	-2.85689429999999	82.61666	-16.2345143666666	-29.8514416666666	94.9490743333333	-16.3940895666667	10.8937989333333	3.91900183333334
ID_48522_48522	-3501.82669493333	1674.28320976667	5264.17309726667	3567.02377776667	-135.70748425	99.41828555	200.30641425	107.39775295	-21.83851475	4.49625624999999	-9.17418744999998	70.19347545	-52.5258914666667	13.6353417333333	35.4486441333333	108.493688533333	-5714.88446983333	1826.15296436667	-5533.31440063333	20851.8148457667	42.842240975	-48.897426125	-36.787055825	-44.76170955	44.76170955	-97.2561685	155.6420736	-63.6599939	199.7864258	5.21310654999999	-8.18751405	-2.23869905000001	-29.15477975	-86.81413425	145.12369375	-22.23909115	22.23909115	76.4902036499998	-76.4902036499998	-65.4016578833333	-108.535132483333	-153.623659283333	458.363765416667	-34.75371025	50.35793505	101.48968755	-47.58649185	-50.55289765	84.82497525
ID_48494_48494	131.814432966667	-102.970593933333	-130.807208133333	-161.665496833333	48.8418450666667	180.782535866667	-582.689595333333	255.381524266667	72.19113105	-26.32052065	-173.66535105	-16.5875214500001	1.14206568333333	39.1913359833333	-1.94951011666666	-40.6680229166667	-84.451759	58.6062277	-17.5718723	212.3209216	-1.86680419999999	-41.86672	45.6003284	-276.3175296	276.3175296	-140.042312	379.6855884	-173.785243	214.2265906	-89.8619316	-71.6116657	251.3355289	-128.01750435	144.05430465	111.98070405	540.4337708	-540.4337708	-12.64506015	12.64506015	20.5940140666667	132.903874266667	-725.703004733333	531.017088266667	330.068488233333	-227.391779166667	-954.481479166667	191.667793633333	-50.2335774666667	210.743623133333
ID_47170_47170	73.2034080333333	111.390199333333	-237.121385866667	-93.8790375666667	142.243577583333	-179.567824516667	-129.901975616667	-117.260932616667	-61.9328830333332	121.468452466667	-108.500338633333	172.830535266667	45.0095702833335	-133.091643116667	89.5086713833334	-91.4457391166666	4.60383205000005	-113.83326705	-95.3219262499999	195.34369715	477.89432745	-185.49518825	-770.29346665	193.04174955	-193.04174955	290.137231316667	-223.241697683333	-335.649796083333	-311.520200183333	-285.27800885	-282.59718905	853.15320675	438.469297225	318.170408625	-1195.109003075	30.67232855	-30.67232855	461.4937751	-461.4937751	11.8935012333334	-26.7546585666666	-10.1005527666667	1.17470763333336	-16.4271422666667	39.3598534333333	6.76474883333333	3.15682453333332	-38.19678595	16.85711515
ID_46292_46292	-68.4485950166667	175.005624283333	-31.8370537166667	62.1772144833333	76.0188947666667	69.3883944666667	-196.175028433333	-101.270050333333	26.2120633	52.7654762	12.4087932	-143.8104593	1.27030233333332	56.0965647333333	-26.1796706666667	-33.7278010666667	-34.0754692166666	-19.0741628166667	18.6545803833333	102.645990083333	4.3923862	-81.5861907	72.8014183	-133.10616705	133.10616705	-179.324855783333	221.084879316667	-9.77721288333333	326.666900916667	-114.517914225	2.266608375	226.769220075	4.38193397500001	56.874524675	-65.638392625	152.2376264	-152.2376264	834.90591375	-834.90591375	-17.23476425	28.39611925	-155.69863845	179.00681195	119.46439335	-200.63165285	-363.23671965	205.47519245	-13.4745995	83.2530064
ID_46138_46138	8.0806079	41.219444	-47.6426876	-17.8185801	-840.199083333333	1913.28400856667	0.88712756666655	606.426113866667	-61.0693504	77.2671124000001	-52.5030034	158.4439422	-6.1859278666667	14.9290875333334	33.3748493333333	-29.7461532666667	-82.5823530333333	-109.037752433333	23.2287594666667	333.556052066667	4.32052584999997	14.1343370499999	-22.77538875	229.05686645	-229.05686645	-1008.7501246	832.1448751	190.312778	2003.7927207	-145.954810725	-74.351703625	366.261325075	-27.3766044	-262.6098859	317.3630947	-685.5175708	685.5175708	-12.5593526	12.5593526	896.799583333333	-556.031996966667	-1089.79941906667	-1044.56733396667	785.3266676	-274.9328588	-1078.6758508	-1002.3712932	658.447583016667	505.721445316667
ID_46130_46130	26.8256400666667	57.7980284666667	-171.139514733333	32.8645660666668	-1936.93397686667	4638.49088793333	-2359.09833256667	3531.40937523333	741.439732283333	-827.264755716667	-62.2895754166666	-1334.76486571667	1442.60578598333	582.451716783333	-2452.76069831667	-2457.50837641667	-72.5095860666667	-103.825025866667	116.542862733333	204.810921333333	272.560118875	-699.011937725	153.891699975	203.19673305	-203.19673305	-6136.7037675	8018.9538625	8733.9193127	1657.2381273	-109.413872625	0.87116237500004	217.956582875	363.3153396	-951.344251	224.713571799999	11093.3140378	-11093.3140378	-4.6181067	4.6181067	-76.23843525	128.78121535	-24.83896035	124.77305075	10222.5288162167	-18616.1368116833	-14380.8389698833	2329.38933291666	-26706.96210785	-27030.69048175
ID_46128_46128	153.739981516666	3905.84325141667	527.513698016666	-4894.57689398333	110.15889585	-90.04237045	-83.54415275	-156.89016435	91474.8500700667	-164653.269595733	55078.7952175667	-164850.075832033	-8163.15351495	10495.05281535	9936.02385235	4058.38387715	3711.06756576667	-4622.68974433333	-6132.70495353333	-377.807999433334	61251.497958725	-70867.663430375	-51635.332487075	-1755.41812585	1755.41812585	971.366780883333	-890.572104016667	-1004.52647591667	-1019.00176271667	10462.507854925	9387.679638025	-30312.695347875	-16185.988907725	-7590.672238225	39962.650053675	-22.51842045	22.51842045	-96.9089613000001	96.9089613000001	-18.4117711166667	27.5590863833334	10.7148403833334	16.9613865833333	-60.8401782666667	-21.6111767666667	3.80762473333328	200.324086833333	-30.1282868833333	119.218451016667
ID_45353_45353	82.0170616333334	-45.1262476666666	-164.276439666667	-36.6484975666667	-114.242487133333	113.548931866667	165.345222066667	63.8333074666667	-121.265318516667	181.794481983333	-7.3096174166667	189.311090983333	-0.594441716666665	-35.3673911166666	41.9930278833334	-4.84231161666668	-43.0911332166665	-329.503681416667	131.577186083333	327.199894983333	-29.03574355	17.76352635	40.30796075	-165.651123	165.651123	0.659273600000006	-25.6756081	-61.0749329	84.7727202	-97.937097025	80.7128449750001	115.161349075	5.06966925	-28.09235585	17.95301735	74.4394735	-74.4394735	-197.50671675	197.50671675	-90.7826196833333	85.8910111166666	-59.9847015833333	246.441549516667	NA	NA	NA	NA	-16.1917807166666	-20.9372419166667
ID_42357_42357	20.3488353	-33.4423126	-35.2610235	7.6568302	-157.85428655	-86.9108571499999	567.81301595	-7.33929914999976	-176.025797866667	53.4761265333333	-7.71704206666664	482.318309133333	-96.5949215333333	325.025528866667	-48.8264689333333	13.5857046666667	-29.2607774833333	-41.4008043833333	-15.3201778833333	144.503314716667	-227.869728425	196.666105275	259.073351575	351.6480247	-351.6480247	-478.722777666667	402.081546433333	115.033287133333	919.053499433333	-337.386690625	-316.844683125	991.618064375	117.95225055	-606.85842695	370.95392585	-348.37459005	348.37459005	NA	NA	-171.86879385	-527.91537385	-84.3474419499998	1127.86919735	-222.037720016667	555.435145683333	66.7572676833333	43.9207466833334	-272.848903133333	213.949691466667
ID_41989_41989	4.78215483333332	70.4800220333333	-131.993545066667	47.1670585333333	113.923028766667	-115.030057633333	-246.807716033333	20.0686873666667	26.3676855666666	-93.1926833333334	28.1278129666666	-14.0381863333334	61.5661706166667	35.9048493166667	-100.569449683333	-120.033911483333	-15.3789581333333	14.9916274666667	-67.5673761333333	98.7126230666667	57.38604265	-139.72245945	24.95037415	-239.83157965	239.83157965	201.6095692	-273.6685845	-232.280393	-98.8797301	-194.045809275	113.328868325	274.762750225	461.62859765	-223.83693955	-699.42025575	-11.48885235	11.48885235	225.4978235	-225.4978235	-15.2413624166667	59.0487456833333	-123.743808016667	110.419149583333	-46.2274369333333	-45.0725361333333	148.106949666667	35.6478972666667	59.2440113	19.8841895
ID_41866_41866	60.7511399	-43.95552	-121.661158	-16.6367417	5.51473945	1.86594905	10.72849485	-29.13866225	141.423054516667	-14.6336693833334	-145.055110783333	-264.580383383333	136.330946883333	337.160279283333	-547.210075516667	-198.943044416667	18.7412545833333	-49.8473533166667	22.5559741833333	-28.9323846166667	-53.84838965	67.28827805	40.40850125	2.16680655	-2.16680655	203.3200935	-158.2614651	-250.3753669	-201.3234485	-41.5033829500001	-115.42768635	198.43445225	-27.829012	-7.56322279999999	63.2212468	3.39376295	-3.39376295	-39.48405525	39.48405525	45.2531979	-77.186382	6.71061619999999	-65.2838279	-8.39333266666667	47.6700827333333	1.33906633333334	-23.8291510666667	-27.4911028333333	74.0136217666667
ID_41808_41808	-11.69378275	6.48796614999999	-14.06013275	42.65351485	1.05789995000001	7.50677635	47.91777615	-58.59825235	1.05264008333333	1.03698418333333	-21.1585849166667	16.9636804833333	-44.2320217333333	-25.2094382333333	204.860541466667	-46.9550380333333	-13.4998966666667	-30.1286422666667	19.1144187333333	51.5139135333333	-22.840208825	-40.690950725	86.371368375	-4554.5211464	4554.5211464	-18.0695771	60.2004166	16.5850266	-22.5767119	1814.82600485	979.99985235	-4609.65186205	469.64895005	392.78223295	-1332.08013305	42.68765715	-42.68765715	-101.5704425	101.5704425	-48.2883684	66.2715179	39.3083281	39.2852592	-26.8663220333333	60.5797852666667	17.5404903666667	2.47869046666668	-69.49984435	74.34792205
ID_37758_37758	-95.69491665	-131.02461825	738.41029165	-320.30092345	-544.809677366667	-920.540765766667	178.975960733333	2375.99383713333	36.6935785333333	190.152629633333	-101.247246166667	-198.986119066667	43.6902955	-18.8252942	-17.723577	-94.5220153	-132.802336066667	-145.867451266667	537.623733933333	6.65072553333334	-23.245497975	-57.976607375	104.467603325	-103.57542055	103.57542055	-39.4912213833334	255.602642716667	-143.522221583333	6.39324301666664	-114.780281725	-99.792140425	329.352703875	5.62167222500003	-47.018723575	35.775379125	13.27331065	-13.27331065	102.97599	-102.97599	-35.6542326833333	196.312286416667	-41.3402915833333	-48.0092967833333	-477.114080783333	715.998789216667	-501.268458983333	1216.61191211667	-15.5806428833333	51.0861667166667
ID_37757_37757	58.9084732833333	12.5582041833333	-127.094743116667	-62.1888809166667	1507.35597885	-1019.98532924999	15242.00147615	-18744.08408345	-13.0937197333333	92.7806063666667	-9.67255723333334	-43.8268899333333	8.29852846666667	3.35476686666667	-10.7860739333333	-17.4642783333333	-253.518430716667	-103.790522416667	-232.208332316667	1096.55414688333	-4.030283775	42.774662925	-34.714095375	6044.75493765	-6044.75493765	-61327.5386280667	99237.7209643333	19257.3090066333	65487.5859132333	-1688.396639425	5838.491207675	-2461.697928825	141.789059575	87.037622675	-370.615741825	-5690.99889444999	5690.99889445001	-2233.08955715	2233.08955715	-5026.99341783334	5664.16909456666	-7493.05737973333	16909.8685386667	-38043.6967247167	68647.6858883833	37185.5869996833	8297.81728608333	-13565.9402887167	28816.9616877833
ID_37747_37747	100.768482033333	61.3945945333332	-378.816641366667	15.1166007333334	88.92453425	-276.54879615	183.80914775	-174.03395435	-9650.24792971669	7994.3460901833	10629.8120383833	10326.5856605833	876.182797983332	8288.28957988333	704.784547683332	-11621.6225215167	-19.9208959499999	-81.8497780499999	-82.8236957499998	224.43616165	-5644.321713375	-1867.510073175	13156.153499925	-87604.7686883	87604.7686883	71147.2629349	-71402.4871693	-71379.3310655	-70659.9705699	-30443.45620315	31701.92745865	29184.98494765	19866.053618825	-23681.048672275	-16051.058565375	32.26882065	-32.26882065	6.56258340000001	-6.56258339999999	7.31274953333332	25.2029049333333	-16.6918624666667	-30.4492910666667	-0.171568316666651	11.5233943833333	-26.4575022166667	15.4488127833334	78.0357256833333	-52.6280840166666
ID_37742_37742	24379.18752655	-14320.22723685	-30087.34867305	-28729.98666975	102898.002085967	-846674.489405734	-154634.286458133	692614.769605967	-8.39694361666668	-1.04046861666669	34.6429708833333	-8.41167141666668	7.32917568333332	-15.1354315166667	14.2069686833333	-21.0590642166667	-8991.5049558	-2553.4390656	134.069258700001	29393.8846743	-27.68142265	-15.32803875	70.69088405	-6486.09177005	6486.09177005	-573943.21824045	1623493.86287675	-299672.85270825	398008.64455285	-209.71168685	590.79519345	-171.37181975	-164.934421825	886.212089675	-556.343246025	396316.2457849	-396316.2457849	293.2491744	-293.2491744	-95126.8296437333	139221.861783067	-133840.556267733	279999.183415867	-92778.4941395	89203.7376867	90909.5598057	98222.1849261	-169553.518043	328970.7504812
ID_37741_37741	-44.0725943500001	337.30183625	-892.91462385	687.83057065	-31284.9085915167	-44618.9498525167	129069.026633783	9404.64899328334	-4782.89464998335	96106.5981540167	33215.7446708166	-114973.658874883	50772.7352133167	-20844.3135804833	-62215.9640039833	-69257.9280554833	530.3033422	-763.5089528	-105.2926729	-722.1084009	19849.2543594	20694.6276024	-60393.1363212	385161.75566585	-385161.75566585	210627.416797583	249102.272753983	-674392.583515017	-206591.939631717	-1780.4741851	-33221.6597852	36782.6081554	166896.067784725	-111440.036577375	-222352.098992075	326493.93807155	-326493.93807155	1396.6306875	-1396.6306875	-23017.5231443	37267.0956272	-36714.6895836	68500.1633893	-51671.0521664667	50824.0994959333	47718.5483708333	56470.5086326333	-51797.6647723333	84057.6679826667
ID_34135_34135	634.261279549999	230.897911349999	-3129.95331485	996.271564849998	-359.005270316667	498.113762683333	180.063860883333	398.838187383333	-5341.9437282	63797.9396272	14187.6204507	-61959.7288933	34514.7191274333	-9197.22231846668	-43770.3828113667	-50576.5522524667	-1578.19419415	-2079.68239945	-1063.20245595	7877.46743785	9886.360612975	10683.990473175	-30456.711699125	75174.2628028	-75174.2628028	152611.917281267	-152282.566376333	-152563.078369233	-152990.107098233	-49949.712069025	46788.958189575	53110.465948475	60452.767035175	-61395.203097325	-59510.330973025	397.82654155	-397.82654155	362.23619465	-362.23619465	-380.0523734	295.1145852	766.7584526	78.2840824	-429.76133465	497.89083675	217.60261435	573.79055285	89.4752235666667	-547.132816933333
ID_34113_34113	89.3676989666667	-138.593133633333	-20.5752101333333	-108.934753133333	-9.70939570000002	292.0990414	-81.3372879	-181.6335664	188.957933266667	-203.487919133333	-172.263884833333	-191.121995833333	-251.592785166667	-425.020045666667	167.221662933333	1012.57673823333	4.89567754999999	27.16833615	57.66141215	-99.51678095	-323.76762725	-356.57347165	1004.10872615	360.7423276	-360.7423276	468.45513685	-686.25135815	-209.83728045	-509.27677195	135.81305945	-248.75070275	-22.8754161500001	-151.954806675	-714.841416875	1018.751030225	-28.17402315	28.17402315	1.4749052	-1.4749052	-43.6835826666667	-102.000853566667	89.5567210333334	143.494880533333	-49.70793845	79.14751855	99.11881385	-29.14251705	-33.2756516333333	61.0258709666667
ID_33415_33415	-94.5811112000001	129.064729	-268.5267723	423.205376899999	64.1186732166667	-294.534568083333	45.7554567166667	56.4230917166667	-0.182111399999997	8.7757244	-10.1486751	1.91928490000001	58.4781848	-70.3380778	-0.94696829999998	-104.1495083	252.12228215	-1060.29475045	19.8066477500001	284.12125625	8.86895100000001	10.835585	-28.573487	30.6397194	-30.6397194	-66.1315515666666	28.4391668333333	-19.8955082666667	189.850996133333	-26.060960025	-19.593974025	71.715894075	3.96113195000001	-115.04380425	107.12154035	32.96146285	-32.96146285	15.94782465	-15.94782465	-124.046009466667	61.6577698333333	62.7287649333333	247.751493633333	-58.26715695	60.6402885499999	54.13854285	60.0226394499999	-90.72835975	76.8431694499999
ID_33282_33282	45.3279525	88.6572467000001	-239.8150656	15.1739614000001	-814.202741233333	2954.33125676667	-1028.73375543333	517.010722366667	-110.115120516667	83.9451485833333	17.0065078833334	229.393705083333	39.5150646000001	-1.89196589999995	15.1553559	-131.8085838	-92.1542672666667	184.024131133333	-49.1937053666667	141.632376033333	30.8257971	-83.8097372999999	22.1581431000001	-428.79098775	428.79098775	-1073.3228226	-460.8970964	2084.6896844	1596.1758798	332.28340545	618.14816925	-1282.71498015	166.988544875	-374.956038525	40.9789487749999	105.47711175	-105.47711175	612.29679955	-612.29679955	-2104.31412348333	-1977.09298808333	-1790.82830198333	10080.8636605167	-141.970474366667	-82.2940782666665	-546.942143966667	1055.14764533333	-289.305488916667	522.907692083333
ID_31664_31664	30.5709946166667	-75.9024291833333	11.9080145166666	-27.7185691833333	3.17421033333335	52.8578968333333	-36.2197166666666	-26.1608111666666	-304.7919102	540.8491361	123.2739311	250.2526634	-10.4873736833333	45.3566920166668	305.281237716667	-319.175808683333	63.4284388666667	16.1390251666667	-20.6315022333333	-185.792839533333	356.6254915	56.7735618000002	-770.0245448	652.815246	-652.815246	1348.18668175	-1567.72753275	-1290.17135375	-1186.66115875	-481.845095475	-736.588095675	1700.278286625	1304.0829151	-554.9202359	-2053.2455943	-299.3314992	299.3314992	-55.6041395000002	55.6041395000002	-234.71949785	-243.27552705	-227.27050545	1174.70452605	-28.9438518833333	17.6027257166667	-48.4925796833333	117.721409616667	-50.8300042333333	17.3804379666667
ID_31554_31554	-124.823923466667	206.623154433333	-42.8948372666666	210.743453233333	33.5353731166667	64.4672505166667	-124.788346483333	-40.2850233833333	-15.5340394666667	-1.40354816666667	53.1946331333333	-5.18896656666666	-1.91122171666667	15.5276134833333	42.0680399833333	-51.8619883166667	-112.47894655	-66.23166725	107.57932205	296.08918485	10.5091499	-7.08993740000001	-13.9283624	-16.2831023	16.2831023	-67.2416780666666	38.3354743333334	-62.7972379666666	226.186797833333	-0.324930574999996	-20.485061875	21.134923025	37.71985025	253.25243005	-328.69213055	-16.9921474499999	16.99214745	73.01597555	-73.01597555	-64.3224590166666	-71.8989740166667	97.1983042833333	167.668046783333	-106.895372533333	57.9984621666666	79.2890618666667	183.398593566667	-17.5903146	70.5566364
ID_31460_31460	9837.70125451667	-31583.5838385833	93552.4318506167	-91481.9517755833	130.763452233333	-28.7551274666666	-158.597269966667	-204.937959266667	7.59394241666666	66.0920022166666	-18.4580859833334	-70.4157434833334	-26.6564219166667	24.4680480833333	90.7768100833333	-35.2755924166667	-4352.17708796667	14111.4541818333	25428.3054558333	-26483.2283737667	-80.07452395	156.12537785	4.02367005000002	193.599086	-193.599086	155.074883	-108.8403871	-275.1170598	-81.2672021	258.3481893	-315.8222663	-200.8741123	-1253.14769	-700.3609986	3206.6563786	-94.1882096	94.1882096000001	1251.1262892	-1251.1262892	-124.4327487	-71.6905743999999	-141.6222554	586.6110759	45.5914239333333	-220.081230466667	-46.1574618666667	129.464420533333	19.2278615333333	39.3290311333333
ID_31408_31408	-909.39029305	2067.95491255	1567.32767955	-907.11171295	4.75892828333332	-16.8393160166667	21.6254320833334	-19.0629009166666	44.7943145333334	-4.0034086666667	-181.315371866667	50.9358369333333	35.21852505	393.34296455	-203.87356565	-295.12497405	-56.5069991666667	22.7369986333333	-42.0662698666667	188.850268733333	28.827390475	10.2651914749999	-67.919972425	94.41943925	-94.41943925	42.5837870166667	42.5403467166666	-151.033963983333	-19.2577437833334	-31.2897858499999	196.16428065	-133.58470895	33.369076075	-36.941550125	-29.796602025	41.45681425	-41.45681425	56.86259055	-56.86259055	-31.3407173833334	59.5494892166666	-0.886719283333377	35.3593822166666	-91.5375343666666	-7.83875476666663	144.944103033333	137.507254833333	-92.4092202833333	151.691977216667
ID_31359_31359	-0.150107916666684	-195.405242216667	179.339610683333	16.5159552833333	100.130954166667	-5.69878283333333	-115.265140433333	-179.428939233333	-127.974957933333	136.109757966667	-114.232728433333	362.047844266667	-10.2784542333334	82.1014467666666	-12.3739702333334	-38.8921138333334	-14.03579515	-51.68791985	-11.66653355	105.46183885	72.76441035	-80.91124795	-64.61757275	-155.84946945	155.84946945	13.6019368666667	191.050603066667	-175.487416733333	-56.3689969333333	-61.9533686999999	29.9924453	93.9142921	30.34721875	-118.09486005	57.40042255	85.45934435	-85.4593443499999	30.1098516	-30.1098516	43.3665750166666	4.39668631666666	-156.013344983333	21.5169336166666	-98.61379715	139.10646745	117.21538245	39.51954155	87.7694957166667	146.045159916667
ID_31357_31357	-45.4957436666667	39.1800557333333	101.814470033333	-4.50729476666666	-135.5731751	727.1995244	-176.127586	-144.3524131	-11.26693575	-7.75755805000006	-130.56203725	172.12040255	-32.32007005	91.58959535	-10.9457985499999	16.3164133500001	-19.9613584666667	-29.0345019666667	-22.9721350666667	111.890712433333	18.5627619999999	60.8543599000001	-97.9798839	-255.9162733	255.9162733	376.97307745	-499.98128355	-571.66027655	-59.27767225	60.51733715	-228.39379345	107.35911915	-62.6647465	-223.5393405	348.8688335	-29.28636185	29.2863618499999	938.8102474	-938.8102474	51.2207576166667	-126.242933983333	-19.8235202833333	-7.59581858333331	-91.38024045	-85.6108158500001	101.75096755	258.00056965	-73.17870925	54.93384485
ID_31285_31285	-1105.84547426667	1613.04312723333	1639.73797313333	64.7553224333333	-211.572026033333	296.301553466667	306.467617066667	31.9469075666668	-203.1406815	506.4895888	-57.5248989	160.4573546	34.09470785	214.29281025	-101.41487495	-215.16205885	-57.7031592166663	-217.502398716666	-95.5911818166664	486.203058183334	36.5826680500001	35.4076201500001	-108.57295625	500.2912452	-500.2912452	-145.496656816667	414.958708583333	39.7782219833333	-18.2469601166667	11.170100225	-287.995584675	265.655384225	8.815644925	1.43404262499999	-19.065332475	130.52604655	-130.52604655	367.4480333	-367.4480333	-1.52217546666657	-280.812811866666	7.19154853333362	278.187789733334	-160.8359358	263.8822635	189.4122228	29.2133211	74.4667289666668	50.2076172666668
ID_31223_31223	-27.46526725	23.04570465	-64.55469455	123.90479165	-49.0437042666667	-28.5066952666666	80.0305071333333	95.6073009333334	-52.4948394333334	106.065022266667	19.1776546666666	32.2418413666667	7.21064376666664	136.323819566667	-37.8895293333334	-120.066221533333	-90.8088382333333	124.599025366667	28.7109245666667	119.116564766667	91.99593385	155.41157185	-339.40343955	-356.6960477	356.6960477	507.0241854	-539.345769	-542.8560155	-438.8707717	-17.5437675000001	31.2357672000001	3.85176779999983	3134.197451225	-136.131015875	-6132.263886575	-19.5542142	19.5542142	118.1018234	-118.1018234	-51.4078002166667	-29.7307459166666	38.9087831833334	145.045363383333	-57.6383306666667	5.04987443333334	15.5424986333333	152.322618933333	-0.804781316666663	-49.5725240166667
ID_31182_31182	2691.26962118333	-100.738462216666	-2771.78970951667	-5201.28069181667	-28311.97454435	-49045.98584425	123391.80856725	10590.10091005	-13.0322445	-33.2127807	42.4449912	29.864523	-8.78956441666667	-7.23669361666667	27.4646638833333	6.14072298333333	-626.199192166667	-633.529205766667	-516.146989166667	3028.27377143333	0.0407297750000026	-0.820384224999998	0.738924675000007	-74.2774571	74.2774571	-173173.16560025	435049.67798295	-88283.80363665	172753.62245445	3.1107025	-1.0422319	-5.1791731	62.95288115	-16.56786355	-109.33789875	152749.3217243	-152749.3217243	8.0642786	-8.0642786	-18648.4101552833	30297.7320943167	-30036.7525757833	55684.2509473167	-49537.55065415	46799.23883265	50105.90470365	51707.50842615	-35849.6803626	39426.0273068
ID_31169_31169	-3732.87981875	1814.76934625	4927.29375235	4456.57635765	119.5103309	-131.6781663	-117.2948177	-109.5580087	-3591.02786793333	47402.5772277667	10852.5593715667	-47482.0529955333	24713.5894656	-6580.68348409999	-31270.8824282	-36289.2024845	-5588.19557093333	1919.67020966667	-5450.29882663333	20295.2153297667	8413.9286452	9310.8836259	-26138.7409163	59217.57786815	-59217.57786815	152030.381539417	-152474.760517183	-151335.335274183	-152281.048826883	-45587.709654025	41321.436914475	49853.982393575	47765.026308875	-42043.437173925	-53486.615443825	-134.94130865	134.94130865	-4.6299281	4.6299281	-18.7450043166667	-157.320783116667	280.852083983333	-67.2962879166666	-33.8046278666666	-56.3957198666666	197.272060133333	-39.4624566666666	39.3941816833334	180.543261283333
ID_23635_23635	26.0698573166667	47.3012750166667	-24.8746743833333	-100.636172583333	42.1222686333333	45.2087916333334	-7.88067056666671	-163.694926966667	-5.76432794999994	-5.25156144999994	-15.52429865	38.0688439500001	-3.63408753333329	56.2930939666667	-171.417966133333	126.027134766667	-16.68766175	-35.67977275	-9.94123295	95.68399095	44.8253270500001	-8.6378076499999	-81.01284645	-257.54814885	257.54814885	-201.61141835	350.39704185	64.1482477500001	190.28896545	25.846646925	287.934598725	-339.627892575	705.986995225	3097.890176225	-4509.864166675	29.8840039	-29.8840038999999	450.28951675	-450.28951675	12.7503146833333	-41.8317219166668	-146.633252416667	150.214030283333	-168.729650483333	58.8977635166667	247.889290616667	199.401897316667	14.7658061	90.9974029
ID_21763_21763	-45.3793571166667	22.5306761833333	13.4562822833334	100.151112883333	165.9636255	-76.4969916	-127.5691408	-293.8247441	8.22268483333335	-1.29135976666669	-154.064129466667	130.687434733333	1.70442379999997	110.0392989	-54.7682703	-60.3843000000001	30.0668155	-95.3889486	94.5355433999999	-89.3470413000001	-16.9107463999999	-40.9131537000001	74.7346465000001	-202.83612885	202.83612885	-73.5919839666667	81.0514844333334	208.894943633333	-69.1704761666667	-235.4090911	418.5545867	52.2635955000001	-706.208820225	318.095761775	1094.321878675	81.9286512	-81.9286512	167.5796584	-167.5796584	-92.71094595	162.71328815	108.49083505	6.92871464999996	-32.7279723	82.9577839	-104.4114988	119.6376318	-76.2311666333333	127.291331366667
ID_21666_21666	4104.18829605	-8532.14967305	-7828.38929485	4047.97407975	163.784766816667	-203.133265883333	-75.0255821833333	-213.195452383333	-58.2203139	-82.1496882	43.8935235	212.9171064	-0.94722118333334	116.892696316667	-78.9748637833334	-35.0761689833333	-735.544263416667	1282.87461058333	-611.432575216667	1535.19075488333	-56.46028365	100.95784835	11.9627189500001	-262.4025485	262.4025485	112.71823675	-56.5215612500001	-227.15418895	-54.4789600500001	-68.086780675	69.7131949249999	66.460366425	2268.356467775	-2298.024735325	-2238.688200225	63.5431579	-63.5431579	261.63777495	-261.63777495	2.52204069999999	26.1157988	-75.3594101	41.6774892	-115.464688566667	241.282446733333	-3.18880936666665	108.300428333333	-27.46769045	71.76972295
ID_21665_21665	-287.675392800001	799.3615261	-1060.5882833	1124.2529356	186.27238585	1258.48436085	-698.54317855	-1118.75833985	-124.86523115	-63.4337354499999	118.25041905	319.77900985	-36.6332706833334	183.773165116667	-69.1486001833334	-4.72475288333334	-289.344782683334	-280.950012983334	847.707798216667	301.276562816666	76.221190775	-10.0742635250001	-142.368118025	-638.51777595	638.51777595	-67.9498102166665	526.996658083333	-29.6537525166666	-293.493474916667	-793.955962225	-604.312571925	2192.224496375	-198.400527425	-332.129918525	728.930973375	167.0339907	-167.0339907	707.18325535	-707.18325535	45.4496687000001	36.5795582999999	-341.9400043	169.0114399	-1266.2417235	2814.3711832	-657.1086831	1641.4626704	-146.073604	473.3992556
ID_21502_21502	505.872056366667	-199.704026733333	-797.202696133333	-520.709446233333	-14.1113141833333	1.79850951666667	45.3124304166667	-4.77699738333333	2.19918573333334	9.74025253333333	-14.7551492666667	-1.58266046666667	-13.8334722666667	12.3432739333333	47.7856696333333	-18.6285267666667	-296.013682383333	-236.632941283333	351.314354516667	773.359633916667	-2.2876324	14.8164761	-10.2412113	-24.67052975	24.67052975	-1.52491866666666	-16.9322556666667	3.29572343333334	18.2112882333333	10.5291653	97.4230382	-118.4813688	-275.202387975	-235.810797775	786.215573725	-545.2161613	545.2161613	51.90605775	-51.90605775	20.9068002666667	-33.1219137333333	-44.1724057333333	14.5739186666667	2.91044361666667	11.4169464166667	-11.4832809833333	-8.66499628333334	-7.89925956666666	-10.5937686666667
ID_20903_20903	23.7021790166667	59.3208682166667	-74.8575574833333	-55.5698477833333	275.0691703	-323.096662	-210.7333288	-291.3775201	8.9172842833334	497.587698683333	-289.804416616667	-234.535134916667	102.715016066667	-131.500941633333	-97.8321823333333	-78.8119242333332	2.79708831666667	-44.7217332833334	-41.5411936833333	77.8716620166666	95.0195324000001	-277.5552713	87.5162065000002	-3941.95193405	3941.95193405	-106.1068901	138.5603156	560.253034	-380.4926793	1409.194739125	-1291.408038975	-1526.981439275	374.04139805	-569.33988385	-178.74291225	-15.57424045	15.5742404499999	-100.17262995	100.17262995	-221.959673733333	796.989508166667	-242.809892733333	111.699405766667	36.0016099500001	-182.25771895	-10.8882535499999	85.1411426500001	-123.2452701	549.5129084
ID_18488_18488	7.21832449999999	0.281809800000019	-39.3644854	17.4277021	-661.6881735	2839.4111464	-361.6789314	-492.6676945	68.6117144666667	-98.9310242333333	67.2564113666667	-174.160530533333	92.1324075333333	1.66654503333331	-121.055861466667	-157.007906166667	2.52531249999998	-7.48191560000004	40.9775493	-41.0715712	20.188975675	85.874107775	-126.252059125	179.0115132	-179.0115132	45.94493	-146.1907154	32.6392184	-24.283293	-140.968502025	121.062659375	160.874344675	-42.2218745	115.3205042	-30.8767552	-5.7832181	5.7832181	8.57274834999998	-8.57274835000001	-75.7169469666667	-36.4447816666666	198.292451033333	65.3031715333333	-144.023337383333	528.700608016667	-171.053626183333	74.4230303166667	35.3877551166667	-101.392428483333
ID_18176_18176	-401.978144066667	330.903971833333	1352.17646663333	-477.146006266667	14.8195923666667	-111.537041833333	111.869067566667	-44.7908028333333	8.27139695000005	17.42384225	-118.07759385	75.83956075	1.03841184999999	21.34682245	43.56725705	-68.02931505	45.1894243333334	7.23830283333336	143.861640533333	-286.668216366667	-19.931582975	-53.383039975	93.246205925	-127.2250468	127.2250468	-116.023067466667	330.184892333333	-91.9895778666667	109.873887933333	1120.06735955	-1211.58953165	-1028.54518745	122.67808875	-107.92066585	-137.43551165	122.22688115	-122.22688115	161.54835855	-161.54835855	-68.8151725666667	138.706027433333	130.800887733333	-63.0613974666667	-171.9011327	66.4955409	53.9980448	395.2098124	-20.5321261333333	54.6825565666667
ID_18082_18082	112.879120616667	-172.268664983334	-375.072508883333	208.703812016667	304.88889475	51.1457244500002	-474.98133115	-490.83107755	-166.498142183334	787.448753516666	-297.760333683334	9.80600671666707	82.72101195	-49.9967846500001	-44.91775955	-153.24849165	-369.981019166667	-391.371369466667	-287.147792966667	1788.46221993333	-48.582137975	137.786213525	-40.6219375749999	-697.8951703	697.8951703	1131.35835436667	-966.665430733333	-1422.56660913333	-1004.84302323333	-769.0130065	119.789323	1418.23669	304.8898169	-416.4099887	-193.3696451	-290.62752255	290.62752255	410.7923531	-410.7923531	-12.0693639666667	-59.3912485666667	-432.431066166667	528.030406633333	-199.825092283333	183.607715116667	435.892671316667	-20.0251095833332	-215.964695233334	891.408386966667
ID_17664_17664	110.916536166667	278.790068166667	-421.327051633333	-190.212625033333	-296.0585252	9.03487929999994	517.3329021	361.8077942	464.628687966667	-414.058004233333	-679.433918233333	-300.394141433333	29.1797792833333	23.4178985833334	-106.900165016667	-4.05707141666664	-119.404011166667	-222.729170966667	-192.462879866667	773.404084333333	-116.713038	-16.6935633000001	250.1196393	-732.8318657	732.8318657	-761.666141666667	632.251997033333	346.346423533333	1306.40000443333	65.1416788	-252.302925	122.0195674	364.5745137	-576.9354304	-152.213597	-70.1037248499999	70.1037248500002	663.1891504	-663.1891504	66.49655405	80.61416225	-174.34684955	-105.75697485	-38.5373846833332	-83.3183537833332	52.3497232166667	146.580784616667	-71.10002735	79.9710645500001
ID_17651_17651	-17.9383996333333	-13.2519001333333	43.9343387666667	23.1327602666667	156.49388255	-151.48743685	-161.54460935	-156.44960145	-26.4959086166667	24.1630679833333	63.8102155833333	-8.48555771666665	-9.97981838333332	4.75338331666667	23.7674020166667	1.41866981666668	-19.3869177500001	3.09777014999997	202.38195445	-147.31897135	54.1811171	-37.5124785	-70.8497557	-23.9700301	23.9700301	28.6168733166667	47.8343002166667	-31.3954091833333	-102.289510983333	-14.61447135	13.68164795	15.54729475	16.5767318	-56.0780474	22.9245838	27.95628865	-27.95628865	49.73666785	-49.73666785	32.0980519166666	2.51351891666667	-27.5106830833333	-71.2969915833334	-49.4254044333333	-13.2366353333333	122.146736566667	39.3661120666667	23.3492598	10.4886901
ID_16757_16757	54.5702722666666	95.9183419666666	-286.094268033333	26.4651092666667	-874.672022783333	1015.59891511667	752.811758316667	855.605394916667	-81.59549815	117.87874205	66.3825455499999	60.5252068499999	-6.41308303333335	82.4987671666667	-30.8079374333333	-32.4515806333333	-89.5911894833334	155.882513016667	-80.6708806833334	193.561936116667	-6.18203377499992	-30.786124375	43.1501919250001	-194.9015683	194.9015683	-7.06759470000003	430.4369557	-196.3295701	-212.9046015	4.33660064999992	-22.20435925	13.53115795	65.638586525	-157.548373175	26.271200125	25.62004665	-25.6200466499999	121.7255886	-121.7255886	-30.8063313666667	49.2228771333333	-20.2836093666667	63.4797263333333	-37.3534296833333	102.380889916667	32.7256569166667	-23.0462577833332	-4.05492880000003	31.7758403999999
ID_16591_16591	131.104756833333	17.8777741333333	-410.632902066667	-0.559142566666651	-117.804314483333	255.739819116667	-62.5059363833333	160.179060716667	5.38077298333332	-4.01976131666663	-29.1809668166667	17.0584091833334	-11.3791213333333	55.5116327666667	-1.24712163333334	-20.1271471333334	-1454.72899253333	-1873.23732133333	-1452.38783923333	7689.81213816667	-16.1117531	-7.20765540000002	39.4311615999999	79.19036715	-79.19036715	-163.710242483333	250.531817916667	-41.7164165833333	282.315326116667	-27.438795875	4.81570312499997	50.0618886249999	21.51466555	-44.25910175	1.22977065000001	-55.44688995	55.44688995	-89.82565135	89.82565135	47.3613036666667	-49.8286982333333	-154.870027033333	62.6148142666667	-136.700518566667	31.0730358333334	165.657887033333	213.370632833333	9.43745118333334	37.8975161833333
ID_16561_16561	19.8785176833334	700.217961283333	-469.644705416667	-290.208808916667	-17.2200520833333	11.7208129166667	41.9942350166667	-2.05489168333332	-2.33450641666667	24.1254424833334	-32.2013276166667	15.0794043833333	-69.1704244833333	103.087571516667	76.3514165166667	28.0722854166667	-122.405738916667	-137.538136816667	84.5061143833333	420.249239183333	-18.8250023	19.3690306	18.280974	-207.24037595	207.24037595	21.1702964	21.1700159	-86.5460923	1.86518719999998	-262.991902125	272.433405575	253.550398675	-53.3767613	3.24395809999999	103.5095645	-5.61865790000002	5.61865789999999	44.0301291	-44.0301291	-50.0062694666667	44.7912797333333	18.0346021333334	87.1929265333333	-40.9430131	53.1030587	37.0435811	32.6823995	16.92795595	-0.722719050000023
ID_16370_16370	37.4323296833334	435.394986483333	-238.598949516667	-309.093026016667	-280.451801583333	411.647058316667	222.559241016667	207.149105416667	26.91311245	-24.85445345	7.58778075000004	-63.47266465	6.05003535	18.27837085	-15.39320315	-21.03527375	-401.699299466667	-397.240362566667	1154.94972473333	447.388536233333	6.30962412500003	-41.978514075	29.359265825	-165.10985945	165.10985945	30.4670781666667	-12.9545525333333	-96.8670460333333	18.4203640666667	26.999137275	-88.092582025	34.094307475	793.507109075	-1544.769061325	-42.2451568249999	-11.7011475	11.7011475	37.08985115	-37.08985115	-6.10315946666668	31.9574525333333	-79.4429898666667	65.7950157333333	-59.3314017666667	125.093295533333	34.3004899333333	18.6004198333333	-5.25276898333331	8.10566641666668
ID_12296_12296	-37.3011624666667	15.4929052333333	118.377775033333	-21.9671928666667	-21.7520896166667	9.02961338333336	-24.1810003166667	80.4076557833333	-39.5724573666666	36.9545431333333	-56.2918756666667	138.054704633333	-31.81728795	113.43632835	-1.36507655000003	-16.61938795	-44.6898239	124.1948931	-16.2267176	26.1012962	9.99261047499994	-32.069725525	12.084504575	108.87170865	-108.87170865	-45.2253098833333	173.482497716667	-10.9154779833333	-26.8910900833333	29.50077105	-56.9768030500001	-2.02473905000005	-35.17396005	31.71539645	38.63252365	61.5897811	-61.5897811	13.92917395	-13.92917395	25.9737608333334	-33.6316211666667	-50.3595003666667	6.06983903333332	-98.0324798999999	255.5471279	19.4547139000001	19.0955979	-39.6030982666667	57.0990459333333
ID_12087_12087	-2.80074441666666	-11.2700482166667	-25.9872415166667	45.6595229833333	14.8994051166666	-141.805376483333	48.3984745166666	48.7086866166666	142.594208883333	-162.303932616667	-159.197261516667	-106.281432516667	-30.5596016666667	-53.8675221666667	74.5652212333333	70.9811059333333	-89.53636905	-96.49288935	-62.69395325	427.79594975	27.164640225	-99.4686059749999	45.139325525	-204.9993054	204.9993054	488.562224716667	-386.053211083333	-428.701892983333	-650.931570083333	12.916472325	-88.6792443750001	62.846299725	-206.23160925	-371.82153455	784.28475305	105.31271645	-105.31271645	954.59086535	-954.59086535	41.2882178166666	-124.233845083333	236.747176316667	-236.377984683333	7.00377579999997	116.7929277	-48.1012726	-89.7029825	37.2026358666667	472.207546666667
ID_11523_11523	-3.31150606666665	278.557558633333	-155.272742766667	-113.350297666667	-173.205347916667	166.280728283333	338.116683183333	15.2186322833334	-25.4283944333333	65.6726185666667	76.7158377666667	-66.1032730333333	116.945913783333	-151.272742016667	-17.9949450166667	-181.570054316667	-29.9972897833333	-37.6076796833333	-97.0027145833333	224.602263616667	0.441157575000005	-32.907317025	32.025001875	325.55993125	-325.55993125	-151.044697916667	-106.613194116667	240.854618183333	318.892669683333	17.092032775	-170.789929925	136.605864375	-95.382463925	-26.743757225	217.508685075	35.00081475	-35.00081475	441.48268585	-441.48268585	-54.6928535666667	-61.4506083666666	219.034549733333	6.49461933333333	-263.561273983333	382.133900416667	403.973311516667	4.57661001666668	-61.9146849666667	110.490177933333
ID_11481_11481	-486.890470083333	358.261025416667	309.938483316667	792.471901516667	77.3754043333333	65.7888935333334	-195.704658366667	-102.210448166667	-34.7793630666666	91.1761303333334	-12.0510088666666	25.2129677333334	107.2647418	79.830753	124.5221865	-526.1471649	-259.173179333333	-277.388484633333	124.839512766667	930.068509866667	-14.04216425	28.5208709499999	-0.436542450000047	237.03196665	-237.03196665	2.05505201666665	41.8482733166667	-195.860761183333	147.847331816667	-93.3121834499999	63.65842805	122.96593885	-3.568617675	-3.510924075	10.648159425	161.47352285	-161.47352285	-9.63897485	9.63897485	-17.1201564333333	28.2310708666667	-155.121465833333	178.250864266667	169.386848716667	-365.495868083333	-346.911804083333	204.247126016667	-15.2937578833333	80.8895981166667
ID_10962_10962	-2.01147006666667	14.3983414333333	-20.6133191666667	12.2493879333333	42.1390759166667	-14.6668490833333	-25.3177637833333	-86.4326148833333	14.10058385	34.29010725	-36.25985925	-40.33199955	-107.139980233333	-120.122621033333	302.478630366667	139.063931366667	3.66414663333335	-7.34404126666666	-34.6476799666667	30.9992813333333	-20.935701625	2.482260575	39.389142675	-62.90768025	62.90768025	-37.7481623333333	89.0814687666667	-15.3372608333333	39.5002790666667	11.521729475	0.687792975000008	-23.731251925	100.794775225	3.82004512500004	-205.409595575	0.648700700000006	-0.648700699999992	1.2703001	-1.2703001	-5.4589969	52.174703	25.6489302	-61.4466425	-12.8868428666667	60.4076822333333	-7.82650066666665	-13.9206529666666	-16.841881	-11.4471433
ID_8270_8270	-41938.7550148666	-164937.749211367	637867.536482633	-347113.522226667	0.250669766666668	6.13605026666667	18.3185778666667	-25.2066374333333	-0.626284516666672	-14.5501809166667	18.8669903833333	-2.43795591666668	5.42995209999999	43.7640883	-12.1752086	-47.878736	-24550.3025982167	-570.188194016664	97355.8829642833	-23134.7869756167	-6.51360547499999	18.305233825	-5.27802287499999	-30.63607275	30.63607275	-6.65239503333333	-9.99743743333332	-6.91863623333333	36.8732587666667	13.33769745	-3.43337775	-23.24201715	25.79503185	-82.14285455	30.55279085	-81.56625455	81.56625455	32.72224105	-32.72224105	25.6158493166667	4.20416211666667	-40.2447297833333	-40.8069802833333	-8.75409471666666	-7.21797111666666	17.3867793833333	16.0934758833333	14.6540927833333	-9.18969791666666
ID_7053_7053	-132.08491275	-526.80539675	-281.12552635	1204.18566135	-4.92602066666666	-97.2754230666667	179.355442433333	-67.3019573666667	-67.7678641333333	113.315515266667	72.8231399666666	17.1649371666667	14.00366215	58.89757365	-63.77409895	-37.13446115	-391.71752515	-440.45834995	-266.55204825	1882.16297365	25.508440375	-65.212164225	14.195283475	12.5649269	-12.5649269	115.346070683333	-52.6290151166667	-204.680368616667	-88.7288283166667	14.381098375	-27.519252625	-1.24294412500001	33.855341675	-26.747041125	-40.963642225	36.4718212	-36.4718212	-77.4987978	77.4987978	-71.3159368833333	37.5085666166667	64.3894529166666	112.049791116667	-79.7677955	35.4150507	37.541009	166.3473268	-36.5011169333333	11.3655104666667
ID_6646_6646	-84.2810917833333	746.926271316667	-199.570265183333	-294.512730783333	161.18531375	-107.59889765	-161.43934715	-214.51769645	24.7401901333335	-272.489614366667	-3.49386876666654	201.762912733333	30.7441493666665	-78.3361748333334	248.598933566667	-262.495206833333	-168.731907116667	558.552870483333	24.7293930833333	-77.0865422166667	353.10975095	-487.76519715	-218.45430475	540.70347975	-540.70347975	304.727845316667	-264.255541783333	-155.380742783333	-494.547251383333	-112.8663894	-202.6159167	428.3486955	115.89413475	-30.09270905	-201.69556045	120.01464525	-120.01464525	273.28267835	-273.28267835	-6.01488766666665	228.687119933333	-74.0663656666667	-136.576091266667	-158.569457083333	-788.448302183333	1760.03827611667	-495.881602683333	-114.163597566667	222.956676433333
ID_6376_6376	12.7538824833333	9.31914198333334	46.4873838833333	-94.0681733166667	-192.747202183333	-22.0772657833334	710.449989916667	-110.131117583333	79.1340777166666	-20.0978746833334	-1.60329018333334	-215.701068283333	-4.83336571666666	-8.74822231666667	13.5715480833333	9.67677138333333	-263.75991945	-289.06749635	-299.37922945	1379.72648415	-10.93007475	-85.75708235	107.61723185	-777.27427505	777.27427505	76.1828947666667	-125.251581933333	-69.0326964333333	-34.2644059333333	-136.0708141	-138.4329644	410.5745926	71.478107575	49.421428475	-192.377643625	-2.44194224999998	2.44194225000001	-8.99789675	8.99789675	-225.050313833333	331.313005466667	-357.806889633333	701.644825666667	-1733.56116928333	3735.87301571667	-1721.76583388333	3186.57632601667	-230.11906015	-23.33230665
ID_6049_6049	-13.1713856166667	-15.2220950166667	51.3161218833333	3.42012998333334	-1924.94190495	-2132.71907655	6509.87276295	1397.67202845	71.2135303166667	78.2771445166667	-87.8339048833333	-204.083830583333	48.29930605	273.69493905	-244.79580515	-173.79705205	6.37219091666667	-52.3201614833333	-33.2628069833333	66.4663957166667	-251.8772141	-123.4656581	627.2200863	-2373.1512767	2373.1512767	-2791.20736333333	8979.24707986667	-1910.65222623333	1305.02723636667	-115.148212375	1559.792626525	-1329.496201775	134.75938715	-379.19095525	109.67218095	25.946146	-25.946146	-1371.9595096	1371.9595096	-152.825071616667	980.035994383333	119.943565683333	-641.504345216667	-469.8756467	282.5905085	939.2864633	187.7499683	-680.347845833333	1445.21342456667
ID_5990_5990	35.9948181333334	-41.5948919666666	-182.062154966667	115.672592533333	49.4332875333333	-44.2198007666667	-91.1434850666667	-12.9365767666667	42.5778385	-77.0783304	-30.71932	-19.9358650999999	4.09390576666667	31.8647318666667	-7.17100243333334	-36.9754467333333	22.6042211166667	-75.4797433833333	11.4232655166667	-3.7561854833333	41.612608825	-84.443250475	1.21803282499997	51.75878695	-51.75878695	87.3045850666667	-88.2770731333333	-73.5442209333333	-100.092461133333	-26.964042825	107.209822575	-53.281736925	11.0712254	-126.1378978	103.995447	-89.68594005	89.68594005	79.3251979	-79.3251979	-72.0055019333333	8.08330586666665	88.1751728666667	119.758027066667	-69.39072415	58.0049955499999	108.36686875	41.80030815	31.2079135833333	34.5917812833334
ID_5968_5968	4.38365626666666	35.4283047666667	21.0877517666667	-69.6670253333333	68.6459058833333	-132.406741516667	117.432609483333	-190.963585616667	-117.883190516667	-40.5881265166665	162.894416583333	231.343281483333	-161.76064395	-194.52469775	390.92013015	288.88649945	-25.0071608833333	-25.8034777833333	10.0878458166667	90.7371146166667	7.57076892500004	-38.2612279749999	23.119690125	349.96787645	-349.96787645	-1356.23833753333	1043.94222536667	2528.83162076667	495.941166466667	-180.3115249	-211.7225217	572.3455715	-10.18706285	-214.36785225	234.74197795	268.8008894	-268.8008894	-735.33291435	735.33291435	-253.605204033333	79.2973319666667	588.469353266667	93.0489268666668	1.20931799999994	-93.419997	395.7578051	-305.9657621	47.7913159500001	658.07866225
ID_5930_5930	-71.51350735	107.98971495	-67.76079315	174.31160025	-224.410963133333	1057.13196596667	-121.317433333333	-262.581643233333	-107.060434333333	40.7043655666666	438.481194666667	-158.004257233333	-266.507522033333	83.0870855666666	836.208422466667	-119.772941933333	-232.605835466667	871.523445833333	-82.9446759666667	-90.7612634666667	265.25450065	-183.22699115	-347.28201015	-58.92412445	58.92412445	-18.06532715	-252.14883185	-160.90481575	467.24962905	-61.6511811	-27.2973374	150.5996996	22.3813572	-30.0791911	-14.6835233	370.58834245	-370.58834245	2.1151324	-2.1151324	-532.11149875	-476.02681055	37.4125004499999	2034.94880635	-177.768355466667	-259.027970366667	1002.68173523333	-210.348698466667	-349.609882233333	-875.754340133333
ID_5721_5721	253.36269715	-373.23126145	1.90099254999996	-388.75782255	-107340.52736265	35018.50024135	196185.81849005	90817.26335655	-7691.06440768333	53697.9950918167	16965.6242122167	-47590.4260809833	28184.59836415	-6773.00734444999	-35914.38357405	-41866.40417395	-75.9450649666667	8.33376543333338	107.860194933333	111.641234533333	8372.403853675	9243.99502617501	-25988.802733525	68031.28654445	-68031.28654445	13119.4906271167	210838.183953217	-236653.460877783	-13543.1949567833	-54165.766748625	-54150.042588825	162481.576086075	56801.351769975	-42013.048206725	-71589.655333225	128601.89060425	-128601.89060425	2351.72107829999	-2351.7210783	1035.80828958334	17728.4495941833	-10002.6851178167	-10833.1893451167	-44206.6154192667	42114.0462335333	42679.0398240333	47826.7602002333	-37666.5069711667	69296.1337617333
ID_5691_5691	-8.10718108333333	12.2074299166667	29.2850937166667	-17.1709803833333	-402.1798662	738.1896344	51.158133	417.1918312	56.2176042833335	960.259751383333	-1906.68336681667	777.770802583333	164.810862833333	2.17902113333344	-108.084272866667	-388.527336766667	-44.90598295	-66.73799535	-5.78189215000003	207.23783635	-291.473335	621.6075116	-38.6608416	-428.0304357	428.0304357	-68.7082976666668	-38.8480947666667	128.608455633333	116.364532133333	-207.43923225	142.52606605	272.35239845	-149.8329796	-30.1142392	329.7801984	72.74045295	-72.7404529500001	-679.04933095	679.04933095	215.480753833333	-76.1607795666666	-357.690688566667	-212.590793366667	120.844755833333	-135.824085866667	-124.868636766666	-101.841544866666	202.948396666667	-506.899620333333
ID_5576_5576	219.5132428	1651.8053335	-1890.2544539	-420.090608	-505.275275833333	657.197990166667	366.086165466667	492.541671866667	-46.8790816999999	175.9073039	-187.1752051	151.9051463	-529.644651633338	6416.13121886666	780.982701366665	-5608.17996533334	1246.51908253333	-5165.72682836667	769.348448533334	656.821132233334	-19.2533674	-25.0296733	63.5364081	-34716.1132343	34716.1132343	124.276869366667	-133.444783033333	-203.256124033333	-36.1297010333333	-2600.089785525	2321.302805575	2878.876765475	67.604924925	-120.821816375	-14.388033475	-39.3970295	39.3970295	88.51992595	-88.51992595	-11.6048751166667	22.8504990833333	2.93572248333334	9.02840378333335	15.0429177833333	-46.1344657166667	51.7136841833333	-50.7079718166667	33.7766514166667	55.2049261166667
ID_5346_5346	-478.215382566667	2109.64641573333	-864.053729366667	189.053461333333	411.874053866667	-281.759464833334	-358.138539133334	-595.724157633334	-154.050168033333	-205.142640933333	180.974427966667	486.318717066667	-161.460493916667	408.652803083333	163.657558583333	-87.9288799166666	-293.362745133333	235.964596766667	567.161385566667	76.9622530666667	-77.8723052	214.7512599	-59.0066495000001	-1130.4680797	1130.4680797	425.055016	147.958787	-606.5601154	-816.5637196	-111.31593125	180.12254665	42.5093158499999	216.25199915	-233.25938975	-199.24460855	281.69128885	-281.69128885	993.48230415	-993.48230415	92.2209515666666	-9.11959043333331	-154.214471733333	-113.328792533333	-397.26408225	404.18499295	354.42069055	433.18656325	238.498689083333	166.812433783333
ID_5290_5290	-47.3831013333333	48.1504040666667	95.8830477666667	-1.88414783333332	30.3352984166667	-52.9234318833333	84.6136103166667	-122.696073683333	-42.46691665	11.77357215	82.47217575	33.15500205	-11.2290769166667	593.046739983333	-142.987297716667	-416.372211516667	-87.0765153666667	72.5121118333333	-101.925454566667	290.642888833333	-2.74907802500002	-63.416454625	68.914610675	-150.99446175	150.99446175	-261.581131016667	-202.428293116667	352.024200383333	635.147485783333	33.030987625	60.506363725	-126.568338975	-1.10249107499999	-42.781983275	44.986965425	21.52353265	-21.52353265	20.14781135	-20.14781135	-4.93481356666666	28.0092817333334	-14.1105647666667	0.905723733333332	-24.2677777666667	19.7003433333333	60.8848741333333	-7.78188416666669	-4.77437116666667	-31.8356835666667
ID_5259_5259	-44.0250026833334	23.7388293166667	47.6101972166666	60.7259815166666	-63.83584405	76.75663465	87.27388975	27.47700775	-154.7025089	199.063093	-114.8287406	379.8731743	-43.9728434833333	39.3340672166667	-52.3148933833333	144.899356616667	-14.6417533166667	-12.2295190166667	23.3632874833334	32.7914914833333	-42.380347425	5.14899567499998	79.611699175	68.17511325	-68.17511325	-77.7973850333333	39.6083779666667	10.7045968666667	183.079180266667	-110.96411025	16.89182815	205.03639235	-60.149176675	13.056840025	107.241513325	45.46005045	-45.46005045	248.0164188	-248.0164188	10.6026526166667	-36.7693430833333	39.6785495166667	-34.7171642833333	44.5067387833333	-88.3718572166667	35.6081296833333	-80.7564888166667	-10.5420653	44.1595607
ID_5085_5085	23.3576764	-70.3179529	-35.9434002	36.1883239	10.3304514	-122.4865029	294.908972	-203.4138233	-22.2693035666667	30.2833823333333	-41.4575774666667	77.9821058333333	-99.2576645666666	473.953043933333	-165.879416466667	-10.3006337666667	-13.3774586333333	25.0075343666667	4.90716306666667	10.2176784666667	18.864278975	-49.973036525	12.244478575	-50.2723362	50.2723362	-540.511058433333	-399.665002033333	1385.12821246667	636.069964866667	-1407.1457229	4212.2918309	-1398.0003851	-35.986108225	-174.485269725	246.457486175	116.47493095	-116.47493095	1633.9774067	-1633.9774067	-31.2159741	42.7887142	-40.6542621	91.5134702	50.1600367166666	-82.0093219833333	-28.6535170833333	-39.8172710833333	33.9347417333333	11.3270658333333
ID_4986_4986	-450.526892433333	994.544075166667	814.664210766667	-457.627608633333	1281.06774188333	-1206.06431721667	-1412.61485061667	-1224.52405781667	48.41418905	-99.65382795	-25.63635615	-19.95238305	-36.5453246	8.30287680000004	12.8995371	88.4335599	8.27351531666665	-5.00652348333335	18.5962127166667	-38.4102351833333	-167.875632375	33.1130589249999	302.638205825	63.66930315	-63.66930315	-86.3353622833334	-73.8893875833334	310.788016816667	22.1074576166666	-124.38100185	-89.50220885	338.26421255	-98.254771525	-252.541337925	449.050880975	-12.1028339	12.1028339	3.0810832	-3.0810832	-141.319920133333	-18.6583058333333	-148.526759533333	591.144825766667	-8.41995058333333	-151.531989783333	-108.870315983333	285.662157516667	-36.6643545333333	10.5861327666667
ID_4976_4976	71.4925750833333	-114.028926016667	-105.605223116667	5.15642388333322	69.1889656333333	-64.4982745666667	-63.0753747666667	-79.9932475666667	28.4024703333333	-98.0706323666666	96.1714038333334	-83.3081824666667	-9.22100821666666	6.54153118333333	20.7685356833333	0.352957783333338	-57.5188383333333	-138.861744733333	37.8377828666668	273.580476866667	-37.4100311	5.56727840000002	69.2527838	34.0220559	-34.0220559	731.337969583333	-548.857973716667	-1059.42891521667	-585.727019816667	-11.689511825	-7.348057125	30.727080775	4.110251475	-7.685253225	-0.535249724999996	-58.42775255	58.42775255	-206.2814312	206.2814312	7.76647834999999	9.88062045	-45.57613085	12.39607535	-55.5486294666667	-64.9570233666667	-7.23211556666666	238.835027333333	-16.2671679833333	16.0809756166667
ID_4945_4945	12759.80604615	-8303.85981845	-18993.26308795	-10982.29523205	-91.47622455	105.56419115	242.17956225	-73.3150797500001	-85.7109930666667	310.488498633333	-121.546647366667	68.1911279333333	-5.16400420000002	-103.864663	81.9406257	37.4160499	-657.997599483333	-1933.13821678333	619.585870416666	3287.54514481667	12.762991025	5.29457752500002	-30.820559575	66.76684565	-66.76684565	-43.7130546666667	-230.410205766667	257.220302533333	104.329067233333	-158.29260015	173.93792355	142.64727675	46.5050626	-98.8434551	5.83332989999997	-30.1019729999999	30.101973	-3340.8530385	3340.8530385	-50.11145115	-76.51413465	341.08469665	-114.23620855	7.2040497166667	-102.203336683333	96.4267000166667	-15.8355124833333	17.48637345	30.20108595
ID_4937_4937	539.912380633333	-1910.42894526667	-276.062461366667	566.754264733333	124.191262033333	34.2143480333334	-257.268922166667	-149.519211966667	-18.3227345666667	95.3807820333334	-117.642269666667	77.2296913333333	-4.3276188333333	59.1281918666667	-26.2683097333333	-19.8770256333333	-132.948252383334	-160.929126683333	178.297289816667	381.476594016667	9.25223650000004	-103.4552533	84.9507803	-159.6922045	159.6922045	-173.532416616667	331.673816183333	13.6833715833333	175.240062083333	-35.236703725	4.54054697499993	65.932860475	63.37751655	-136.22662025	9.47158715	-12.41597095	12.41597095	368.7597563	-368.7597563	-111.383570183333	6.5761108166667	47.9736139166667	279.600985816667	-171.4312154	-109.3964763	181.4217172	442.2684053	-31.4985428499999	-9.10480444999996
ID_4930_4930	11013.5119283167	-33656.6069037833	98129.9999648167	-97513.9288459833	-4135.31950148333	4147.38310931667	5199.95288431667	3058.62251081667	-89.0271767333334	121.610422166667	-48.2051620333334	193.676270066667	80.9350251666692	1366.15703016667	-109.145036333332	-1499.81706933333	-16025.9801184667	6316.35679153334	77663.5065811333	-35901.9230172667	-60.9785237999999	-38.9635169000001	160.9205645	-3388.41623935	3388.41623935	6.5158058666666	85.1456325666666	553.487234866667	-658.180285033333	-6011.348767225	-5533.705030925	17556.402565375	263.283765	-583.5673636	56.9998336000001	-408.8352469	408.8352469	237.12524545	-237.12524545	180.44751495	128.92040455	219.54284155	-889.80579095	-69.4942706	177.8403891	212.885654	-182.2432313	-109.0990949	193.1615776
ID_4929_4929	-15.7847504	84.9278155	5.33784550000001	-42.9114098	-2476.80914545	-2043.34495805	11654.30210875	-2180.52971435	-34712.1197835	38286.5659606	28192.2268104	37657.5665795	-69.3282488	58.0132199000001	-85.2059353999999	235.1774619	89.2874651333333	-113.516085366667	-92.6878168666667	-61.6584931666667	-223.124537275	241.116467925	205.132606625	-23184.4528412	23184.4528412	-2986.8296027	12276.1636457	-1369.5386688	-1946.1361688	-3631.010246075	11002.813064825	-3740.792572675	-309.933943775	-53.371136775	673.239024325	-243.9136323	243.9136323	-296.1967809	296.1967809	4529.95799185	-4928.54988075	-4784.02009725	-3877.30399755	-599.0170202	102.3655015	569.0841714	1125.6013877	-5685.1360982	7157.9184564
ID_4877_4877	210.811030933333	-493.846452066667	-390.664664066667	252.078023333333	6.9670824	-11.7274405	20.9482468	-30.1220535	-11.0593300333333	6.87503526666667	18.5303511666667	7.77260366666668	-16.2461443	2.2074312	93.1441272	-46.6131255	-18.6539782	-137.9322928	-93.0118651999999	286.9060926	-64.597472275	-56.787681675	185.982626225	-30.3716583	30.3716583	-29.9587350833333	-12.4797446833333	159.577400716667	-57.2214507833333	-21.1199258	-29.1351564	71.375008	4.47292095	-79.70327455	70.75743265	-55.635108	55.635108	-292.6638922	292.6638922	28.5772148166667	-286.266585083333	446.881050016667	-246.346109383333	-54.1139975	254.3038788	-73.0337306	-18.9281557	-24.8580717	-22.0534095
ID_4871_4871	758.61743545	-1851.16181515	-1793.54909895	1368.85860775	-249.882817066667	773.618524033333	19.2180764333334	-43.1881492666666	-144.7903403	440.3221645	-265.7196094	259.7684658	228.4545357	-95.5807855	-301.0982969	-288.6845247	-243.138439683333	263.850911416667	-171.355042283333	636.919449916667	69.71582515	-73.70223785	-65.72941245	458.53648395	-458.53648395	-66.2461863	-306.4818495	-311.0172066	816.237615	-106.81610335	-54.86522585	268.49743255	-156.4656348	92.87758	220.0536896	255.7353213	-255.7353213	378.9163463	-378.9163463	-32.8689529	-62.8094668	224.1836698	-62.7673443	-137.847540983333	261.293492716667	275.089672316667	-122.840542083333	-148.791601566667	-32.1762041666667
ID_4819_4819	52.466209416667	-239.480379283333	122.764143116667	-40.6823920833331	-94.7205918	-36.195557	181.0076968	139.3496356	-231.19823555	17.25934095	519.62765965	156.70770605	-294.276710333333	-43.2614056333333	1227.79655666667	-301.705020033333	-189.086441183333	103.359481316667	-93.0023409833334	556.902183216667	212.8343249	-225.4675235	-200.2011263	-850.6452248	850.6452248	-14684.2900476667	73403.5645190333	-14975.8702310667	-14374.8241449667	6.1274353	-143.821125	131.5662544	178.484125375	-195.460339825	-161.507910925	242.46133535	-242.46133535	-581.6032212	581.6032212	-52.0029670666667	442.103735633333	-373.892903166667	87.7980687333334	-65.6968773	-432.7663679	286.1460144	343.7109854	-411.832776783333	1773.97366181667
ID_4793_4793	342.267818933333	-197.580890066667	-714.265315966667	-114.957250766667	16.8651828	-12.2902084	-13.574402	-24.730938	-3.65416651666668	8.32735948333332	-1.66916951666667	4.30430958333332	-5.24050683333333	24.8209231666667	2.05178836666667	-11.1511910333333	-13.7160023666667	-25.5942426666667	-514.441735966667	581.183985733333	-2.944315625	12.793779675	-6.905148425	-3.9850024	3.9850024	-30.621077	26.8770227	39.3954951	25.5907132	1.590715825	-6.738475375	3.557043725	22.578614825	-33.011868675	-12.145360975	-59.15191265	59.15191265	-2.2116528	2.2116528	-23.5471038833333	-35.8579713833333	-0.493482783333349	106.992765816667	-11.3456912666667	11.4600180333333	-0.96008956666666	23.5371453333333	1.42944113333333	-8.34498066666667
ID_4746_4746	142.746919466667	-178.354623933333	-99.7421751333333	-150.143959333333	55.6674663666666	-6.72585603333334	-127.096527433333	-33.1800156333333	-8.19675116666667	57.6235929333333	-32.2155360666667	-0.817803366666652	-4.82426980000001	19.5039025	1.3699833	-6.40107640000001	-97.3715680833333	-117.664810783333	-12.3942760833333	422.173791116667	-7.10513587499999	3.806436125	10.403835625	-7.99113305	7.99113305	-24.3177454166666	-29.9867051166667	56.6351925833333	46.3047487833333	-26.0341627	-28.123191	80.1915164	14.257370875	-13.112019925	-15.402721825	-12.0218103	12.0218103	34.73174785	-34.73174785	-27.2620507166667	-117.147849216667	37.1825436833333	161.751457683333	2.95134725	-22.84447365	20.51767765	-6.52724574999999	-42.8749183166667	-92.5904866166667
ID_4723_4723	11.5263404666667	-123.599346233333	-27.2876166333333	116.307941466667	-44.0198926166667	-43.6760104166667	7.62913188333329	168.106556383333	-28.7146942666667	-21.5452993666667	29.6591165333333	78.0302656333333	12.89756815	56.77440455	-46.44493105	-49.02217795	-67.46076325	-178.52447385	-148.76155015	529.66831375	11.426274475	-144.879375625	122.026826675	99.8261714	-99.8261714	98.3029314	-83.8067483	-229.0516326	17.9495867000001	-164.81864975	-164.87890465	494.51620415	-2.16552485	-192.95161055	197.28266025	-9.53717225	9.53717225	-552.94777135	552.94777135	-15.2434975666666	62.7952104333334	-59.7012749666667	42.6365572333333	-44.5171853333333	108.234845666667	5.12387616666666	20.1928341666667	-38.8311560166667	28.7318951833333
ID_4721_4721	-34.4616349166667	93.5418587833333	-49.9337415166667	59.7767874833333	27.4947757333334	-48.8515274666667	-100.493181066667	66.8603813333334	-0.426277366666667	-8.46672046666667	-3.18527436666668	12.9308269333333	10.6120618666667	16.1675996666667	-11.5307153333333	-36.4730699333333	0.789428299999997	-12.1685452	-3.5357288	13.3359891	-56.39836655	72.64843975	40.14829335	12.697426	-12.697426	132.384996566667	-55.6055090333334	-235.061766333333	-106.487714333333	-39.407919875	-61.628411575	140.444251325	2.96848630000002	-20.1317104	14.1947378	2.86458655	-2.86458655	-42.63530375	42.63530375	-90.5226066666667	106.632560433333	-0.392987866666658	165.328247433333	-84.1861563166667	169.434357383333	102.819577883333	-19.6954663166667	-25.5130503666667	58.7640974333333
ID_4603_4603	30.42879075	-49.5005741499999	-8.45503914999995	-33.33075895	208.47007575	-255.09012815	-274.21944985	-96.10064925	-117.55682955	1138.60059155	-243.21987135	-542.71023155	-130.160280416667	1345.31995078333	-202.143398716667	-752.695710816667	-240.9734233	62.8957654999999	404.993253	255.0312514	-211.425232725	1011.747227375	-588.896761925	128.1431684	-128.1431684	-5.38037628333333	105.590668316667	-78.4754225833333	-10.9741168833333	26.3518546	26.8203298	-79.524039	-93.8915815	139.7244585	48.0587045	150.35388015	-150.35388015	-71.08924605	71.08924605	-85.1861615	65.9788538	-175.2261141	364.8057448	-59.1157525	-34.2658683	69.5023705	142.1107553	-420.842212233333	59.3207979666666
ID_4600_4600	-195.8596379	269.1760429	556.7994432	-238.3965724	-35.5899964333333	109.473606766667	34.1205539666667	-36.8241714333333	-31.9375038833333	-8.74335208333332	-59.5300094833333	164.085873216667	41.15636745	-45.81496095	-79.00500305	1.35086165000001	5.69354229999999	-72.8125896	261.5755143	-205.8435516	-11.4344926	-23.7871285	46.6561137	25.01241955	-25.01241955	-17.8903602333333	-50.1747547333333	-23.6214714333333	127.467306866667	-15.1627401	-11.4908176	41.8162978	-0.716342349999998	24.11490515	-22.68222045	89.10755825	-89.10755825	83.68260435	-83.68260435	-0.192058166666669	-2.49791056666666	31.7213657333333	-28.6472806666667	-43.2041764666667	9.37764763333335	86.5339362333333	33.7009455333333	-6.54889730000001	30.3702776
ID_4579_4579	1384.80953608333	-2762.74045961667	-2825.42485741667	1433.73670878333	241.845325166667	14.3546797666668	23.2220732666667	-763.112728533333	-40.7704635166667	239.023135383333	60.4941373833333	-177.205882216667	189.57367645	43.61199055	-176.63793785	-435.69508205	-36.6345879	-92.3384036	-151.8783194	354.1204867	34.608470975	78.7539021750001	-147.970844125	-556.63828935	556.63828935	-112.625028783333	381.522553116667	-414.188745683333	370.541278916667	-367.53176145	-350.49013565	1085.55365855	23.448300625	-29.037817575	-17.858783675	-59.82841765	59.82841765	408.98826155	-408.98826155	-182.789615916667	24.1175929833332	-99.0738417166667	623.325096483333	-303.4308313	265.2728683	319.6129621	325.4066635	-190.0595971	279.9352689
ID_4577_4577	-109.46522305	-171.73545975	-1167.41631325	1667.54744215	-143.342789116667	130.673542983333	131.131188783333	168.223635583333	-476.890330933333	-156.715181133333	43.5605694666666	1543.82560446667	-92.40842	-216.3763451	-91.33313	584.9347351	-1156.3140072	-1444.1572454	1154.5018483	3758.5974187	-299.20017175	-54.40476325	652.80510675	278.9846652	-278.9846652	-278.900982283333	-31.3018110833333	327.654991416667	540.349766516667	-536.881619475	315.133495825	758.629743125	-70.355989475	-72.115226375	212.827205325	-59.2348979000001	59.2348979	247.5353672	-247.5353672	21.5172018166667	-100.409587483333	100.359269516667	-64.5012874833333	76.9825974666667	-363.522925233333	243.227913866667	-110.652781033333	37.9827007	-55.5623073
ID_4550_4550	-268.94118745	625.19489815	510.34273835	-328.71407415	56.0169255	-58.5942352	-41.4311366	-68.0254047	34.0921260333333	-12.3187058666666	-27.0747902666667	-62.8828819666667	35.0371132499999	-4.75573965000012	-71.7857359500001	-28.5698641500001	-54.9786981	-128.0934846	192.5065795	100.5229994	33.31687285	-13.23355785	-53.40018785	109.9712183	-109.9712183	210.91164	-228.430407	-192.9011382	-211.4033748	-60.942985525	-32.486301525	154.372272575	-34.61733795	-33.01596355	102.25063945	93.2980004	-93.2980004	366.29444905	-366.29444905	-61.6420040166667	71.3151180833333	122.688136483333	-9.07724251666667	132.753374966667	-92.6818770333333	-305.333178333333	-0.245069533333321	-26.5464989333333	34.5657797666667
ID_4546_4546	-400.671268316667	96.8499103833328	-427.257780216667	1532.42167478333	-75.4013691333333	-13.9412638333333	278.288551166667	-38.1431799333333	9.64477471666666	0.0217813166666758	-27.5245348833333	-1.43157058333333	-5.89240871666669	215.825361383333	-20.2209919166667	-177.927143316667	111.810408533333	-482.613434666667	1538.21986853333	-1391.03765946667	-5.45238659999998	-23.126298	34.0310712	-10.72905405	10.72905405	-117.244055316667	-209.844615716667	468.795603683333	92.7811779833334	-62.62682575	131.55410045	-6.30044895	-60.58657105	146.00605615	-24.83291405	-233.689713	233.689713	12.94934575	-12.94934575	28.4642767166666	-18.9039706833333	-83.3489258833333	16.8600664166667	12.5317344666667	-14.1296711333333	62.4818622666667	-85.9473945333333	9.40348441666666	-35.8940911833334
ID_4536_4536	-98.0880566166666	143.394019083334	-407.807763816666	558.677914583333	-84.9453481666666	115.366367533333	164.263092133333	-24.7934151666666	-216.5121626	369.6600589	-111.7892944	391.6657233	-43.4822530666667	182.050337333333	-44.7055218666667	-6.89805626666669	-139.30482995	-218.46654905	38.3034019500001	598.07763695	-197.632281125	175.234543575	220.030018675	201.5718268	-201.5718268	-205.855227433333	230.179824366667	33.5061899666667	353.879667966667	60.3561099750001	-201.876424725	81.164204775	12.740352675	-116.046653425	90.565948075	129.56251715	-129.56251715	386.41319915	-386.41319915	-90.9742956	109.4480097	-85.1708715	248.6457486	NA	NA	NA	NA	1.52468413333332	-58.0266157666667
ID_4533_4533	-48.82037815	110.36303165	-141.59029455	177.68839735	16.0044463833333	-1.31521451666666	-78.1824353166667	31.4843106833333	-26.9056301833333	60.1923582166667	-13.3344903833333	33.8590227166667	-35.0302652166667	4.34983658333331	24.8413164833333	75.8996425833333	-393.6431025	117.5140181	-127.4640831	1190.8793725	-9.809478975	3.67993152499999	15.939026425	55.60042835	-55.60042835	-44.99943705	-35.84029465	153.24914515	17.58946065	56.419631125	-148.056696075	35.217433825	91.7294544	-33.7473622	-149.7115466	-5.72462954999999	5.72462955	-5588.4711965	5588.4711965	-101.110236983333	57.1664327166667	-23.1443474833333	269.308625716667	-35.6076250166667	-118.966643916667	7.9914609833333	217.798057983333	-14.0107431166667	50.4601241833333
ID_4292_4292	10.2556586666666	-0.00572973333333948	-24.6786440333333	-6.08260223333335	121.228592383333	-140.271401316667	-16.1575732166667	-207.256802616667	-30.8012457166667	-21.8194915166666	114.366141383333	-0.142912716666615	-63.4277896333333	166.814675966667	-128.366968733333	151.835661666667	3.85368685	-21.05107465	19.10158935	-9.61157525	212.39431425	-107.84910615	-316.93952235	-821.869838	821.869838	-174.7840189	30.1317701	350.7608489	143.4594377	53.291859225	79.799121025	-186.382839475	117.753280775	-426.843657425	191.337095875	-176.67312345	176.67312345	971.2865989	-971.2865989	-238.65990345	-146.77267015	774.19270985	88.55967065	-287.731288583333	-46.8588822833335	701.743624716667	208.309123316667	113.4267091	159.2820459
ID_4219_4219	-78.0235247166667	21.1957623833334	211.600234183333	1.27457758333333	34.7256984000001	-415.9112363	1285.5385926	-973.8044515	25.9013506333333	-56.7189995666666	-28.6197977666666	7.63474543333336	29.1508809833333	799.632407383333	-468.283323516667	-418.801726816667	-81.3203836666667	64.4133928333333	-40.1916408666667	219.739399033333	-293.2692022	296.6246341	289.9137703	-467.0537145	467.0537145	-450.64259625	-72.63199775	922.78170035	501.77808615	490.9910232	132.6347271	-1114.6167735	801.276172075	-630.649322725	-971.903021425	-217.06299165	217.06299165	-139.86420455	139.86420455	237.878451466667	-132.711106633333	-660.807207633333	79.8829598666666	71.2849981666667	142.401497766667	-44.1504982333332	-312.105994033333	133.221601616667	-161.655435083333
ID_3465_3465	9778.23397925	-9108.34456165	-10726.67114385	-9499.68623225	-2.67715891666666	-53.6288408166667	-26.8626505166667	88.5229680833333	27.1463444666667	-52.3953868333333	-21.0954424333333	-7.94820413333332	-7.07741756666667	9.96591293333333	5.17260153333334	6.09373823333333	-137.27097395	189.29216195	-484.99873145	707.51949135	10.4356072	-43.7978278	22.9266134	-112.2252705	112.2252705	-2.61674563333332	-27.3067252333333	27.5435076666667	7.61345446666667	-22.25750995	-40.20809455	84.72311445	72.7410967	-91.8416577	-53.6405357	-9.12212144999999	9.12212145	124.03986465	-124.03986465	-32.4898184833333	-1.37602918333334	-30.2842685833333	129.129753216667	-35.025458	10.1990155	38.0856191	56.7917394	-30.8887769333333	26.4400123666667
ID_3442_3442	26.9066446666667	-14.2588246333333	-44.9875988333334	-21.4735105333333	17678.9982721833	-31406.3659257167	7827.10783478333	-29457.7367256167	-479.386645500001	-5130.3684434	6694.0593681	-125.530988200002	1431.19304443333	-6486.43563756667	2594.01001813333	-401.153513866666	-0.324550216666665	2.24970248333332	-9.97550191666667	8.69945008333332	-1.822001775	-0.206429775000004	3.850433325	4279.03258115	-4279.03258115	-5285.80051738333	11333.2335288167	-1985.70508768333	6509.87311101667	-3032.5527507	-3021.8541418	9086.9596432	-11429.034655825	49815.651993075	-26957.582681425	-744.370597800002	744.3705978	1325.72651645	-1325.72651645	-14670.6376520667	37687.0089016333	30252.2175237333	-23927.3134691667	-6768.31270148333	-4444.94791498333	41387.7238210167	-16637.8378015833	5197.82325801667	-13533.7770079833
ID_3286_3286	22.6002265	3.30040499999996	46.8921178999999	-117.9932024	1180.55848208333	-1516.99589951667	-575.991394616667	-1448.68815211667	-168.943877466666	461.285877133334	-192.328312366666	237.874067633334	-124.947560616667	-60.3980353166671	169.640915783333	265.599801383333	153.988908583333	22.1866763833332	744.706529483333	-1228.85993161667	-286.003397975	-292.094496475	864.101292425	-7019.6163395	7019.6163395	-644.589797716667	1684.37602298333	-845.558518916667	1094.95188908333	-747.923361225001	888.744688375	607.102034075	-1184.5512876	130.2253638	2238.8772114	-328.639018700001	328.6390187	992.4946186	-992.4946186	3.01394988333323	-104.680473016667	-376.313076816667	471.951700183333	-1391.85748526667	1264.82296703333	1247.22654563333	1663.52294313333	-450.043851083333	613.982186516667
ID_3258_3258	-37.5974286166667	54.9393179833333	112.440271783333	-54.5873039166667	394.197883583333	-613.647571716667	-390.070334916667	-178.875744116667	117.039254616667	191.739016516667	-478.114806283333	-64.7419740833334	-184.500372833333	597.719341666667	-7.9584910333333	-36.2597321333333	-17.5799488666667	-19.5372832666667	3.61137203333334	68.6657578333333	-52.2735095249996	159.961755475	-55.4147364249998	-5.41750120000006	5.41750120000006	2101.42710635	-2219.92254515	-2152.43360805	-1931.92516585	-288.5051921	128.2360975	448.7742867	-415.028700175	-421.982618275	1252.040018625	112.51924565	-112.51924565	516.3116394	-516.3116394	-83.3040984833334	314.061944716667	-519.772334883333	455.622685616667	212.293505783333	-392.251798016666	-335.067012916666	90.4382935833335	-112.539944883333	103.405592016667
ID_3143_3143	609.02153765	-1707.24405155	-1899.78204175	1779.96148035	16.6488494166667	-23.7137329833333	30.5821125166667	-56.8149277833333	-55.6925868666667	116.095280233333	-30.9546068666667	81.9370872333333	33.37671965	-47.46068475	2.57497154999999	-55.24444575	25.10965215	-148.65472125	-7.77715065000001	81.10291545	38.6934359749999	43.5567968749999	-120.943668825	195.9443897	-195.9443897	203.13072625	-201.89669905	-205.58056125	-201.91491845	-61.7123118	42.5625534	80.8620702	129.40489305	-205.90144855	-52.9083375500001	-13.8767841	13.8767841	-40.75872795	40.75872795	-45.2913026166667	-15.1028669166667	-59.2927584166667	210.269533183333	19.4227210333333	-134.666978166667	-58.3493633666666	134.748178433333	5.1866886	2.90986189999998
ID_2944_2944	1316.53642241667	-1329.98482618333	-1828.46130678333	-791.163134283333	-8484.76119361667	11796.1694641833	6189.28381228333	7468.83030438333	90.5749175000001	-317.4355339	414.9712946	-369.2605132	136.873197816667	-1011.18046588333	1152.73602801667	-552.175155583333	80.8727748833333	-109.379970616667	-86.0142907166667	-47.2240633166667	-80.8444441	-11.4301989000001	173.1190871	169.6117937	-169.6117937	-362.137197816667	772.850638483333	-356.897932816667	670.458887783333	-419.853168075	-131.613367475	971.319703625	259.596213175	-777.719739125	258.527312775	-6.93919874999983	6.93919875000029	50.6804674500002	-50.6804674499999	1065.67497218333	-3493.61147601667	-1467.74247241667	1764.32903188333	-68.7178103666668	601.837661433333	-120.995643266667	-274.688587066667	-5.98519378333276	-415.706140383333
ID_2936_2936	3.24438984999998	29.74458635	-62.26886735	22.79111145	-1018.96978005	1608.01278745	1722.89988875	-274.00333605	-657.305637283333	714.920210416667	-581.305926083332	1838.30262751667	-103.764081033333	1055.41887776667	-8.4557824333333	-735.670852233333	-26.4078397833333	-46.7641663833333	5.10084341666666	120.886842316667	-584.816494324999	431.321229175001	738.311759475	-3153.25900775	3153.25900775	2253.67462178333	-601.985291216666	-4443.63462641667	-1715.40394771667	-5779.3421495	2698.053421	8860.630878	-1277.851572825	-1641.750496525	4197.453642175	-203.9401881	203.9401881	-5019.71035165	5019.71035165	-95.2341787333335	39.237891466667	-713.914897533333	960.379542266667	-1320.25764766667	1487.02724133333	1462.15848223333	1011.58721943333	51.3688626333333	1029.29074753333
ID_2900_2900	33.844069	-86.4391903	-150.1837268	135.0907101	-858.01367265	1153.41189355	307.60434585	1113.02477855	-132.141299666667	304.373027033334	-243.488026066667	335.538898033333	1.55309211666668	112.197149916667	182.024402016667	-298.880828283333	-30.3501266	137.8116457	-47.5248275	0.763561600000003	274.740193675	-230.720887425	-318.759499925	443.23313485	-443.23313485	923.40615735	-985.23293835	-1841.18437155	56.19883785	-56.517197775	69.137516325	43.896879225	-477.521270625	-257.951626325	1212.994167575	-58.6126504499999	58.61265045	-302.32323175	302.32323175	-4.54049738333333	-136.201398483333	57.3518493166666	92.4710413166666	-232.17231745	1227.26834295	-788.91985465	258.16846405	10.5583584833333	-14.2384111166666
ID_2476_2476	126.296526966667	-28.3741932333334	-205.970714133333	-144.544673533333	-440.752821916667	143.533580383333	1230.89831838333	-52.1734330166666	-19.9531147	14.179987	-100.7724977	146.4518548	-12.0703530833332	200.705092916667	19.8288563166667	-184.322889983333	-83.4080841	3.83006039999998	-12.7505498	259.1447417	-38.395267825	36.8017863750001	39.9887492749999	-9.43026135000002	9.43026135000002	342.830869383333	3.65924408333331	-560.101726416667	-472.050125816667	-374.188023975	290.707920525	457.668127425	74.095841475	-263.434485025	115.242802075	138.3472561	-138.3472561	60.0394531500001	-60.03945315	-65.8258898166667	60.4236917833333	-38.7062413166667	175.760218983333	-60.1564103	7.9799471	-219.7558434	392.2451272	-42.9726205833334	102.855614116667
ID_2107_2107	6.20672235000001	6.47826655	-20.77665205	-4.32178155	-1040.4307747	-1699.8363731	3244.9337487	1576.1949485	20.86065815	-7.06363135000001	-26.39916085	-29.11918225	33.4250450666667	-69.9427669333333	121.954396166667	-152.286764433333	-6.5649346	-0.300081000000006	26.3426573	-6.3477725	-99.6442375	123.1794425	76.1090325	-49.34531455	49.34531455	708.91110885	-307.20943205	-969.29513985	-850.22875465	81.554096925	30.498639525	-193.606833375	37.799884075	-68.339694025	-7.260074125	-2.74110624999997	2.74110624999997	-111.37263865	111.37263865	-98.853671	675.6437908	-531.6322553	152.5494775	-334.135426133333	-210.533721433333	1504.40129246667	-291.461292633333	-230.242950616667	470.681090983333
ID_2097_2097	2346.9569216	-1704.6820314	-4878.4011912	-457.7875422	-210.1010708	359.4454944	434.6607771	-163.8030591	-79.2526212500002	381.91431295	-144.69827885	0.541829649999727	162.138026766667	67.1548903666666	69.3457384666666	-622.914709133333	-1000.88726015	-2150.09673955	-292.529703050001	5445.28822305	-1275.2951244	3802.1234855	-1251.5332367	394.9104801	-394.9104801	728.752991733333	-562.453126266667	-1073.67284246667	-550.133006466667	-621.99044275	96.79999365	1147.18089185	294.082301275	-402.798642225	-185.365960325	-435.7975088	435.7975088	290.9403007	-290.9403007	-17.7713169833332	-75.6419564833332	-552.567414583333	681.523322016667	-146.923849366667	255.013738133333	135.130600933333	50.6272090333334	-19.7391438999998	-140.032033
ID_2081_2081	-39.65115	-67.7528658	241.1534088	-54.447093	16.2787915833333	-48.3411609166667	-22.5890778166667	22.0938639833333	-54.6708530666666	96.7838407333334	-20.9645400666666	88.1932585333333	-7.69282453333333	28.3724953666667	1.78348146666667	-7.07750323333333	-7.66607986666665	-19.8987787666667	35.0556733333333	7.84134503333337	-10.82420425	-16.85391505	38.50232355	-25.0896542	25.0896542	-75.5109966833334	152.802831016667	-62.9773428833333	136.707501916667	-19.478173775	-48.847450075	87.803797625	45.53948495	37.00450395	-128.08347385	5.82879500000001	-5.82879499999996	9.09616364999999	-9.09616365000001	-17.3023742	33.6600383000001	45.0097228	-26.7626385	8.52020155000002	-8.72585855	-37.42439775	20.58965165	10.2546629333333	67.2450508333333
ID_2072_2072	-2.06793025000002	89.41072835	-123.68783665	40.48089905	11.1391147	4.69599400000001	-2.5649878	-35.5483503	3.70490598333333	98.8820436833333	-44.9507861166667	-65.0459755166667	-17.1233328	-28.0053369	57.7441803	21.631155	72.6983721	38.7298084	-144.6985758	-112.1263489	-7.809837575	4.009065725	11.610609425	-2.63419775	2.63419775	-26.4146467	64.3933514	-12.9358903	27.786479	4.434308675	2.082439975	-10.951057325	6.0758387	-18.1878905	6.0362131	-5.0023743	5.0023743	NA	NA	-8.66087408333333	-8.82665308333333	40.0914341166667	-5.28215878333334	-4.27978568333333	3.62239971666668	-19.5649784833333	28.7819358166667	-2.54088335	50.60247195
ID_2061_2061	174.33403035	-31.32384055	-401.17353405	-90.50471645	-7.62348456666678	-213.519910066667	788.391584733333	-552.001220966667	-24.2023972166667	-228.219203016667	-5.39868681666667	306.225081483333	15.05553455	-5.60512165	-83.49403725	43.93255525	27.70950155	-78.41044245	-8.20936925000001	3.49130705000005	-36.047503775	80.3090549250001	-8.21404737500006	-2113.69289235	2113.69289235	208.2748746	-48.1062935	-495.9165728	-80.8017575000001	72.581150475	-83.906017925	-61.2562830250001	-781.42871545	1435.17455605	127.68287485	-305.02512725	305.02512725	210.83030945	-210.83030945	-544.343260716666	-315.434878616667	1867.56602018333	80.8986405833334	-85.69225765	106.81299465	113.20733835	37.05643995	57.0245427166665	-278.155819583334
ID_2039_2039	-287.485089916667	-6.93272851666666	1083.25657798333	-213.868579716667	255.625554633333	-170.028108066667	-355.329624366667	-241.518931466667	413.017459	-320.8218317	-284.8269479	-633.4035974	-82.6083565166666	224.514786283333	72.4073663833333	-49.0970831166667	-38.5604420333333	-18.0595615333333	168.967006566667	-35.2261189333333	39.61147255	-16.73050975	-62.49243535	-17.22931485	17.22931485	-532.201225416667	-155.675564916667	1234.99067988333	517.288561283333	-123.757555125	141.896712175	105.618398075	-181.179625925	-242.357600225	604.716852075	-33.9149856	33.9149856	-18.38593445	18.38593445	-863.2413555	389.9046534	163.3304817	2036.4889314	-255.850055916667	433.854099883333	-100.643493716667	434.339561583333	-347.720848183333	-422.212495683333
ID_2037_2037	56.2676020333333	-7.15428016666669	-167.611983766667	5.96345783333334	-108.46469825	70.99902425	182.03951325	72.35555725	24.9950286	-32.1520068	-18.529157	-24.303922	-6.79331418333333	22.3590107166667	-6.81502298333333	4.83595481666667	-56.3650219666666	11.7203439333333	17.2389392333333	140.135782733333	-0.677440724999997	-17.905396925	19.260278375	-1.83711755	1.83711755	-26.9621861666667	61.1306904333333	-27.3230412666667	47.0789093333333	32.81880155	-60.59672205	-5.04088105	24.2559374	-18.2503495	-30.2615253	1.54985635	-1.54985635000001	-4.08715550000001	4.08715549999999	23.6244724666667	-72.9691973333333	0.379028266666694	1.71675166666668	-33.7275058666667	65.9324138333333	9.48383853333333	25.7662652333333	-3.56590516666667	1.39278353333334
ID_1996_1996	-12066.4787244	46649.8040881	1373.5624401	-11823.930355	20.9047979833333	-140.735510816667	33.8607363833333	44.1603804833333	-63.1388083666667	-11.4777812666667	84.3590970333332	116.535109333333	51.12061835	-14.31494075	7.04995565000002	-146.09686995	-1058.8600438	-8494.7596605	-12042.3024236	23713.6422155	45.65151445	-71.55219845	-19.75083045	-168.92076435	168.92076435	160.582167066667	-197.152311833333	-243.166127133333	-41.4280622333333	-36.8697441	3.39264879999996	70.3468394	7.69168880000001	-54.4898368	39.1064592	32.2064216	-32.2064216	81.3158720500001	-81.3158720499999	-121.02328225	60.18737725	58.83982975	244.04263975	-37.6467467666667	29.3077004333333	38.3681137333333	45.2644261333332	-89.16150445	75.73689075
ID_1981_1981	100.916155183333	-53.9803373166667	-146.065770816667	-102.702357416667	-54.8970179	-180.064153	462.7393667	-117.98416	-205.996994616667	265.321767283333	400.959280683333	-48.2900641166667	47.8820664666666	-3.24851123333337	351.954111466667	-492.351799633333	-78.3643656166666	229.318324683333	-62.4409105166666	68.2156826833333	121.9229657	115.3419495	-359.1878809	46.1326738	-46.1326738	-32.9321173833334	-200.869124883333	254.428449716666	45.2370273166666	536.33711945	-469.05400475	-603.62023415	206.11526985	174.24751575	-586.47805545	467.1796084	-467.1796084	1966.65627715	-1966.65627715	-305.42554285	177.13819785	71.2898521500001	667.84857855	-107.1542501	483.7895571	-230.225144	67.8983372000002	-274.749284116667	588.199092483333
ID_1925_1925	722.052742816668	247.517386116666	-3463.88265458333	1050.20704001667	-1773.36440566667	1923.22505993333	2952.61155683333	444.256600233333	-78.1695479499999	551.11767795	-53.46921185	-263.13982225	494.455303983334	862.560421983333	-1486.96915771667	-858.957176216667	-1779.66705558333	-2247.47518598333	-1268.31431048333	8854.79066321667	-607.328332725	880.307501075	334.349164375	-2626.89093425	2626.89093425	-239.212270083333	456.638353516667	-299.571909683333	560.570366416667	-40.9409035	-167.5810135	249.4628205	131.17422	-187.3339662	-75.0144738	128.6423374	-128.6423374	19.48464175	-19.48464175	93.8423343666668	-690.593955733333	-21.4694776333331	430.536430266667	-593.72156155	953.91737195	630.37916595	196.86814675	-201.131816433333	-636.588880333333
ID_1912_1912	866.099577633333	-1185.64030756667	-1609.27039886667	196.611973533334	199.937340533333	-152.546896966667	-131.145376566667	-316.119748066667	-273.044723966666	872.408825033333	-526.029622666666	472.754969533334	5.21946076666654	226.718965266667	11.0807825666666	-253.458130133333	-501.671626283333	691.536272916667	-537.205161683333	1350.68376761667	-11.791150175	-14.579667775	38.1619681249999	-448.852839	448.852839	-383.74448955	1189.41778145	216.47289135	-254.65720415	-216.630033625	45.465875375	387.794191875	57.80539505	-72.97188415	-42.63890595	-14.8988706	14.8988706	214.01810585	-214.01810585	-23.9794084333334	-29.4484495333336	5.37572626666656	96.0109485666665	-153.426353966667	146.839503233333	44.3783650333334	269.061193633333	-97.3012972	196.3406593
ID_1909_1909	5.58396481666671	323.942323716667	-218.698473083333	-121.995745083333	4.68462876666666	42.9464836666667	-34.6629538333333	-22.3374161333333	1.25313008333333	27.9802180833333	-29.6471752166667	-2.09243311666667	37.72565375	61.30045985	-77.94440245	-96.53301865	-415.797867766667	-90.2552430666666	1323.86803973333	13.7808066333333	3.20148835000001	-12.15036165	5.74738495	-102.1460133	102.1460133	60.4367230833333	-52.4516979166667	-66.1423232166667	-62.7161481166667	-2.12764	13.1905957	-8.9353157	7.19185762500001	-6.47612097499999	-7.90759427499998	83.55071115	-83.55071115	7.5180154	-7.5180154	-45.4853254333333	220.571236766667	-20.5221172333333	-63.5931432333333	-8.50241208333335	-12.3781939833333	-37.0407131833334	74.9261434166667	7.66614335	-1.48898255
ID_1878_1878	27.9033162166667	-83.9438344833333	-41.3835515833333	41.6174374166667	280.211589183333	-65.4695304166667	-189.956932116667	-585.208305016667	-48.5167770666667	178.420287033333	-214.694874066667	181.824918233333	31.1170257833335	56.6990384833334	-0.283452616666636	-149.766663216667	-15.6192027833333	-17.1521781833333	-28.3092279833333	92.3190145166667	-108.58815035	183.51271185	33.66358885	-908.0307819	908.0307819	184.248008916667	131.097175016667	-428.467951383333	-255.373250383333	-365.000281375	301.208893125	428.791669625	186.376657975	-270.362056625	-102.391259325	277.2278714	-277.2278714	-145.8269282	145.8269282	5.00777203333337	10.1757777333335	-58.7273013666666	33.5282075333334	-202.006456116667	280.184281283333	226.819285483333	99.0158015833333	71.7546697333335	371.855439533334
ID_1875_1875	75.6097863166667	196.457510416667	-234.672399883333	-188.614469483333	409.118370766667	-284.134768433333	-359.757709233333	-583.462634633333	-381.043070116667	491.595494683333	212.659107883333	438.874607783333	-116.73167305	244.90582755	231.08935395	-125.80016235	-108.9749069	-76.1335423999999	-312.3054655	715.3637286	-15.4600180250002	125.772193875	-94.8521578250002	-659.8423211	659.8423211	253.564403566667	139.390633566667	-699.807202033333	-200.276642233333	5.14269909999985	498.1707856	-508.4561838	203.239787575	-473.014795225	66.5352200750001	217.7991502	-217.7991502	332.08760965	-332.08760965	58.8141747166667	-13.8862220833335	-160.089558283333	-2.46674378333341	-139.799548716667	-43.2446511166665	37.6106962833335	425.032600983333	71.0564313	324.7841875
ID_1872_1872	-17.6448874500001	94.79453345	-85.04490025	43.18502915	399.546685916667	-205.303099183333	-223.472143583333	-769.864814983333	87.39021215	-576.03737265	-505.79424975	819.66098595	-216.84432915	658.88865025	-65.30213865	56.9464758500001	46.5409741333333	-125.911740166667	373.442358533333	-387.153540766667	24.7133283000003	187.9411734	-237.36783	-1092.0280308	1092.0280308	480.16452835	38.46525195	-862.28723395	-616.67160305	-296.59706695	513.17440145	80.01973245	319.254608475	-396.381217825	-242.127999125	188.60252285	-188.60252285	671.37511055	-671.37511055	15.355069733333	47.3148559333331	-272.275560366667	178.895495233333	-321.34345355	410.92144005	390.80350015	162.30542045	140.267412366667	476.283288466667
ID_1862_1862	138.748117633333	-128.687136866667	-390.233605166667	102.676389133333	-3624.28519661667	5340.03589808333	2815.05740308333	2717.76228868333	-23.7503245499993	658.140646650001	6.01337315000092	-592.903046149999	-7.77792243333352	480.168991966666	-70.4024093333337	-386.432815333334	-935.089428266667	-1134.42951936667	-602.153828566667	4541.85163273333	-108.05043045	-11.6219962499999	227.72285715	-2629.47794955	2629.47794955	890.050248533333	-898.099601966667	-979.415424266667	-792.635719366667	-864.001139375	685.558609125	1042.443669625	141.71803015	-259.43965545	-23.99640485	-27.633499	27.633499	224.99374315	-224.99374315	-33.2084822000002	144.5089534	-271.3938228	226.510316	-44.72526005	82.84618865	23.80539205	27.52419945	-55.9583342833334	89.4315222166667
ID_1709_1709	87.5976477333334	0.804393333333394	-72.9680462666666	-190.629290266667	-339.699740433333	466.711341666667	407.437909166667	144.949970466667	-52.0734673833334	124.694414116667	32.5567624166666	-1.03077438333338	-3.9196364666667	61.2425390333333	-11.2139845666667	-38.2696450666667	-36.2793715666667	-70.6349104666667	-159.638338466667	339.111363633333	28.032539225	-211.181759375	155.116680925	-285.0010151	285.0010151	4473.0751568	-5845.7190024	-2008.2683069	-5565.2381611	82.712210675	-247.975230625	82.550809275	36.285713475	-108.704906025	36.133479075	247.812345750001	-247.81234575	39.8364506	-39.8364506	-9.33673358333334	39.7440367166666	-42.2243900833333	30.4905541166667	-209.9280305	-2.74431320000002	-178.5309816	811.0593863	-11.19414485	84.93002345
ID_1704_1704	3.58429401666667	-2.09629998333333	-7.28539948333333	-1.37118258333333	-202.3561537	-53.626105	855.2756901	-194.581124	-14.6883242666667	68.2004117333333	-85.9600495666667	61.8246106333333	-84.9856796333333	-64.2606232333333	450.319145866667	-131.101483733333	-28.3693277166667	-50.3927801166667	0.0186026833333273	135.482160583333	80.8924324	-59.3902188000001	-102.394646	-113.2748481	113.2748481	-154.498203633333	155.950459866667	185.838234666667	121.705916366667	170.54547825	-251.55202305	-89.53893345	-291.837901775	611.603484025	-27.927680475	33.9585378	-33.9585378	-201.6291459	201.6291459	382.744839383333	-370.218409616667	-325.199256516667	-452.816852016667	-292.405716266667	167.339381233333	1031.92450813333	-322.046740566667	-5.11279576666666	-46.7391459666667
ID_1700_1700	-87.3550829333333	95.9899951666666	-15.5071319333334	181.582385566667	-14.3691339166667	78.7764911833333	-77.0874290166666	41.4183395833334	-1766.95543966667	137.117171333333	6908.72787123333	-1744.97872356667	70.7425613166665	224.171200916667	-91.7805821833335	-344.618302683333	102.26114285	-211.09277105	202.64853725	-298.33919475	6.05127332500001	47.248676125	-59.351222775	-362.8524881	362.8524881	-1378.93949891667	2622.19743778333	-207.724561816667	1722.34562078333	-20.892039525	-2.069125425	43.853204475	147.4865271	-99.4220943	-195.5509599	26.1635838999999	-26.1635839	2.57779075	-2.57779075	-52.02759655	87.34379875	-3.72078354999999	72.45977445	-86.6158682333333	200.582304666667	-156.759389033333	216.024689066667	1787.25104796667	-4101.86583923333
ID_1675_1675	258.24748495	-287.72249945	-279.05154975	-207.96840565	122.732360733333	-128.306496466667	-97.3358393666667	-142.554746366667	9.74179401666666	52.8635822166667	-66.2795730833333	-15.8093911833333	-53.6764288166667	274.213391383333	-89.4314289166666	-23.7526760166667	-35.1839022166667	-57.5170304166667	41.9269952833334	121.141741783333	46.569545225	-6.32330257500001	-86.815787875	-170.60376275	170.60376275	17.0774666333333	-24.3685343666667	-13.9506931666667	-12.9131723666667	-327.318144125	-319.270110625	973.906398875	6.97392152500001	-100.931281975	86.983438925	109.2584199	-109.2584199	-8.496381	8.496381	70.3746074333333	-72.2625188666667	-143.790848466667	4.92954503333334	-34.6181702666667	-304.600753066667	98.9631987333333	309.492065133333	-25.1872031333333	158.253138766667
ID_1482_1482	-623.951312583333	794.788918116667	-962.623315883333	2039.68833551667	151208.925012033	-860756.116855867	-194089.367534867	601218.709354633	-4944.50492670003	99119.4092167	34635.65165	-118921.5460866	53153.0030675333	-21441.9178627667	-65348.1964030667	-72668.8949367667	-1610.40071178333	444.323172316667	-881.787562783333	5268.66652581667	23250.125866225	23991.769144025	-70492.020876475	59194.24240305	-59194.24240305	83646.89110705	725495.85237015	-761570.73620435	-214865.78948695	-70781.652975175	11818.175570625	129745.130379725	116265.165380625	7287.66768302501	-239817.998444275	278820.1979873	-278820.1979873	6646.70910444998	-6646.70910445001	-75265.9508842667	126097.801930433	-112559.569308967	212259.620031333	-93684.866349	89952.0101196	91617.7048939	99484.8840335	-157484.854149133	312402.611023967
ID_1380_1380	82.5193662	-154.3844293	-121.7085797	28.5349104	-4468.71888805	7427.06851315	-3294.79152805	9273.87967905	100.89753725	64.7084799499999	263.69985035	-631.10094205	242.285069483333	-971.404770716667	61.6245784833334	182.924983783333	-51.5130623	-89.9945884	-85.9411311	330.4749064	-131.791880675	127.517224525	136.066536825	348.3803267	-348.3803267	-624.2583284	-616.6302643	1651.879681	837.5255685	875.1375064	-1518.5750742	-231.6999386	1932.4811507	-1247.8441736	-2617.1181278	-161.0754571	161.0754571	-3175.89377955	3175.89377955	655.844984283333	-1100.90755141667	-159.613601416667	-707.013800016667	112.878817283333	144.851109783333	909.524890183333	-1393.01245181667	643.1484722	-1055.5292369
ID_1177_1177	193045.890183967	-148065.022466033	-237934.384423633	-193138.263662233	352.947921216667	-1517.31719108333	-1208.08202918333	1666.55545661667	-4.35165358333333	51.5757646166667	-34.1791553833333	-4.34164848333333	22.18785225	-22.57719975	-22.50034655	-21.48601045	-7373.87701861668	-24633.0839234167	9860.21455368333	36894.5004255833	-6.5092246	-8.0667669	21.0852161	1075.6128872	-1075.6128872	-136.0346497	475.8142957	-120.6044737	52.8941271	-974.087664725	-665.167172825	2613.342502275	71.4214995999999	153.8349079	-296.6779071	2033.2901688	-2033.2901688	237.8137981	-237.8137981	-90.6030041	187.9278221	-60.5476959	144.4288861	-21.4706674833333	-11.5170447833333	101.002995716667	-25.0739484833333	-51.6740318666667	229.402196933333
ID_1173_1173	-862.380322700001	2716.0598702	-499.0983263	370.1794242	-13.9905643666667	161.546232733333	-138.624806966667	19.0502673333334	-186.301102516667	166.864923583333	26.0847457833333	365.953638183333	9.48691754999999	33.66131095	4.48318184999999	-66.60524545	3410.52931718333	-6886.39174291667	1899.26586278333	-5244.46207141667	64.5657969	-114.391212	-14.7403818	130.106263	-130.106263	168.88431815	-33.58164185	-376.68527175	-96.38604085	-183.005889225	991.958911875	-625.947133425	217.20075865	-405.13631145	-29.26520585	25.32384	-25.32384	108.53846805	-108.53846805	95.77542795	-168.57200155	-162.21663615	43.46235385	-94.7203497	249.7472824	154.1179094	-119.7041427	2.29283438333329	65.3563121833333
ID_1064_1064	-15.620814	4.8068518	-4.9671941	47.0227843	-117.750545916667	-153.344174216666	-168.964766616667	675.560578583334	8.81242879999991	-524.4618499	445.3338428	52.6907207000002	237.097980533333	593.439919833333	-376.041707966667	-928.692153466667	49.2900937333333	-154.344460966667	-11.8193473666667	18.2935271333333	309.63089715	-846.62649765	227.36470335	-864.95666455	864.95666455	1250.98791671667	-1873.81384818333	-2869.85658228333	990.706680316666	-254.301110125	-507.119793025	1015.722013275	91.9250424749998	-661.274654925	477.424569975	-1133.6535894	1133.6535894	1006.99458185	-1006.99458185	-1483.6731406	-1518.5171763	-1603.4831177	7573.0197158	-982.869201466666	2506.93840243333	868.097251233333	-426.428049266666	154.937912083333	-242.763218916667
ID_1029_1029	221.853334033333	-132.281310566667	-290.483362866667	-242.795328666667	2499.08448221667	-1338.35669048333	-3190.85842648333	-2968.03832968333	1655.86213473333	-1878.08690246667	-2159.90955716667	-929.589944566666	1977.94042146667	-7055.90448953333	5842.23960806667	-4720.15638293333	-130.507569466667	-110.079627766667	97.3704226333333	404.231913533333	-96.2012982750002	65.9410701249999	126.461526425001	3291.8316483	-3291.8316483	-3707.58960056667	3431.72707503333	2703.93715113333	4987.10457553333	2505.9163386	-2130.5174104	-2881.3152668	198.99400145	-197.45735975	-200.53064315	-849.929367350001	849.92936735	150.04790645	-150.04790645	5701.81573691667	-8457.71331428333	-302.075165183333	-8345.65873128333	-1739.33728015	6870.82119895	-1550.12905095	-102.68030755	3248.17402035	4533.59214515
ID_915_915	14.75113315	-145.13366825	291.36129775	-190.48102895	52.7059128499999	-89.36179185	-151.68281905	82.92687235	-34.5329405666667	45.3254574333333	-35.6069579666667	93.8803222333333	24.6435521833333	-86.5406505166667	-18.5216804166666	31.1316743833333	122.990008716667	176.918436716667	-192.389387683333	-353.499075183333	4.51085345	7.55598035	-16.57768725	-20.1973611	20.1973611	-97.32688035	109.25777355	84.26043205	98.46243545	-17.864718375	-17.903870575	53.633307325	0.911696400000004	-5.07577439999999	3.25238160000001	61.6968873	-61.6968873	-6.1720088	6.1720088	-37.2624998833334	-99.3656229833333	345.807074016667	-134.653951383333	-26.6966399833333	-36.6792970833333	-37.5800518833333	154.349268916667	-62.8154398666667	-283.267027066667
ID_892_892	-17.8013918666667	39.2142946333333	55.3754217333333	-41.1855407666667	351.514569166667	-68.9379272333334	-484.130799233333	-501.474981033333	83.5430124	94.5186258000001	46.2571797000001	-391.4048427	-386.7755844	-27.9242639000001	1861.6035948	-673.3525777	-53.9706430166667	-46.4791317166667	21.6751633833333	186.715897383333	-1062.902677125	-317.201087225	2443.006441475	-876.26512575	876.26512575	-418.873382316667	-482.698276516667	2325.21447818333	-585.896054716667	-98.95678395	-48.68662185	246.60018975	-17.589844975	-89.016128475	124.195818425	-109.28763625	109.28763625	-1964.59738945	1964.59738945	651.451622866666	-3661.44520213333	4972.91480156667	-3265.82446803333	-756.901200816667	2457.28682358333	-794.081596216667	607.498375083333	-897.811877	-634.4366393
ID_816_816	0.495741233333334	-4.49184786666667	10.2964499333333	-7.29182576666668	-182.94595845	285.75102325	383.03524185	-119.94838975	2.71904541666663	-87.9784365833333	23.3907518166666	56.4305485166666	62.6924621166667	-58.6386152833334	55.3537068166667	-184.792477883333	-23.2238535	-4.7209401	-6.6276219	81.0201225	47.52698365	-14.92268835	-80.13127895	-166.73988015	166.73988015	-126.398348766667	429.949415233333	-83.5348121666667	32.7804432333334	-105.801118575	-8.39684847500007	219.999085625	16.525887925	-15.445145675	-17.606630175	-19.583994	19.583994	51.6424984	-51.6424984	-1.43396691666663	27.4821744833333	-107.076045516667	83.8957717833333	-27.9330098	-7.9181936	58.6407605	33.0764625	-50.8939246166667	81.2185701833333
ID_782_782	348.580255133333	-106.532915066667	-497.358045666667	-441.849804666667	-9.79696248333333	48.7563851166667	-1.82875168333334	-17.5367459833333	-33.1368680666667	164.795466133333	165.566778133333	-230.951640066667	23.5350884333334	109.930813033333	-37.1839683666666	-143.352109966667	-225.7775522	-47.9375990999999	342.8694357	382.40082	-55.893971875	62.186781025	49.601162725	-690.8429463	690.8429463	162.679079933333	-169.332978266667	-162.351237266667	-156.353024266667	-27.470663525	5.53096897500001	49.410358075	77.672875675	-150.858457425	-4.48729392499996	-0.49054935	0.490549349999998	191.46977	-191.46977	-1.99992961666667	-11.6706584166667	16.9944166833333	0.676030583333333	-11.318124	20.9125912	4.4018695	8.6399113	13.8744523	12.143882
ID_657_657	19.9934186	-55.7865528	-27.0160433	22.8223403	-273.98719795	29.55451505	455.83487525	336.57220355	471.656050533333	-500.722628366667	-656.282674066666	-257.962849166667	-11.6138880833333	62.9168174166667	-63.5617348833333	35.4865817166666	-15.4129191333333	-28.0329812333333	-30.3894935333333	104.661232166667	-130.173461325	-18.040817125	278.387739775	-636.9559114	636.9559114	-642.798054583333	522.422273316667	259.468513216667	1146.50337721667	-88.6503511	-66.8398574	244.1405596	-464.025903025	341.245411075	586.806394975	-94.2660238000001	94.2660238000001	-61.6972697000001	61.6972697	130.192368183333	-497.895719616667	-99.9786013166667	207.297216383333	-55.1857480833334	-74.5370750833334	68.0833580166666	172.010961316667	28.93728745	160.47091925
ID_592_592	8.50119043333333	18.6663881333333	-65.6915375666667	21.5215781333333	-1318.57981278333	5331.22282571667	-521.821901483333	-853.661485883333	77.1364836333333	6.67368103333331	-167.344981766667	-70.7381501666666	-70.1640993833333	161.556054216667	-142.907219583333	191.843463516667	-54.7689817	39.3893395	44.7305896	80.187016	-70.717179575	166.936285525	-25.501926375	374.19412635	-374.19412635	-187.990605416667	-202.823712716667	504.417074283333	262.378454683333	-132.994782125	202.194944475	63.7946197750001	153.810065675	-113.734352425	-193.885778925	2.40046074999998	-2.40046075000004	-70.28828025	70.28828025	-89.6966625166666	-382.529194916667	847.738958483333	-196.119776016667	-82.9631035333333	729.425895466667	-238.719526233333	-241.817058633333	40.2458839666667	-219.235022033333
ID_573_573	18968.1523099	-10377.2395257	-24473.7352188	-22053.4821852	-265.912803566667	282.892766333333	217.238172133333	297.607472233333	471.77690425	-140.58611255	646.55867705	-1921.30327725	-252.4651834	487.5394784	130.6708183	139.1852535	-5713.22721831667	-2325.70359721667	-620.569222616668	20085.9544747833	384.270148475	-363.548175725	-404.992121225	-2474.16523095	2474.16523095	-242.491518	27.6630875	270.8142445	428.997222	-184.47587105	425.43634055	-56.48459845	-148.163559625	-531.701494425	828.028613675	5.41550695000001	-5.41550695000001	-3903.94285305	3903.94285305	-260.7343385	423.4663844	-418.9638728	777.7005039	-554.36121135	-453.98426805	877.99189615	1239.07600595	-105.720555066667	93.0960448333333
ID_552_552	-97.2098980499999	-188.62681905	73.7352490500001	406.52126415	28.8042691666667	-28.3623113333333	-13.3521485333333	-44.6983476333333	2476.3931225	-2925.9636364	-1000.7456946	-3502.4700365	855.25597085	-44.6673165499999	-1649.30994205	-871.79065395	1241.87925435	-1515.07494685	-728.37976485	-1482.18305135	-113.49488165	-159.82719495	386.81695825	-295.28181265	295.28181265	217.183071066667	-157.507294233333	-260.448494133333	-233.593424833333	-137.96147635	3579.41140065	-3303.48844795	3.942979275	-31.660117925	23.774159375	79.8995921	-79.8995921	-133.24944395	133.24944395	-23.8565314666667	26.7723515333333	-13.1172261666667	57.9144690333333	961.9024691	-949.5012035	-930.6852796	-1005.5209242	-4.98993385	-14.16792815
ID_490_490	13.2747427833333	-28.6566788166667	-57.3238840166667	46.1563344833333	4145.82606306667	-4811.93651603333	-2695.97915343333	-4929.56251973333	-3.44212809999999	466.1834425	-235.8972193	-219.9598389	180.1312631	319.4880281	25.8279251999993	-885.7097426	-37.1859011333333	78.1493095666667	-19.8821932333333	53.2905870666667	22.3854512999997	-54.496517	9.72561439999981	10.7656272000004	-10.7656271999999	-71.3067195833332	33.0469786166668	-238.986503283333	419.859683416667	3559.4298081	-4295.4314851	-2823.4281311	762.7021273	-780.3965439	-745.0077107	-213.6913168	213.6913168	1114.9653364	-1114.9653364	-2285.97366006667	-1807.80019156667	10098.5088089333	-1432.78763716667	610.17692515	-1096.03771595	-707.97671625	-26.5163432499999	-1732.20307058333	-1622.29804908333
ID_487_487	345.601780683333	188.727015183333	176.914702683333	-1402.44705991667	-55.0567313833333	-137.463956683333	64.6307341166668	238.003416716667	-40.1363671666666	295.111244433333	12.9419609333333	-187.644103866667	-35.5564672333333	97.7101295666667	-2.02825273333333	10.9875248666667	-97.8992592666666	-219.165577466667	231.643482033333	281.219873233333	11.15359355	15.72274825	-38.02993535	329.02383355	-329.02383355	14.6725021166667	296.320468416667	-368.261828883333	27.9238541166667	-334.68972605	367.16000105	302.21945105	-52.037493225	182.517590375	-78.4426039250001	151.482455	-151.482455	30.46543245	-30.46543245	-32.3853599666667	115.755421133333	5.54597873333333	-24.1453199666667	-34.2969373333333	74.5627192666666	-51.1580351333333	79.4861278666667	-69.76334745	131.17935915
ID_480_480	-5.35955781666667	13.7502688833333	-9.48871471666666	11.8171192833333	-928.011933166667	631.213373133333	1454.69727643333	698.125149933333	-0.4816948	37.6647702	-9.6290006	-26.5906852	64.9515591833333	-102.656062316667	18.2050164833333	-110.403631716667	-40.9936372333333	-12.5030533333333	3.77139376666666	131.712571266667	24.438904725	-42.794047875	-6.08376157500001	-109.3148684	109.3148684	-826.212583366667	1904.54347253333	-756.931386666667	1331.02566423333	-51.44338775	-8.50601895000003	111.39279445	-4.905936775	-36.531634475	46.343508025	641.71337125	-641.71337125	14.0984006	-14.0984006	-8.72160246666667	82.3853558333333	0.107280833333334	-56.3278292666667	-272.324236216667	1446.34391948333	-340.781536016667	-288.589674816667	76.7471436	57.9876246
ID_479_479	-17.9569825833333	43.4476656166667	24.1929950166667	-13.7697128833333	549.864077283333	-515.692854616667	-421.689525516667	-712.209851716667	-138.625988833333	735.496358366667	-111.482058333333	-208.136333533333	111.843909083333	-210.721211016667	40.9414400833334	-165.751956316667	-18.79458565	-35.1502358500001	-157.86347545	249.39746825	172.474033025	-232.118357475	-112.829708575	821.17188295	-821.17188295	526.466853633333	-1079.49365606667	91.0395207333336	-590.946425566667	-29.367128175	-8.30255877500001	67.036815125	-839.274958675	-330.245382275	2008.795299625	-185.573674	185.573674	1036.6559834	-1036.6559834	-213.18595075	84.2733132500002	643.84072535	-88.5561863499997	-190.459316333333	143.851370266666	434.968258966666	-7.4416802333335	-88.3938102666666	-121.029678166667
ID_476_476	28.2058324	121.7123379	-163.6854739	-42.6443612	-193.191637133333	137.288190466667	467.080941866667	-24.7942209333332	-2.44507003333334	-19.5129657333333	111.140826366667	-84.2926505333333	19.2310376666666	3.50099426666662	-31.4909668333334	-29.7031404333334	-34.9615840666667	39.0127142333333	113.031065333333	-47.1590273666667	-144.0840283	25.7275695	262.4404871	-228.36689965	228.36689965	459.885416883333	-252.707123216667	-639.972603716667	-486.976523716667	86.31440725	-183.23279185	10.60397735	30.840478775	-26.383651525	-35.297306025	4.2104982	-4.2104982	9.94654605	-9.94654605	331.291613983333	-344.267201116667	-327.519315816667	-322.088325016667	-421.608483816667	1009.73297408333	177.667164083333	77.4253132833334	-63.6214473833333	-53.1713212833334
ID_473_473	-18.6667065833333	31.3231400166667	-55.5086794833333	80.1856592166667	12.7466506833333	5.18254988333334	7.54963978333333	-50.9721417166667	4.97200906666666	-0.949781133333317	-18.0530417333334	4.08679566666666	23.7279915166667	-13.8671834833333	-16.6840790833333	-40.6327119833333	50.5967598	-47.5080716	-122.358244	18.0760362	9.81387185	-3.54096154999999	-16.08678215	34.96742285	-34.96742285	144.70093585	-202.33203735	-79.57082945	-152.19994075	-102.54434175	-64.88870995	269.97739345	137.950912975	-275.627767925	-0.274058025000045	-29.8932131	29.8932131	8.24036005	-8.24036005	-29.6469709666667	-98.5064907666667	217.382054633333	-29.9346509666667	41.7239252166667	-89.0891302833334	-65.8321582833333	29.7495129166666	-16.2642304666667	-44.0486384666667
ID_462_462	-19.21433155	5.53058124999998	119.47040815	-67.35799475	-142.086563383333	166.562828716667	232.764565616667	26.9322958166667	-13.2093154833333	38.7828455166667	-9.17040428333337	10.0155052166667	-26.8097775833334	83.6519642166667	18.9381836166667	-22.1608150833333	-43.9691833666667	-68.9925869666667	251.836332933333	-50.9361958666667	1.45653987500003	-17.0768189249999	14.163739175	-119.6626341	119.6626341	-2.73422451666664	105.084952283333	-109.133186616667	12.2509078833334	80.51076195	-456.14595365	295.12442975	131.455177	-129.5151566	-133.3951974	-8.17492014999999	8.17492014999999	49.4559112	-49.4559112	-15.1254507833333	1.50803651666666	4.62955181666666	39.2387640166667	-97.7188318166667	91.1863449833334	26.5710343833333	175.399116083333	-10.1239400833333	-4.00348798333329
ID_458_458	-48.7373959	37.4637401	69.450717	39.2977306	-98.4489555500001	-429.53730305	909.80654855	-184.92237885	82.8569474666666	-4.45776043333331	-99.8414461333334	-144.271635833333	-7.80194113333334	-32.1554542333333	-9.42487493333334	64.9861525666667	-56.17496725	-84.24495175	-68.97760665	321.74746015	-1.40077672499999	-0.290120124999987	3.09167357500002	-5.8482277	5.8482277	-110.952737866667	-565.146093766667	475.145093633333	422.859213733333	122.466119875	139.987648575	-384.919888325	-322.971106175	514.678921025	131.263291325	-264.32763595	264.32763595	-138.09702675	138.09702675	-57.7802294166667	-158.700898916667	522.719829183333	-190.678242016667	-434.993324883333	888.278416116667	903.340199116667	-486.638640583333	48.36679165	-56.74493255
ID_453_453	230.60954775	-445.587104150001	-1561.76163775	1315.52009865	-16886.0825106	23869.0707968	-11079.3263543	37868.5030893	107.936504333333	1522.45647333333	-5880.18234986667	4033.91636353333	-71.9963438666673	-619.978431166666	-3520.18328426667	4356.15074703333	320.470457333333	-840.838852866666	2057.25960133333	-2177.83212046667	-2112.53690535	-4314.00431575	8539.07812645	3124.04822185	-3124.04822185	3142.18138955	-4706.05416665	-230.62217255	-4489.86782945	6609.940254325	-3723.23845817499	-9496.64205047499	18693.1650709	-12398.9495755	-24987.3805663	4136.2142608	-4136.2142608	2608.78805745	-2608.78805745	5024.05471683333	-2507.25243786667	-4969.47795386667	-7595.43375876667	-1733.22762803333	7706.76961446667	5161.13999076667	-7668.22672113333	2313.17721458333	-4516.31701521667
ID_309_309	16.9401967833333	1.27784898333334	-23.5178464166667	-28.5805929166667	32.6709281	-33.5461401	-12.6266687	-51.8399755	-9.74705381666666	-31.8975855166667	-0.881148316666668	62.0198952833333	22.6384242833333	-5.73564291666668	-17.3034004166667	-44.8762295166667	-5.96974741666667	5.65762438333333	-4.31216331666667	16.5637811833333	33.86467235	-48.03075795	-19.69858675	80.6394108	-80.6394108	-37.4454311833333	4.26414471666666	50.6793938166667	57.3927550166667	-29.476375575	-14.281318575	73.234069725	-25.2649106	57.5535021	-7.02368089999999	6.12217724999999	-6.12217725000001	14.83471585	-14.83471585	-25.6250426833333	72.9139331166667	30.1115087166667	-26.1503137833333	53.3457455	-151.1570138	16.0935231	-24.9737458	-6.67443936666666	55.3510449333333
ID_307_307	5187.95579473334	-3768.31332896667	-10794.6159842667	-1000.93807096667	-824.3847638	977.4078229	810.0151734	685.7312951	827.768719766666	-798.735846533333	-970.396230233333	-714.174082533333	244.398346883333	-377.872811116667	97.3689738833334	-452.691203416667	-1170.92172896667	-6276.04641296667	-1742.31487656667	11531.1264764333	-144.7742041	71.4165009000001	218.1319073	-22.2944488999999	22.2944489	914.24947435	-1207.59723195	-832.56232335	-702.58886775	207.163154525	-601.658162375	187.331853325	1697.122654025	-1875.411562275	-1518.833745775	-69.00023835	69.00023835	14439.3943834	-14439.3943834	192.885272616667	-484.409018083333	134.200748116667	-228.447547883333	-196.5519238	9.35703259999991	1001.6878158	-421.389077	302.971185716667	-567.441494183333
ID_299_299	11.3352049166667	-8.31270038333334	-24.1539565833333	-1.53895778333333	-642.342579666667	490.293011133333	-287.025205166666	1723.75993303333	-160.35325435	631.09634475	25.83719995	-175.87378165	-14.2005688166666	44.2301357833334	-10.6989891166667	9.07055978333335	147.017649366667	389.833197866667	449.273113566667	-1280.15925953333	-116.267569625	-214.407835625	446.942974875	-89.09237505	89.0923750500001	577.106493766667	-883.827421733333	-191.821663133333	-655.670396433334	24.9779398	-108.1501421	58.1942625	-198.04899895	164.68937955	231.40861835	233.7862851	-233.7862851	-175.67866575	175.67866575	371.314382683333	-567.787969416667	280.149700683333	-826.304879316667	-158.5335391	217.0540248	553.4065805	-294.859988	-50.9960708666665	-648.414582966667
ID_270_270	-29.3274700166667	-275.706288916667	675.215388083333	-311.526689116667	5436.16606293333	-5219.98862716667	-5479.61298376667	-5608.89657786667	-107.92027315	214.21088705	-231.75616495	341.30609735	413.213795966667	-1619.84383553333	340.983800066666	39.2186475666663	-58.69975975	-58.79343215	-59.08476255	293.97747395	-744.977136975	-243.599782775	1733.554056725	733.9668299	-733.9668299	1033.23642648333	-66.5630767166667	-961.275937416666	-2071.87026531667	-1119.893300675	987.355098625	1252.431502725	460.742186599999	-2454.1826652	1532.698292	-58.0109594999999	58.0109595000001	-49.8990839000001	49.8990838999998	-87.2852208166669	-154.009613016667	-150.283314016667	566.148589483333	-257.648442166667	342.083766433333	257.476053633334	173.385506433333	-61.2018213666665	102.869455333333
ID_263_263	-22.39949355	-52.42994105	21.52247705	98.10594465	-3283.13687203333	-1846.78011883333	3726.33388826667	7969.85684666667	-164.171518133333	922.234142166667	183.702571466667	-613.422159233333	103.149760333333	31.6399698333333	-148.470948866667	-192.618301966667	-21.8546051666667	-25.2068508666667	-22.2699592666667	113.040625633333	83.5728152	-25.747085	-141.3985454	4469.06266925	-4469.06266925	2157.32598846667	-237.444626733333	-3557.45914883333	-2677.07418983333	-1383.105785	-1646.0962815	4412.3078515	2155.7555733	-1174.0047564	-3137.5063902	292.0345153	-292.0345153	-360.1558499	360.1558499	-14.35718955	22.98737575	8.20761265	11.87658025	-66.3293556833333	10.9029320166667	205.489361416667	-17.4042263833333	-1.0103435	40.4746649
ID_260_260	-42.7343984833334	121.080384716667	-115.210717283333	122.333528016667	-1273.75364311667	-223.137472516667	4739.31477718333	-694.916375316667	-38.61492915	-39.7242500499999	436.66963625	-281.10059875	116.724596066667	-182.497772933333	261.542952666667	-429.218967933333	-133.2179456	-197.5585406	1728.2999109	-1131.0875335	-233.606271425	-40.252358225	507.464901075	-3129.6995861	3129.6995861	-1348.22528575	2070.20173965	-755.65508465	2730.12920225	-294.108606275	1085.530924825	-497.313712275	-164.0844462	944.8749729	-616.7060805	-64.76820705	64.76820705	355.8139757	-355.8139757	51.5826923666668	492.667183566667	-519.616498833333	-127.798761833333	-150.151712616667	420.624456283333	170.067963083333	-140.237281516667	-61.8260917833334	52.8331628166666
ID_257_257	53.607265966667	536.315986466667	-1292.61186613333	595.474081766667	1055.73076618333	-1089.08454251667	-1034.62534741667	-1043.48240861667	-82.2853722	98.221124	61.3413896	87.293603	59.5500285833334	-73.4100467166666	65.9561971833334	-171.196236216667	-471.0088305	704.7352135	844.1604567	-135.8691787	43.8091587	-173.5554542	85.9371368	-220.1659803	220.1659803	-20.7642370666667	24.3179445333333	19.8131171333333	18.1616495333333	193.397815775	-335.505391725	-51.290239825	4.52552337500001	-96.496597125	87.445550375	382.54573825	-382.54573825	1131.4343269	-1131.4343269	-6.11672835	17.37344355	-5.54514804999999	6.52188955	0.228026433333326	-82.8288629666667	137.596218533333	-55.4514348666667	-7.08137348333332	35.2067572166667
ID_256_256	35.3287851166667	-11.9805988833334	-67.9950551833334	-26.0107012833333	-1433.34321995	-453.23863475	5244.45209965	-491.18380505	-48.0145587	8.78832899999998	113.8234289	21.4319182	196.317993566667	-219.663355833333	128.437508566667	-497.728133433333	-355.83294475	-217.48945625	928.21383625	356.77445425	-219.698124875	-66.429566475	505.825816225	-4349.5944549	4349.5944549	-1333.06719686667	2042.16431863333	-605.416864166667	2562.45413613333	-93.0203849750001	785.050180625	-599.009410675	-115.2465482	754.7076132	-524.2145168	16.7301006499999	-16.7301006500002	359.7850696	-359.7850696	129.140215666667	352.238598166667	-515.866463333333	-223.792781833333	-203.136590183333	851.710428416667	-105.424330983333	-136.876326883333	-2.74663591666661	125.671562183333
ID_251_251	1518.72600875	-887.95851385	-2129.15986325	-1539.05964915	-1157.66000001667	-759.853398416667	5070.25620188333	-837.422803416667	38.8329726333334	-90.8837143666666	266.138534833333	-291.753738366667	484.645264133333	-591.931991966667	79.4596868333333	-941.463487266667	-382.240985383333	-129.473399483333	90.6402340166667	1185.55612161667	-296.340800275	-159.516350175	752.197950725	-7677.4501739	7677.4501739	-2984.11004458333	4841.70297311667	-1348.54561678333	5459.17277741667	-370.1122349	1754.9368809	-1014.7124111	-138.937310725	958.055251275	-680.180629825	267.0140661	-267.0140661	506.86002345	-506.86002345	242.0724375	953.4186231	-1175.408146	-504.2277896	28.1981928333335	560.416013133333	-12.0510357666667	-632.959555866667	-213.1078328	774.713267
ID_236_236	58.4306885166667	-58.8229881833333	7.52072231666665	-123.989799683333	175.147304083333	-216.798899516667	-71.8820370166667	-236.760975716667	52.3210215333334	-154.069575266667	-17.3254319666667	14.4319426333332	-102.474385683333	187.663298216667	-68.6704973833332	188.430356216667	-844.74566935	-671.17032905	-873.65094715	4079.05828425	197.013750275	-117.359934925	-276.667565625	175.955009	-175.955009	-1699.0117955	588.8508216	3582.2418928	925.9426721	12.96495945	-22.91232775	-3.01759114999999	-185.295113125	-266.186519125	636.776745375	-657.95923215	657.95923215	1979.26871785	-1979.26871785	-478.402851616667	-232.485285516667	1268.21098578333	399.482854583333	-404.859632333333	-64.4214716333333	1228.62044876667	50.3799198666666	2.32550278333338	399.373550683333
ID_228_228	9858.04993148334	-32350.6166051167	96627.6263201833	-93851.1595095167	-12374.5138669167	7573.32992698333	31395.0663645833	-1844.85469081666	172.325640833333	-76.3823158666667	131.725395633333	-572.320002266667	345.984881383333	518.872012283333	-1014.73763891667	-542.089017516667	-13174.4903097333	7419.30974016667	71584.9279743667	-39480.7667853333	-1367.12319315	4133.63610025	-1399.38971395	-38.9286214	38.9286214	-784.2475598	-1161.190425	-1277.2665289	4791.1996333	-46.036555	-9.34189809999998	101.4150081	49.753140025	74.636030625	-174.142310675	-2061.2784326	2061.2784326	36.5025679	-36.5025679	509.542777616667	-84.2739937833335	-1487.25960648333	42.9052674166664	-1025.40695018333	818.257634616667	624.017390416667	1633.94582551667	493.9125561	-520.7519945
ID_220_220	1512.14413111667	-2371.76557538333	-922.638330983334	-1242.02848698333	-2674.32758241667	-1239.45504991667	10771.0787301833	-1508.64093301667	-566.227743366666	-488.469586666667	1942.75379633333	244.399020433334	-519.353321833334	7.37832726666602	1219.85174346667	330.829894766666	-108.4797227	266.2830729	-445.321284	504.4773792	-1407.997008725	445.522717375001	2370.471300075	-8719.06791815	8719.06791815	2706.47737058333	-1752.88647101667	-4028.98680781667	-2337.55883291667	-178.942718725	1231.514416775	-873.628979325001	103.997859325	1251.135633825	-1459.131352475	-125.56319785	125.56319785	-734.3704462	734.3704462	-169.8185745	762.2083394	-615.1076829	362.355067	-1147.21401613333	1454.68649806667	1637.83519776667	349.120352566666	-547.963138033334	464.984816366667
ID_207_207	32.6569678	-18.1888571	-84.3613379	4.5792916	-10442.3677955167	-8113.80752271667	51012.5448904833	-11571.6339812167	-1900.302282	-4357.0999191	10989.9788811	-931.972116000001	-838.746738933332	-460.662894033332	3165.98178676667	-189.078675933331	-37.0275061333333	-54.8365209333333	12.9407738666667	152.978265466667	-2769.64322635	-683.62801545	6222.91446815	-27278.6665583	27278.6665583	4857.55596933333	3700.12177953334	-12783.4509856667	-5489.33870186667	217.427783799998	2183.3044813	-2618.1600489	-392.552161625001	7119.175878375	-6334.071555125	-203.892781749999	203.892781750001	-1640.89991485	1640.89991485	-1874.1900258	6838.8123329	1176.4015923	-2392.6438478	-4215.46352813333	3574.33493926667	10510.2037247667	-1438.14807963333	-1819.00773673333	474.729243766666
ID_204_204	-49.3713877833333	78.9546011166667	-80.6440425833333	149.803604816667	-36355.7307941833	-18758.4175525833	135495.109755317	-7669.49982018333	-6618.90472623333	4058.96637306667	10041.0560390667	5756.69176656667	-4165.83492888333	3293.40204391666	8896.76484521667	307.337897516671	20.9196501	59.3729023	-65.168571	-56.9632816	-11550.98413615	-242.77075765	23344.73902995	-65814.5157351	65814.5157351	-23991.6924470667	50119.9748875333	-17213.4380723667	39068.5405260333	-3021.683350525	9949.222585375	-3905.855884325	3370.003202175	2038.604053775	-8778.610458125	-5802.8771477	5802.8771477	1587.4687059	-1587.4687059	644.644753383334	3368.34808608334	-15141.4060303167	9839.12368408334	-10313.2552953	22136.4820947	4654.4191734	4148.8646178	-12021.8020006667	17703.4069496333
ID_203_203	6.32786090000002	-16.8541914	-76.8501907	74.7207994	-210385.919785817	-167687.752485217	545567.245698083	253278.266144583	1386.00376111667	-20432.1774410833	34499.0463117167	-18224.8801539833	6712.96438106667	-740.385166533331	-8803.26511223333	-10595.2428644333	-12.4712734333333	-18.0603368333333	10.4691740666667	45.0049830666667	-61696.789224425	-4912.47360802503	128306.052056875	-207060.1494219	207060.1494219	-234480.315082167	897943.519184033	-384442.353473067	189939.779535533	55362.176394825	-84690.285242775	-26034.067546875	249.17364855	-564.37919085	66.0318937499999	106.2876699	-106.2876699	-55160.319834	55160.319834	-18681.1847571833	147485.977364117	-118508.109852283	27065.6867597167	-54173.4929330833	-9331.23269558334	147422.735189017	24428.9763058166	-50284.2160956	87488.4190492
ID_202_202	-1626.26810505	3824.31413165	2325.17600435	-1270.68582085	-304276.064669483	-191147.372316683	1255532.74582692	-151557.179501783	-21049.1389650667	-9328.33823276666	69269.2652361334	3206.48989183333	-851.137402933331	-533.733557933338	8899.47820576667	-5812.33243903334	-323.865427083334	-765.653503983334	115.179678916666	1622.07010631667	-30852.3048111	-22639.9770659	84344.5866881	-1135825.61288	1135825.61288	-107671.810537667	421790.042729033	-167847.100500567	69072.4893845333	-15941.457303875	11170.336703825	20712.577903925	34575.0288043	28912.3254271	-98062.3830357	-9838.3911828	9838.3911828	-3092.7367864	3092.73678640001	-4763.16710734996	49176.80184945	-44726.34884585	9839.04831845005	-72764.7231581667	105718.867850133	97719.8056153333	14855.4960090333	-54683.6082676	90351.4815085
ID_168_168	33.8034007833335	95.0300879833335	-464.392758116667	267.952467783334	36.2362670333333	40.0268671333333	-74.8770418666667	-73.8586263666667	948.325539283333	-891.866102316667	-442.792567016667	-1510.31794851667	134.943987766667	32.7990910666666	-301.370117433333	-136.260936933333	383.212868716667	212.240542716667	-656.904841083333	-704.974307783333	-66.104449025	-81.857408025	214.066306075	-18.19827125	18.19827125	25.45761115	-32.82945475	-32.21139275	-11.33198595	-35.185829425	389.663691375	-319.292032525	-289.80290085	-129.92680255	709.53260425	181.12338935	-181.12338935	-89.20055755	89.20055755	-143.58538385	243.44370985	2.61228075	184.70016095	835.48032905	-114.23776205	-931.25253325	-1460.95069185	-47.5818125666667	-107.930675966667
ID_137_137	82.6822511333335	-226.621579866667	-484.599300766667	463.174127233333	-449.432664883333	1086.32545981667	-36.7008205833333	298.673355416667	122.358189816667	248.754333216667	-478.056229883333	-137.772672783333	-17.9703477666667	143.900280333333	4.46190113333341	-94.4511381666666	-317.787892066667	-361.714147866667	-278.555228666667	1593.63305273333	43.9072043250001	-104.296061275	16.4816526250002	-823.1988449	823.1988449	343.0117766	-367.9761556	-398.6141713	-262.4450029	-243.24220585	-246.57361085	733.05802255	13523.614261975	-26520.255055725	-526.973468224984	146.5891513	-146.5891513	129.5332155	-129.5332155	-132.5617114	-159.1273418	128.4502142	428.3622618	-126.574861066667	-220.267506666667	32.6958433333334	567.296246533333	-117.67513185	-48.9743814499999
ID_136_136	40.60035505	-27.97219165	-0.417413449999998	-93.41146005	80.48711555	147.87721715	-264.81180185	-124.52676195	679.134782116666	-1133.18224048333	2767.40599751667	-3671.62810338333	618.206833499999	71.3685789000001	-101.1060061	-1824.8830733	-13.07235755	-17.33355025	-3.94092765000001	60.49155055	628.987052425	-659.955389575	-598.018715275	1696.18852395	-1696.18852395	-302.762076633333	1475.94785366667	-265.628660833333	-302.032962933333	131.131858375	438.435821275	-700.699538025	-413.082420425	443.985730475	382.179110375	288.68937945	-288.68937945	-74.3045078999999	74.3045079000001	-220.57341885	149.20602535	-770.80454235	1283.31877355	177.9459559	-1119.1844528	-1085.1484943	1670.4950794	-748.5301343	376.521645
ID_134_134	296.460935133333	-203.670922466667	-354.851801466667	-330.860081466667	186.48313655	1755.79833245	-1739.14335305	-576.10438905	2281.27820611667	-2628.50670538333	-487.942273983333	-3727.38563898333	479.24324865	85.5895234500001	-1114.02741925	-409.29185015	-155.366511216667	-129.308649316667	-1.40934311666666	596.817526083333	-220.8488547	-400.6336401	842.3313495	126.2683898	-126.2683898	-230.45294855	356.40956875	-30.06057515	365.00985205	-537.292119975	3959.171700925	-2884.587460975	-1248.193632325	-231.881731025	2728.268995675	706.86873835	-706.86873835	19.09332075	-19.09332075	-1447.64280225	3061.91618315	454.67740145	826.33482215	3423.51405418333	951.082471883334	-3869.03913891667	-7352.58549551667	-340.241764083333	-664.394189483333
ID_128_128	-527.94486175	-313.43610115	3380.02560785	-1482.75492145	-235.537521233333	-244.198226633333	-752.012363333333	1702.82315366667	178.364035033333	-136.873612166666	-333.905734466666	-64.3127584666663	-852.510867416667	1054.99446738333	356.708044783333	1145.83009008333	-181.602192016667	-194.705996116667	185.772391383333	553.740180783333	575.490244799999	-487.628363299999	-663.3521263	-689.71397395	689.71397395	1117.99810015	-867.19332265	-1540.31427755	-946.48670025	-925.0889435	2026.8746652	-176.6967782	424.404820575	-660.558082725	-188.251558425	105.410267	-105.410267	138.61653015	-138.61653015	-220.0067643	263.4476388	28.6682942999998	367.9043598	-126.268462533333	-440.331828833333	300.317759166667	518.819457266666	-356.956494883333	528.487557816667
ID_123_123	47.7075198666666	-6.20254143333329	-152.551825533333	15.6318073666666	-69532.4799108833	-15456.2074826833	212420.999625317	11632.6475900167	-10301.9619782333	7361.43757546667	17991.5207633667	5552.92759586667	-3840.81357983333	1726.62330476667	9362.72314686667	433.094287866668	61.9174828166667	24.3152038166668	424.603961516667	-634.671613783333	-18294.063829125	1326.33697417501	35261.790684075	-75676.08312125	75676.08312125	-40068.7291247	83805.4376995	-26789.2776223	63190.0272969	-5478.63736625	15820.37830335	-4863.10357084998	6163.8928366	882.888010300005	-13210.6736835	-6254.4424528	6254.4424528	-1407.40150394999	1407.40150395	-813.27553958333	6089.26492581667	-17148.2670541833	13498.8287471167	-13742.3568886333	25277.2313027667	10104.9093337667	5844.93002936667	-13411.1065452667	20055.5399910333
ID_110_110	70.4272868833333	-72.6952707166667	-54.6200956166667	-83.9664943166667	460.003779683334	-901.131564916667	289.031493483333	-767.911267616666	649.774869366667	841.031571466667	-1394.13437503333	-1396.22180453333	77.9228817333333	502.195845633333	-463.857216766667	-272.107274066667	2.08623576666668	-28.3132139333333	18.6669813666667	3.38752526666667	317.99618025	-728.30187195	92.3095114499997	-684.04059315	684.04059315	-432.663730366667	697.985644133334	-477.894498166666	1077.90004513333	-400.719689575	-569.669823475	1371.109202625	-75.9993728000001	162.3501333	-10.3513877	-79.3586057	79.3586057	32.3316691	-32.3316691	84.3532162666668	-253.822529233333	-82.5708703333331	83.3337507666668	58.5241360166666	-134.373210583333	-128.410097083333	87.2108996166666	-40.8917441999999	185.8036335
ID_99_99	111.0311231	-67.7225619	-422.2160706	156.8452632	-7907.81330831667	5567.25448968333	12909.2946394833	5246.89079578333	-150.987054283334	-891.833842883334	822.426866816666	522.368138916665	692.756017833333	726.922319133333	-1382.95396506667	-1422.23640756667	-91.7772384333333	-66.7853516333333	152.593496766667	189.523570166667	-1460.92376135	3880.89523795	-959.04771525	-6195.7253702	6195.7253702	-5808.42079893333	5016.95158166667	-1081.79116783333	13490.1019829667	3226.80173105	-9182.90020805	2729.29674595	6459.282503325	-4418.570347575	-8499.994659075	-2368.2464012	2368.2464012	3219.8127771	-3219.8127771	-121.11040978333	-2990.12241428333	887.317681716668	2466.13596191667	-3185.47116811667	2402.60371228333	4671.66668878333	2482.14310328333	-2459.34925486667	3303.59826943333
ID_98_98	-212.248577866666	-222.610146466666	-122.030684566666	981.386564633334	16.3964443	436.8152172	113.8699395	-599.8744896	-640.147309466667	1107.53525403333	-9.42706386666669	822.333738233333	-262.38110865	619.76793355	496.65814955	-329.28275715	-353.86527715	-74.8203839499997	810.39331755	326.02289785	-112.435958075	937.553383925	-712.681467775	412.93096135	-412.93096135	-2137.590739	2444.0496382	1066.8827791	2901.8397997	300.561188825	-1225.753199075	624.630821425	27.91547215	-24.96123035	-30.86971395	1061.03152335	-1061.03152335	NA	NA	-1432.07313081667	1098.29627098333	866.296642583334	2331.62647888333	564.703659233333	-551.380518166667	-567.532559066667	-575.197900466667	-309.872290166667	111.365464833333
ID_91_91	72.8259225500001	-66.55441015	-284.00425455	132.08089705	-3712.52840266667	4521.52423283333	2106.75643893333	4509.30453623333	1257.41785663333	-924.727375666666	296.234228233333	-3143.76042246667	2009.92731478333	-3919.31337771667	2937.06762968333	-5047.53619631667	-36.9446108666667	-119.639719966667	13.8372700333333	216.636282533333	-1090.1254519	-110.5709499	2290.8218537	-4846.34681315	4846.34681315	1099.89059933333	-1327.58318986667	-945.275027466667	-1026.81358066667	-209.7078299	391.6876939	27.7279659000005	127.2475723	-1046.2476001	791.7524555	17.8900757500001	-17.8900757500001	558.0388358	-558.0388358	1034.53012441667	-4006.38574848333	5767.69500671667	-4864.89963148333	342.710717299999	-4130.7976515	4407.1158276	-1304.450328	-458.362771383333	824.555692916667
ID_62_62	13480.6307085333	-9796.21847176667	-28038.5049415667	-2607.16871226666	1698.96470311667	-1320.36432018333	-1871.94827168333	-1904.58151748333	19.6346178333333	-952.300787866667	-182.470029766667	1075.86696413333	-27.3842602166666	26.5816536833333	4.96612128333345	50.6050056833334	-8711.88209246667	-15394.8551896667	-11406.7110395667	52937.2125066333	-416.295222174999	489.505609325	343.084835025001	-113.13366875	113.13366875	895.0001933	-147.1837229	-1502.126555	-1035.690302	-953.490557425	-250.876679325	2157.857794175	2962.177315425	-3707.426474375	-2216.928156475	-490.72083085	490.72083085	-4649.41414395	4649.41414395	61.7093248166666	668.015907916666	-1955.75886328333	1102.61498091667	-463.3729319	456.7604302	592.2490382	341.1093273	-2779.70361033333	5908.46614096667
ID_61_61	70.9838985166666	11.4940842166666	-263.014472383333	38.5686926166666	345.692761283333	-385.516528016667	-293.072773616667	-358.488982216667	-3.56673353333332	-41.0302590333333	14.1014784666667	37.6289811666667	-11.3403549	16.2099219	13.8688385	3.94230429999999	5.85345329999996	-143.7507555	-43.5345919	169.7249875	-14.546815325	-38.411405625	67.505036275	-19.9530985	19.9530985	61.3553594	-64.8045512	-49.5678031	-69.6937239	-51.76745835	-40.84698985	144.38190655	1.3969209	-33.7902174	30.9963756	9.77249974999998	-9.77249975000001	-2.3184631	2.3184631	-72.3049306	-45.2457442	-44.8552700999999	307.0158061	-12.2595827833333	-30.4032592833333	49.9735244166667	17.2084832166667	-182.74627615	106.53362175
ID_54_54	-846.047124066667	2947.69303723333	387.845431833333	-797.397096866667	492.3842661	-288.8168507	-1133.081099	-55.2548486000001	-36.7845009500002	621.09829715	304.09367905	-814.83847335	-580.167763783334	868.364746816666	661.413419716666	210.725124816666	26.7495898499999	-202.36338685	-34.0705287500002	156.18514605	398.877868775	-283.965081325	-513.790656225	1387.12625885	-1387.12625885	430.638830216667	-954.879814783333	671.702543016667	-1008.73921888333	-250.288879125	-682.149607725	1182.727365975	-571.60338715	-493.39883935	1636.60561365	207.24959765	-207.24959765	1338.5443561	-1338.5443561	-496.61470055	-42.3423341499997	9.10318465	1523.08325115	117.946337316666	-1256.47789858333	170.564977716666	732.073908916666	-419.4661661	936.8825482
ID_47_47	-51.5228277666667	-70.7693259666667	217.395828833333	7.94198043333333	1437.46141876667	-1060.94412083333	-1303.67671403333	-1947.76342143333	-272.68366935	-840.70498125	10.5031643499997	1648.25282495	-154.88316375	547.00707335	10.0221318500003	-92.3797139499998	-4.35801586666668	-10.8589440666667	-6.95066946666667	30.8836611333333	-141.717535725	379.815602275	-96.3805308250003	-1482.95475895	1482.95475895	832.248987416667	31.2875677166671	-1369.82714938333	-1158.20738058333	-316.91202115	254.81351335	379.01052895	1225.2823198	-1400.8863118	-1049.6783278	263.7850457	-263.7850457	438.4845359	-438.4845359	-218.511900633333	253.842792466667	-631.256900133333	1032.94980956667	-644.028676533334	541.275570066666	747.098656266666	643.711803266666	37.3486955000008	773.8672069
ID_39_39	86.2863992333333	58.2772576333333	-347.165243766667	30.0287884333333	-807.664263416667	1022.48123098333	920.689692983333	479.821866283333	53.8351227666667	-52.0977348333333	-103.556874133333	-5.85075933333331	269.792978700001	1555.12291	24.9910129	-2389.492859	57.09502605	259.11738605	-87.58109875	-342.82136545	-62.2154277500001	140.11048085	-15.6796253500002	-1170.81008835	1170.81008835	500.280313166667	-484.163377633333	-553.630007733333	-463.047554133333	-70.73286665	-12.00330345	153.46903675	139.015392075	-265.509768825	-12.521015325	-40.9751820000001	40.9751819999997	89.530109	-89.530109	-45.6617831666666	-190.581408966667	48.8353077333334	278.731450733333	-390.678520683333	400.632205116667	277.880100216667	493.523256716667	-40.6184776333332	176.711874566667
ID_tagatose_3356	-889.928561433333	1206.40735046667	-3763.39446833333	5226.77280216667	NA	NA	NA	NA	NA	NA	NA	NA	NA	NA	NA	NA	-1071.60990713333	8893.09282816667	-2838.91097833333	-2839.35212843333	NA	NA	NA	NA	NA	NA	NA	NA	NA	NA	NA	NA	NA	NA	NA	NA	NA	NA	NA	NA	NA	NA	NA	NA	NA	NA	NA	NA	NA
ID_glutamic_acid_16576	209.90377595	-239.46281075	-426.88975525	36.6412381499995	NA	NA	NA	NA	NA	NA	NA	NA	NA	NA	NA	NA	-895.41567635	402.81032775	-345.35078795	2628.78748925	NA	NA	NA	NA	NA	NA	NA	NA	NA	NA	NA	NA	NA	NA	NA	NA	NA	NA	NA	NA	NA	NA	NA	NA	NA	NA	NA	NA	NA
[truncated: 4,791 more columns]
