# Supplementary material for: Integrative analyses of TEDDY Omics data reveal lipid metabolism abnormalities, increased intracellular ROS and heightened inflammation prior to autoimmunity for type 1 diabetes
Source: Genome Biol. 2021 Jan 21;22:39. doi: 10.1186/s13059-021-02262-w (PMC7818777; doi:10.1186/s13059-021-02262-w)
Supplement: Supplementary file 4 — Additional file 4. GCTOF metabolomics data raw. [file 13059_2021_2262_MOESM4_ESM.csv]

	1	2	3	4	5	6	7	8	12	13	14	15	16	17	18	19	20	21	22	23	24	25	26	27	28	29	30	31	32	33	34	35	36	37	38	44	45	46	47	48	49	50	51	52	53	54	55	56	57
Sample.Individual.Id	7158992	5155768	4700698	8832589	1739042	2391440	9447525	8811145	1894152	3465406	9527928	3217991	5037772	2688429	9006583	1158536	4959374	3156875	5368868	2315005	6476879	6604420	1458593	1662673	9171013	4968442	8853687	2138212	6537662	4625842	9054257	2625111	2207685	8619318	8051266	8475183	4638225	7800574	2423751	5914417	7683055	2238707	7792352	4069200	6155720	6188011	1719300	4888229	4813276
Individual.Id	461194	322561	335139	420770	308626	349287	515413	944785	720891	380372	467395	581651	720891	380372	467395	581651	720891	380372	467395	581651	720891	380372	581651	881791	863345	881791	863345	968254	991828	523984	535102	727441	523984	535102	727441	571318	380933	571318	804702	314605	281518	712061	762465	314605	281518	712061	762465	314605	281518
Age.in.Months	9	9	9	9	21	21	21	21	42	42	42	42	45	45	45	45	48	48	48	48	54	54	54	3	3	9	9	9	9	3	3	3	6	6	6	57	57	60	60	15	15	15	15	18	18	18	18	21	21
Time.to.IA	0	0	0	0	-12	-12	-12	-12	-12	-12	-12	-12	-9	-9	-9	-9	-6	-6	-6	-6	0	0	0	-6	-6	0	0	0	0	-3	-3	-3	0	0	0	-3	-3	0	0	-12	-12	-12	-12	-9	-9	-9	-9	-6	-6
ID_xylulose_NIST_66306	212.9941443	52.6227515	85.0763241	74.6575745	138.0738722	188.8550077	237.4609244	190.3003037	79.4691937	86.082794	67.7596052	519.7145222	137.1599185	140.3809433	123.1615171	106.8134601	60.4854363	65.5439219	65.8771126	168.8238004	26.165352	109.0128957	130.5915692	132.3267757	127.7318354	150.8658932	296.3046126	170.0031086	326.7620252	132.551686	142.2151625	154.2985386	58.9374617	92.2020288	73.2674173	48.5974161	496.1982855	69.6089657	96.2218998	176.8260436	158.0189575	106.5621403	187.8203665	138.0888852	130.259575	103.9159618	168.3044246	168.3917801	120.5849339
ID_xylose_169	901.5442417	472.4941214	1849.39752	1152.9074929	3881.0211239	2376.266502	2193.5525058	1497.5931834	907.0657714	1470.2747211	1134.3498075	1358.7082596	3070.5925792	3507.5822466	1281.213729	747.557664	558.3454159	967.7496153	827.8371927	463.3463111	1664.5358992	1397.7784973	1207.5842822	785.7368048	361.520765	11696.9333601	868.5496186	2279.668247	10440.316111	949.3670254	956.764639	376.0520512	2290.5136652	2451.6624084	1860.6305569	890.2884096	19270.9951055	309.8080045	387.4886767	1224.3970755	799.6646412	869.1484448	6959.9877464	1774.1980447	2036.7367517	1524.5277472	1740.8391706	622.5597664	1014.8606738
ID_xylitol_5857	172.3685389	176.2468027	295.0295778	210.3376468	191.4659013	298.291504	141.5201347	107.2762416	326.6198553	311.2148901	211.8318972	284.6090702	191.2716717	221.6362563	156.3722277	153.5733339	155.1890245	138.6538278	138.6964841	151.5589494	184.2463565	200.6735309	129.0357053	172.8386539	156.6055151	161.5813358	222.7513783	304.7166027	246.2853855	180.4857653	178.6464337	174.9952795	306.8717264	137.9026843	401.9431755	147.1364913	580.7850177	1117.5084418	117.1371017	201.7064934	149.8057724	198.8540003	230.7301977	224.2151395	241.9186762	195.2733376	305.8057805	142.7772386	189.6090442
ID_xanthine_1669	143.987492	115.0992922	100.6722492	121.4415891	45.8260636	98.1299358	132.2980313	46.9254601	116.5009914	113.0611077	137.0759995	77.6853541	35.7464932	56.3747714	27.1481446	40.2122667	54.7277323	33.8658437	48.7474575	61.2439055	136.5974004	63.7292159	80.409895	91.312794	122.905323	124.0906148	149.4482396	71.6446394	85.0842962	56.3341698	40.0755045	42.910329	54.0566249	38.9160986	38.9302739	35.2830348	63.8439471	29.7103353	11.7184751	128.5763005	49.3179738	82.2411253	63.3609872	97.7742265	113.5661746	100.9987232	127.4258218	37.8504456	53.1059083
ID_valine_34069	102066.2220471	93944.8147012	195416.6701047	141912.8404109	187988.990334	123787.3022518	167284.9087029	151348.0683765	216256.2175315	206901.1872316	169479.2248308	208753.6077287	154458.2075563	146117.9376995	148889.5213235	221693.9885074	108256.6167764	124325.7945138	110158.0473266	175171.8322441	181713.5546259	145778.7622002	219282.8962195	74979.8088496	46661.0244045	146970.5262271	112817.1901317	160146.7575225	113280.9745616	96912.9265942	112106.023643	112456.3919747	167397.0605748	120996.2966395	176424.2985762	142787.3150767	118062.9366502	96280.0409828	160099.8765636	140686.3983689	117612.2169827	175330.7615515	93127.3840066	173347.6287413	136617.2874309	165619.7161563	119211.6549351	163433.0574571	143737.3189962
ID_uridine_4705	113.1381197	114.9333603	103.9200701	136.8442539	43.7309385	112.212564	82.8558191	104.4502182	36.3426766	169.126135	85.2451412	70.2247836	64.9837096	42.3142198	69.2235941	84.7679123	144.470767	85.1692767	101.8697589	211.6114847	102.3096337	132.3164489	133.3640155	75.0311301	91.6500202	145.8263895	159.977116	32.273089	83.3850166	69.0522394	134.1759979	96.7002151	71.6547579	90.1473284	60.0939403	37.3275189	53.5834808	64.8078936	22.6396369	119.8548316	132.24752	222.1076168	69.5360611	134.6272237	261.2316473	206.5932815	189.1229601	35.4273712	147.5857298
ID_uric_acid_23	8659.9567879	6739.2801739	6458.5075341	8253.9702461	9982.7850443	23360.1293432	18105.4620418	17196.1645963	15678.9393273	23597.0295349	8395.6831404	9907.5861823	4492.2055232	17192.7163121	2670.9523651	2074.7046392	13037.3784095	11055.7533378	12280.9807429	4655.6014012	11159.7401935	8205.1208839	7638.0607484	4842.643498	1419.9100768	22910.1813366	12205.7760015	16335.4101958	15766.0146255	3618.8777323	2972.4861101	7237.2064116	16899.0808358	10005.4520199	28445.1903561	16409.9089368	15581.6350055	15086.7191981	12519.9263026	12763.7800641	19566.5044481	8558.9656374	30970.1650865	11070.5566593	32564.3957332	14315.0695741	30990.9876152	5199.8388577	17433.6986674
ID_urea_135	324.0755023	115.8218091	959.2180094	1267.1709277	2509.3938379	738.4346474	3890.9254626	1074.8777918	753.6730548	662.3214952	966.8194322	1183.7538605	307.3375193	771.2201989	1486.6906557	458.6042015	1081.0876618	493.1684027	755.5067174	1103.7721197	325.9564434	326.2142138	379.3497618	311.7605476	179.5478827	1233.0409186	707.9782202	654.017642	1038.9072471	1808.4572502	733.6163717	1220.7894985	185.1322941	555.4353376	188.2738072	1101.2326058	1263.8543598	353.5884906	1157.5904995	853.8701177	225.6322443	1717.9830399	278.6275813	514.6380642	609.0212384	634.2059305	470.2126554	291.4320104	588.6958798
ID_uracil_3023	106.6918128	132.8418656	97.6114946	90.5806734	67.614866	92.7977094	52.8290764	62.2745509	127.6268456	133.7824481	156.4691322	99.8669369	45.651757	57.8211804	42.598636	49.6946542	32.2613484	20.8167491	42.6379829	74.969503	129.2629144	78.7287942	106.9222248	107.6511778	133.7318048	114.767707	146.327551	201.9280033	342.9299925	101.0939566	145.5641655	153.6397567	149.6970629	29.9435533	116.7316277	64.7259689	119.8632751	28.6723457	46.092292	98.3828748	54.7212302	87.6153842	63.6637894	90.3342326	84.5329054	96.2133817	80.60433	38.9869285	109.1512962
ID_tyrosine_16	32830.5214111	34259.163812	79815.3846252	46816.609186	68001.7386171	76687.7069217	67047.5511262	107172.4809822	72650.7946949	62304.2630728	54780.5767689	73268.8610989	35305.220199	26255.9835498	19875.829708	26424.6522771	52341.1872756	77279.2923293	38006.9415051	71935.1418915	66645.6377903	61314.586959	68916.8861502	84840.1927571	23197.4001082	78301.7374572	64098.7805636	72503.4510396	49967.0474224	32083.2215608	16720.1983381	34944.0787448	99284.687666	45462.8602233	89631.0267488	82079.3779936	64113.2827221	36981.1226347	36863.468433	63446.8365922	63251.462056	56438.7766637	60965.8381748	111995.5511302	91410.0171486	95062.6665004	81776.3674838	67626.1322175	54415.3505716
ID_tryptophan_14	40948.0016731	50872.3217576	53146.1045249	56896.8359819	59218.6986788	70292.0837384	69172.1691577	85196.1054315	82151.7306687	97560.7694198	67195.8344898	74427.8549525	48530.1396247	52143.3417288	38891.2540099	57258.3176097	44420.7118689	52257.4245085	35148.655003	51930.1104158	62935.8482414	56950.4894078	75384.2121145	64519.9492216	15734.8842234	54120.4739009	46039.5166153	48926.3936817	50686.8497948	54471.6728254	43778.1657252	69375.4297306	54397.2240997	43123.9564501	72959.867323	51737.4978543	53110.8557814	36004.8277098	33460.663537	70826.2574641	70607.462615	68317.3348998	86600.4700905	83962.1667677	70483.8272486	109117.6644258	118141.863047	65772.8189761	52606.022603
ID_trans_4_hydroxyproline_97	3912.5502677	3999.0311424	3933.5595378	3054.2155937	7290.173657	3361.8179099	5254.1727491	3854.3855559	4860.338959	5239.1059303	6480.7222559	4227.7271213	4739.0124522	4340.3836768	7445.8439491	4512.6665475	4108.5531981	2909.8224156	4033.115397	1830.6171891	5865.9808513	3513.4907106	4205.3471155	10257.0304926	2723.0053964	5416.7455029	4475.2960975	6164.507233	5568.4705732	7645.0787978	7299.7865069	6130.8883498	6912.6600104	8850.380492	6192.9740909	5073.9879662	5075.6719675	2045.6428818	2559.4572445	4825.5020651	5618.7154707	6841.9396336	7014.8412992	5342.615267	2813.9401506	6008.0541307	7915.1404331	5513.4181852	5975.4355516
ID_tocopherol_gamma__4545	140.3362279	222.7100418	243.0415243	239.77915	136.7130784	193.1173777	359.5530202	272.5446482	350.0850623	374.9874766	342.7586321	688.438591	206.8992527	212.8711695	417.9998674	188.5416337	214.2314784	151.2270926	148.4976969	314.4414887	273.4064683	353.381405	326.7531423	106.0960469	188.0338924	146.1067896	70.6990678	377.3253486	125.542578	112.1824485	471.1063719	733.5248351	100.6811851	247.158649	498.6516848	125.0490988	94.646267	439.3213695	12.3500495	104.490631	183.8527193	109.9394998	136.2878209	372.5328553	422.4186834	346.2311863	329.8064676	173.6004517	689.781692
ID_tocopherol_alpha__72408	3477.3771986	4598.5888527	3053.5759789	3492.8183304	3264.1999357	6337.6459058	4339.5222294	4625.3952931	4421.4536898	6374.6222168	5245.3376516	5400.5376519	2819.3899508	4447.8722975	2503.385133	2307.5730385	2564.4108413	3549.7129433	1945.3079063	2616.639556	3078.4815067	4009.096825	3673.6981705	4138.4495768	1407.2968418	387.9312512	3496.719897	4695.6663716	4392.1161959	2327.4853208	1289.0272131	2177.028057	2193.3924872	2043.2889818	3890.3689794	3872.3044189	3061.3873993	5081.8740599	1129.7773285	1766.8423329	3219.1280511	2503.5674396	3942.4464376	4321.488406	2853.3071564	5073.7784999	5718.6694313	1939.1156803	2682.5907243
ID_threonine_34161	11334.2862373	11674.8582135	21521.0281862	16332.8270729	19479.9298251	25889.5588274	16146.1177163	33343.0312297	27094.7013243	20458.065944	22815.7291734	16293.7169444	22931.9931355	17664.031209	19554.1825398	21805.0103284	17114.6733201	18072.5336977	11708.134536	25491.0430376	26166.0314126	18396.6101925	17533.5418334	14670.7265958	10938.1471453	19989.0067542	17874.6448412	24360.2628602	15163.5621101	30396.5563607	25645.8291301	22516.6772654	21886.7202111	20787.2915605	21561.6432307	20903.075054	23199.8926292	9243.0620883	13933.7904089	21326.1911705	17956.7964541	19899.592604	19952.6379885	24653.9614816	16499.8131059	25472.6608919	20757.724401	23630.0500432	11680.0288756
ID_threonic_acid_172	3234.1739483	6227.336066	4277.2942669	4990.9339693	6769.3687653	3180.9564097	5096.2195818	3096.642074	2514.4753494	1919.1182191	1080.5040503	2932.5791111	2772.8180502	4498.7740523	3069.9150096	1281.7252579	11899.4441577	12174.9250687	4472.4766549	834.1566266	1272.4867804	1688.7435824	991.0908292	4203.2892187	1697.151005	1040.7139853	8761.4391703	5295.3122676	8352.6232048	2477.266138	3517.7795473	3485.1059172	4805.6916758	3184.9442669	5470.298012	5144.5676719	9931.0408299	2248.816575	1208.6793135	5614.254263	6931.5450597	5034.4122768	6033.8612645	1003.7181576	1316.3236708	2315.036687	1444.2427764	3994.9865248	4120.7427561
ID_threitol_770	291.7432253	214.7616757	436.926303	295.9988063	1095.2877236	454.24936	453.209087	357.1132274	258.4861651	452.6112629	291.9608395	228.9682043	259.2446982	311.9891921	463.3060271	81.6563781	182.4922517	234.644061	220.6630192	158.3533708	361.0700977	248.1462043	240.7045059	189.5356474	207.702132	921.7111042	239.6505332	787.3427111	1114.1847778	285.1460896	375.8243172	288.9442023	818.9406921	892.6551029	251.2356479	598.6728602	1165.8739185	262.7040026	878.2664904	271.8620029	270.53535	420.4025438	1661.9447145	273.3097717	700.2571728	420.1331372	613.6718994	172.7185803	452.4544185
ID_taurine_52024	117.7179568	155.6187734	101.669207	140.9643889	1001.4844558	36.543814	74.9900925	47.36908	846.1047994	1142.3157299	891.2914287	996.4433322	338.8930277	234.1874881	545.9312613	580.0850291	694.988203	718.7770213	910.2159376	314.8263728	283.1668484	328.787488	274.1780486	982.5904195	450.3415745	8429.3827159	504.1724177	570.944767	983.6372299	476.0654175	660.5633274	1314.9694935	376.3037241	1305.47749	1465.5799874	625.3834251	830.4021931	1505.0910623	1285.1825285	486.1941168	724.452679	1030.5310067	536.966162	580.1342698	847.699987	939.9338298	721.1039017	269.8635499	461.9845844
ID_tagatose_33981	NA	NA	NA	NA	1709.5921613	7228.446906	42998.358146	2289.8288449	34697.7257135	2926.3494823	3405.5743258	3179.8595259	11431.7397462	837.5473113	9234.6787636	484.0148563	NA	NA	NA	NA	2875.8808973	4443.812138	1423.6851153	8593.0196537	59441.3183881	3591.2529948	1635.3267609	4278.8171597	26444.9003716	1773.4617726	2263.317209	919.3645957	1662.9756047	2007.0374601	19731.8910811	10427.8133279	22983.7468852	7037.3858293	7294.0668839	3489.2996701	2196.1450707	3817.9178209	796.4110112	3314.9094879	5982.7699557	7809.6332182	2414.7710339	6115.2562017	2827.9235547
ID_sucrose_34176	306.6529896	63.3414399	75.237167	179.0916913	139.8759127	41.3257299	212.9308526	279.9131338	179.9374449	125.7909951	160.1381617	1067.3345199	107.6805668	152.1126976	3028.1152151	29.3006252	253.7845743	109.5785745	241.1918386	85.203225	136.7166674	128.1717073	168.5417346	36.9213629	55.3509651	79.1960032	178396.7904528	43.4235852	209.8943907	146.8234647	42.4375565	59.2133021	45.6832626	350.8169996	14.5857531	23.0131641	139.1819623	166.7111964	185.8371488	774.1208752	46.3912437	155.6281861	62.3603893	146.7282632	156.6514877	334.0499009	161.3682562	268.0086973	92.8963338
ID_succinic_acid_34190	360.7707932	565.1580054	336.14119	503.3476932	300.0723575	387.678481	554.3391887	632.9172754	316.6078754	367.4464118	384.5660073	228.7475239	242.4140763	234.7667333	265.0582009	236.0281714	472.245133	372.0450718	598.7679388	533.7674828	325.1447517	425.5412699	881.3088447	278.1507182	290.3045374	605.6177633	819.0930519	351.4475723	786.31067	329.0223429	267.0784117	352.9787798	370.8798815	298.5759241	410.5584313	411.2072614	476.9017782	1797.4867158	241.7948805	381.8852302	523.4083844	319.6430435	754.5234821	494.5953684	749.3497447	508.6875619	697.5664593	264.0690797	364.0876151
ID_stearic_acid_13	157395.919497	136022.6386646	81008.1073958	191023.8805461	101575.2910999	139391.163833	128436.8951283	159076.7867365	130977.083177	202132.5827018	136570.7494047	197110.0136831	114733.4774312	151657.0608352	120442.8175579	115872.3003938	110478.6144471	98720.1754618	90129.3913154	134426.0864335	107061.8237155	76975.0396257	88832.2137357	93399.7300181	201099.9764944	110364.334787	183535.404457	71052.288428	123947.6140022	96009.805761	118590.250419	128927.2074167	122632.1791856	153802.4179367	85373.6806552	236716.9190877	164381.2213661	163033.578403	92850.1449244	112566.1322365	81085.8372557	90489.1857374	93897.601983	165497.4463441	280165.6458052	190505.2120167	254784.024701	72402.6677527	116912.3080414
ID_serine_25	15548.0541554	26851.3777712	27850.1216619	26878.1469283	19431.1060525	42223.9293649	24965.4880465	54318.631564	34119.9493434	30864.3929539	30151.851609	30476.7238287	36528.039269	28357.188544	28255.2456031	24297.610298	30274.1258409	28071.9860438	22595.971832	39351.7579396	37981.5352883	25202.6245998	27005.8693177	21986.9318121	9237.8167452	25166.7134072	20959.293962	33420.8027594	24975.3330263	27735.4876263	28149.9565192	26490.5413563	7681.2508086	21914.0448368	29671.6607778	32985.3640742	30941.9011345	19919.4575464	17361.9970626	49730.6212147	29881.6944369	31669.4362896	32321.3636654	31338.7106964	32899.3705271	40307.8617072	36697.3388458	27273.7570059	24624.825416
ID_salicylic_acid_3063	76.8507531	166.2366129	102.3955648	182.40319	50.5862457	21.6039707	63.5903818	63.9481118	107.4712548	96.8012343	100.7138571	125.9168691	127.65725	76.7850203	77.7429424	65.2652086	86.1854206	77.4377311	230.463154	143.2703276	87.8582301	117.9829554	103.7713837	28.8136312	190.3934311	164.6429677	153.6895204	126.5944142	144.9379691	64.9905309	78.9493361	80.1286559	134.4681672	38.6021266	56.078121	172.376533	106.9912237	45.7820467	26.3129996	59.5188963	13.6572881	97.914016	61.955751	90.509708	110.4148916	117.7382774	95.0348644	71.0743301	63.8520756
ID_salicylaldehyde_31381	714.435495	881.2215251	239.7836425	1195.2219116	1501.0282273	363.1800987	207.8695519	283.378579	391.5946273	393.9181948	276.2563631	382.3796364	1826.3372479	1535.6248268	1595.9839024	1665.4772028	134.3664017	874.1105292	138.9355851	1385.3580736	2478.1344953	2056.7079613	1820.8181935	1026.3518043	398.3524171	1801.2045895	2045.074033	746.6320019	925.4044729	2038.7381848	1546.1197491	231.8939045	283.5174179	208.1581574	273.0394117	1247.1918533	1696.5616305	92.2729988	87.4596314	1000.0449867	973.9217903	1279.8330713	999.8099563	762.7801462	956.8409466	1270.7930189	1110.0745109	1384.5320608	856.3328919
ID_ribose_1662	2495.5218965	102.9061519	192.6347447	203.7034493	169.6103441	376.5210416	557.0158218	213.3633859	290.2657928	273.2176045	300.2809857	339.4160489	327.6295104	225.8923813	273.4179504	215.28878	145.7336369	98.2821795	130.3778766	565.8792494	296.3641178	281.4503947	234.7554071	881.6009226	516.0252464	386.088408	1085.760268	126.9419983	1025.0733899	835.925793	1148.3709257	911.0749406	436.6407548	266.8132317	289.5614787	120.3593067	211.0087949	74.933878	18.5049834	116.7986895	237.8016693	176.1153426	275.1618536	198.5626405	377.3215514	242.1657968	248.1094766	147.3506853	105.1863629
ID_ribonic_acid_1683	183.6264045	221.9869304	220.8761788	274.2882914	217.9827935	216.8199112	117.1786826	264.1169813	191.7314757	261.0301076	211.6558219	242.9672783	289.891867	371.063784	358.1185366	136.9446819	210.0466507	131.9856177	144.0331985	90.5803821	290.2888193	144.2229947	133.748138	201.9498424	132.3852333	200.7918717	97.7193719	206.2734299	270.4226175	208.1422182	331.1076291	136.6342345	82.7431471	65.1833045	48.7211278	174.2452792	156.2705171	30.3415267	35.2520089	127.2190666	149.6773257	135.6971624	295.2959731	137.5572631	182.2445377	202.6280419	285.0345313	95.5302829	85.2371243
ID_ribitol_66947	301.1134736	258.1631695	206.7666897	258.1302685	1999.3983723	1580.9616868	74.5497435	212.3283832	512.9649124	414.1911414	631.0774172	283.3701174	238.6661291	238.736358	209.142001	157.6469111	1063.0979735	121.0940657	1524.7850452	984.0740315	1174.8247885	1014.1251064	89.5946982	321.7765337	1440.9785283	158.8236916	111.857546	288.8620529	512.4744689	130.595411	2077.3382535	177.9352914	360.4532324	137.3622871	92.7674521	1626.0726992	382.1780547	45.1935434	58.5079513	2200.9731106	176.1962421	1991.3018951	565.4855303	1069.1288735	1214.1523067	1805.2756696	1727.9362911	1404.0667564	275.150296
ID_pyruvic_acid_583	2325.355961	623.2023641	230.9673724	283.94057	953.3821036	7042.927379	1922.9952466	1798.8694851	32.1418811	19538.3487854	101.2118798	18453.1724086	2241.748511	2552.1432333	1933.616827	1765.5619907	83.2890371	40.521756	197.6887629	256.4329691	109.9124001	25373.3952958	548.4895666	2828.4918029	5200.3321299	26618.8044906	131.8348187	673.7651502	616.2693407	1883.4486406	2117.448868	2701.175422	1085.4447274	511.5179848	785.5427526	51.9263708	98.6013232	36160.2794213	407.1397155	2133.5961273	2063.5559035	1007.7007814	2288.5295639	1640.895484	1361.1676298	685.8767784	535.820699	1157.2534585	1863.3052002
ID_pseudo_uridine_47203	1115.4793076	1215.7069983	1068.033613	1317.4594636	1031.3500795	1849.5012886	1845.7895961	1817.6880576	1276.0347044	1615.4684445	1394.0404732	1569.8356285	896.7251103	1067.0971472	974.3528136	764.105341	916.210284	662.4621436	1086.3039128	911.4090678	1014.8302557	1015.0961002	1359.2149467	1623.8408364	1268.578347	1095.3051615	1849.1677216	1423.8171848	2118.9593279	1129.3630751	1495.977755	1462.0246602	1879.5799781	1484.3238325	2135.1363602	1132.1066666	985.4293953	1213.9820691	968.4150891	1450.1436338	1793.834273	1274.688373	2045.791758	1564.6787902	2241.8005802	1958.0810342	2597.3596456	849.1426433	1494.0447569
ID_propane_1_3_diol_NIST_282	1043.6174886	1072.5420684	857.405058	858.4412101	1074.562614	3006.5241537	1996.6806115	2287.0172485	946.0628943	1106.4138684	1057.6857764	978.3927371	1179.9096252	1226.7249747	1124.9841213	1068.2829288	1064.9025161	1026.3265607	1363.7008751	1347.0079631	1448.1900817	1476.9310637	1481.2375479	742.5738938	2095.8484857	1375.3372713	1032.7077021	697.6474611	1147.5785349	1423.6630538	1674.2841304	1672.0743432	615.9751662	898.482107	939.7395217	797.0948253	809.9253462	1528.6212863	1145.9442045	1725.5176499	2200.3238243	1123.8600424	2407.0775147	1697.5582326	2656.6070624	2628.9117609	2640.3855768	1903.9013835	1871.406202
ID_proline_68068	59633.9952836	51160.0454987	133090.7871685	54761.6174655	119217.8074367	68027.9237924	130065.3721998	76012.7390726	104020.4917041	92376.2956629	98169.606654	87811.1443064	116900.579179	96661.7271404	107305.7759057	109410.507357	43735.7691817	83574.5128004	59121.497176	89913.2778426	90645.7336277	114578.1410308	74537.9344705	82104.1814702	22404.9012203	76983.3789305	80353.3172508	204719.2033613	142408.4358406	48189.1505038	65825.6624661	52503.8459006	118375.9523153	102627.6223914	103285.4419607	68892.9554808	105041.8375757	60164.6287634	91259.6204036	58105.0617145	50067.8148683	109982.3048164	56572.2391316	122396.5500142	42362.2088231	54443.8045098	55037.2726185	105864.8024503	74032.9761321
ID_piperidone_34023	143.5758571	115.9780542	1031.211973	196.7904602	458.4411739	568.8222289	1574.5418051	113.5077751	552.7871797	266.9002463	952.9706026	100.2846733	406.9001415	594.1567101	386.091071	111.7156569	30.2172016	18.2952906	33.3435357	112.2783806	131.9614285	1243.0311962	249.3675265	53.5015612	244.8043706	88.2197686	179.6633594	413.8053305	68.742485	301.3550199	92.8612375	271.7923445	147.6579967	100.424574	115.1366562	37.073484	10.6104766	46.2995676	27.2661137	114.6638998	642.8528419	57.7879721	80.4405062	974.3876579	97.2620958	174.7095687	581.8458296	95.5638661	85.6996105
ID_pipecolinic_acid_2448	256.9687315	165.5792662	297.0008912	269.9805077	530.2513787	177.0937369	253.1237153	78.412471	974.2359697	572.109194	459.3400152	329.772305	352.7922279	322.6081561	513.1151719	315.0591613	141.1109394	173.7443247	163.3433467	298.0934485	438.9908612	388.1206669	261.9524104	272.4923028	105.8324304	180.9555859	208.1426639	151.3817489	386.008797	446.3813083	190.5113355	149.0066863	112.4679126	66.2148549	110.0758884	219.4060398	209.2450173	434.108146	48.153223	300.3018264	225.5231533	476.1109599	254.5540056	425.9011735	533.5541296	544.7648336	565.5031605	449.131297	445.7203473
ID_phosphoethanolamine_41988	310.9911822	63.3496932	39.6173769	417.4831028	89.2987219	52.1152116	89.4951696	126.9701986	65.6582455	153.7912033	84.3128124	68.6549528	74.5958717	36.7702762	40.4691055	50.0774387	31.7160455	61.921805	53.2847129	331.6222727	79.3360117	91.3028123	80.2285686	84.9168059	97.3389018	476.2310233	65.5249838	30.7219484	103.7921598	60.1111568	90.9093091	120.6891278	77.1978745	45.7862683	94.2295991	58.5526075	60.3431399	13.1918981	31.2601985	60.4203045	79.4035787	109.9301103	47.5314798	60.2127261	84.9063343	59.1536934	67.2121271	78.0168681	77.1935003
ID_phosphate_4	18373.6576461	19523.3676571	15720.7853578	17732.9887977	17404.1149007	27812.6113986	30032.9209043	37432.0213263	26982.2750108	30183.8952648	32037.7533413	26164.5463264	21667.8567696	13198.2198828	18966.3999708	26373.1048433	24327.8639138	23168.4296082	29453.0870622	24253.8415322	19415.9188499	13630.3878272	27869.8223871	13839.5125472	14818.6742302	54624.2009436	28892.4786039	27774.3530611	28947.8656926	30900.9388359	36891.1144513	43456.4506439	23218.6970685	14675.5737482	19510.480116	20452.2193517	21307.903581	20931.2906547	18763.8762969	15995.2366476	18905.1728484	14573.0713776	23461.7343216	25625.2617738	38207.7589139	35976.7100023	43901.4994858	15268.0460095	21928.4503564
ID_phenylethylamine_2005	111.3905841	97.57898	168.6749526	123.1647097	95.1079108	392.2240934	451.9031077	264.2336863	110.3214477	111.8205269	129.9820957	222.9594536	60.1498183	49.9839818	61.4620679	35.3175467	184.2499421	151.1188228	90.673604	157.8013239	73.899298	143.6727343	97.6837612	217.5470775	64.9488533	61.1860472	69.4424373	226.2573738	260.0170655	53.8269749	278.9433672	147.3619685	111.498882	71.3496598	91.9431067	108.1668855	91.5476464	258.4959012	20.0119003	133.5072	178.6382666	379.5329517	222.4325276	82.1000783	286.9676632	277.7285726	150.9025649	73.2886362	197.5029563
ID_phenylalanine_33	9027.4089275	11370.9131812	16634.5655471	14593.6129195	19281.1080402	32269.8914872	21067.803542	26441.8888874	24049.9670932	30711.4176915	18203.2242812	28964.8999233	19093.5476158	19001.9800829	14311.6026031	18276.9962437	13221.5779323	17827.1533087	18111.8782948	20306.6192036	15628.7267923	22063.431584	22652.6811386	10568.175849	5784.551653	19597.3926995	16461.5559612	19361.9390358	20878.4674377	12161.6004481	13304.711145	13350.6484649	24854.1760783	12463.9629377	22708.8427758	17381.2993613	16026.2589638	10750.1385939	14453.5587185	21900.1477752	18800.8277686	24081.0720291	17952.2012218	21542.5115776	30714.5273021	28764.2641487	18667.6589833	15996.9551234	17922.2295553
ID_pelargonic_acid_50	2587.5753133	3032.6963932	2270.5636429	2739.0223797	2230.8852998	8511.3233712	7480.1830579	7195.6894311	7171.8755353	5034.7793542	3329.0616786	5736.2659616	3372.3389926	2865.6005612	3301.5614448	3252.5424131	2074.6970331	4302.5676514	2490.7740506	3441.9533597	3101.9850376	2643.4675705	3053.4247521	2947.8028213	2735.8815855	3460.1101055	5082.9951327	5198.0692041	5240.7445424	2978.1361501	3775.2840214	4265.1249864	8255.2247279	5694.4554357	8430.6885425	2267.6480513	4509.5332831	1442.5345204	3003.1518723	3358.2448917	5128.5501739	2850.9604097	32937.5192274	3598.3405596	10056.0214387	13139.8868342	3695.5738135	2628.3982659	2162.4318958
ID_palmitoleic_acid_96	7224.0406481	2815.8392728	373.369846	6531.4771987	1399.1285487	1836.1937902	87.1475095	555.6547875	1413.3909325	2079.1088597	2824.3773036	14630.1704336	959.7359469	5265.5813695	764.8892232	1573.1633077	2999.9219264	2185.4635556	1978.7499534	2412.6572991	1782.9268655	723.9651167	2008.2854547	1928.467793	2553.8524163	108.2372681	4720.9926688	275.7491842	3222.8708847	645.4225329	674.6099024	246.8521898	630.3140666	783.8104318	550.3983148	965.3192129	1565.158782	1770.1846041	7281.5141351	1167.1569473	599.2085623	66.5083277	677.0357984	196.6869203	299.1346874	229.5113334	8735.0456146	364.9966327	1219.9202411
ID_palmitic_acid_11	28241.7547274	22064.4418397	11585.1028804	34601.8421336	21276.7112422	25800.3955835	21325.9825526	26188.8088329	23236.8652609	32779.0305293	26798.8432758	51528.7365478	16563.6741624	27626.0258784	17855.3740677	18330.8562352	20001.4855445	19217.6066433	14983.3509186	25331.8986398	20894.2661428	13882.7929841	16944.8820299	24552.3639591	39952.7786863	18392.5394413	41336.1806805	15049.7374692	25281.2909758	15743.5202214	20831.9160079	21426.3874603	26404.8659495	29659.9899707	21676.8824052	31379.4675519	23431.7183201	27572.8988885	19031.5667791	22123.5755022	17897.1898224	16779.9092332	19230.0985766	19902.3205714	34559.4505895	23780.7103809	47471.2249212	13260.9563741	22078.2620781
ID_oxoproline_34039	24810.6962697	30088.7228893	28602.0337561	42180.9326499	70287.7493503	39346.8746619	26032.6501662	29378.7359706	28340.2725498	32138.7643847	24541.5603471	35313.8110935	25096.7467211	25085.6524579	23010.7018773	21436.9038872	52068.6790059	47476.3213994	46038.3031753	26902.4879932	19256.6996026	20089.0850489	17493.4226307	35504.5022906	10901.0113095	21362.4379812	31690.924015	44229.6137683	43011.918201	18801.9600364	22263.8672821	23356.1140783	57478.3976542	49899.1125277	90865.6242394	47518.9757045	56224.0528114	18044.2131639	13821.6646016	131230.357943	89664.2746696	132961.3633025	150346.4780657	20050.7808144	23785.2387108	25064.5480527	27656.6845145	120456.8851017	107042.6058271
ID_ornithine_46167	748.9693977	467.2111645	673.6229622	702.269247	850.7636254	1220.1701358	611.2865329	1080.1919	356.2880211	418.1629203	244.5828056	346.5290737	2617.9765286	2376.5553146	1612.7856508	1642.7299857	414.9105904	546.7391507	293.0100153	459.7277656	1143.3929151	1152.1526453	822.4620078	3074.4827122	785.5218212	1291.1823213	601.9292636	951.0822707	703.7290931	1048.2762462	1154.6712707	649.6494915	1553.2664898	698.7150766	649.9905314	1117.7506414	784.5068213	265.9984225	432.3947054	726.8383029	426.3712599	553.4698276	638.0950489	930.6917001	1216.9659208	1157.7202428	903.8704367	485.6286606	388.353745
ID_oleic_acid_43	5124.8806679	3175.3425974	868.9113394	7875.3940575	2678.4915056	3776.7891385	2363.3734528	5252.4893509	1837.2357734	3569.8489076	4179.460526	14691.0683804	833.7203149	5505.3215637	2692.8433431	1598.4756649	3859.8745521	3034.8560143	2508.8125084	3470.0805442	3198.3695085	1155.1142765	1834.5918288	4813.520545	1928.3737586	2370.8149197	10674.3661598	2485.8293679	3987.0216178	2264.2475774	3313.9461711	3748.2793928	1852.5417759	3815.6486035	4419.4215654	1842.0869029	1821.6936776	4025.9602509	5667.6675192	1768.0414664	2937.35255	1139.4913332	2846.4124282	1144.0184818	4842.0871281	1135.3722974	18370.6531949	782.1216334	2416.304153
ID_oleamide_NIST_20961	87.6425508	45.3344419	96.9470471	138.5112956	69.3542703	290.5768005	185.7820779	198.4746266	182.8896468	238.8406437	181.8818617	165.1446647	131.9325788	148.5181741	140.4475661	114.7047734	91.309556	87.6267877	51.7252944	93.4250869	96.9767173	154.4082101	51.712045	117.652496	126.9239849	210.7745739	171.0454308	141.340776	156.9679403	59.7435567	60.7482521	57.8362401	190.0827923	56.1240804	131.5071902	200.1716973	217.3529876	476.8181371	69.1616109	97.9268057	140.5521207	111.64058	87.9156267	107.2762481	138.398899	172.5195177	111.0681521	106.9324951	138.0408432
ID_octanol_NIST_49382	335.0906586	317.0921245	265.1564877	293.3286863	169.8266562	415.5549683	289.3278063	282.8318097	333.6895179	430.9900872	394.1414517	474.2527534	166.3264735	162.0527626	140.0364018	124.3865318	179.5538659	165.4751867	195.7038911	306.3521862	604.7015318	663.4961695	598.9233284	184.5828869	496.0080626	378.1438048	340.4611209	250.4721839	238.7607885	311.4029301	397.6489603	354.8546183	1163.7274544	417.3011716	242.5167108	251.5154938	306.963741	6.9060501	144.365891	319.603487	354.1224971	169.5920868	365.62671	221.175341	372.1933654	241.376142	418.9339701	281.8077466	267.5062475
ID_octadecanol_997	240.4097946	173.3585721	170.5671395	252.9382102	127.3961231	438.4108522	353.6175982	396.2910367	278.3004306	228.2261272	190.5739249	224.5380911	190.8484763	271.7429888	224.582914	166.604494	96.2081736	268.3048646	54.7692342	169.1988124	233.7356595	244.1283747	272.0442799	133.1076699	375.6604469	312.3277124	270.8762709	249.6304782	341.4867165	187.0874603	285.5390397	223.9935778	279.0197368	147.2802339	50.4761007	219.9093594	329.4071802	268.0176944	206.0033419	1642.4602679	96.0414871	179.3140036	164.8342347	254.220887	336.7724524	371.9295854	413.7454157	475.8307935	191.986266
ID_nornicotine_16943	474.3887363	223.684913	139.4370689	326.9786068	174.7221776	241.9071793	121.9057089	32.4154065	190.5449915	253.6972086	186.0255035	245.7665427	165.91914	149.1578731	167.1286669	66.7157975	58.8252319	85.6932847	101.0134446	310.6217335	160.8464351	189.1359354	224.5168839	327.9840795	130.1444813	190.1151977	119.9033939	96.1960165	150.7188268	85.9405636	125.5695409	68.2807125	122.3750091	205.4511997	92.753283	76.2987226	132.1662674	97.1967342	117.0761695	77.9390061	71.2914817	120.9395734	174.4980653	142.5146398	96.3570946	125.0409817	92.5289364	92.6525098	128.1959784
ID_N_methylalanine_35	11625.5064297	6285.5026505	10295.6464867	11766.9838518	10837.2523507	7522.5678421	10716.7465246	9126.03791	13717.3779834	24725.588794	16729.5081819	20753.8096842	12353.0544437	15854.590034	14090.1804576	15958.0844661	12064.4346658	10981.3417818	10052.9050391	18469.3246547	11223.014962	12665.3014509	24104.6045128	5142.415059	3863.4403394	13134.3778517	9625.0037055	12852.24079	7503.2892708	13041.6337961	13080.5749922	17899.3575964	8115.6772843	9045.5343006	16589.1838495	12584.0816163	14488.7120706	13067.9151855	21679.088017	6975.8288251	8754.0759864	7079.3631981	8803.8675512	7863.6437643	8553.1596429	11811.2151002	14913.0559102	6879.8705967	12715.5209987
ID_N_acetylmannosamine_3244	143.9760622	95.2345837	56.5888117	88.7600154	112.5436195	118.8562572	47.9393258	65.1837551	119.4658877	105.5278367	136.3895911	108.5129549	72.5464463	44.2315658	59.0391328	51.1194708	32.6756077	48.9927748	29.909523	85.8424101	38.8145447	79.8574263	51.4884124	108.6818857	139.2377759	47.770861	59.679914	58.2380821	122.6995464	59.9732148	55.441987	52.6642587	162.4002502	105.0227955	130.316467	123.907045	92.9329768	29.5786965	64.6416073	66.2021718	54.8140429	62.3954957	99.7477516	95.6820346	71.4944396	77.8661189	80.1413656	58.4796442	63.2798796
ID_myo_inositol_24347	7162.0989442	9834.7553408	8081.7332942	8334.7568165	9803.7236529	13172.1528877	11709.9953881	11544.2304518	7487.5513291	12511.9489866	9703.4099143	7595.1198223	8355.7400586	7119.6676339	8355.4288132	4502.2229594	5563.4124473	6456.0828569	7644.351463	4084.5429547	7550.8142883	6475.6748342	5643.5470429	19077.7222113	9236.9677751	12624.2559443	8078.5081607	11047.4633923	15305.4287473	13023.8054501	13408.3599015	13855.1457241	10651.2526541	8128.6060151	11152.7260544	11057.3962454	7355.8518319	6500.3925608	1022.2242925	9830.6426683	11608.9943489	10633.3198141	17065.3577035	9849.0733062	14222.7181534	13081.0776908	13765.3825795	7271.5946753	12575.4773976
ID_methyltetrahydrophenanthrenon	676.9969508	837.027926	608.4643394	637.4355659	957.8022214	669.2562725	561.4694717	506.192441	1955.8330252	2570.5962548	1068.626683	2814.7300017	1444.2531951	962.8821052	639.2018401	447.2959243	279.5406019	198.8503391	209.4042266	446.1604468	588.892771	614.8256489	1080.255795	461.3365332	469.9153139	446.5682403	560.5194443	484.2328375	552.9993225	545.1779033	1211.6127017	1858.8894891	843.1693506	630.4305335	562.6463615	661.2012867	295.7483556	511.8956901	438.2595907	496.1885071	1406.0041622	1349.1597291	1158.2091564	676.6636793	1075.1896185	1021.0014467	720.2469596	337.5649935	646.19439
ID_methionine_sulfoxide_1678	812.4846908	788.2246609	2232.979351	1627.0436105	1269.9392474	1636.6622043	1707.7372521	1780.4614806	2465.092921	1460.155075	1513.2449037	1097.9291328	1370.5466195	828.6591177	1357.7548235	1133.0508334	3426.3021098	1132.9146616	1679.3136596	695.841577	2490.6255779	5438.8093309	3535.7618582	2419.6964649	348.1264269	1315.5176815	3674.0765374	1057.576549	2025.039909	1761.0705177	2052.7847056	793.2245266	915.7822284	290.5313167	3395.6265139	2968.1072287	1628.1726983	1562.207508	272.4970289	1096.0904681	1534.2211681	1284.8242502	1713.8422276	1164.9389847	1240.1356037	1588.6253472	1259.4200703	1091.9173275	721.923911
ID_methionine_45	2122.9624557	2020.4531848	4501.8804431	1746.8112146	5120.030312	2181.3570032	3439.3595133	3209.9136012	5513.0675583	3273.8436777	6191.5393826	5100.4981451	254.6156908	252.1512047	201.250179	205.6156758	2741.0215969	5038.8088087	2518.1918396	4900.8808902	1768.8465574	1102.7663775	2812.6941725	251.5347212	642.3239831	6830.6974506	3123.8749866	4918.2060828	3497.1597417	162.4757614	168.5109819	168.8823839	308.0320956	269.9723022	250.568061	4114.7282659	3306.1253484	103.4933529	76.9672956	3610.9631961	3258.4498752	4120.7758229	2010.3513727	5511.6592289	1738.226459	3277.0386674	2883.5235621	5424.863616	3353.6870307
ID_methanolphosphate_5393	1049.4321925	1042.5246339	893.8172632	988.4907771	843.5846591	1026.5914245	211.7168798	1105.9850084	1945.0477239	2236.1288961	1940.3791193	2242.2530999	1626.2348796	1460.1711276	1649.7256201	1489.9855217	1630.0890556	1680.6719527	374.1119247	2397.477882	1837.0720254	1178.189293	613.0207542	711.0299934	94.7247356	513.4841486	859.500552	273.9851735	680.2984623	721.6524507	973.1004951	1020.4265301	1151.9889587	1070.5391629	1406.9952992	1508.2438041	366.0806736	94.0735049	53.2888736	1191.5515366	1335.5777528	404.5501667	1725.6160432	1740.1115665	1097.0206364	393.2066148	1565.2318535	1702.9524204	1971.4216319
ID_maltose_1979	302.3562778	450.093384	171.9249192	337.5420251	226.1551387	316.7588241	587.1368846	590.0470515	853.470959	393.1983737	1081.0432307	263.2499705	195.6830417	825.7865779	2321.93442	191.3288244	75.9679892	292.8364804	165.7076283	1662.7409757	398.0890357	245.1997816	501.7816792	203.9398348	413.7211237	1058.1542116	335.8324053	175.2461609	188.6928347	477.9006701	309.3220481	976.1534655	352.181416	210.2742086	340.198578	260.3358964	52.0622277	340.412255	13.5826277	1945.6752147	300.8960236	247.4683802	278.8919923	995.9630889	230.1326365	264.4933374	218.2630085	187.0968913	581.3246087
ID_malic_acid_1391	291.4658478	369.2477531	281.5638155	166.2110559	326.2266492	440.3351569	830.2188716	548.8411283	469.4652394	535.4195718	662.3540819	387.021952	273.268176	322.7061057	346.1311878	241.8690266	225.6105508	195.3998369	522.8377343	391.0743162	301.051014	359.1864802	209.2292869	409.4131552	583.2347985	421.1476191	546.7955253	328.5913027	446.7057487	399.667633	392.087336	450.1208636	549.7306375	551.5197601	612.2544927	319.7502149	244.3325886	362.9248974	373.7718405	481.249863	441.2174527	509.0322493	250.5763356	383.6492444	636.3688353	551.6885279	350.9292305	276.2891432	759.5827751
ID_maleimide_1743	353.4189231	342.2723345	185.1454406	350.8985979	153.8847826	240.6803915	118.7778363	233.3435583	255.2167848	373.9653995	297.4866159	394.361155	99.4471681	37.277339	40.9715006	157.6139477	214.4135117	195.6524425	207.1844111	415.3232393	372.9153936	590.3246528	792.6507348	309.4579657	101.7890592	204.2735776	227.0737415	426.089177	293.7336427	408.695451	418.7107102	380.9242983	447.424952	271.7210092	794.8203231	130.5517289	157.567168	20.2339499	160.9519004	179.2863511	339.7385457	255.7836321	757.6786469	270.4402109	382.8392351	254.1863778	460.1206158	166.1466464	213.5460554
ID_lyxitol_233	1147.3488212	1207.1868127	1210.4792502	957.8851731	1634.0139276	1410.8789381	2270.3657379	2039.6583917	1398.8344443	2146.006364	1966.5472313	1576.3157676	1607.7613106	1448.5021	1542.4180996	1055.9016776	838.0571409	1153.6795477	1180.0009829	815.9501689	1517.2177103	1303.4574403	1016.2432333	1293.0494693	1201.0106721	1160.6218574	1523.6693703	2213.2118785	2507.3551552	1177.834553	1762.0984702	1361.7502526	2040.4515655	1842.9345609	1555.0559745	1419.6743846	1177.7517687	1029.4932399	667.1282293	1844.7651196	2017.9333715	1623.7401412	2527.3271511	1334.3562589	1489.5258013	2159.2876129	2113.5391818	1170.0180361	3134.5465231
ID_lysine_64529	31242.8173366	25897.2377257	50508.2638887	42609.4923046	59832.6241186	73608.7281249	51828.8320079	80046.500037	60908.8064163	62929.6857701	50615.6589138	56849.2924067	24237.9788069	27064.6094663	21653.4496926	24855.0155679	29388.7513646	51083.66839	39290.0505322	67861.7249212	63291.4512904	69126.6368079	75514.2749322	71072.3870896	36209.3323859	93372.9069945	39962.5655807	34570.2659742	42261.0979922	45320.3546931	34671.083167	46785.1414885	22058.0891447	34673.6551659	50390.8802489	68276.7030787	54572.3485825	29265.2214914	48365.3012126	61702.6326441	41536.7221299	72476.8443376	54124.2179152	92532.7403874	70548.9135149	107381.1959187	70175.791856	67967.2444689	38697.2573244
ID_linoleic_acid_165	1323.232374	979.6404238	419.9761607	1411.8361657	671.7352705	1356.630298	715.681122	1908.3881357	634.8960268	1090.4460283	1346.2302445	2688.494544	364.629143	1852.1601241	546.7520776	351.1048158	1181.1849208	1015.7051748	972.3033981	467.7216399	881.6541309	479.5422703	389.8255111	1358.7517315	157.6075114	685.1604744	3334.0754049	854.614681	1275.7446315	647.2452894	1146.4971749	1598.823715	882.6349659	1119.718564	1396.1770898	868.2904888	536.2258311	1144.1652326	1178.9099251	706.5299757	1291.2996987	644.5053752	1081.3084666	443.9791747	1674.5974579	489.8338741	5078.9209609	301.5333766	1632.0881895
ID_levoglucosan_3169	168.8055344	156.2673262	124.4366365	270.0896066	121.4599843	52.2001205	143.0992446	32.8951341	120.2435436	152.0949887	173.6945148	146.9804954	57.1440279	54.4467456	571.2889779	49.0674096	29.4348546	55.0462421	123.7409836	63.6179206	216.3979281	302.6560845	239.7104797	50.6097246	78.6160318	78.0315685	841.6030195	42.8846711	101.7573303	162.1530048	118.812348	114.4917545	400.0137931	367.4959311	434.7037165	53.882116	76.8376316	64.5465085	21.508521	22.0898048	36.9061371	107.6064271	107.2782059	87.7973551	129.8777686	136.3519835	84.5429626	50.205444	110.7185046
ID_leucine_4754	53280.0018719	51609.9755435	120179.564679	66141.3515782	110273.7430675	51698.1570523	87706.7946657	73179.9661388	99819.9323811	100513.9311625	66708.5674099	114635.9501416	70688.8957299	82002.4721355	61585.5049272	108843.1506888	52130.1539877	79256.327661	61131.7903581	118763.3131248	66648.3198159	84192.8386917	109716.2203268	46164.9781333	21202.2838049	82301.1952201	56300.9508028	87794.8173086	49663.7343287	89985.5844244	69872.6417346	72186.8536368	79127.3582646	54574.247697	81516.5921348	87524.6767341	61384.318785	50344.9226101	98955.1967577	66098.3162765	58831.9940582	95884.7640961	42434.3113353	100924.2555029	60576.3895566	65862.1608489	60555.2990933	81525.624495	78297.9316758
ID_lauric_acid_49	11249.9655386	6437.0153318	977.8701794	3594.1590316	988.95352	2653.1458893	2328.349642	2076.3649789	2290.9502004	2423.9690685	4335.3716382	9214.5757502	2393.5987567	5599.6149179	4304.4503462	3427.5672704	4365.3985359	4194.0410653	37144.6559281	6518.6576221	3598.841351	2755.5392163	5905.6240504	6308.0627584	2053.0141699	1946.9996894	2827.5600502	2088.5632871	3825.8212969	1567.4334434	7297.6001452	11277.5335623	2352.6272746	6175.9334813	2306.665662	7553.6486218	3354.9679436	3068.1510206	2907.9622436	1722.2693063	6631.1626151	1269.4424229	6007.0903274	1270.2736205	3299.1586645	3037.1894492	12877.0019596	1394.3209939	3027.9329851
ID_lactulose_6432	965.3138001	1067.3569652	305.2961812	133.0252441	78.5433419	432.5426262	184.4781268	968.88263	211.9676047	246.6710317	443.999572	265.865705	61.7271892	92.1512254	966.9027351	298.6466941	47.9328723	74.816633	1583.8858685	845.636473	100.7492169	205.589407	487.8098863	1411.0417619	108.8035714	214.6978438	214.1301774	112.4524733	685.525795	53.7358577	1469.3458599	1972.5860553	851.1780214	49.9382153	1671.8382301	87.5387576	77.6916897	67.148699	201.4364115	1704.2425923	29.1895721	108.9622273	331.2540654	421.3886964	300.1058138	698.3602604	304.0509578	51.2515952	161.1039803
ID_lactose_4771	177.2182589	186.0990996	52.9656702	133.2744798	224.3654658	130.9017347	59.6240681	223.2514865	180.0632873	186.1885948	140.5431301	157.6955375	105.8127854	70.8698109	35.9165916	65.4061429	35.9571659	70.0877112	80.2207144	213.7603966	152.2183234	72.7190298	117.5816672	69.6338206	184.5369453	97.8676264	261.3814464	85.5948382	100.6642946	257.8744656	101.9024244	116.0738205	246.9286714	125.0186469	45.0370897	80.1621349	165.4940885	118.5057936	43.6766419	255.7337888	104.3349948	210.2142466	109.5018935	78.4363296	91.1789262	191.3831433	155.3264035	108.5315322	110.3664075
ID_lactic_acid_80	88912.1540044	160055.5147645	109078.6954837	95599.4470223	36416.0116941	197946.124417	99197.5764745	79225.88025	111926.5644342	76424.6919165	206579.6262742	53505.2659051	198073.7592317	151508.0756513	257534.3533948	103203.1115247	152000.5598817	93916.6545572	219173.9043426	32448.6497893	120129.5120647	111787.7867617	57299.5371776	21181.0513548	75410.3622672	98140.5409735	69472.8954681	87344.2259599	113632.134346	215102.9707736	95309.3189265	110838.1656076	130854.2657548	35351.8360518	113078.4530734	35609.3899628	80607.3463806	51695.9804827	59363.4549785	52193.6255949	99380.1698731	12819.6084376	66232.0332416	101013.5067607	184242.2622245	111936.862176	88839.2109909	107884.3775093	176011.6001796
ID_lactamide_415	216.3968071	318.8124318	329.6396936	325.1316918	473.7067745	187.3794606	60.7802791	64.7954422	290.6528997	216.4496036	400.8306198	221.3605325	85.9934208	116.3533963	231.1393498	147.4262405	127.8082779	52.3975762	178.6561811	107.9366837	278.4764559	230.9396636	154.9905254	112.4550389	101.1309007	402.2710013	197.8130842	211.3866744	268.4110644	248.1648254	218.8586668	232.7429416	320.6449179	117.4866093	121.7588227	101.6298994	156.8846964	27.0210657	5.6246054	1095.8046265	1422.1466991	876.0295434	460.6432683	206.4540243	244.6404494	249.6521423	200.2898338	1447.2947321	2236.7911518
ID_itaconic_acid_101725	2625.4838992	3075.7080759	2553.5655298	2277.3841373	2312.6409484	3126.7914175	1720.2191768	1759.4594479	2837.2087387	3559.8356316	3096.2618956	3449.4568754	1928.6636422	3018.1769048	4616.6020932	4475.196884	927.2420627	811.396883	1701.2832637	1968.2622199	4468.4450942	5430.9780887	5492.6816265	2360.065026	6204.2116283	2315.9813145	4984.923711	2342.7339381	4133.9006515	2395.53757	2936.043708	3905.9004717	10532.5742265	1816.6767881	10274.1870745	1610.633127	1106.0515867	12394.8545058	441.883237	1306.8368158	4420.8956648	849.5685229	5319.4392496	3523.9822057	1680.6775983	1272.8906709	3343.5655027	3277.9402122	3317.7828061
ID_isothreonic_acid_1679	443.6703482	139.8929918	433.2057733	439.8456005	509.6930271	692.7115892	629.6037333	542.9005615	639.9281865	604.277662	663.7368932	679.2541963	428.8036541	390.7298602	499.6117614	306.2820789	426.8375273	284.7664066	472.8516115	294.5542155	406.2916012	436.8366894	372.0419434	549.8942924	373.4970551	532.8007347	572.0908667	737.1339348	750.8008991	499.9597721	547.5823185	500.6905427	887.2210365	772.5140548	751.3997903	463.8689318	527.0969452	363.7862569	313.332097	509.9124435	660.8156696	476.929759	1172.4627273	463.8686149	670.0385853	787.5769754	766.0923309	509.3716578	506.2802208
ID_isoleucine_15	26608.576648	28075.775468	66498.3205419	34549.1562863	68570.1786167	49828.8239248	54820.2692066	79313.9140398	45401.3324775	52499.9852479	36436.175647	67580.7359461	39943.7135044	45785.8901045	33120.0213775	60194.9607893	30822.5928827	47450.7172719	36852.0183274	82017.1662448	41465.9794042	46695.2235715	66956.8528828	28404.6841468	20191.8106239	61786.2289731	34104.4572355	55347.8563898	33855.5206115	52468.39784	54900.8080587	51734.5256388	65428.7712687	38334.8531451	60609.9431037	57696.3080703	33911.155389	28473.7965732	50633.3611667	46799.0159995	44018.0952927	49493.1466934	30658.1377124	59894.2330582	53471.3630537	52370.1654427	39219.3342444	49514.4623899	46398.1031617
ID_isoheptadecanoic_acid_NIST_46	729.5569512	522.1276533	314.4952572	820.9694148	401.4115983	552.5581073	379.1674911	432.9350208	569.4004078	672.4419578	433.8169471	1353.6900795	661.3061354	570.5996285	377.6638391	528.0848426	525.6433527	448.8996571	323.9362749	872.1283689	430.1224297	273.5263332	423.079769	534.1041523	28658.0665764	1451.3781673	693.0456871	309.7768583	532.6162227	230.6861578	333.0210793	250.2647815	473.3852053	277.593675	316.8800283	737.4849717	613.219872	668.1175215	127.9469283	353.3099819	201.3952095	328.2716928	330.2507983	456.8668112	636.6189262	508.2047712	696.5462834	252.2733035	342.2398559
ID_inosine_1728	146.9044399	100.8509257	93.986136	80.2983984	133.4013882	106.684414	98.4685845	22.5689156	101.0617807	158.8184948	77.7363342	127.7039319	27.1039546	36.1445471	72.312742	49.2208461	20.9511955	50.7290739	57.3113308	115.5075458	67.0828556	87.311768	72.6166971	108.1553644	90.9083859	395.2438049	51.6363146	38.9660431	55.8267424	51.7145783	35.8007774	115.3524787	131.6401783	55.6986924	58.7217142	35.9356281	18.4695025	75.6883998	59.6186343	66.1305453	63.1178349	57.1581883	44.0828267	96.1372615	98.0826976	83.6717129	107.6571738	59.1002645	95.1609958
ID_indoxyl_sulfate_31543	123.9268315	108.6332507	100.058753	90.7509297	163.2016599	609.5875635	335.5405921	199.3701071	160.6836601	308.4249028	402.9568686	176.5948234	70.4620215	136.8117952	200.2350597	95.9697837	113.815845	85.3618708	293.8238371	171.7338274	163.0494248	191.4099484	145.0083776	139.1816232	97.5817658	267.0680129	263.7923201	134.3413801	185.1169006	147.7294054	142.6824808	139.6999472	134.245259	59.0995914	252.5309432	103.2018858	164.9753027	15.0348579	8.0243162	101.8042687	174.386016	483.929896	154.3046916	69.3034283	262.2625578	199.6783121	192.2876475	81.7453334	159.2085682
ID_indole_3_lactate_724	326.1254411	1574.7322172	374.2485749	524.4438583	379.4284219	1223.4339132	753.4129428	616.9611639	868.049128	732.2385457	696.794547	525.5429443	500.9561306	360.1765122	381.5920244	489.8391097	518.2296048	340.0728859	259.0436342	355.5205218	754.5659215	474.0774717	460.975392	2105.1509379	63.9827032	699.5054864	429.0869879	413.524769	993.7647346	428.4028428	77.0477449	492.8519349	743.0837396	457.7444778	648.6553965	337.6826324	647.3759027	34916.7121283	366.8865179	687.140176	757.4518634	525.54182	951.1246226	837.1848391	945.4381927	757.7205007	2102.3972305	669.6163612	827.9784371
ID_indole_3_acetate_69	723.4002722	970.2080203	1424.4886856	940.752483	645.8429108	1362.2688441	1068.7153551	998.3510507	1246.9451617	1331.2380305	852.9460886	855.0459129	330.7497982	442.0620826	264.5279048	699.7020592	735.5270479	570.3423604	536.265888	759.7573995	1153.4318208	771.0801369	1002.4224354	834.3657413	187.4048152	863.4089528	1862.7922898	1272.7526928	1310.9916474	796.7662781	739.1142357	1556.2584938	1831.440079	1998.0239105	1405.2004249	825.4965963	628.3830085	734.7967002	567.9817516	915.6125082	1310.8703512	1123.3980523	2149.171535	2857.4018641	2289.3549117	1259.2771981	3447.9824251	1044.0192819	730.0944677
ID_hydroxylamine_139	2138.0196476	1989.5062195	1827.1830918	1767.889944	2783.2473006	17266.76018	18340.2268917	14426.3273256	8463.5033066	9545.768094	8468.5276562	8774.1682215	3158.0725168	2985.4684785	2713.367122	2311.7967815	3628.6619235	2656.0278712	3909.152992	5706.3892294	4417.5514351	14223.5110227	8436.896279	5473.9998204	37903.0404688	5944.0407267	9254.1355143	2752.2351291	8292.7925694	12973.0281943	16542.3754835	11440.8489379	13998.6582922	6143.0920271	3100.565011	4632.8365333	4588.8724504	4944.9823446	3458.9432332	7332.1461257	6209.3199815	1569.3547125	8785.54628	4638.673889	9182.3355043	8866.0433402	9084.22755	7625.4556232	5638.1173609
ID_hydroxycarbamate_NIST_7010	274.4638651	167.7981665	181.9817635	131.305113	404.6351055	800.015338	608.6669083	455.4241819	873.5136684	862.5684796	841.4687999	1029.816312	570.4628753	728.6218082	530.9587061	460.3575758	427.5000951	394.0092083	542.5718346	723.833648	672.1733136	725.6577583	756.6631593	507.6090832	5.9000433	867.6561291	596.3366681	304.3928346	405.843287	988.5994482	970.9611188	1622.6337077	389.9798937	551.9660454	7.2356603	339.859538	269.5148942	838.189063	480.413992	412.9735237	481.3585793	518.9895247	599.9138103	447.6529918	497.8536761	499.9128558	636.6348466	435.2633741	589.9496963
ID_histidine_6355	9345.0115476	10618.0310986	14801.8224077	11092.415685	11885.70659	17861.8985837	8614.2042267	19461.6516672	21395.5980378	21847.7880366	16707.7827194	19206.0936729	7664.199757	8367.4766168	7171.9212177	7486.3861913	7873.1762593	12617.3017769	9542.8389556	13672.0516285	55984.0470967	53073.3352262	51973.0411264	14724.6049926	6283.15726	59302.379395	12869.5501133	11430.3742171	11454.3724164	8845.0016845	9939.1079106	11210.4389411	8164.2400252	8523.0246029	12293.1404993	9858.5595298	10156.3435032	11892.0747991	15645.215498	17816.0964969	12685.1189714	12752.4839091	16241.1031559	23738.6942026	25053.5165889	26924.6281796	28558.9033268	13952.778639	11682.276651
ID_hippuric_acid_33211	20226.1277146	2678.5024898	731.8798822	139.9642585	223.3343271	331.6251779	2022.3636371	1437.9796504	3491.9815783	234.5310922	316.6197875	404.6492832	821.9166551	88.8376611	696.1419339	73.6604682	4369.4885174	1032.8083299	1965.4829652	283.5430233	3028.9252915	341.736167	1377.365987	488.114715	281.0473957	641.0753491	1030.4549234	309.2574109	2512.4083763	151.4114201	960.7989329	387.0761645	1816.9314478	265968.5026486	1419.1287171	710.4183895	1629.7894816	1490.9898056	237646.9056542	1541.724278	2171.0275806	333.6271737	380.4453763	298.2459129	500.1212784	989.5144315	2720.6737253	512.9165251	327.3730213
ID_hexitol_255	575.7848328	673.0894313	467.3871964	325.0747745	1264.1427822	980.5794091	1059.4638369	590.677507	1031.3047571	1112.2045173	507.6677681	379.1575773	425.8651571	614.1222227	291.0154941	173.1452253	820.5319984	938.9660556	382.5629367	344.9019441	535.801382	616.8342902	360.3583913	1187.747836	279.5405642	907.315474	522.0663243	507.6900066	1171.2186792	149.9971339	497.1212131	469.2654656	492.4733493	596.8412577	1022.03098	610.7026311	741.6866733	530.187028	230.9215763	300.040163	439.8321586	420.3529707	912.6778844	289.3805361	613.64261	374.4611574	403.3251997	215.0494515	485.9114974
ID_heptadecanoic_acid_727	2509.677252	1906.7395773	1083.5004365	3109.6350122	1490.7345781	2525.9761774	2187.9521273	2353.5715627	2148.5646358	3073.900754	2325.2901857	3960.0861348	1421.8407803	2839.4636642	1749.9668977	1974.3076313	1960.9559272	1882.8143154	1398.1844784	2300.076222	1738.7567919	963.188054	1363.0025917	1725.0979412	3103.3950716	1656.8864136	2717.6578536	1481.738176	2163.7997838	1223.3196422	1464.775778	1610.9837581	1916.5983268	2449.0107208	1683.9626381	3592.8989861	2849.2339569	2548.4066206	1715.7497552	1962.9474791	1246.9553991	1351.748384	1288.7240809	2495.2974633	3955.590945	3077.2892234	3358.672895	1121.6333346	1614.5466241
ID_glycolic_acid_1971	900.2422355	1081.519012	710.6590446	819.6227831	1966.2744011	1124.6542907	11072.6731036	594.1914698	674.9046997	1125.1353195	868.3030716	884.3430248	35.4009379	1379.4830414	1061.9856772	1204.8451212	566.7510229	587.788688	770.4725211	728.2690868	1046.7222989	787.2822989	1296.4951032	1038.8452502	1133.2724199	774.8370923	812.0579224	754.3279469	5586.9061817	896.6428024	9994.7100288	2152.2901209	1331.1661569	1012.8732648	1212.3689199	952.263808	1027.8687584	68.0669444	85.5187915	3497.5714618	6080.3030678	1108.0656706	1128.0746917	1266.1365613	1254.2192565	1837.5267762	1112.0162456	1990.7954812	4170.7911795
ID_glycine_64525	6915.2397851	8946.4295984	10118.1739971	12569.5910301	13974.4020964	21115.3494226	13714.0361443	19832.4776429	24473.1206427	30388.4343012	25612.5697479	24008.7189453	16503.5380765	20032.4299496	17109.7916247	14575.4254408	13766.5012351	12625.9223891	11677.9315874	14594.250924	32709.7196061	27092.6163328	16758.7067788	15227.0312164	32043.2031614	15577.8461088	11890.2276328	17617.6976675	17253.5130496	20178.5640349	21168.3336657	17496.8892794	10479.5975662	10849.8116721	16669.8530537	15543.248383	18455.4893181	67415.9381551	43088.9941223	21217.8902361	27264.5706508	14256.8899698	27344.4835954	13437.3637123	17499.2021579	14958.0122021	21501.7320489	15262.5793319	23501.5865934
ID_glycerol_alpha_phosphate_6225	109.0681582	157.1460814	148.642231	83.6730107	140.5005099	260.9363889	96.3182767	164.6371867	148.6806858	262.1232486	174.1290362	305.2432641	164.6641148	121.0147298	181.2102188	223.689637	315.1324077	269.4416938	137.0684348	89.5791924	214.3973673	343.9552151	362.048097	149.0625023	93.3154583	155.2803585	280.1302652	205.7597193	161.4290723	117.4055389	96.9741057	135.2141113	324.6702218	226.2095184	401.7446984	299.1720157	281.443509	36.4352449	117.0728493	131.51761	199.4974721	148.690715	338.8787781	176.6086824	237.399709	213.9910596	316.9805277	80.7897609	214.4887305
ID_glycerol_3_galactoside_1693	156.1987001	152.6086157	277.0463189	114.9803157	407.8237416	179.2503198	162.5811181	336.9370254	343.9047334	234.4710972	200.8010173	160.2756495	626.2114961	167.4636741	142.3097711	129.2740096	215.3360918	101.2462799	137.1072902	1741.7606553	226.2234286	226.7914321	104.6057466	97.1400905	110.8274224	358.0515405	164.2870702	479.4229941	235.155024	148.705909	203.7109357	174.0654944	296.8519249	412.2782119	127.3098135	345.2919626	78.4805894	72.3982165	33.6788721	235.1507841	211.7493018	172.8428453	139.1541766	202.5138505	840.710224	236.5298312	173.9811191	171.3754862	175.4140918
ID_glycerol_30	42615.518425	27416.8034397	16190.7607854	36433.2121386	20436.0586268	20480.9081982	22256.7565392	23879.4770951	21014.3428317	30398.4826126	55823.7100933	77579.9767007	13595.9627646	29738.4635428	22856.4521431	25417.4582485	23019.7081998	18584.4351949	32648.0329965	34948.9283177	19959.6890754	14647.8078333	27634.1668209	37824.639277	23578.2805076	23807.9121579	35518.5231243	15892.7045185	34780.0855861	26810.0151918	23411.5360646	53364.7212668	27396.104266	34367.9272035	40968.9024988	16743.6427946	20940.8153977	46.7955616	32182.2695746	36682.4210935	20023.3762871	13667.047585	22294.5814976	15000.2607493	30808.628306	21105.8949613	60657.6839467	13888.3198781	26242.6587008
ID_glyceric_acid_64633	1546.6300123	1497.4677884	1692.9523048	2525.3088787	1090.6295947	3519.9702544	2905.4888159	1624.5086692	1914.4387712	1906.9053494	1336.2640018	1593.5594944	1188.560058	1163.6504632	984.2751638	658.0354628	2390.5762622	1941.6619022	1450.076328	698.4186049	932.9960237	940.5682003	861.8730732	1209.8090108	619.7804268	105.8980746	2539.9017449	1968.4473102	4602.5034599	1173.630581	1681.7030138	1624.025711	2763.9991993	3069.7299198	2602.4441014	3816.2322714	2135.8931757	1980.9349169	2465.4956244	1237.6915617	1373.9756857	1223.6003301	1716.6771158	1037.9429368	1272.9594125	1555.2968731	1235.7442704	1033.1503765	1282.8653477
ID_glutaric_acid_16952	110.9803743	84.9726962	37.2076286	57.4864645	137.840775	147.9836493	223.0345595	101.4703567	90.8753532	110.3347425	137.2578119	59.3623733	65.4173513	118.7071549	84.4317138	60.2828438	22.533118	41.2981387	121.3072062	146.5464688	56.6329179	93.8757134	59.7419739	55.2134478	178.9333983	118.6387384	165.6678993	88.6815079	133.6431344	102.6752131	139.9278151	114.8796122	96.7977374	279.7483912	57.3157612	75.4991871	49.923156	46.4574299	78.7250605	104.3391225	120.8219652	100.6193962	138.382017	61.6793896	119.2257058	116.7503773	152.8548774	85.7208502	129.1031128
ID_glutamine_64560	42072.7061777	74218.3970053	93329.8544152	94773.6846187	53889.7530051	131882.9099733	40838.2187412	131711.1159848	108451.5524762	125515.6562486	105510.8086482	115674.0217549	89243.825436	84469.9852485	92888.5205981	92847.8168612	79900.8710645	85838.3139206	91282.9499105	99646.0517943	110763.9682521	111972.7638055	91795.7135906	108105.1421137	14942.9478523	104727.0184033	69445.4708439	88872.8883768	73827.3004706	87393.5379117	95669.6889774	93583.9155061	45761.5870796	46469.937068	84667.1540419	78934.6202337	76012.8713127	83266.2717059	71154.9627956	53071.8117929	46366.8765227	52189.036293	76019.8404321	135170.6503138	107544.9226685	123050.8929194	170135.4214624	52175.1033249	47282.0308572
ID_glutamic_acid_28	NA	NA	NA	NA	6733.6700384	6698.5002876	6209.1958366	6652.6296342	6091.9860785	6229.463683	4909.1459094	9324.8518295	3427.7265907	5003.6135705	2789.5855991	4611.03364	NA	NA	NA	NA	5325.2102664	6023.3947902	4613.9517187	5090.2724813	1025.8683399	12261.2635135	3610.2358512	5848.6730693	3722.4760329	3454.8655747	8243.1047665	3042.5501675	10222.9476508	3650.0603469	4635.3030135	2613.4426338	2898.2333177	3064.8453354	3244.0245039	6670.9052033	5088.941812	2809.5040346	12271.5152698	5100.8101761	4776.0425791	4500.7837834	9845.9149926	3113.8613326	5155.9672208
ID_glucose_46121	1519002.6636286	1586913.24427	1048890.8215722	1437746.7118795	733323.7441658	1695885.4993749	1658139.6631327	1381323.2090444	6080092.8976484	5461818.4739717	6289189.9538332	6753660.9601649	621918.0987099	534090.2320981	607656.0912661	400001.5199549	270373.2621289	364429.2746562	270911.3514335	2065441.799045	2107568.6979875	2107969.590735	1812475.8259732	2743638.2526548	1404928.9923507	1209054.9507025	1408324.0155571	853728.4585419	1163035.5872038	614406.5784572	1104268.0385355	1474080.716865	2106020.1579828	1546956.1438796	1520603.52842	733121.5556564	842677.2083184	1654523.1779614	1037780.2073048	874557.501251	954624.4127644	826496.6304374	1166961.1880412	1893873.5252789	2605191.8471788	2334852.312715	2739528.9726078	788951.3601959	1123224.935705
ID_gluconic_acid_7501	197.7183612	176.5506418	139.1090763	217.8419122	48.3024809	91.886089	270.5297114	232.788319	133.196195	313.2440069	171.684619	130.053809	216.1963297	343.1068109	193.59054	174.2260994	171.3584451	107.8995066	161.7832974	156.9553158	146.627577	144.8036595	149.3548786	375.4352585	363.586775	294.5604911	212.2176564	182.646101	287.216415	295.5306229	251.0164072	218.4454708	288.0086136	212.5130336	183.3550853	199.0884545	188.0314884	175.9549919	82.1193526	63.6731222	57.5062801	39.039439	39.0225372	193.5218614	241.7496083	312.1347601	282.0303787	62.6266427	72.8925233
ID_gamma_aminobutyric_acid_10258	180.2897606	276.3688358	424.7546801	159.1272535	380.8215227	140.9437888	246.449894	179.0408099	399.3425449	347.7629242	368.8238517	375.2478496	3421.3042804	3773.0837969	3065.3010918	2457.4014302	96.4038814	179.1660002	133.0225655	2562.5795432	2302.2436254	478.1422601	359.6138475	470.9549712	794.117842	409.1941101	1122.0619335	628.8268619	435.5130171	1985.3531466	479.8673758	318.8855793	139.7924375	84.0146104	470.1431813	1590.7969198	1881.4467353	984.0253252	810.3728492	2125.7732394	2593.5022073	322.9997332	2561.8463471	1247.4529807	1749.5786045	1449.119139	2020.2014452	1640.077154	2287.6659582
ID_galactonic_acid_4706	242.6582606	231.9536804	150.1080129	223.3455467	68.2582662	168.5778079	146.5037326	603.0637234	112.8801056	197.7993923	200.7771023	242.7188579	187.703667	314.2015336	164.4354769	141.2262179	173.4357357	88.8376902	197.7058622	298.4571156	54.1127178	127.9890005	134.8698178	337.9294855	258.6857841	236.5322921	299.4339686	181.5147722	245.0927397	19.6438848	157.2067129	464.1425781	361.6878871	257.0430576	295.3440038	161.3831936	217.93365	36.0125421	31.3982079	87.3335664	36.1384366	124.4709625	127.4881887	181.4996031	215.5207206	267.9862151	321.2132207	115.4458763	56.2172076
ID_fumaric_acid_1718	136.0921079	126.2162492	175.4333904	105.4437796	229.8077747	281.381364	296.0615589	236.212719	386.1747807	367.279949	407.5883441	372.3914563	213.0529761	235.4246671	242.5867537	201.196856	255.5501884	171.8317767	363.6471712	327.8515653	304.4550413	436.4062604	935.7769743	300.9442951	241.9590382	414.7347541	358.4414846	307.6082971	325.5206383	256.7985321	258.1105277	291.7481769	49.9033765	249.4149473	378.2677147	225.8618203	258.1918055	429.4877411	273.1010037	445.5577349	396.1828142	404.0311223	163.7538281	409.0352728	465.5858517	594.2798006	567.4893473	258.5884792	464.034565
ID_fucose_3009	325.0874161	181.0727392	100.046806	245.0821999	130.7408793	158.6084183	99.2860505	115.2401299	136.6038091	623.4223922	291.5292378	203.1203779	218.7333047	244.1839884	195.4463818	206.2482633	110.9681605	142.8351292	94.4789568	216.2050661	275.3171975	259.4509861	233.6377109	363.4962629	82.0475046	196.8986931	168.5247725	192.2369479	182.3493248	83.5571492	163.3746448	140.3720503	130.7590086	189.785455	170.8768707	115.4927627	163.3986836	43.8906286	12.6821472	68.6886843	132.3837541	134.5413859	264.8232037	140.5885327	221.7434679	169.8480315	281.1403146	52.1529731	171.5951236
ID_fructose_21	6104.0799104	6564.5930961	10137.9635495	13312.1192158	1790.0330511	9409.6434527	7647.4306743	2121.6179665	63353.9995295	2231.3101956	3059.2893781	3042.6548921	20771.3554073	397.4284423	37862.613495	22401.2466074	76448.1809737	18249.1521952	35451.2445809	430.2951843	2080.971485	3483.0380426	805.9493273	5763.9526745	1400.29403	2877.0199243	1429.9627134	4649.1912616	35195.79767	2689.1675664	1874.4470286	26687.439994	27804.6004235	13338.5898301	20838.3256078	13019.8230257	30254.2819302	6966.952311	7476.2647112	4076.7178187	1704.3310597	5023.5956031	6722.7540461	3940.8905599	7969.0921431	11285.7772814	2965.233701	8419.1840102	3513.0904206
ID_ethanolamine_3212	5328.5966658	4462.8892793	3607.3376158	4104.9944154	4142.9520968	187.7289565	7427.7134777	287.9980433	7899.7169922	8097.3604015	8922.6832982	5956.0932385	8001.0685036	7007.4860374	6579.6292232	5292.2980715	1106.1080232	744.7204373	1262.541812	3678.8636189	25102.1964003	27992.1989178	27539.5846864	7534.3059105	226.4955724	34899.8850977	83.1196477	117.2645685	83.3729563	12361.5048487	14721.462869	19460.6500256	71.9952633	207.2711852	61.5420803	109.2108487	92.1420337	74.9639963	2.1683821	5515.8826671	5311.5030928	6216.4712937	5467.8260702	303.1123574	8990.8490317	10926.3451498	11189.3246697	4888.9215472	5696.2480478
ID_erythronic_acid_lactone_3187	160.3636977	89.1859767	77.8172062	69.5632164	83.1138378	71.4477098	90.3736922	112.7869338	147.6386889	103.7051704	69.157206	90.6644669	98.8325749	116.3514746	46.3494592	62.8399791	19.692444	39.3585295	34.4105236	77.0870563	72.8805884	164.0923809	137.2274473	60.8824142	52.4348545	125.265805	29.81779	43.5534748	93.2883501	22.837305	180.7104508	321.0740259	75.6587985	39.2460623	71.8656166	65.9970875	107.5042674	28.0952278	21.3333286	97.4980771	48.1685652	46.6313162	65.6002225	123.9234392	64.6752112	115.7118281	165.009285	50.1669726	105.4547138
ID_erythritol_92	2461.5943138	2090.1859394	1261.3359723	1128.3944332	2026.1718322	2531.6363869	4579.370054	1871.8639022	1957.1335289	2536.4342345	3263.0842652	2038.7811204	1349.6407432	1865.6724555	1834.1073174	999.0019475	1123.9396105	1178.9336641	1946.8757955	1258.9470969	2609.0822781	1664.0543513	1797.7625181	2131.330635	4508.1106663	1587.5618151	2660.360753	2020.16474	3421.8550283	2225.7158057	2446.7546476	1553.2952984	3409.1331558	3488.9392176	2097.4873205	2544.027799	1389.6024342	1198.7731982	961.9065163	2313.7091534	3517.5979768	2315.1095955	3284.2153642	2397.6707009	2474.167437	3080.2672519	3514.2979549	2208.6451042	5631.5108199
ID_epsilon_caprolactam_3101	2237.9746065	1096.8506904	886.5099954	1131.6849409	1594.5845093	480.3069981	1235.0431828	486.3703414	129.6856063	120.7679805	133.2766943	156.4219473	171.1759093	241.910517	152.3800366	121.7271224	356.9142801	194.6840146	470.6744291	177.241365	322.7080265	308.527766	247.2199017	655.2164838	211.5219036	169.3538507	1127.3275296	803.3940724	1849.747603	427.6858291	615.5156144	818.0646339	524.4400681	485.2163422	476.8611197	230.829071	261.7077251	1540.77563	871.9164757	282.3766347	261.656756	269.2124938	72.3370829	215.0627498	47.413379	93.501651	251.9817388	112.3905878	372.9680798
ID_diglycerol_34153	516.3357037	399.0568849	409.8241954	465.3392109	371.1561235	559.7002905	103.8934657	189.5370585	584.8822935	638.2359071	496.2096715	670.9221306	446.1433343	584.3564783	541.3757005	530.2246501	623.954835	469.1574339	500.4308995	442.3830626	895.9304346	1249.9926024	1159.4019383	260.402315	409.0293757	637.6801781	557.9050429	347.1675026	455.9899339	390.2266337	389.5924583	498.153556	7203.909821	4543.9777069	2953.3209979	416.6748568	450.8169438	300.7231269	4869.6149988	286.7514327	497.5197796	343.5702239	601.4714117	342.8211856	549.4647812	531.6809858	653.7463127	325.3958696	433.3875308
ID_deoxypentitol_33037	206.8156835	206.8449352	147.7567771	273.5850975	59.100911	197.8209151	214.3070212	213.1280244	269.1737423	247.7438821	228.670359	406.1132469	229.5944153	306.5261557	201.2024271	252.0996444	110.9607672	173.2948255	161.7576098	296.4435021	260.883987	336.2168031	269.8657082	257.5988695	135.3693418	268.3987003	259.1351876	143.6619187	213.9497256	84.9809546	418.9942856	197.1001963	398.0501238	263.6087974	245.6154744	143.5094498	152.7356698	23.5247633	61.6159007	273.6405173	234.4203465	139.7875809	244.1599127	212.2449124	325.3289227	257.2840469	415.2257407	199.6094442	276.6935102
ID_dehydroascorbic_acid_3163	2919.5088264	32224.3572696	22762.117642	1164.2277072	335.5601116	1410.6800329	1642.1414669	1055.9118209	1669.5627871	1082.3637215	1268.9827093	1599.41629	318.5375719	430.8969842	26305.3561972	20760.9920187	7028.3054398	2337.3532327	3226.0657017	1370.2233227	567.773793	485.8093346	787.5429917	3966.0061319	51576.7111949	1542.6046425	703.6223648	616.4989553	4160.5967719	31853.336384	475.7708682	550.1716828	809.6298864	1118.3808315	1614.0228148	1317.3962394	3021.1556452	2295.5205413	1804.931263	598.4971633	371.1306836	784.2441767	898.6771209	956.5820355	1617.0171963	1648.5767712	1706.0777901	878.7880649	526.0020618
ID_cystine_94	1957.5616227	2936.6474685	2527.6504114	1853.4845623	4467.832817	1110.0609892	551.5526519	1229.9456996	4791.2125446	5296.2298415	3613.0142838	3776.3271367	4089.0602097	3614.9419283	3361.4610139	3452.9705217	3294.4541242	3703.3287081	2636.3514487	2983.8994559	5880.9145258	4235.1187755	4763.82384	2992.0168928	889.2692851	3308.8991111	1454.8881254	1286.4357767	1287.8846025	3972.887055	1415.6635606	1611.8406928	718.4805074	48.4393088	1313.0137086	921.8220198	2326.6920029	3146.4270657	2099.2843656	5358.3362697	5531.5049558	3686.2696732	7399.6073251	9024.0618279	7799.750183	8238.1695315	12304.0035457	4532.5018885	3181.6675985
ID_cysteine_65	395.4441841	264.4627101	308.2442021	444.949663	481.9472782	142.1279707	1454.7151997	813.3064139	1423.1123045	1117.9843236	845.7077709	1317.2104502	627.1049596	831.92607	673.2155892	560.5874449	7425.0712799	463.2995654	3275.1199329	425.3532936	328.2115216	219.3031872	261.5453955	592.8190174	170.8877565	309.4276715	8322.0476428	663.6658306	7818.3110407	381.9424916	45.0770465	7078.7002207	57.7513543	98.1331588	187.6763535	3601.6874305	7118.2887833	398.1964722	264.4442415	496.3848965	645.7478091	699.2815605	844.5692142	1031.3008337	180.2817358	297.6502641	1109.3306518	595.5064493	667.5230527
ID_creatinine_34042	4382.6423902	2662.491094	5626.1037419	9990.9626317	7434.8699418	9677.4331316	4538.8886579	6362.2586895	8082.7507921	8301.2726178	7844.52774	9384.2562701	7103.1197203	7250.2423984	7434.3000597	7901.089382	6762.9793765	6654.3781931	8523.5955521	3394.2448094	6519.0414633	4842.9138739	6624.1664958	4255.6129631	835.1820553	7948.4108521	2970.6316234	5652.353248	4272.8097334	3548.5942144	3364.5141469	4180.8269543	280.4930652	539.3243627	7092.1987457	4981.8513547	4874.3667833	5114.0697102	5557.2136958	4413.4582141	6914.0777514	4604.8804091	7720.1455892	10854.822301	4963.4900971	10338.6738882	8414.6130261	4865.0486573	6896.4642542
ID_conduritol_beta_epoxide_2670	87.7480705	117.79155	67.6925039	61.936948	78.0228743	84.39635	429.9250859	101.1371723	170.1840509	149.3771457	141.2037425	162.9125663	74.3466881	92.697398	638.3542649	53.6829104	55.9403839	547.9842433	76.5512853	101.1570659	77.7891972	118.631476	99.4567697	133.581673	104.7597182	80.4759891	142.9097045	92.6174095	126.0642233	32.963036	26.5446141	71.0382714	418.34712	64.527636	85.3221618	577.8888777	81.1051616	40.4898602	18.5554049	38.1283384	73.2430097	48.7924355	73.2606475	61.3894886	263.1963299	39.8813655	109.4648983	27.5111621	928.7084684
ID_citramalic_acid_16826	107.7709205	148.1368357	130.2440861	128.9964305	79.4453288	112.7515377	51.367561	51.3436332	88.3339588	74.7576306	131.9923281	108.6809041	40.4059017	53.6165079	52.8418017	35.7468543	67.9095476	22.0167364	90.1002032	81.6644502	99.2414957	96.0862061	140.4390387	71.9398252	53.8610283	370.955023	105.8331202	57.3230348	150.6905343	23.7506145	27.8798911	114.9407209	95.9635972	92.7484023	121.4044394	103.5740528	92.543129	42.9884499	14.9452328	72.1275731	108.8934349	92.9256075	120.932675	110.6114351	116.7407464	163.7175581	130.1697631	113.7960948	82.9085397
ID_cholesterol_19	156909.6340989	169362.3011877	106827.8147382	145469.3226512	116275.7635574	155814.4010208	159146.9277913	115248.6380656	158342.5636519	189814.102826	162648.5197991	168903.2982526	112732.5367069	146668.611921	118855.4124443	103431.0713881	123967.1161836	135419.3662491	140296.9510381	132750.4939212	78361.9537026	85545.3951662	91060.4632832	141489.1712334	61336.6060268	45351.686449	135126.5685357	125486.9621957	158303.9512489	100191.1835641	93479.2500972	41155.4131462	64360.0713239	55015.867522	83915.2363992	202885.5816885	124421.9564481	180154.5524073	40230.2260023	66156.8500567	71643.2615451	62318.684256	92192.9013126	151739.7293223	71386.4846304	77504.3023522	105200.5096558	55740.103687	77312.8706462
ID_caprylic_acid_6866	947.4104801	836.2137655	608.2238626	769.1941844	411.6902347	894.9131144	910.6280408	782.5430207	1199.8707302	839.5151405	731.8732798	1490.030802	713.4874213	765.843014	766.7622358	765.5949117	564.2328096	771.0645267	1426.9297024	1667.1033306	385.7184985	333.713216	878.3780224	1023.5339121	89.0052637	479.6393261	693.0017114	525.5888758	1176.1012017	13.0634003	19.9710434	2057.7500653	1387.8730853	937.2435053	1387.0845131	1180.6624747	1033.7552533	29.5130509	3.9888168	582.1481467	1168.3262641	423.6550875	1780.1305996	759.0485937	1129.206239	1078.6864793	1644.7068545	526.3420892	726.5255332
ID_capric_acid_50422	225.1263661	554.3971561	156.584417	317.365178	195.3547557	303.5713759	207.5608034	288.6545868	367.6758672	335.593404	343.0589277	1178.5592098	238.0326434	401.8159435	287.8481877	468.3638075	117.8479665	709.1347504	1131.4656887	1401.3123169	288.413914	139.4989718	652.3927078	707.0716349	152.0459835	102.7861828	193.8404541	271.6805886	576.3348097	185.036773	442.8195426	815.9105434	440.0565249	452.0287908	410.2855301	678.5373716	431.7929049	421.3149333	473.9960377	222.4150895	555.3436839	223.9568516	614.2570391	389.1844503	204.3265785	132.932229	539.6757383	376.5073239	341.6603352
ID_beta_alanine_148	403.4448865	339.2832701	229.0169507	206.3224732	840.439856	379.1889838	559.2291762	477.5712123	441.0080812	323.8003869	308.4609648	328.2261525	413.2560436	235.8899064	256.3403475	197.4892699	222.8692941	110.3221847	477.4458787	268.7675299	263.0320835	340.491593	479.6136206	671.6809166	137.0091267	4003.2466266	470.6278959	496.3261112	572.5702305	408.6848628	640.0179085	518.0766888	1080.1215043	1751.756447	373.997256	305.1911701	330.1196521	194.1471681	174.0071979	189.7837028	317.8788689	352.9302272	509.0836757	201.4114944	2433.7137854	1828.7468688	568.8212693	202.4500069	752.3866523
ID_benzylalcohol_16321	41911.0061089	40774.6934328	32886.6326963	42321.0577409	1190.1369077	4036.6941942	834.2951599	1406.1483894	2504.2970028	2162.5136749	1948.8016782	482.4389116	483.676611	661.9250458	43.5358568	36.0634783	56187.8757001	53361.5842818	66674.7759877	49420.6878934	1362.4333948	1179.3312162	1137.8259134	405.5668887	1214.2536504	1690.646111	48346.3601624	31215.995305	42539.2890434	87.9363236	116.1761223	1731.102318	1056.2173829	677.6644669	1201.1302092	82652.169252	86923.2692637	161.1919843	129.4732214	359.6479959	1048.6749277	2920.9014419	433.5224904	627.6178541	2151.7756209	5007.7669978	1430.7096742	322.8069815	966.2214419
ID_benzoic_acid_34148	2584.9859749	3216.1099379	2513.4977805	3640.8369993	3660.5305645	13467.165182	12781.6912395	10758.6416501	5343.708422	5727.8621648	4750.4517509	5758.2201988	3665.7914555	4304.9426908	3704.8999477	3257.1328652	2324.3021329	1909.0726602	2494.6316261	3198.1930905	3701.2955133	3528.2130673	3909.7304096	2342.6135378	5911.8095646	3471.6909641	3059.59206	2261.3060776	4077.6016826	3405.5569924	4136.4680396	4376.8756557	6211.8739989	2142.1837814	3023.3260422	2612.9184212	2982.6124214	4984.2781194	3319.6966855	4262.9983763	4181.4844278	4962.1818379	5611.0241738	1824.9057856	2263.1567749	2638.2610658	2068.2326617	4125.545883	5045.959223
ID_behenic_acid_46315	619.9332554	567.8302037	506.7187779	709.5482379	315.9297942	557.5696043	849.9553069	739.7089025	824.6612115	709.7433468	596.5450948	597.7965453	568.6330572	566.7736298	571.9456584	393.8902073	387.4704799	402.6039626	524.3103236	620.9444476	785.226233	609.8298691	672.8621631	396.5146434	314.1862741	2383.7496588	1724.0831225	501.8771518	689.8406448	464.3159613	558.2739116	615.4216875	545.8142272	561.7422905	110.8680001	600.1904124	478.7554239	823.4688207	458.3690516	972.7336348	427.7006633	477.6631317	536.2774947	732.51505	1065.6758762	873.063357	1032.8606606	404.4882254	664.3192054
ID_azelaic_acid_16968	175.9735191	125.9306493	94.3593154	223.0748625	135.3417812	244.7332489	397.1889418	156.6970228	108.5172307	237.5913115	108.5450874	175.8878728	109.7228524	115.7911911	76.0397421	112.2872295	103.149837	91.741223	39.436283	142.7366994	90.4989564	97.5418666	129.1934011	72.9705114	80.5735374	115.313301	143.0559613	159.2274828	223.7261967	199.2565229	109.4203997	132.4608071	205.3031511	272.3850023	150.4832532	101.1756912	212.8636459	39.5411618	24.6089258	166.8668724	286.4695346	158.2131131	205.2625332	155.7064831	262.7284178	322.5714906	169.0449742	157.7463072	149.631657
ID_aspartic_acid_79	699.5735894	582.7094676	706.1759571	654.2357207	755.7292237	630.0473229	708.1183041	865.6055994	671.1547742	733.594097	797.4532224	951.7139905	464.9011675	829.9030623	354.4436637	599.6123339	400.0832237	440.1518473	453.9779186	820.618578	829.65157	492.8641387	574.898269	639.5974576	778.2169582	2935.9452718	724.0259262	748.7821887	602.3103772	153.7207275	424.7103943	594.5544492	939.9958867	787.9034114	806.628281	521.9844531	424.29769	449.9124874	580.7012043	4534.564968	658.1029077	603.5382096	1200.3928931	582.2836602	949.4462105	743.6556388	1234.2111374	425.8991358	879.8807158
ID_asparagine_146	787.9969757	1051.7910213	1540.3971259	695.5765636	2139.5734886	1264.4067327	1927.0420158	1637.415828	5209.0946354	5545.9563273	5603.4229852	2065.1891386	3192.851243	1637.83051	1658.4922302	1439.8360162	2527.7522887	1644.5595882	1936.2384019	2554.3346654	2155.2404978	1107.8229585	1565.6804596	1027.704281	548.4649865	2299.5834535	1372.9503099	1827.4258406	1559.9157512	1608.8090887	1870.5805962	1440.257604	2279.7752688	1405.0375705	1858.7025936	1542.7206243	1742.5370578	673.3780376	1063.1685467	2031.229768	2473.0288924	3102.1480289	2152.6428584	2700.8005943	2066.8332216	4497.5992275	2564.1261719	2160.8659863	1349.7069933
ID_ascorbic_acid_238	15038.5910146	9483.4404478	5928.4067185	18108.8945155	611.7176767	469.0977171	432.0245906	765.0660662	1079.5822067	918.5413757	1171.0525854	1239.3292689	416.9028539	296.651559	406.9715824	255.2245695	16449.4498241	15450.6322441	9584.6720771	22898.6973581	572.1344806	557.6786	476.2678721	112.0339426	150.7046436	152.4809678	739.5886238	311.1541757	729.6228072	36.5778359	45.978272	49.4719053	75.8272265	43.960231	64.8289965	583.1301322	623.7302718	47.3402478	849.3910552	630.2963938	739.7346065	510.697053	843.5081509	380.272856	410.1653963	492.845834	566.8914576	517.6459509	931.4739098
ID_arachidonic_acid_6529	142.7374083	431.1052692	68.9402471	339.4211371	451.9401732	938.3380943	143.3299029	524.3093512	815.0431171	1217.703246	993.0234888	1373.7350682	467.2848484	868.2707117	400.4529002	532.4116065	486.7284106	128.8899203	491.0771771	474.5162502	945.0798494	1000.8967316	858.042779	705.020816	189.4414215	489.1885023	468.587842	367.9374984	305.1335704	66.3888859	416.7800382	362.690834	560.4455403	413.855739	773.1571266	1058.8151174	1686.2847406	385.1270302	667.5053707	571.3926261	462.6316926	307.0848979	569.1533799	257.9022155	575.4477662	539.0061412	1231.0564844	94.4068408	597.6678404
ID_arachidic_acid_291	730.3140683	300.8605969	163.9964929	218.9518241	897.1835133	1213.3150981	1238.646894	1616.2643618	1235.5268915	1988.2971896	1139.3827462	1543.6495547	1297.5602179	1452.6213	1334.5927388	1205.0860183	1065.8742835	1449.9721519	1279.6564633	617.6450082	1123.4277827	771.3238216	956.3258678	1091.2253414	2302.0083136	4907.9560976	2000.5064103	830.2781724	1376.7450675	1017.4868188	1425.7580618	1230.9703441	1502.1151211	1999.1948469	1097.8028873	2466.2297065	1159.2399154	1942.8547399	985.470627	1225.4274398	742.5701073	960.1567617	981.5347024	1810.7847895	5283.9596335	2313.7176223	2896.1464238	703.0974268	1224.8905392
ID_aminomalonate_413	1468.5913143	1324.2213126	807.5351613	1933.8938897	768.4667553	2395.7389699	328.0399775	392.9431754	1050.3480881	987.0612307	1093.3840966	1063.6942787	1143.8232329	1313.0938061	1008.7438765	985.5140621	1036.0701371	920.5931017	863.0018115	1194.0103281	1708.0650916	753.2821656	784.3277222	833.8457543	46.3964873	1166.5558465	357.1810135	709.4126373	342.8471468	30.5476377	487.9148645	913.8956183	71.6960317	344.825171	848.6044611	485.6140076	324.2681355	686.2409554	206.8802784	627.8150542	1118.6393615	532.0067368	1108.7321611	1069.0183152	1720.1542421	808.2156733	1847.891407	543.9526291	860.1443258
ID_alpha_ketoglutarate_294	544.5933285	461.1397112	802.7847776	751.0898099	59.043988	383.4575523	221.3709795	126.0795775	1273.9350658	1109.0918823	1273.9021756	1573.590064	179.2728264	300.2086633	181.8471484	200.9884646	639.2051703	708.2293536	143.5709506	2347.0059815	161.8929516	149.3884778	195.5566325	429.0458958	924.4155807	174.3317507	87.9783379	144.9787722	179.9170096	105.8947304	108.1969184	124.6375454	281.8865599	100.0559213	227.8248944	22.0499605	46.7499205	402.019794	233.8181112	211.664646	77.6064449	140.1316348	55.0353362	217.0821481	252.2743459	250.5153246	244.0658996	240.5435647	110.3248511
ID_alanine_34178	84.3299759	154.0550687	106.7076167	124.9295787	110588.1948633	110707.8713982	139398.1875256	134509.4850024	234278.5146942	202656.6829031	200612.9364601	167219.7003388	136330.7739413	82806.5014132	89871.8862222	80838.6698527	61.2810804	94.4596066	180.2255067	187.0763548	226240.5359356	245201.8596157	141850.900819	178217.6199137	66473.5733295	177362.6297584	99168.3609218	195455.9130526	152906.2351336	116868.7414922	87968.7635853	91091.6784658	155689.0186345	137596.3848928	173367.0619728	110972.0548332	202243.0320949	100847.7791291	121365.2912934	130421.720215	157703.8501177	119676.5316459	159797.3111674	190614.7574173	161831.7757531	157514.6022113	147730.6195553	202916.3285564	147012.940516
ID_adipic_acid_125	103870.7906049	183098.8280999	211867.1499081	119461.3222606	91140.1460787	28622.1899724	102054.9990283	32416.0478249	56944.1329004	23220.6741674	110123.3963254	60705.241516	66583.4411455	21513.6424761	73458.5588489	55827.2423649	122916.5734304	135834.6286515	101397.8592772	85806.5023048	43978.4129845	25048.5789498	83695.5085956	54253.8523218	371609.2147212	63834.0820843	48688.1251392	15360.303961	36844.6347403	55766.8845108	92925.2991692	59692.6988827	148024.0673936	303495.8761237	105638.5051164	32511.3008726	35718.6662579	23210.8023762	38369.5448433	75170.7950155	143499.9045598	136703.4421975	60442.8472579	44804.5380375	47838.5314039	95481.3738744	34185.5425553	77585.8717795	53333.8679765
ID_aconitic_acid_29	158413.2048516	84874.7115039	24142.8471295	72695.1076348	5733.5118983	5829.8030321	14910.5375025	4668.2906862	6893.4141195	7172.2213243	9790.1968544	15292.5268556	2985.874639	4714.4227842	4446.2492883	4849.478788	122926.0795215	63703.0471206	97481.1168904	43246.2425839	6195.1070103	5092.088046	7707.5520977	3808.8256167	8731.6185441	8167.4106722	8940.4366011	5933.2401625	6746.7150398	4864.5819252	4278.163639	5237.6174501	7261.2674641	7183.5549247	10469.8742681	5500.8441562	5009.3359456	11994.0102893	5045.9500785	11344.5156119	19347.0716049	14103.3341838	11771.8037107	10234.3730741	10547.2614348	17121.6912079	11150.4512124	4156.2795877	10815.2667787
ID_5_methoxytryptamine_284	2708.7604418	2491.6066057	2270.9735505	3020.0851453	73.5691001	64.6660229	585.3843211	90.5706262	57.212846	76.5724843	51.4578632	90.7067706	28.5405984	35.6931967	82.1756345	57.1943036	161.448972	147.0232272	223.3880028	145.9879536	76.275061	66.7181309	71.4563242	87.5608675	101.4011541	1311.1580356	64.5998219	96.658668	100.597186	33.1625676	44.8834702	231.6528227	107.2939635	189.5789509	45.0961889	33.3646974	401.9670659	27.416383	21.7239905	68.7629224	22.8411745	99.12065	54.4881351	98.7346954	100.6048179	47.0111137	111.2783897	50.7040734	64.6843807
ID_3_hydroxybutyric_acid_46	1140.6394718	1122.6257293	716.8207989	659.6783073	4119.6524641	4504.4272066	4818.6025634	9770.8897381	4423.2906163	5831.3976454	7206.6502247	31573.8014449	2957.7049085	6274.1018446	5907.3409514	3860.5100675	1081.2693946	475.927486	633.4674294	1658.7009577	8147.152588	2955.9573703	8355.2143901	13684.4550069	2929.0981438	10082.6446441	35706.2257555	3827.8686688	5401.0380864	6355.054208	7273.3739812	6875.340825	146.2551046	2409.9800707	5440.6870711	5535.7832189	1312.1607838	22213.3188842	9844.6650185	4164.4983826	6407.5135168	4171.8175845	3159.587446	6015.6524938	8901.1118376	6583.6754945	41660.0000001	1383.3549377	14387.4033536
ID_3_aminoisobutyric_acid_10827	664.4490095	854.7079859	256.2891855	231.3100363	884.6632643	2608.1149691	3168.0108673	320.4377337	743.1182627	1400.6397652	934.4943166	1961.0626577	2942.6592444	1095.5560729	1164.4893447	1248.6428041	257.1898678	100.140076	254.8158584	412.7193492	755.3743707	546.8070661	1533.183012	670.5250455	1031.9345824	1275.005072	1877.7583333	833.8621604	2004.2187457	562.3449407	511.8387435	917.849156	268.689999	613.7409399	1270.571352	496.024716	483.8581438	884.6258394	80.5343335	1866.0744631	1569.6986079	2469.8311984	1199.0290666	2671.9474967	510.1983264	537.4497578	1920.4796055	2064.4468127	1856.1251258
ID_21683_21683	264.3460514	326.4084862	184.6562023	266.5101112	575.271813	935.8531917	169.9015599	697.4979866	1745.6279937	1810.8124579	1024.6990801	1592.0100364	635.4104285	957.8507069	781.6954576	591.3643845	161.2169848	274.8367314	159.3516343	562.7538379	999.2828723	725.8092211	924.2825188	570.8131812	959.4522619	715.0797605	745.7946326	180.6610905	423.581695	924.4154573	1116.9462511	1096.3733992	450.7077884	243.2069309	545.9334543	469.825251	227.8917357	707.8301999	490.2690866	683.514057	890.2156877	194.7228701	1092.5826137	833.1738298	527.0147505	273.9328265	1179.7420982	704.8346204	686.3524008
ID_2_3_dihydroxybutanoic_acid_NI	124342.0055152	81434.9777523	30528.3133275	47865.6927038	78.4194323	156.9438879	46.6132231	67.1099686	1211.9494522	1480.1122954	1123.1732977	1168.2695308	698.0877547	657.9573808	768.3853648	671.3555186	35501.0359415	33964.1694992	38549.4338903	32292.8290302	1158.7508243	1044.3461329	916.8069137	362.5239571	101.2177621	519.917201	149.7974884	124.9529309	39.55764	408.1041506	578.5254532	640.0542247	536.1691741	405.9927353	600.0286131	77.947622	64.4110386	100.6154019	127.0773302	85.9632713	92.1496211	116.4218686	104.4295613	162.8965626	120.5433414	105.7811982	123.3403618	95.3563035	36.9147188
ID_2_ketoisovaleric_acid_107907	4911.8110153	4151.88055	3112.0847006	5780.5471252	108.9875671	2146.6925937	1064.570048	1669.5653918	228.54774	129.7176082	165.4980298	97.6547251	82.041479	95.2782226	63.2502668	122.7688473	7074.9258076	7127.9241326	7021.2436217	6381.8496492	260.9590453	74.8955761	164.5671768	60.1324296	51.4665332	146.00672	1042.0294762	1071.0251425	1516.9081645	251.2895393	167.2162863	99.7949915	77.0450299	51.7722779	72.3732411	450.8297248	887.1169636	61.0641139	67.5065916	1001.0145538	691.5095405	865.0824474	568.2340448	1750.5503979	2326.1439492	1779.5392402	1910.4295221	956.7578061	691.8531258
ID_2_ketoisocaproic_acid_208	65.2949798	61.6982659	44.3231633	58.9841845	1619.5622537	7872.209893	4390.0311523	8220.502743	1331.909265	1206.5959881	1239.4006322	1274.2571474	297.0992848	363.6432743	1483.5670141	1508.3622567	25.9866047	12.6168167	109.4340857	102.5014982	806.1681089	1452.4124862	805.9831954	704.2016567	1089.3518178	1797.4194759	5403.5519461	6259.6806511	5680.5234172	519.2686241	655.4380225	5004.5323775	1611.9080907	806.8377912	2924.0156391	4077.458977	4543.7733739	337473.4338245	207004.9928814	6067.9880376	5198.0967708	3315.6814775	3470.9553881	8268.0786091	9371.7928499	5910.9814048	8330.4829162	6617.4296539	6128.6599899
ID_2_hydroxyvaleric_acid_25922	49041.4111946	20572.2105305	4787.1776848	17237.308034	2098.1931687	2652.9693381	2262.9397648	1764.3888549	4262.3302066	4157.150866	3855.6133833	5088.8806922	2752.4023573	3195.6880615	2388.2205705	3339.2153031	4622.239127	6134.2230554	10508.3323303	13858.2740523	1486.4623697	1090.8487277	3968.1073195	2173.1619124	3244.6198227	6359.5238961	3523.6210841	1703.1111593	2591.9912799	3103.4793715	3526.8529297	2098.3531619	1727.5845586	3026.4900476	1653.6459045	925.1369009	1199.5017938	5365.9777033	625.7334161	1208.4167553	1038.062413	1062.8901222	842.7135598	1196.2446006	1142.0795258	1624.9795681	1686.5849911	4518.9524396	4219.6238399
ID_2_hydroxyglutaric_acid_2000	1570.9501481	1858.3314117	1977.0244916	1905.0306979	113.5672847	301.645182	245.6236806	104.3335441	2653.7720418	1672.7202829	1600.6299286	1782.4142911	1609.8519058	1859.5611815	1642.8016087	1246.536496	461.0222523	338.3420674	733.5301441	2728.9786939	1308.2032527	755.2638188	904.9973447	1803.4784037	4690.0384599	3015.6069856	202.0751411	76.0583942	144.9694262	2194.5883841	2981.9109937	1637.103009	2288.6705385	2875.6301074	3914.7717005	76.76208	144.1296528	46544.2401905	1737.5511637	236.3973695	195.4912747	56.3010652	124.5749958	106.4527352	203.8902077	248.115347	137.5980587	121.9708966	131.4153743
ID_2_hydroxybutanoic_acid_40	387.3917693	340.2120766	270.535278	358.4824484	14634.254661	20389.5967816	11285.6770463	18094.3990577	158.8190736	219.6506086	173.6806238	312.5731367	85.9325189	70.4006247	44.1148411	92.2696923	440.3267543	308.4814172	242.4020313	895.6114663	71.9807964	112.8899621	157.3877852	174.5731126	441.3458706	146.0849215	24508.3865937	10914.7302429	7013.7778827	205.4593468	205.4070849	121.4240529	334.8274749	374.5302973	237.3223937	16205.3506429	10734.5293382	189.5760692	67.2244234	14061.5668748	15215.9678891	6076.5534998	11694.9852898	14043.7394431	22025.6313308	15133.5502863	27810.4812708	10633.1455258	26137.1102586
ID_2_deoxytetronic_acid_NIST_454	143.8528852	133.1349955	119.518664	98.1601277	466.6633654	848.6802539	631.3623837	347.9613956	18572.1624158	28951.5610073	25709.7081023	39825.1565806	8317.0363284	18001.676876	12703.837549	7910.9366338	66.8288966	48.4342501	46.8636336	93.7383523	21686.9906321	23930.7025946	38863.8178172	5909.0619031	6897.4809851	21890.2960307	577.8343837	664.5491727	855.8794507	24346.4658162	24005.6224926	23548.6540786	11542.052417	5828.4316446	23301.249019	568.8697133	800.5829556	29625.8001247	32158.2227187	436.4896388	498.4324882	352.6657031	614.4289526	804.3462977	1213.4947836	1039.4482281	471.1472418	267.6558162	561.9159341
ID_2_deoxytetronic_acid_1208	2330.8991866	1071.8913145	1101.8385353	762.6624383	282.3121955	546.3943036	408.9170269	436.4384257	810.1005732	1334.4430041	1074.4755267	862.3503563	476.0684529	808.2736319	753.0813325	527.5933698	1418.858952	811.119829	1091.6090556	1307.1659978	669.2366593	509.5037697	1539.211459	250.9229022	1118.1552126	853.6957813	671.6613921	359.7607265	622.080378	774.2066484	534.7925855	449.4661207	1778.1359886	336.2166656	454.9668653	272.9340554	212.9095956	702.0516454	1081.2627255	264.5819412	370.9918549	218.7094202	768.0221769	238.4408645	803.8079137	366.050315	309.1349111	150.1431557	359.894855
ID_1_5_anhydroglucitol_17	144.8064442	455.3027178	318.8328931	337.5522038	28441.3245245	28842.4987734	67646.95326	51954.3193825	279.9663913	262.3979395	322.3303256	361.5968518	294.4705305	311.9033307	416.5520238	246.4281554	152.4492679	131.1285013	519.1627483	474.7213668	276.168174	196.1937692	288.9547554	191.890648	171.2208796	445.0509661	35231.4761507	50025.5625514	51768.3269698	1446.2396915	478.0800211	512.3589249	441.8845717	440.7055768	510.2305928	44973.2375705	52386.8352965	61.0556879	41.0530621	57157.0510785	74025.7592845	22930.6756407	23487.6009409	59574.7181066	70703.8671001	46541.2603482	29531.3915346	40254.4168475	36006.7051657
ID_1_2_dihydroxycylohexane_NIST_	494.7007442	507.1421117	431.3510441	638.5458987	47.2061678	185.5105752	442.7000403	122.5321809	51656.7537716	70623.3929507	51792.8590529	47035.166839	18276.1260167	21553.1773863	20215.9575802	11831.0835032	546.2051895	355.167164	545.9690641	841.8588192	48190.2335825	52934.304742	42304.9459896	248025.5822044	34330.1731006	79349.9157846	87.9469706	56.6404273	128.1245536	18285.6925401	18911.2998126	11860.2266814	39211.8008139	14985.9101318	26975.3236046	56.3931702	73.2380078	40976.7583561	30410.484772	59.3885253	82.0121009	56.7491997	51.7426653	60.4595463	100.280691	177.6406486	205.1301782	86.3638424	88.8196312
ID_1_monostearin_648	6531.7236677	5983.4197092	2441.3414622	2267.8692944	316.0454508	657.3010199	1508.2793315	414.8438859	731.3339258	66.4560685	759.1953035	869.7519578	57.6064309	78.9358949	164.3904748	138.7050204	5869.2503225	4951.7154497	4597.7532202	7969.9811569	47.5614549	75.9748582	71.8027889	50.0681116	1042.2355289	54.9618141	956.4496875	381.3560617	1731.6250748	79.1630757	69.4841589	787.6220683	113.777414	67.2930121	48.0916209	406.3642127	1015.4713758	606.7764908	15.8978514	647.3517016	921.3827379	1131.2769258	1216.9783978	643.3309208	775.4528285	2217.9481264	1180.7866036	459.4388577	297.508192
ID_1_monopalmitin_2070	3054.2234005	2917.5326013	2719.948663	2379.5499653	168.5962146	607.2249177	238.6042822	488.0316844	870.3795583	1221.2554773	1291.8310626	1296.9147121	156.6661497	2191.7021473	50.0515002	1694.5418503	1201.3648267	657.2030801	1537.3258522	1022.8499447	1218.6080257	102.5020025	1005.3943854	669.8233289	1187.0572109	200.9005899	329.1730764	369.4855604	362.4597197	2070.7579223	1163.8280268	99.8065958	1128.0027518	622.5649136	106.5295177	396.9054584	342.3505434	213.771221	689.534109	228.5510833	311.4432138	332.3488662	275.2030715	244.5699416	330.6248812	1266.9965352	450.294577	174.8646685	193.7231494
ID_1_monoolein_21632	78.1870583	202.4964602	101.8731102	93.1112753	37.5998055	855.3610373	1002.1410495	691.619203	473.3249089	457.8992854	446.4315512	450.1212032	110.5112613	419.3916166	125.561583	371.564579	84.5480398	53.1056968	68.6973965	145.8964095	470.3249461	140.3990146	378.7417193	369.3906499	202.4518345	155.5402228	712.9649991	52.8625173	677.688626	1203.7069013	338.2782151	152.7818991	911.5477346	310.1975335	117.878862	362.8249184	385.162107	440.8091963	364.2024104	56.2345073	169.1861092	72.7426695	183.6774203	32.2220841	198.539512	40.2034476	161.1501178	749.4449033	54.9689359
ID_108052_108052	254.0567291	301.6394326	239.1384752	203.9482807	178.4915199	526.944596	507.2963794	617.666617	281.3511765	300.1441475	389.9250041	475.8847138	144.4645784	70.8428018	462.4816467	338.0778429	291.3692536	202.486092	328.9158397	687.6620491	274.7475058	246.0333122	200.7005532	75.0756848	3495.9000906	2735.5765429	574.5472289	338.655856	536.2285983	4612.5921657	913.692012	165.8919702	442.9645502	519.1584322	742.543238	287.72638	309.3959305	336.5230408	2608.8687966	196.1761685	216.1044436	219.1017157	267.7685964	277.4363049	150.6519306	214.5459945	477.3122186	215.9905943	218.8207467
ID_107867_107867	417.5976568	324.5510749	414.7211707	367.3381386	1891.7551995	2584.2365475	2156.6140757	1632.9199845	463.6762936	510.3278047	430.5057813	566.5935151	208.316357	336.9309643	358.9460856	138.3044589	383.6645002	324.7868285	479.3862535	196.7140354	715.8061586	821.4538586	808.5523075	544.2952166	40.7071161	662.6554831	2450.5581816	3223.7536165	4362.1849599	92.0351448	50.8545697	914.3111653	360.3728898	205.3119804	251.0487208	1033.575056	2390.725656	42.3003045	83.7389108	2977.6871612	2373.3231836	2437.9146256	3313.0432906	3082.1526038	4496.1739988	2763.2265886	1864.0841435	3333.7842946	3120.0406976
ID_107586_107586	86.5704298	227.7211914	144.3533986	90.5928635	92.7906793	59.0470674	124.2379972	73.482557	4450.6450256	3554.2439266	5736.4081741	3456.1719708	2551.5200767	5279.4183322	4393.513167	4901.3902531	202.5490156	83.6994201	230.3523498	200.380141	2187.0842932	1759.2196872	2046.3333526	3797.1932109	5074.3513986	6657.1019088	1239.717763	906.0484354	1503.1667309	762.810876	1043.1095983	6057.6051012	888.9991258	525.2470741	733.9819529	791.5431595	1485.607138	548.217088	336.8146863	67.0431771	54.8683986	93.5208935	46.7381674	53.7233267	102.5363383	98.9748974	107.8839383	105.7322028	22.9715273
ID_107466_107466	948.2998504	933.7230845	1514.0347514	949.033061	290.1478843	76.0899599	131.2439907	105.1293594	80.3580798	125.4074657	84.6115369	112.4163174	99.7832711	123.2039682	45.1583408	42.7705993	772.5201492	891.0164113	700.7125923	874.7278983	81.2919688	52.9610635	48.7062905	51.4772736	83.3029545	85.1261769	488.0939298	301.8315289	344.839345	65.8748733	32.9337753	42.654599	105.0423047	67.6474499	58.6657689	708.1212207	756.5953282	466.5886068	692.210974	930.206618	706.823442	1520.5162783	918.9623264	309.9940374	347.1977641	350.7839884	348.6510256	620.9452054	422.041545
ID_107396_107396	1121.033231	671.5074288	315.2875561	528.0354143	921.1633037	2087.2577902	6973.9451484	2579.1110005	141.9559009	1182.7062573	1042.0403192	1293.4212905	147.7383359	191.1162545	1065.9949782	975.5026094	220.2104651	222.66123	442.4584313	1221.9162661	97.9586807	159.7145356	162.858837	909.7246699	109.7193074	761.138665	2915.9834852	685.1930447	3007.8514656	16.7257361	20.6624497	52.2566964	347.0153617	272.1996359	422.9965784	711.8577623	738.1028559	19.4690926	3.7331838	1346.2882081	1489.2532994	797.7137168	1254.0458915	444.4119693	759.5697782	659.8936009	333.8037268	704.571118	1235.9280397
ID_106936_106936	16771.5787364	15990.7131705	14316.2221594	17498.0802534	173.7962792	197.9420341	171.7813978	177.7251803	663.6128364	777.0102829	814.6138704	430.3859401	947.6055077	551.2875985	778.5092944	403.8171498	1935.5905393	1769.5795529	2174.6075296	56583.0762571	467.5122972	495.7299478	1145.8163622	1063.7927365	7291.7472492	390.4684839	473.4976912	262.5352454	386.1634376	1422.5179183	2343.7744788	1500.027757	881.794307	1388.3789479	574.0051681	419.3731725	341.3406732	838.9168797	62.0909169	302.4147621	379.0158372	179.6173732	482.2219982	211.9296525	506.8635598	453.490946	327.4356714	320.5708444	172.5355345
ID_106935_106935	136.8920207	108022.2327725	76432.1833248	174.3050665	61.4438738	170.6096701	246.6927414	29.1486752	572.6346609	600.0177243	487.318672	491.2155697	272.2314339	304.4185658	297.0627118	206.6956615	84991.8153278	81433.0956798	105075.8759606	133047.925136	586.4038217	421.9495679	136.3230906	261.8123807	594.1668697	424.1777349	160.52838	97.4151106	151.8468801	210.531912	250.1578907	500.6651677	101.0946402	41.403573	912.7733693	91.0913835	99.0864653	42.2271719	435.6845352	30.5049626	32.4801021	116.5131867	87.5709874	77.6873953	110.978316	102.1379448	74.9937785	68.5822529	63.6512212
ID_105609_105609	1042.6074387	1084.53921	888.2070347	1042.6670546	1144.5251479	3822.8917565	3537.0790704	2721.0899762	193.0556882	23.7151972	41.9270417	232.605597	28.6688248	20.9074971	170.5467479	144.1514797	1507.3593111	1559.4000642	353.5199537	2354.7937687	178.3327931	110.2636267	151.6668548	22.3438984	97.3648306	141.8102083	1354.4628991	1532.9942228	1520.5445335	103.5273738	96.8372142	33.0582871	107.0024065	35.6280641	23.6076971	1152.0617873	1020.4253073	646.0429058	27.8433573	2024.911587	1634.659089	1691.9127539	2110.0023202	1554.6899735	1523.8912686	1263.0388942	1283.0180005	1934.209757	1971.6414749
ID_105450_105450	126.4624144	116.5101359	132.2788113	1719.6316084	237.0033398	198.4830133	179.3075675	151.8353517	2890.6403944	3883.9350017	738.3305665	3677.6723229	2186.3119982	2011.4252724	1893.1512395	543.535027	39.9974504	21.3747295	1036.2372095	917.2078121	469.974428	1478.3978355	1164.6615473	1432.4628923	2355.3050219	1257.3527086	368.7807206	235.8934218	124.7227667	883.4350589	1192.4494869	1305.6238532	896.0576887	856.8325073	823.0943428	98.247741	155.1795493	138.0311426	208.0791381	238.7931109	266.4978798	243.1855048	292.5574918	155.3945327	270.3988136	242.6141631	251.9726062	198.0359138	209.2045216
ID_105164_105164	1636.7396728	1299.6994322	700.1987766	1284.5314777	94.7240445	304.1892857	292.1967271	169.636326	553.7066763	527.1800291	561.2389071	599.7111553	213.1644113	290.5098156	260.6303099	230.4388095	856.2449678	826.9486669	806.0194773	1675.0952434	374.6893413	364.6021283	390.9295348	191.0407113	89.1688862	226.3399824	181.3903509	118.1475932	179.0687078	488.326808	572.5608793	568.2957502	116.5815674	124.1085766	162.2962036	108.2688554	121.7446915	367.6228898	206.9237456	185.6525672	160.9115663	168.9878205	185.4458269	121.7589969	137.8352438	229.9479413	75.2786871	107.4857176	161.7608772
ID_105122_105122	237.3378523	274.3462891	279.9764831	163.3846455	402.9808133	3646.0972703	3744.3520044	3014.4321051	166.9352638	176.2003901	156.7488283	190.2884543	147.2624466	163.8898852	143.0930831	130.11876	219.788334	151.1975558	207.933804	649.7704818	151.4228402	124.7591008	178.4504132	103.9272471	280.3202337	116.5419915	822.1988074	504.2685271	771.018118	181.5616854	209.223359	200.9697169	188.5401809	123.9122014	80.7861063	411.4301704	476.1554288	156.6077819	106.0111542	506.6844408	522.845091	484.3646654	622.2020998	468.6636996	271.6320878	566.7721286	353.4747607	479.1875761	565.2714067
ID_104906_104906	1776.5890362	2791.7722994	2146.8434945	1936.2534398	10231.8410119	9896.7567764	4545.8180473	4245.6803746	778.548599	811.2042775	758.7972937	715.5379194	484.7381545	631.5456962	572.7495635	476.4145126	589.2364379	288.2582365	886.8926973	2368.8910259	670.4665944	108.9608047	738.2582589	427.2825949	981.3036522	513.6067727	11059.0824023	10288.7377906	3190.1673094	696.6749944	350.972297	817.0159249	910.450528	224.1271214	558.911417	7139.8977161	8850.8231958	537.8145574	151.8594506	17939.137306	19816.0403019	12096.8656168	22248.6383145	5887.4721836	10833.6979044	6035.8251035	5291.326281	19293.1945294	21034.5484964
ID_104901_104901	432.766616	1411.066117	401.3525036	770.6318984	95.4499445	621.5356927	284.3887406	752.677126	5932.4931974	4293.8605151	11275.0680441	3390.439837	9312.776028	6399.500362	12405.3538537	1648.3888701	178.926959	212.6869979	254.681831	508.4613058	6928.3905904	6448.7628668	4154.1454436	6616.4182066	6605.3789631	3756.2557228	385.2892255	527.2847099	384.417859	11292.7373239	8001.6720157	7955.7994578	4808.9223234	2343.9756662	4141.1775286	133.1723193	151.909684	2166.1165152	4118.8987311	981.3708784	78.2988537	597.0613074	189.2658471	420.5174444	604.1456784	694.3721873	303.8524792	222.9856781	89.7662795
ID_104788_104788	3157.5430903	2676.978942	2242.0933385	3172.2322632	192.5797283	217.0482545	244.8656641	204.3902678	244.068919	210.6398195	363.8191393	226.481493	256.0033694	196.1358207	1066.212983	342.4119348	752.951505	513.5579898	1085.2883695	6396.5148907	121.4451851	203.9565688	522.4683689	1636.09429	1535.417594	56.6213243	327.1302131	229.1876884	313.3193234	35.6493178	1836.4681843	2406.9191672	543.2568434	641.6210163	325.7201662	202.7227328	10.1307649	91.5545142	1488.7184101	250.8965361	338.8827759	314.1776348	378.4085113	209.5073243	297.1644524	282.211358	278.0888981	226.8642148	253.071827
ID_104417_104417	104.4788163	77.9947622	65.488227	88.2936887	28.886476	224.4308224	292.5638473	247.6055666	344.2541187	357.9132994	306.9603005	375.2173776	239.0293429	263.7050663	252.8179851	192.5898686	107.4808333	100.2974138	129.1024854	204.9560075	412.0929815	457.3027706	484.4196902	430.7214717	917.9389895	502.2586339	312.9039981	484.893907	471.8863903	36.5506003	48.9755553	494.8431251	125.6154657	345.3978337	466.4254919	318.1535959	407.4398249	116.4411775	19.4735429	71.4708869	314.9302526	37.2356749	106.5214545	238.805449	85.0397956	99.7125688	496.8614766	484.9377132	305.2054097
ID_103690_103690	452236.998698	341370.8972747	995267.2489189	177221.6599191	67.3734875	333.5105093	512.3926812	304.8055077	607.3165235	470.9141201	433.0480983	662.9703122	316.1771459	374.4770932	220.6084662	420.4989702	61758.2677711	85756.2680138	188728.9106602	72108.2472219	294.0930826	254.0076321	307.5813689	1312.1752442	1243.0051289	947.5490639	172.4992381	112.5292634	151.3316415	117.1769316	192.2501837	920.9918832	181.0653088	76.3347352	117.3705285	95.2682863	102.7288941	NA	300.5033877	65.1949525	113.58271	94.2923053	102.3306358	73.9693557	108.4808027	244.2263099	99.7934167	102.4827266	143.0393982
ID_103476_103476	86.1116749	80.7632077	62.8600327	89.1663073	50946.8339608	26088.1149446	96494.4315137	29607.4905677	164.5255249	180.712464	170.8408383	157.7980647	133.1982301	142.7855205	120.9549939	117.7661293	95.6163305	75.5018081	54.3607076	128.231094	158.2157054	174.1402298	43.3034402	88.2187407	213.3104224	132.5508635	29206.0288095	14591.9382265	24083.8996868	205.2366953	20.0210347	235.4619457	103.2044756	260.3478	234.0304495	24785.4535199	27303.4857676	160.6925912	4.2005374	43193.7665992	85615.5810108	78999.2250098	35804.5544351	42868.8708082	45612.4244043	94277.7400829	32400.1354584	46195.5931917	30956.87967
ID_103255_103255	346.6585309	369.0654227	191.4405924	266.8678551	50.1153605	91.2037314	126.5723219	106.7393952	9490.5348051	4254.3909947	17567.0877871	9889.9504097	8281.3327842	2686.7122923	9144.5695444	7027.9699388	150.3787308	126.4285871	200.80344	717.6645371	14003.9219049	7775.6125025	25637.4254275	8477.2898356	119.0534445	9926.2003576	1394.4398106	997.2057226	1569.4185655	14.8541516	22.005891	8098.7816332	49130.5253804	105092.2838214	35019.7122598	977.0540999	1546.4447959	83.8530229	52.4791345	209.3916474	44.2330977	78.6418708	22.1509088	32.583032	96.4224151	133.808907	101.767794	59.0732214	32.624916
ID_103102_103102	111.9678998	320.7055179	182.2385517	121.8690738	731.7998891	2122.9920143	2282.1522048	1793.0492868	120.7684872	122.8952556	104.992823	159.5527462	198.3504983	223.1233692	109.4734811	96.0370761	54.4466712	81.6162418	82.9677317	83.354255	97.3233631	132.2058952	78.9470355	50.766323	914.5604553	80.3656416	1025.6752185	896.7284146	1326.9246572	578.7513908	657.0104399	672.3440083	123.2510596	92.4819889	100.03465	1336.4000519	953.7990116	301.5039668	162.9387402	963.4163991	1043.7697088	899.1996879	1117.623726	156.0074429	565.5139688	630.3626697	238.1537717	918.9901698	1090.0341365
ID_102978_102978	419.7154437	551.941137	274.265757	463.2250192	85.0827607	73.132538	149.1041958	117.5703256	1386.8759093	1223.3315937	1110.674811	1531.7058814	861.235018	959.3412531	961.032728	784.2146665	504.1547769	526.5655695	1414.7949932	338.6884715	805.5327237	847.8868668	1190.6314001	8.2212961	550.843356	668.1848458	212.8784314	124.1337645	216.8787722	552.1524375	758.105426	389.4535224	1459.4994783	933.7720343	1319.0003482	117.4346506	140.2960124	1035.3678282	492.5713248	61.1577538	73.9760786	87.1571357	155.7878581	121.8309462	225.6311462	175.6680368	170.0721826	64.5176112	172.8652281
ID_102941_102941	269.5566752	305.6511408	333.5092063	430.1710774	56577.9295141	11720.071061	43358.289089	13299.9021821	197.5669397	201.413327	186.9390395	211.6664933	142.2151124	163.4637553	155.5020867	140.3025347	557.6968544	591.9289923	504.2504135	266.5333734	153.0347396	223.3690991	129.1059607	121.3860338	232.9228923	128.182845	12208.5289825	6022.4868974	9974.2277492	161.9530807	113.9371573	172.463169	184.7208658	101.6754333	132.6074731	7564.2864688	8273.0974153	41.0788237	117.3267039	47817.2554887	94578.8188802	87791.7286149	39564.2793355	28092.3035996	29696.5749469	61120.8627068	21326.073133	50699.0370798	33964.252403
ID_102616_102616	83.8595924	108.8209493	273.9999521	129.4223611	652.7755882	3514.290136	2523.7902667	3447.1949654	14.3039815	11.205158	19.5481279	22.1697077	6848.3904039	2219.1323531	7534.2927995	5782.9902571	30.9695736	34.1703586	29.7908986	57.5784231	30.7699854	31.6493591	7637.8659796	5171.9094283	23.7593623	6437.8401556	9530.264334	5848.0199095	8509.9844215	13.897242	20.0163236	16.4058686	20247.4557608	43409.4802037	303.0851235	9377.6062752	10010.3047149	60.7550218	2916.1341466	607.1373761	634.4431547	591.3677892	753.6917095	822.680532	1214.7084609	1205.3200844	736.7629643	681.4905729	644.012103
ID_102070_102070	231.214148	253.4079314	196.3192048	235.0580299	328.2480609	637.1274619	262.7847898	402.8964229	102.3925893	692.7496354	155.3132712	508.034337	892.2079736	867.9501562	881.1001771	740.569838	109.2223838	109.1856058	164.8308802	307.0606882	1273.8273261	1265.4130506	290.6240466	848.1087259	1446.1988759	1050.8003635	1383.3887292	922.1637745	1440.9808824	1239.9574664	1431.4683239	1683.1416961	741.0155176	697.7843005	622.3967185	1038.6530665	1157.1741031	375.2759229	79.6917424	291.2481429	342.3156164	379.5933927	370.2003932	147.1254987	316.1189288	428.4503273	268.0881025	271.4156923	220.380163
ID_101742_101742	86.8895662	573.45033	68.8997818	411.5010563	151.2779777	334.972022	522.4602454	304.9305147	112.9404774	139.5337152	110.8437852	121.5389652	214.2812778	239.3765818	79.8606874	205.109328	14.4263967	455.1906961	85.8055166	3239.7842447	376.3029602	435.5425115	152.9653848	195.3986983	189.5418283	461.2678281	294.3004513	160.1413868	252.6717239	146.372776	157.1616467	418.5921501	185.9394426	167.5832829	100.9455369	366.3463886	525.5176939	209.9626336	51.7620322	185.3559786	221.7855313	190.9568127	333.6475246	103.2662913	229.2868615	210.7166202	311.8296703	101.6673309	277.3533236
ID_101634_101634	2164.8836934	1183.3894547	1506.0745036	1144.2846172	1540.9216393	3131.3048322	3737.8785927	9150.400313	205.3226534	206.295272	199.6390694	207.1360793	376.7321109	428.1267837	345.8046969	161.5412896	894.7814374	727.9043087	1181.8675142	728.7209557	440.6363311	219.2563992	922.0771979	190.2820752	323.4397608	1293.2052183	5371.7562108	606.1894104	8583.9279568	232.1177674	205.0660835	283.1416221	281.4315998	142.4666881	345.2935408	2751.7701272	2387.8604448	436.3832551	277.3009232	2774.9449137	3335.6879758	1233.1743708	1498.4027957	1279.8899151	1908.3689688	1029.7116712	316.7661816	1834.1990814	1689.8478873
ID_101299_101299	2502.7165805	2236.1184985	2008.8391633	2301.7425849	1110.1266763	2890.1142363	1854.8129091	2240.1443858	555.7224353	571.4626115	476.9149789	231.8951725	1243.0261477	32.9239273	1134.1808602	227.7437984	409.0768502	343.1939294	479.7849555	1189.1562045	419.440288	556.0943444	1361.8804235	6660.6741412	16505.3477218	6109.0991397	1011.8027027	459.168699	1124.2516724	681.7035755	1171.7089456	6113.2254227	93.6315993	4469.2722986	921.2541683	709.2139848	678.4985278	1450.1585462	73.6988695	1866.6417111	2155.0685826	954.4531874	2321.5045848	1612.0239221	2526.7842129	2492.5193641	2454.8034547	1811.7346125	1562.0826352
ID_100841_100841	1104.3295202	687.9033308	1149.3598518	1233.9657564	201.0313548	379.0780655	1764.8435411	120.6538255	931.9410884	963.6583621	1042.3728521	889.6272572	1385.152071	1535.847079	1456.0069886	1276.5804105	1843.1923883	1025.9907928	1432.1328777	1085.9952846	1654.8354238	1781.8312069	1835.6563263	222.4478769	2393.0253165	1632.5586331	305.4050969	427.6511936	687.5198643	1231.7148852	1495.9004786	1516.4970138	1914.0809251	1404.671346	1460.8502114	345.5564491	563.6957394	1859.4760414	4132.7438958	1029.5854669	526.4456136	971.7018477	771.7129875	356.6825587	276.3790472	450.6752732	341.9186422	368.8928437	251.5220161
ID_100768_100768	252.8104964	455.7607009	224.6706154	233.5626704	76.9680849	94.345776	265.5741314	96.545564	345.892686	141.7646283	144.5886114	126.6276501	75.8347853	85.5757277	214.5828002	263.2727274	78.9074804	44.4563841	121.1385765	350.156575	195.8331899	350.935294	381.2390441	84.7917146	236.6847303	2186.7054995	4738.5539865	3049.8138988	4611.2107529	57.172305	102.6049332	134.6060581	637.9651225	314.8172478	237.4069134	3191.0004708	3309.2336804	1118.0248178	714.1281659	46.7818109	48.3021633	122.0489578	59.215122	66.7335994	122.3385825	145.8506786	129.3166595	79.2899162	77.7267214
ID_100730_100730	72.1071814	48.6447235	59.0864114	56.6746135	644.4911558	3517.1555514	2525.9248467	3447.3780634	140.3892354	164.7004887	98.1086213	282.2231194	18.5774447	32.7822862	140.6636127	130.9738176	36.0232848	22.3772018	59.7343847	373.4348666	112.9846675	172.4848728	171.4147184	127.987044	216.2578446	141.1848955	7231.9569602	5051.1147263	8893.4145442	187.1606556	122.4192285	194.4523802	72.1285935	51.507306	46.2369252	2465.6382894	6731.7432117	47.4955541	67.8412448	600.2561815	627.2741855	584.2319822	750.8193448	816.3359103	1205.3288243	1195.9998309	731.082864	673.7175795	636.6599841
ID_100584_100584	1457.0704171	1970.0559426	1312.3699666	1529.4860036	238.5238826	266.9023348	88.6152593	220.9446197	1101.1729669	97.9186429	154.4152792	505.1076864	925.9017723	999.4261983	927.3504648	819.4630836	1150.9382618	1017.8206667	1093.2657072	1854.5911373	1176.2416747	1165.058873	1233.8060056	662.9990597	117.0952408	1094.4701714	18188.4978745	10970.7074981	16461.5587875	438.2726491	654.3592086	725.2397734	815.6933038	522.3238024	1113.1392919	11556.9528488	12106.1654274	75.0664028	48.7985727	114.6796061	240.3971694	256.3065548	320.5505207	495.1769662	290.903985	307.9869549	326.3453468	230.9488492	241.0622304
ID_97326_97326	328.6295526	323.5187317	218.8685221	270.1593996	34.0312763	22.3828907	108.0474906	59.7237192	405.4962568	365.3212223	320.2983716	333.0476671	351.8484502	367.4360383	386.9143441	354.7461352	378.6040243	239.3285754	410.9676543	544.2508344	390.6643703	171.2621156	296.5181403	208.1432555	591.2748118	488.1340682	62.1337194	67.5712577	46.209622	103.7402604	167.3614738	183.0285867	257.5303901	125.1980041	202.5780543	94.5642281	73.506786	52.0903779	56.1726745	24.7296232	17.4716344	74.4964631	62.7150506	51.2643443	83.1622356	48.4763715	97.8205428	50.9917236	24.4707447
ID_96537_96537	4226.6762957	3122.6500781	2254.228431	2067.7833758	1234.8142142	1239.3264522	881.4053159	1234.7930717	86.9215352	98.4342061	55.5068864	103.6856349	53.0964361	50.8164862	40.4666061	46.2723119	1413.2061452	1679.024618	500.9555619	3365.6795855	74.6118894	70.1843355	53.8622356	34.193426	119.8934352	91.5477218	842.9627468	648.834731	757.5308477	73.5143922	26.8348046	119.5940992	104.5606953	42.2181044	63.3647981	672.5020235	611.0417096	21.4153334	703.5687549	1051.3257263	1214.371273	889.8522701	1444.2620911	1135.9384532	1507.9986207	1650.9144214	1476.1737724	744.563138	1362.6302673
ID_96284_96284	5951.9506234	7235.974533	4004.2691307	5344.7251103	576.7644615	82.6808637	126.3528545	817.2697249	2044.2900411	1768.303717	2036.1080384	2308.8128649	654.3646061	665.7397407	642.4529945	441.0021121	11415.5067645	5336.3159513	10917.7327131	11702.4446035	1798.3794695	1530.1818805	1371.8890705	2572.221876	4230.1690565	1415.1888979	313.1814913	28.621326	227.3676401	1035.2993902	933.6195769	1803.8750003	1136.6834433	884.7649344	1147.9495115	1387.1250266	136.530164	60.2452141	20.4118054	36.2823733	90.4088856	55.6390473	134.672038	40.1016096	57.7734965	65.7207773	63.2335898	30.8168583	77.5153284
ID_95440_95440	769.4611162	897.437296	1510.4309333	832.7413266	410.9165557	448.1923941	931.6475034	55.7241487	72.9709699	113.6137355	68.352245	118.2305652	38.6045214	19.9720887	58.6057304	33.3035414	1319.2051962	2209.7883918	1170.3524551	2522.1518225	60.9649347	67.8046008	73.956126	934.360641	78.9941534	32.8756068	207.2681166	534.0402273	876.3801942	243.2017639	202.2363485	534.0423327	424.6660671	498.7389282	332.0687541	449.7309649	733.7329245	37.573443	35.0712448	1240.5227044	957.1056186	1074.4195716	1370.9623231	295.0784091	506.6909941	296.7516638	279.0911028	448.7400869	427.8202474
ID_95410_95410	741.4551799	735.6086664	509.5777277	683.1513727	205.3287459	936.7487193	895.5238259	692.2037299	327.9343682	278.8165925	228.6933388	229.8401864	474.8177402	719.7091437	227.9153242	214.6096496	300.0626118	261.9930548	228.4817326	586.8559456	130.7500094	374.650516	311.5043688	66.0084961	154.666144	125.0621894	147.1737642	124.6964061	121.5325632	732.136232	492.6918057	111.6834594	606.257189	262.6397223	160.9162711	150.8707316	141.3766307	71.2794551	16.9969822	192.1319533	222.0878812	175.4572105	169.314817	74.5032513	120.5433382	154.4732636	101.6297608	219.3286091	233.1674664
ID_91421_91421	1037.6712023	1240.422259	878.0430384	1062.1517948	12376.5320662	49295.6564398	17104.2808976	62199.637211	178.4142132	230.0757382	189.7213154	207.4876939	138.836205	127.5262036	152.7650705	133.4171784	818.3211885	532.2665762	752.7398601	1138.9600933	227.0279718	232.7881257	249.8386597	126.8192926	163.6082788	209.276383	10086.3123934	13623.2839764	9440.7023436	142.2002803	161.1136015	184.9886824	142.4327458	102.0376059	157.7505076	20139.1753467	12429.2985022	146.8601235	186.8517874	22885.9576182	15859.6541566	13779.5225974	11002.8772782	19154.2617643	26537.9047793	24326.5986222	5803.3995502	15504.8977103	9098.5288483
ID_89050_89050	367.4094757	589.1689489	787.6304954	1198.5691695	388.8665244	1602.4879314	3005.0365742	575.6151106	15151.9837841	16365.5418712	9642.160086	18890.0656996	1072.1389958	12782.1108812	809.0554819	2718.1679185	211.7405771	1118.8771856	1249.5724321	795.4966578	15881.2808974	9559.273796	26830.4157753	9409.8518075	1652.1588528	20071.9865637	477.971697	183.8707595	447.3855084	207987.8768051	202651.9711773	27263.142551	38798.1407783	15440.6569861	32726.0933434	69.2714287	237.9662465	11145.1766357	16208.3277638	1381.4365871	925.8404714	246.5340795	468.4427506	158.9227269	345.2383717	343.6834755	162.7135293	390.7598051	289.4805158
ID_88981_88981	1441.1086319	1090.4202295	937.520749	2092.9328659	299.8054981	1248.4670265	1904.7580611	473.2817575	181.8343907	465.9043996	263.0057543	168.0156992	47.1256238	82.785147	121.7136835	55.6458278	5022.3847943	4533.7815333	5227.1717154	6670.2855938	106.2057071	265.8451236	417.270181	680.9605596	1705.644249	155.043515	377.0395034	240.0658149	340.9363719	288.8829968	669.2843803	313.8650756	657.0560805	926.4308666	200.094987	175.6584082	206.4386724	63.1011011	361.8231377	951.7018787	363.3889828	270.7212883	372.0932687	202.5564378	360.1879364	440.8139924	145.8486829	331.0005494	254.8295519
ID_88583_88583	4052.613693	4270.448862	3393.6783393	4488.6352213	266.9304817	181.0928517	156.1002273	218.22424	181.4090544	480.9840275	310.7106021	220.4673073	54.1133774	119.7227423	117.7358074	88.5977613	1716.6948889	1630.1635643	1902.0877389	2451.3323176	92.9428901	113.7971404	359.1967579	381.8320364	1051.5258811	221.2592428	1135.7723096	376.8827357	691.7531269	36.9762971	39.8619115	309.8829194	476.6037323	437.4414979	192.6869828	675.2191499	713.0198316	45.3378525	44.2991545	704.5549436	660.0675368	361.2283849	570.1008999	601.1297684	448.3397376	950.6707252	712.5350566	446.9169469	456.6511538
ID_87877_87877	89.2675291	284.7360508	73.9691417	81.6599355	718.5293935	1950.1944125	1083.3054569	1814.9420119	755.7347192	834.5157334	825.3389981	876.9626528	621.5123197	684.3091915	833.380087	496.2561031	568.05801	300.2055175	527.0582582	417.3739949	797.3615358	814.4604533	937.4715508	547.2891094	1399.2033418	664.1546788	1386.3953296	954.3724271	1315.5457157	1047.7117497	1450.6069548	1277.9533754	764.2419134	315.1616079	361.5022925	292.7962254	578.3289253	760.2548694	498.5945536	976.112123	1155.5097816	824.9636939	1142.6760051	1333.5979657	839.2083598	965.7042614	594.0495596	1122.5290566	1047.7143418
ID_87822_87822	1452.980338	1465.4687068	1429.4548423	1628.1471996	322.7320963	435.8969267	689.4797887	421.606853	897.5337497	2366.2692071	1120.5479439	1785.1661919	1571.7503705	2182.625205	1758.8692975	1367.0668368	709.4761943	714.4986542	880.5283869	1163.1251605	389.024868	447.809943	622.4099602	155.0085805	813.1082355	843.7813683	609.5091744	389.0425925	933.291523	752.6453264	717.2418868	1586.230084	904.5055118	602.4654298	1379.0188142	402.0522756	217.5310558	193.5864691	215.4917096	571.9441871	529.4830096	526.8220585	575.6656147	186.1562894	235.5266064	350.8409996	279.5464395	265.9146464	586.2185134
ID_84721_84721	839.6019213	734.8505096	1420.0812088	1485.7224408	5926.0507626	3334.7395731	3153.3959336	2563.8606493	620.8625049	352.73532	638.3464902	554.5898628	264.0186668	364.0292465	195.6485192	308.724949	916.5946847	1576.2480264	1655.901591	3167.6044724	974.4456635	225.7960546	226.485832	700.754941	291.9200326	509.5103749	3670.2886157	2267.0026941	2479.2455002	104.0703548	504.6872973	462.1295203	101.2748888	55.9733495	317.9438438	3118.3138793	2592.522164	764.0384266	373.1474097	6565.3519439	6837.1558619	6349.2056986	7608.4188925	2315.6348032	3442.0997962	3315.3743194	3344.7265344	7387.3730444	8114.4123901
ID_84326_84326	218.097621	334.9448025	290.626747	240.7617658	106.5906753	239.7268933	208.4801045	229.5832683	3705.430273	3798.3120321	3990.6510127	5642.5076325	2660.7297114	3311.6083273	2802.4191758	2724.5084675	177.9498655	219.1731998	227.5299798	562.3660668	5581.4958011	6290.9255959	6057.2014695	1835.2968218	4687.0990392	4449.3287996	121.538566	163.4913728	796.9572805	6075.7979869	6127.485051	8128.3578982	1760.6348315	1557.0803863	1457.4094065	113.1002829	649.189186	1316.7047571	1682.6869482	69.5392658	347.9052464	88.0811506	86.0314631	110.4785433	86.4013613	359.2717799	241.7935586	45.9087403	68.0051816
ID_64546_64546	545.9407945	645.76803	335.8492301	524.1949247	10495.7686849	22178.5619748	29238.6828219	21799.1336958	180.9379142	178.3373678	152.5186332	217.1653709	73.9459004	138.8350705	248.2535007	66.2119456	50.0776228	348.9411594	132.773044	151.9453238	186.4336358	247.8108814	223.7010102	60.8446541	89.2401045	221.4098056	17581.7773125	11241.9303848	26383.1882395	21.6241762	26.5475167	62.8906283	285.8168928	230.4279717	165.1840507	7746.6771324	12431.6997012	356.6088202	15.1833932	19079.5999633	15894.7640102	20394.2868179	22112.4702046	8625.5201372	14575.655024	16846.26696	14705.0398879	11150.1975674	17919.7475449
ID_50367_50367	448882.5425312	244106.3366602	116147.1088881	45585.224119	89.3910251	211.7615325	286.3420093	217.9167929	10620.6246139	10073.7169643	11447.7070425	11329.7000931	7155.1756658	7359.6092836	4724.3859277	4731.1244254	1883.4192312	1101.0719777	1656.4484955	59138.6226394	6134.6687221	10934.5889307	6696.4022291	13454.5249589	25035.1562864	7071.1712287	108.6213364	156.8155392	154.9354131	241.1194036	24850.7234523	13129.6816442	27912.6465682	14727.9820614	10141.3189763	279.5775498	283.8492304	28.9633801	40.100705	173.0598264	255.9672003	210.869717	296.3432713	337.6009186	323.9839913	448.7845073	337.4413434	168.5982081	161.623411
ID_48522_48522	7185.0147222	12361.1246269	15951.0145144	14253.8651949	248.7526225	483.8783923	584.766521	491.8578597	321.7333448	348.0681158	334.3976721	413.765335	184.6905357	250.8517689	272.6650713	345.7101157	11501.5327645	19042.5701987	11683.1028337	38068.2320801	339.395948	247.6562809	259.7666512	109.0913099	198.614729	339.8844333	592.7826754	373.4806079	636.9270276	178.9538591	165.5532385	171.5020535	179.6917534	122.0323989	353.9702269	433.9814295	478.4596118	7860.2411998	7707.2607925	356.3831464	313.2496718	268.161145	880.1485697	345.264427	430.3760723	481.5078248	332.4316454	222.9763408	358.3542137
ID_48494_48494	406.2504473	171.4654204	143.6288062	112.7705175	829.7841768	961.7248676	198.2527364	1036.323856	493.5754134	395.0637617	247.7189313	404.7967609	304.1834746	342.2327449	301.0918988	262.373386	102.2338767	245.2918634	169.1137634	399.0065573	278.9736592	238.9737434	326.4407918	278.966064	831.6011232	293.2729536	813.000854	259.5300226	647.5418562	32.8656852	51.1159511	374.0631457	206.7735531	478.8453621	446.7717615	1427.2215773	346.3540357	89.8955858	115.1857061	1118.7660404	1231.0759006	372.4690216	1629.1891146	1639.8942632	1082.4339958	355.3442958	1501.4935686	1560.2057291	1821.1829297
ID_47170_47170	1381.4259996	1419.6127909	1071.1012057	1214.343554	448.7801983	126.9687962	176.6346451	189.2756881	1931.354982	2114.7563175	1884.7875264	2166.1184003	1727.438801	1549.3375876	1771.9379021	1590.9834916	837.5414196	719.1043205	737.6156613	1028.2812847	1882.3050429	1218.9155272	634.1172488	827.5347731	441.451274	767.1534491	253.7745201	141.3664217	165.4960176	24.7991164	27.4799362	1163.230332	1689.1541428	1568.8552542	55.5758425	207.439748	146.0950909	963.0728802	40.08533	195.6361558	156.987996	173.6421018	184.9173622	147.0618574	202.8488531	170.2537485	166.6458242	91.8727392	146.9266403
ID_46292_46292	184.365762	427.8199813	220.9773033	314.9915715	501.7805412	495.1500409	229.586618	324.4915961	359.1994415	385.7528544	345.3961714	189.1769189	186.4608625	241.2871249	159.0108895	151.4627591	298.524872	313.5261784	351.2549216	435.2463313	243.4319161	157.4533392	311.8409482	195.8089245	462.0212586	152.3657517	552.7754868	321.9133946	658.3575084	67.1245818	183.9091044	408.4117161	193.9119701	246.4045608	123.8916435	658.1841726	353.7089198	1958.5926179	288.7807904	366.2082043	411.8390878	227.7443301	562.4497805	710.481594	390.3855478	227.780481	796.4923931	470.7765428	567.5041487
ID_46138_46138	135.0441925	168.1830286	79.320897	109.1450045	1627.4824912	4380.9655831	2468.5687021	3074.1076884	591.2597442	729.596207	599.8260912	810.7730368	636.2787009	657.3937163	675.8394781	612.7184755	291.1739425	264.7185431	396.985055	707.3123476	738.5439188	748.35773	711.4480042	545.6572375	87.5435046	488.2141582	2329.1091579	1687.2770608	3500.7570035	201.5712461	273.1743532	713.7873819	904.3156151	669.0823336	1249.0553142	1763.2013293	3134.2364709	20.10098	45.2196852	4009.348871	2556.5172907	2022.7498686	2067.9819537	5169.2247912	4108.9652648	3305.2222728	3381.5268304	3848.1893984	3695.4632607
ID_46130_46130	1110.7498812	1141.7222696	912.7847264	1116.7888072	558.6064904	7134.0313552	136.4421347	6026.9498425	6826.0043313	5257.2998433	6022.2750236	4749.7997333	3956.9125046	3096.7584354	61.5460203	56.7983422	1017.4776169	986.1621771	1206.5300657	1294.7981243	4834.3600178	3862.7879612	4715.6915989	1340.9205954	934.5271293	2165.3777713	16321.0354013	17036.0008515	9959.3196661	1006.6785791	1116.9636141	1334.0490346	2510.9021339	1196.2425433	2372.3003661	34043.6263549	11856.9982793	109.8013643	119.0375777	469.0106202	674.0302708	520.4100951	670.0221062	88815.5177357	59976.8521078	64212.1499496	80922.3782524	700.9838181	377.2554442
ID_46128_46128	9004.7098159	12756.8130858	9378.4835324	3956.3929404	526.7720073	326.570741	333.0689587	259.7229471	257614.1970128	1486.077347	221218.1421603	1289.2711107	402.8292266	19061.0355569	18502.0065939	12624.3666187	12175.6506772	3841.8933671	2331.8781579	8086.775112	177616.3246311	45497.163242	64729.4941853	315.0952532	3825.9315049	2255.1316299	393.192745	279.2383731	264.7630863	41289.21173	40214.3835131	514.0085272	7112.4516312	15707.7683007	63261.0905926	159.797897	204.8347379	2997.6516586	3191.4695812	389.421966	435.3928235	418.5485775	424.7951237	397.0280827	436.2570842	461.6758857	658.1923478	331.9217173	481.2684552
ID_45353_45353	589.5960797	462.4527704	343.3025784	470.9305205	297.598774	525.390193	577.1864832	475.6745686	782.8493046	1085.9091051	896.8050057	1093.4257141	426.2519147	391.4789653	468.8393843	422.0040448	1600.5578525	1314.1453043	1775.2261718	1970.8488807	481.8395776	528.6388475	551.1832819	293.9496737	625.2519197	558.8451824	532.5103007	497.1109759	642.958629	867.3306075	1045.9805495	1080.4290536	180.9442282	147.7822031	193.8275763	638.6906879	489.8117409	45.8579868	440.8714203	341.2634726	517.9371034	372.0613907	678.4876418	NA	NA	NA	NA	391.2619538	386.5164926
ID_42357_42357	231.3974633	177.6063154	175.7876045	218.7054582	991.5417106	1062.48514	1717.2090131	1142.056698	534.3815635	763.8834879	702.6903193	1192.7256705	724.9224179	1146.5428683	772.6908705	835.1030441	159.2823051	147.1422782	173.2229047	333.0463973	592.4989195	1017.0347532	1079.4419995	861.4138633	158.1178139	232.0624161	1112.8667402	825.8184809	1629.8386932	64.3853993	84.9274068	1393.3901543	807.590077	82.7793995	1060.5917523	784.9852233	1481.7344034	NA	67.0623121	1798.9777579	1442.9311779	1886.4991098	3098.7157491	522.1643255	1299.6371912	810.9593132	788.1227922	1000.7849345	1487.5835291
ID_41989_41989	340.9768766	406.6747438	204.2011767	383.3617803	438.1732944	209.220208	77.4425496	344.318953	545.8524661	426.2920972	547.6125935	505.4465942	456.6720898	431.0107685	294.5364695	275.0720077	178.4529482	208.8235338	126.2645302	292.5445294	676.5801211	479.471619	644.1444526	572.8742132	1052.5373725	769.5866531	294.3084994	335.6966909	469.0973538	38.2215658	345.5962434	507.0301253	1392.2484552	706.782918	231.1996018	56.9651319	79.9428366	981.9393056	530.9436586	362.1709244	436.4610325	253.6684788	487.8314364	115.5852637	116.7401645	309.9196503	197.4605979	347.8671029	308.5072811
ID_41866_41866	344.6920233	239.9853634	162.2797254	267.3041417	51.4834912	47.8347008	56.6972466	16.8300895	531.9366344	375.8799105	245.4584691	125.9331965	762.75572	963.5850524	79.2146976	427.4817287	202.3996351	133.8110272	206.2143547	154.7259959	435.6363513	556.773019	529.8932422	74.6256663	70.2920532	475.6749886	114.09343	21.9795282	71.0314466	1390.089833	1316.1655296	1630.0276682	70.3191111	90.5849003	161.3693699	83.4726585	76.6851326	31.6464233	110.6145338	142.9310872	20.4915073	104.3885055	32.3940614	119.4752333	175.5386487	129.2076323	104.0394149	34.9393705	136.4440951
ID_41808_41808	53.1026313	71.2843802	50.7362813	107.4499289	198.8542041	205.3030805	245.7140803	139.1980518	69.8401666	69.8245107	47.6289416	85.751207	26.2727094	45.2952929	275.3652726	23.5496931	54.7233697	38.0946241	87.3376851	119.7371799	60.4841088	42.6333669	169.695686	25.2466047	9134.2888975	106.5410506	184.8110443	141.1956543	102.0339158	6492.6487254	5657.8225729	68.1708585	1875.1041725	1798.2374554	73.3750894	197.1343427	111.7590284	47.6070899	250.7479749	238.3114865	352.8713728	325.908183	325.8851141	214.9908333	302.4369406	259.3976457	244.3358458	93.8872994	237.7350658
ID_37758_37758	406.7149446	371.385243	1240.8201529	182.1089378	798.6277826	422.8966942	1522.4134207	3719.4312971	484.0146433	637.4736944	346.0738186	248.3349457	333.7444717	271.228882	272.3305992	195.5321609	80.2058386	67.1407234	750.6319086	219.6589002	287.9765943	253.2454849	415.6896956	211.6830026	418.8338437	266.5145103	561.6083744	162.4835101	312.3989747	15.74843	30.7365713	459.8814156	240.307531	187.6671352	270.4612379	294.7597889	268.2131676	240.0600841	34.1081041	143.0987441	375.0652632	137.4126852	130.74368	162.2623921	1355.3752621	138.1080139	1855.988385	75.2749798	141.9417894
ID_37757_37757	356.5328479	310.1825788	170.5296315	235.4354937	82525.2448621	79997.903554	96259.8903594	62273.8047998	89.6602168	195.5345429	93.0813793	58.9270466	69.628444	64.6846824	50.5438416	43.8656372	1232.4432733	1382.1711816	1253.7533717	2582.5158509	117.8178248	164.6227715	87.1340132	12173.4342161	83.9243408	1262.5885055	161827.8480979	81847.4361402	128077.7130468	2632.6367579	10159.524605	1859.3354685	671.839314	617.0878771	159.4345126	103386.3597987	114768.3575876	56.2976514	4522.4767657	101618.0520926	112309.214605	99151.9881307	123554.9140491	78779.2009096	185470.5835227	154008.484634	125120.7149204	86610.9294685	128993.831445
ID_37747_37747	1374.5130171	1335.1391296	894.9278937	1288.8611358	559.0819203	193.6085899	653.9665338	296.1234317	123254.7054524	140899.2994723	143534.7654205	143231.5390427	78872.3552582	86284.4620401	78700.9570079	66374.5499387	787.3980227	725.4691406	724.4952229	1031.7550803	120814.4604367	124591.2720769	139614.93565	99408.1868507	274617.7242273	143064.3249735	514.5748693	537.7309731	1257.0914687	24.9984184	62170.3820802	59653.4395692	142941.7291382	99394.6268471	107024.616954	271.6644921	207.1268508	113.2784955	100.1533287	187.1362573	205.0264127	163.1316453	149.3742167	177.6169949	189.3119576	151.331061	193.237376	293.0085572	162.3447475
ID_37742_37742	73081.3647122	34381.9499488	18614.8285126	19972.1905159	1315071.1268348	365498.6353431	1057538.8382907	1904787.8943548	190.0437684	197.4002434	233.0836829	190.0290406	139.2799588	116.8153516	146.1577518	110.8917189	19628.5969109	26066.6628011	28754.1711254	58013.986541	102.9329702	115.2863541	201.3052769	296.160535	13268.3440751	160.5318829	2197597.6130001	274430.8974151	972112.3946762	265.1620553	1065.6689356	303.5019224	643.2986956	1694.4452071	251.8898714	1317317.6174673	524685.1258975	935.8909572	349.3926084	173919.5681996	408268.2596264	135205.8415756	549045.5812592	34317.8995534	216300.1313796	218005.9534986	225318.578619	47256.7006844	545780.9692086
ID_37741_37741	2976.3027677	3357.6771983	2127.4607382	3708.2059327	275889.0031051	262554.9618441	436242.9383304	316578.5606899	161801.8464141	262691.3392181	199800.4857349	51611.0821892	160108.5619987	88491.5132049	47119.8627814	40077.8987299	2107.5441223	813.7318273	1471.9481072	855.1323792	128512.8167253	129358.1899683	48270.4260447	940680.0175337	170356.506202	1041974.2508343	1080449.1067907	156954.2505217	624754.894405	297722.9543601	266281.76876	336286.0367006	601897.042642	323560.9382799	212648.8758652	1032238.3902119	379250.5140688	64432.3366345	61639.0752595	64516.3416843	124800.9604558	50819.175245	156034.0282179	17704.9727356	120200.124398	117094.5732729	125846.5335347	16450.6115091	152305.9442641
ID_34135_34135	23412.5761217	23009.2127535	19648.3615273	23774.586407	932.2057128	1789.3247458	1471.274844	1690.0491705	84734.7792793	153874.6626347	104264.3434582	28116.9941142	118009.7740823	74297.8326364	39724.6721435	32918.5027024	5118.8326705	4617.3444652	5633.8244087	14574.4943025	66251.0265965	67048.6564567	25907.9542844	276113.1278894	125764.6022838	306573.5514724	1679.0678148	1398.5558219	971.5270929	156961.2515792	253699.9218378	260021.4295967	361084.8753646	239236.9052321	241121.7773564	1646.2287574	850.5756743	872.6385342	148.1661449	487.8635016	1163.0304602	1634.6743276	946.1999574	1220.8805915	2148.5327629	1868.2445405	2224.432479	1188.2902355	551.682195
ID_34113_34113	569.9252741	341.9644415	459.982365	371.622822	333.4877127	635.2961498	261.8598205	161.563542	2225.2832124	1832.83736	1864.0613943	1845.2032833	1214.3262099	1040.8989494	1633.140658	2478.4957333	154.427782	176.7004406	207.1935166	50.0153235	1266.1737283	1233.3678839	2594.0500817	841.611502	120.1268468	1240.9950584	86.2885634	562.7026411	263.2631496	1466.4778157	1081.9140535	1307.7893401	1516.4406174	953.5540072	2687.1464543	98.6762554	155.0243017	27.468869	24.5190586	152.4980177	94.1807468	285.7383214	339.6764809	146.0949274	274.9503844	294.9216797	166.6603488	93.5324314	187.833954
ID_33415_33415	2291.7683476	2515.4141878	2117.8226865	2809.5548357	475.6208351	116.9675938	457.2576186	467.9252536	121.1364419	130.0942777	111.1698782	123.2378382	211.9389139	83.1226513	152.5137608	49.3112208	3371.8398128	2059.4227802	3139.5241784	3403.8387869	162.6271828	164.5938168	125.1847448	122.1672747	60.8878359	412.7211988	507.2919172	458.9572421	668.7037465	61.2597379	67.7267239	159.036592	171.1369897	52.1320535	274.2973981	314.6246748	248.7017491	55.5061656	23.6105163	330.4076665	516.1114458	517.1824409	702.2051696	431.4806699	550.3881154	543.8863697	549.7704663	343.3537419	510.9252711
ID_33282_33282	669.5897272	712.9190214	384.4467091	639.4357361	1923.4079937	5691.9419917	1708.8769795	3254.6214573	576.5665074	770.6267765	703.6881358	916.075333	623.9484234	582.5413929	599.5887147	452.624775	389.715742	665.8941404	432.6763039	623.5023853	921.2869521	806.6514177	912.6192981	321.9059843	1179.4879598	1006.953128	1619.3788542	4164.965635	3676.4518304	2132.5177441	2418.3825079	517.5193585	2440.4405504	1898.495967	2314.4309543	2071.351043	1860.3968195	4330.7039636	3106.1103645	1473.4126351	1600.6337705	1786.8984566	13658.5904191	3463.540215	3523.2166111	3058.5685454	4660.6583347	1328.1006915	2140.3138725
ID_31664_31664	289.8701638	183.39674	271.2071837	231.5806	144.3064182	193.9901047	104.9124912	114.9713967	3012.1261401	3857.7671864	3440.1919814	3567.1707137	2936.8103717	2992.6544374	3252.5789831	2628.1219367	307.2314988	259.9420851	223.1715577	58.0102204	3773.7967126	3473.9447829	2647.1466763	2684.4837704	1378.8532784	3015.9258021	100.0115876	377.5677666	481.0779616	662.2843556	407.5413554	2844.4077377	5983.1057713	4124.1026203	2625.7772619	78.7080855	677.3710839	4710.5932077	4821.8014867	74.168314	65.6122848	81.6173064	1483.5923379	82.8193504	129.365928	63.2706226	229.4846119	45.4976543	113.7080965
ID_31554_31554	1112.4936404	1443.9407183	1194.4227266	1448.0610171	605.8618451	636.7937225	447.5381255	532.0414486	80.0384517	94.168943	148.7671243	90.3835246	93.1594416	110.5982768	137.1387033	43.208675	805.7796568	852.0269361	1025.8379254	1214.3477882	125.2026153	107.603528	100.765103	56.2827401	88.8489447	366.1057227	471.6828751	370.5501628	659.5341986	91.1270117	70.9668804	112.5868653	447.3178437	662.8504235	80.9058629	313.9307552	347.9150501	172.2044635	26.1725124	398.9581188	391.3816038	560.4788821	630.9486246	389.4888961	554.3827308	575.6733305	679.7828622	361.3592	449.506151
ID_31460_31460	184432.968831	143011.6837379	268147.6994271	83113.3158009	591.4480987	431.929519	302.0873765	255.7466872	384.1945524	442.6926122	358.142524	306.1848665	187.4212665	238.5457365	304.8544985	178.802096	43430.0674087	61893.6986785	73210.5499525	21299.0161229	183.6600044	419.8599062	267.7581984	510.9688514	123.7706794	575.9826349	312.0673648	145.7906921	339.6405498	1121.4067462	547.2362906	662.1844446	544.6698777	1097.4565691	5004.4739463	295.0882986	483.4647178	2548.2071579	45.9545795	508.3363063	561.0784806	491.1467996	1219.3801309	363.9785134	98.305859	272.2296276	447.85151	588.8299898	608.9311594
ID_31408_31408	267.7856392	3245.1308448	2744.5036118	270.0642193	318.4600824	296.8618381	335.3265862	294.6382532	753.1881444	704.3904212	527.078458	759.3296668	629.3325568	987.4569963	390.2404661	298.9890577	199.6666641	278.9106619	214.1073934	445.023932	571.1187511	552.5565521	474.3713882	719.4215938	530.5827153	530.6638351	530.6203948	337.0460841	468.8223043	490.9072582	718.3613247	388.6123351	454.0485695	383.7379433	390.8828914	539.7052441	456.7916156	256.4669977	142.7418166	489.6214733	580.5116799	520.0754714	556.3215729	395.9902687	479.6890483	632.4719061	625.0350579	237.0172582	481.1184557
ID_31359_31359	269.8154972	74.5603629	449.3052158	286.4815604	701.6347109	595.8049739	486.2386163	422.0748175	703.1064346	967.1911505	716.8486641	1193.1292368	515.3527927	607.7326937	513.2572767	486.7391331	164.4484314	126.7963067	166.817693	283.9460654	674.7162501	521.0405918	537.334267	350.4600309	662.1589698	495.996462	673.4451282	306.9071084	426.0255282	523.4004042	615.3462182	679.268065	467.7491798	319.307101	494.8023836	663.1119663	492.1932776	93.5402929	33.3205897	813.3349786	774.3650899	613.9550586	791.4853372	338.8604949	576.5807595	554.6896745	476.9938336	950.7575692	1009.0332334
ID_31357_31357	97.343798	182.0195974	244.6540117	138.3322469	291.086604	1153.8593035	250.5321931	282.307366	722.1420901	725.6514678	602.8469886	905.5294284	556.6025394	680.5122048	577.9768109	605.2390228	95.5278297	86.4546862	92.5170531	227.3799006	1030.7371878	1073.0287857	914.1945419	510.7345497	1022.5670963	1168.9205529	291.9661919	220.2871989	732.6698032	1075.8318027	786.9206721	1122.6735847	332.9685878	172.0939938	744.5021678	732.9044314	791.4771551	3823.7878623	1946.1673675	446.5481259	269.0844343	375.503848	387.7315497	425.0589868	430.8284114	618.1901948	774.4397969	216.6019469	344.714501
ID_31285_31285	1380.6811229	4099.5697244	4126.2645703	2551.2819196	907.7489578	1415.6225373	1425.7886009	1151.2678914	448.7204243	1158.3506946	594.3362069	812.3184604	500.7706348	680.9687372	365.261052	251.5138681	2110.750404	1950.9511645	2072.8623814	2654.6566214	611.1435733	609.9685254	465.987949	1086.0397738	85.4572834	484.2344229	1044.6897883	669.5093017	611.4841196	427.997163	128.8314781	682.482447	123.3320831	115.9504808	95.4511057	1337.6605261	1076.608433	834.416357	99.5202904	1161.7472262	882.4565898	1170.4609502	1441.4571914	575.6563817	1000.374581	925.9045403	765.7056386	1391.346873	1367.0877613
ID_31223_31223	180.5029635	231.0139354	143.4135362	331.8730224	149.9614326	170.4984416	279.035644	294.6124378	875.7525383	1034.3124	947.4250324	960.4892191	791.9448898	921.0580656	746.8447167	664.6680245	153.1001388	368.5080024	272.6199016	363.0255418	1632.8849558	1696.3005938	1201.4855824	519.0528732	1232.4449686	1228.5943524	182.224398	178.7141515	282.6993953	1591.927999	1640.7075337	1613.3235343	10246.3701612	6976.0416941	979.9088234	77.1974939	116.3059223	613.002443	376.7987962	121.5951528	143.2722071	211.9117362	318.0483164	97.7370553	160.4252604	170.9178846	307.6980049	175.8331271	127.0653844
ID_31182_31182	8303.3267314	5511.318648	2840.2674007	410.7764184	220742.6275828	200008.6162829	372446.4106944	259644.7030372	151.2320942	131.051558	206.7093299	194.1288617	31.1644736	32.7173444	67.4187019	46.094761	758.8413437	751.5113301	868.8935467	4413.3143073	70.1479521	69.2868381	70.846147	158.4061917	306.9611059	543.7174976	608766.5610808	85433.0794612	346470.5055523	28.7558495	24.6029151	20.4659739	245.8788562	166.3581115	73.5880763	480874.0391533	175375.3957047	37.1815421	21.0529849	50275.001514	99221.1437636	38886.6590935	124607.6626166	16802.1384793	113138.9279661	116445.5938371	118047.1975596	12621.3577469	87897.0654163
ID_31169_31169	7139.8269127	12687.4760777	15800.0004838	15329.2830891	287.8032814	36.6147842	50.9981328	58.7349418	65044.98694	116038.5920357	79488.5741795	21153.9618124	84316.1120632	53021.8391135	28331.6401694	23313.3201131	11396.6929229	18904.5587035	11534.5896672	37280.1038236	56070.3402749	56967.2952556	21517.6707134	210461.4333822	92026.2776459	305324.4553189	819.3132623	1958.7385053	1013.0249526	94802.6207994	181711.7673679	190244.312847	252812.5444288	163004.080946	151560.9026761	674.5640724	944.4466897	27.7714908	37.031347	607.6658795	469.0901007	907.2629678	559.1145959	665.506212	642.91512	896.5829	659.8483832	570.3882332	711.5373128
ID_23635_23635	242.5520778	263.7834955	191.6075461	115.8460479	742.2137663	745.3002893	692.2108271	536.3965707	905.0427475	905.555514	895.2827768	948.8759194	475.924211	535.8513925	308.1403324	605.5854333	102.8780623	83.8859513	109.6244911	215.249715	597.6428763	544.1797416	471.8047028	325.694362	840.7906597	212.494753	764.5032132	478.2544191	604.3951368	727.6460095	989.7339613	362.17147	5657.886246	8049.789427	442.0350841	640.8926395	581.1246317	1357.8245213	457.2454878	893.7836155	839.2015789	734.4000484	1031.2473311	661.6965164	889.3239304	1078.3154575	1029.8280642	929.6793944	1005.9109912
ID_21763_21763	76.1327724	144.0428057	134.9684118	221.6632424	864.3145552	621.8539381	570.7817889	404.5261856	933.1215213	923.6074767	770.834707	1055.5862712	813.1165359	921.451411	756.6438418	751.0278121	624.5166771	499.060913	688.985405	505.1028203	1378.5717804	1354.5693731	1470.2171733	407.7487554	813.4210131	1264.8989741	1419.5424425	1547.3859017	1269.3204819	494.6962251	1148.6599029	782.3689117	531.0504386	1555.3550206	2331.5811375	513.0833348	349.2260324	1012.4670777	677.3077609	674.5537596	929.9779937	875.7555406	774.1934202	817.8409494	933.5267056	746.1574229	970.2065535	677.8449019	881.3673999
ID_21666_21666	13328.0848065	691.7468374	1395.5072156	13271.8705902	885.0638478	518.1458151	646.2534988	508.0836286	601.4468844	577.5175101	703.5607218	872.5843047	459.1217558	576.9616733	381.0941132	424.992808	1259.1051967	3277.5240707	1383.2168849	3529.840215	536.3825753	693.8007073	604.8055779	431.5903522	956.3954492	658.1086433	488.8688453	318.2362176	490.9114465	690.5883217	828.3882973	825.1354688	4717.8793332	151.4981301	210.8346652	499.2563472	372.1700314	1298.5248532	775.2493033	334.5626924	358.1564505	256.6812416	373.7181409	498.6188407	855.365976	610.8947199	722.3839576	251.0016934	350.2391068
ID_21665_21665	7348.4060595	8435.4429784	6575.493169	8760.3343879	2436.6053903	3508.8173653	1551.7898259	1131.5746646	2136.368353	2197.7998487	2379.4840032	2581.012594	449.1799291	669.5863649	416.6645996	481.0884469	3125.5632555	3133.9580252	4262.6158364	3716.184601	1917.6443604	1831.3489061	1699.0550516	1710.2581533	2987.2937052	1443.6935639	2038.6400322	1481.9896216	1218.1498992	199.1944427	388.837833	3185.3749013	414.3856846	280.6562935	1341.7171854	1887.3536019	1553.2856205	3565.1844192	2150.8179085	1391.8665074	1382.996397	1004.4768344	1515.4282786	1754.2461216	5834.8590283	2363.379162	4661.9505155	1241.7763256	1861.2491852
ID_21502_21502	1817.2854794	1111.7093963	514.2107269	790.7039768	43.649228	59.5590517	103.0729726	52.9835448	94.1535746	101.6946414	77.1992396	90.3717284	46.1417659	72.3185121	107.7609078	41.3467114	547.8095747	607.1903158	1195.1376116	1617.182891	50.7558307	67.8599392	42.8022518	41.6800442	91.0211037	54.019809	38.612472	58.8404511	73.7560159	169.0805871	255.97446	40.070053	601.2722655	640.6638557	1662.6902272	1750.9424277	2841.3747503	140.5028877	36.6907722	131.8871868	77.8584728	66.8079808	125.5543052	64.3368676	72.8433704	49.943143	52.7614277	81.8618747	79.1673656
ID_20903_20903	311.6122125	347.2309017	213.052476	232.3401857	1586.6012612	988.4354289	1100.7987621	1020.1545708	1693.6244051	2182.2948195	1394.9027042	1450.1719859	1490.6396109	1256.4236532	1290.0924125	1309.1126706	175.8637557	128.3449341	131.5254737	250.9383294	1414.0807319	1041.5059282	1406.577406	1406.5176411	9290.4215092	1215.9022095	1460.5694152	1882.2621336	941.5164203	3758.6168783	1058.0141002	822.4406999	1936.2416616	992.8603797	1383.4573513	945.4059389	976.5544198	593.736198	794.0814579	1050.6801464	2069.6293283	1029.8299274	1384.3392259	1366.4547811	1148.1954522	1319.5649176	1415.5943138	1070.8450935	1743.603272
ID_18488_18488	352.4691021	345.5325874	305.8862922	362.6784797	140.7630046	3641.8623245	440.7722467	309.7834836	507.8395335	340.2967948	506.4842304	265.0672885	449.0590054	358.5931429	235.8707364	199.9186917	291.561531	281.5543029	330.0137678	247.9646473	402.5669231	468.2520552	256.1258883	476.9538757	118.9308493	366.5477332	174.4120878	353.2420216	296.3195102	245.0715394	507.1027008	546.9143861	73.7976765	231.3400552	85.1427958	159.0797936	170.6462298	158.6222821	141.4767854	332.0432977	371.315463	606.0526957	473.0634162	279.0656064	951.7895518	252.0353176	497.5119741	353.1706692	216.3904856
ID_18176_18176	336.834311	1069.7164269	2090.9889217	261.6664488	478.4491769	352.0925427	575.4986521	418.8387817	589.6467671	598.7992124	463.2977763	657.2149309	373.0820862	393.3904968	415.6109314	304.0143593	758.2007431	720.2496216	856.8729593	426.3431024	319.9006138	286.4491568	433.0784027	264.9356298	519.3857234	282.5085528	728.7165126	306.5420424	508.4055082	2559.3901137	227.7332225	410.7775667	680.4944925	449.8957379	420.3808921	626.8622484	382.4084861	444.3837164	121.2869993	260.6621357	468.1833357	460.278196	266.4159108	344.9575183	583.3541919	570.8566958	912.0684634	207.9381374	283.1528201
ID_18082_18082	3072.068189	2786.9204034	2584.1165595	3167.8928804	2042.9634656	1789.2202953	1263.0932397	1247.2434933	7201.7980093	8155.744905	7070.5358178	7378.1021582	1501.9971092	1369.2793126	1374.3583377	1266.0276056	354.1337733	332.743423	436.9669995	2512.5770124	1620.2399827	1806.6083342	1628.2001831	2769.2420274	4165.032368	3311.2484757	1213.2246906	757.3235122	1175.0470981	2534.7077684	3423.5100979	4721.9574649	1740.2174934	1018.9176878	1241.9580314	640.7081763	1221.9632214	2691.0222104	1869.4375042	1998.6555922	1951.3337076	1578.29389	2538.7553628	868.4071626	1251.83997	1504.1249262	1048.2071453	2113.1910298	3220.564112
ID_17664_17664	1929.3104396	2097.1839716	1397.0668518	1628.1812784	540.8055264	845.8989309	1354.1969537	1198.6718458	1669.8330237	791.1463315	525.7704175	904.8101943	480.2350782	474.4731975	344.1551339	446.9982275	1159.3120859	1055.9869261	1086.2532172	2052.1201814	416.5357165	516.5551912	783.3683938	528.0938627	1993.7575941	275.2720338	1669.1901725	1383.284599	2343.3381799	411.1684918	93.723888	468.0463804	1595.210215	653.7002709	1078.4221043	1029.384766	1169.5922157	1352.5493361	26.1710353	727.7391931	741.8568013	486.8957895	555.4856642	929.344058	884.5630889	1020.2311659	1114.4622273	722.311557	873.3826489
ID_17651_17651	148.8067214	153.4932209	210.6794598	189.8778813	450.8643411	142.8830217	132.8258492	137.9208571	218.4012608	269.0602374	308.707385	236.4116117	85.9671527	100.7003544	119.7143731	97.3656409	754.602893	777.0875809	976.3717652	626.6708394	211.6709481	119.9773525	86.6400753	138.0277772	185.9678374	178.9500327	198.1674596	118.9377502	48.0436484	162.4473308	190.7434501	192.6090969	292.861335	220.2065558	299.209187	242.8862448	186.9736675	296.3566989	196.8833632	415.0735107	385.4889777	355.4647757	311.6784672	74.9900087	111.1787778	246.5621497	163.7815252	433.3779399	420.5173702
ID_16757_16757	629.8746172	671.2226869	289.2100769	601.7694542	293.0943875	2183.3653254	1920.5781686	2023.3718052	543.8062736	743.2805138	691.7843173	685.9269786	447.1838272	536.0956774	422.7889728	421.1453296	369.188195	614.6618975	378.1085038	652.3413206	655.0822729	630.4781823	704.4144986	386.6083231	776.4114597	461.7246621	899.2292125	272.4626867	255.8876553	746.4101935	719.8692336	755.6047508	577.6369199	354.4499602	538.2695335	507.8225462	456.5824529	599.9423477	356.4911705	417.54966	497.5788685	428.072382	511.8357177	523.5756656	663.3099852	593.6547522	537.8828375	405.719082	441.5498512
ID_16591_16591	1516.998794	1403.7718113	975.2611351	1385.3348946	219.3765585	592.9206921	274.6749366	497.3599337	313.7559995	304.3554652	279.1942597	325.4336357	233.5439435	300.4346976	243.6759432	224.7959177	1197.5233281	779.0149993	1199.8644814	10342.0644588	261.0617752	269.9658729	316.6046899	234.8778131	76.4970788	228.8542861	643.0963465	350.848112	674.8798547	302.0467054	334.3012044	379.5473899	253.0371141	187.2633468	232.7522192	478.0000688	588.8938487	52.0507703	231.702073	408.6418858	311.4518839	206.4105551	423.8953964	615.006635	782.7801894	917.3650406	965.0777864	492.5879178	521.0479828
ID_16561_16561	709.9650214	1390.304465	220.4417983	399.8776948	207.1664948	236.1073598	266.3807819	222.3316552	346.0257898	372.4857387	316.1589686	363.4397006	57.8583494	230.1163454	203.3801904	155.1010593	57.9977767	42.8653788	264.90963	600.6527548	429.6675452	467.8615781	466.7735215	352.9825446	767.4632965	360.5121562	360.5118757	252.7957675	341.207047	47.9833879	583.4086956	564.5256887	225.8783419	282.4990613	382.7646677	229.3563026	240.5936184	366.4655024	278.4052442	269.2250298	364.022579	337.2659014	406.4242258	224.8458516	318.8919234	302.8324458	298.4712642	290.2020036	272.5513286
ID_16370_16370	530.0723715	928.0350283	254.0410923	183.5470158	182.8986038	874.9974637	685.9096464	670.4995108	366.5689504	314.8013845	347.2436187	276.1831733	147.6950406	159.9233761	126.2518021	120.6097315	51.0067571	55.465694	1607.6557813	900.0945928	391.3640822	343.075944	414.4137239	191.8565778	522.0762967	276.5988799	233.1772492	149.2647557	264.5521658	182.8950046	67.8032853	189.9901748	4980.4510474	2642.174877	4144.6987815	171.4759986	194.8782936	291.0957679	216.9160656	265.8920442	303.9526562	192.5522138	337.7902194	170.7308827	355.15558	264.3627744	248.6627043	250.2498902	263.6083256
ID_12296_12296	195.3410326	248.1351003	351.0199701	210.6750022	255.8519588	286.6336618	253.4230481	358.0117042	350.0356696	426.5626701	333.3162513	527.6628316	280.6764795	425.9300958	311.1286909	295.8743795	113.8878283	282.7725453	142.3509346	184.6789484	314.121026	272.05869	316.2129201	318.5365817	100.7931644	207.0299411	425.7377487	241.339773	225.3641609	381.0484587	294.5708846	349.5229486	212.4331342	279.3224907	286.2396179	464.0978161	340.9182539	35.6930101	7.8346622	279.5029008	219.8975188	203.1696396	259.598979	359.5711729	713.1507807	477.0583667	476.6992507	167.4745233	264.1766675
ID_12087_12087	115.3251547	106.8558509	92.1386576	163.7854221	334.2371877	177.5324061	367.7362571	368.0464692	983.0358703	678.1377288	681.2443999	734.1602289	568.663854	545.3559335	673.7886769	670.2045616	65.1413484	58.1848281	91.9837642	582.4736672	810.6167998	683.9835536	828.5914851	383.7567168	793.7553276	1776.0757904	901.4603546	858.8116727	636.5819956	528.4935116	426.8977949	578.423339	501.8912211	336.3012958	1492.4075834	950.9633467	740.3379138	2127.4623526	218.2806219	885.3561778	719.8341149	1080.8151363	607.6899753	596.1071293	705.8962812	541.0020809	499.400371	1090.246181	1525.2510918
ID_11523_11523	345.5065597	627.3756244	193.545323	235.4677681	372.1651173	711.6511935	883.4871484	560.5890975	307.2281428	398.3291558	409.372375	266.5532642	475.2105312	206.9918754	340.2696724	176.6945631	317.5880987	309.9777088	250.5826739	572.1876521	117.5757572	84.2272826	149.1596015	809.9582713	158.8384088	185.9686936	230.4001974	577.8680097	655.9060612	228.2263439	40.3443812	347.7401755	526.9878447	595.6265514	839.8789937	325.8343043	255.8326748	947.5290716	64.5636999	442.3479507	435.5901959	716.075354	503.5354236	378.637118	1024.3322924	1046.1717035	646.775002	266.7050265	439.1098894
ID_11481_11481	880.0799546	1725.2314501	1676.908908	2159.4423262	499.0867523	487.5002415	226.0066896	319.5008998	622.7237938	748.6792872	645.452148	682.7161246	773.9143572	746.4803684	791.1718019	140.5024505	682.2926585	664.0773532	1066.3053506	1871.5343477	843.8705797	886.4336149	857.4762015	599.4246849	125.3607516	530.0823963	569.8756176	332.1665831	675.8746761	620.0119888	776.9826003	836.2901111	53.0339178	53.0916114	67.2506949	679.4989484	356.5519027	30.2174024	49.4953521	364.8131371	410.1643644	226.8118277	560.1841578	736.9466993	202.0639825	220.6480465	771.8069766	468.3191005	564.5024565
ID_10962_10962	133.9514352	150.3612467	115.3495861	148.2122932	175.1166161	118.3106911	107.6597764	46.5449253	267.6565751	287.8460985	217.296132	213.2239917	54.486314	41.5036732	464.1049246	300.6902256	97.2822191	86.2740312	58.9703925	124.6173538	136.5420674	159.9600296	196.8669117	69.4155893	195.2309498	63.7812992	190.6109303	86.1922007	141.0297406	65.1226617	54.2887252	29.8696803	372.7036278	275.7288977	66.499257	111.1552854	109.857884	23.7602283	21.2196281	125.4320325	183.0657324	156.5399596	69.4443869	184.9811484	258.2756735	190.0414906	183.9473383	76.5212139	81.9159516
ID_8270_8270	502032.0723901	379033.0781936	1181838.3638876	196857.3051783	55.4712191	61.3565996	73.5391272	30.0139119	95.4814989	81.5576025	114.9747738	93.6698275	113.3660111	151.7001473	95.7608504	60.057323	61576.8251283	85556.9395325	183483.0106908	62992.3407509	65.1541579	89.9729972	66.3897405	69.7484511	131.0205966	54.9670348	51.6219924	54.7007936	98.4926886	79.0360887	62.2650135	42.4563741	254.8429008	146.9050144	259.6006598	277.2599804	440.3924895	95.3820668	29.9375847	138.1139363	116.7022491	72.2533572	71.6911067	53.4279568	54.9640804	79.5688309	78.2755274	105.464428	81.6206373
ID_7053_7053	6069.3832407	5674.6627567	5920.3426271	7405.6538148	282.6987154	190.349313	466.9801785	220.3227787	216.9885277	398.0719071	357.5795318	301.921329	221.426565	266.3204765	143.6488039	170.2884417	877.0504787	828.3096539	1002.2159556	3150.9309775	397.9504274	307.2298228	386.6372705	223.9149164	198.7850626	408.0600052	240.0849194	88.0335659	203.9851062	274.3007817	232.4004307	258.6767392	294.0293151	233.4269323	219.2103312	158.6441462	85.7005038	145.1316663	300.1292619	187.5281387	296.3526422	323.2335285	370.8938667	144.5483754	259.7312216	261.8571799	390.6634977	174.2546721	222.1212995
ID_6646_6646	609.7802142	1440.9875773	494.4910408	399.5485752	481.1815147	212.3973033	158.5568538	105.4785045	1743.3735736	1446.1437691	1715.1395147	1920.3962962	1130.0298831	1020.9495589	1347.8846673	836.7905269	148.552712	875.8374896	342.0140122	240.1980769	1259.6312153	418.7562672	688.0671596	1242.6700891	161.2631296	883.2816038	314.2982167	423.1730157	84.0065071	679.1528985	589.4033712	1220.3679834	438.7236321	292.7367883	121.1339369	411.909234	171.8799435	1622.8366984	1076.2713417	464.4467275	699.1487351	396.3952495	333.8855239	2918.839478	2288.9606329	4837.4472112	2581.5273324	289.1159559	626.2362299
ID_6376_6376	210.9808711	207.5461306	244.7143725	104.1588153	389.2114215	559.8813579	1292.4086136	471.8275061	539.8768788	440.6449264	459.1395109	245.0417328	98.2492349	94.3343783	116.6541487	112.759372	170.3694496	145.0618727	134.7501396	1813.8558532	204.3382865	129.5112789	322.8855931	321.5741682	1876.1227183	388.5142236	187.0797469	243.2986324	278.0669229	32.6650486	30.3028983	579.3104553	326.2235931	304.166914	62.3678419	198.030607	202.9144915	14.385333	32.3811265	364.5824066	920.9457259	231.8258308	1291.2775461	271.4790409	5740.9132259	283.2743763	5191.6165362	166.9747287	373.7614822
ID_6049_6049	106.7307362	104.6800268	171.2182437	123.3222518	1812.88552	1605.1083484	10247.7001879	5135.4994534	478.3070605	485.3706747	319.2596253	203.0096996	671.1040323	896.4996653	378.0089211	449.0076742	114.3577199	55.6653675	74.722722	174.4519247	1369.5785066	1497.9900626	2248.675807	208.6022719	4954.9048253	609.6674261	12380.1218693	1490.2225632	4705.9020258	1833.8577713	3508.7986102	619.5097819	1590.0329091	1076.0825667	1564.9457029	148.3908431	96.4985511	163.3913608	2907.31038	1504.4758971	2637.3369631	1777.2445344	1015.7966235	620.8461351	1373.3122903	2030.0082451	1278.4717501	1000.2548585	3125.8161289
ID_5990_5990	269.2277406	191.6380305	51.1707675	348.905515	213.1915119	119.5384236	72.6147393	150.8216476	408.5446354	288.8884665	335.2474769	346.0309318	202.5002067	230.2710328	191.2352985	161.4308542	322.5440256	224.4600611	311.36307	296.183619	303.4907916	177.4349323	263.0962156	163.6014244	60.0838505	331.969437	156.3877788	171.120631	144.5723908	234.1638575	368.3377229	207.8461634	327.7109144	190.5017912	420.635136	164.693941	344.0658211	200.4599909	41.8095951	328.2563503	408.3451581	488.4370251	520.0198793	281.3417622	408.7374819	459.0993551	392.5327945	300.0515374	303.4354051
ID_5968_5968	241.1019146	272.1465631	257.8060101	167.051233	345.302157	144.2495096	394.0888606	85.6926655	1102.3456978	1179.6407618	1383.1233049	1451.5721698	778.4730921	745.7090383	1331.1538662	1229.1202355	157.922869	157.1265521	193.0178757	273.6671445	967.4240914	921.5920945	982.9730126	1104.0484869	404.112734	265.3399021	2665.520465	4150.4098604	2117.5194061	607.2783379	575.8673411	1359.9354343	400.8799575	196.6991681	645.8089983	1701.3844395	1163.7826607	4180.9728803	5651.638709	460.8093152	793.7118512	1302.8838725	807.4634461	1099.7568763	1005.1275613	1494.3053634	792.5817962	1298.3261095	1908.6134558
ID_5930_5930	260.0427162	439.5459385	263.7954304	505.8678238	402.1297599	1683.672689	505.2232897	363.9590798	450.73402	598.4988199	996.275649	399.7901971	100.7325399	450.3271475	1203.4484844	247.46712	249.8504761	1353.9797574	399.5116356	391.6950481	909.0521043	460.5706125	296.5155935	54.5672153	172.4154642	282.6879806	48.6044759	139.848492	768.0029368	29.4452777	63.7991214	241.6961584	78.1893142	25.7287659	41.1244337	1118.8481578	377.6714729	34.810844	30.5805792	114.4416542	170.5263424	683.9656534	2681.5019593	170.7600189	89.500404	1351.2101096	138.1796759	607.4450241	81.3005662
ID_5721_5721	1658.4613637	1031.8674051	1406.9996591	1016.340844	44608.5137726	186967.5413766	348134.8596253	242766.3044918	63050.2519037	124439.3114032	87706.9405236	23150.8902304	97774.0304668	62816.4247582	33675.0485286	27723.0279287	684.1313289	768.4101593	867.9365888	871.7176284	55660.2196899	56531.8108624	21299.0131027	245505.0877822	109442.5146933	322778.5835607	520497.2768868	73005.6320558	296115.8979768	29.501596	45.2257558	216676.8444307	278200.7245494	179386.3245727	149809.7174462	404469.7767686	147265.9955601	69784.405873	65080.9637164	48647.8002714	65340.441576	37609.306864	36778.8026367	14239.4341576	100560.0958104	101125.0894009	106272.8097771	12215.0265879	119177.6673208
ID_5691_5691	81.8889535	102.2035645	119.2812283	72.8251542	456.9765212	1597.3460218	910.3145204	1276.3482186	2636.7554143	3540.7975614	673.8544432	3358.3086126	2029.7637227	1867.131881	1756.868587	1476.4255231	319.0395229	297.2075105	358.1636137	571.1833422	426.6195285	1339.7003751	679.4320219	1337.7885465	2193.8494179	1277.3936053	1307.2538082	1474.7103586	1462.4664351	994.6928802	1344.6581785	1474.4845109	472.0335811	591.7523215	951.6467591	1086.6599676	941.1790617	137.9861325	1496.0847944	1344.0885543	1052.4470209	770.9171119	916.0170071	1526.1260694	1269.4572277	1280.4126768	1303.4397687	1703.0211744	993.1731574
ID_5576_5576	6491.0858054	7923.3778961	4381.3181087	5851.4819546	150.7305819	1313.2038479	1022.0920232	1148.5475296	2220.3024692	2443.0888548	2080.0063458	2419.0866972	48792.1986872	55737.9745577	50102.8260402	43713.6633735	12048.4331017	5636.1871908	11571.2624677	11458.7351514	564.0052257	558.2289198	646.7950012	42671.1812882	112103.4077568	486.7576475	229.0359951	159.2246541	326.3510771	46176.0716096	51097.4642007	51655.0381606	270.2578553	81.831114	188.2648969	210.5886103	289.3826693	804.6531324	627.6132805	148.008773	182.4641472	162.5493706	168.6420519	312.4317396	251.2543561	349.102506	246.68085	192.7587439	214.1870186
ID_5346_5346	454.5151375	3042.3769358	68.6767907	1121.7839814	2105.5575072	1411.9239885	1335.5449142	1097.9592957	1680.5439162	1629.4514433	2015.5685122	2320.9128013	1160.2546861	1730.3679831	1485.3727386	1233.7863001	84.2930229	613.6203648	944.8171536	454.6180211	2250.1441318	2542.7676969	2269.0097875	779.6132003	3040.5493597	1815.2233142	1538.1270852	783.6081828	573.6045786	2381.0166971	2672.455175	2534.8419442	1883.5426087	1434.0312198	1468.046001	1642.4054783	1079.0229006	2132.6073942	145.6427859	2054.3847496	1953.0442076	1807.9493263	1848.8350055	964.6499912	1766.0990664	1716.334764	1795.1006367	2582.4506075	2510.7643522
ID_5290_5290	292.7571877	388.2906931	436.0233368	338.2561412	188.5607503	105.30202	242.8390622	35.5293782	169.2600636	223.5005524	294.199156	244.8819823	560.9177811	1165.193598	429.1595603	155.7746465	120.9960485	280.5846757	106.1471093	498.7154527	235.9640033	175.2966267	307.627692	44.7224128	346.7113363	90.3918606	149.5446985	703.997192	987.1204774	212.4369836	239.9123597	52.837657	254.1225998	212.4431076	300.2120563	253.6805435	210.6334782	54.551163	14.2555403	157.0849566	190.0290519	147.9092054	162.9254939	183.799611	227.7677321	268.9522629	200.2855046	78.7146415	51.6533291
ID_5259_5259	159.7301794	227.4940114	251.3653793	264.4811636	168.5602584	309.1527371	319.6699922	259.8731102	189.5460426	543.3116445	229.4198109	724.1217258	260.2842238	343.5911345	251.9421739	449.1564239	116.0304655	118.4426998	154.0355063	163.4637103	261.2132069	308.74255	383.2052535	250.3354121	113.9851856	117.0760188	234.4817818	205.5780007	377.9525841	25.0219562	152.8778946	341.0224588	82.1496076	155.3556243	249.5402976	349.7351519	258.815051	612.3553703	116.3225327	159.0589766	111.6869809	188.1348735	113.7391597	286.2987752	153.4201792	277.4001661	161.0355476	131.0542128	185.7558388
ID_5085_5085	153.6109951	59.9353658	94.3099185	166.4416426	276.329594	143.5126397	560.9081146	62.5853193	170.9506592	223.5033451	151.7623853	271.2020686	438.1964396	1011.4071481	371.5746877	527.1534704	61.0604613	99.4454543	79.345083	84.6555984	252.9667646	184.1294491	246.3469642	57.5949	158.1395724	178.2798625	319.1259189	2103.9191334	1354.8608858	46.0223915	5665.4599453	55.1677293	253.0015551	114.5023936	535.4451495	984.4509228	751.5010609	3773.7570808	505.8022674	230.1423428	304.1470311	220.7040548	352.8717871	262.7564159	130.5870572	183.9428621	172.7791081	191.3184803	168.7108044
ID_4986_4986	145.8197879	1590.8907555	1411.0108911	138.7190717	2783.7854204	296.6533613	90.1028279	278.1936207	510.679276	362.611259	436.6287308	442.3127039	218.2250933	263.0732947	267.669955	343.2039778	308.8558998	295.575861	319.1785972	262.1721493	345.3597061	546.3483974	815.8735443	334.3827739	207.0441676	356.786221	369.2321957	753.9096001	465.2290409	48.7146333	83.5934263	511.3598477	608.1601168	453.8735504	1155.4657693	288.1398912	312.345559	45.5823249	39.4201585	201.4003619	324.0619762	194.1935225	933.8651078	272.3845856	129.2725464	171.9342202	566.4666937	116.9354419	164.1859292
ID_4976_4976	1277.2150071	1091.693506	1100.1172089	1210.8788559	163.7026713	30.0154311	31.4383309	14.5204581	452.0255325	325.5524298	519.794466	340.3148797	42.6933501	58.4558895	72.682894	52.2673161	732.7278057	651.3848993	828.0844269	1063.8271209	366.3672557	409.3445652	473.0300706	166.7446943	98.7005825	2091.397568	811.2016247	300.6306832	774.3325786	10.9305032	15.2719579	53.3470958	29.9189834	18.1234787	25.2734822	251.4514815	368.3069866	461.5971108	874.1599732	114.7221355	116.8362776	61.3795263	119.3517325	126.5582447	117.1498508	174.8747586	420.9419015	59.0949421	91.4430857
ID_4945_4945	36846.4354548	15782.7695902	5093.3663207	13104.3341766	332.3937907	529.4342064	666.0495775	350.5549355	963.750662	1359.9501537	927.9150077	1117.652783	263.9586839	165.2580251	351.0633138	306.538738	11142.8265336	9867.6859163	12420.4100035	15088.3692779	309.0294794	301.5610659	265.4459288	235.5079039	101.9742126	454.9300757	268.2329246	755.8634329	602.9721976	17.5654509	349.7959746	318.5053278	553.5469385	408.1984208	512.8752058	552.5799828	612.7839288	278.4108414	6960.1169184	411.4652029	385.0625194	802.6613507	347.3404455	377.3133164	267.90593	466.5359667	354.2737542	292.2296483	304.9443608
ID_4937_4937	2910.0968432	459.7555173	2094.1220012	2936.9387273	673.3986698	583.4217558	291.9384856	399.6881958	505.7074093	619.4109259	406.3878742	601.2598352	303.2459943	366.701805	281.3053034	287.6965875	1920.0480902	1892.0672159	2231.2936324	2434.4729366	426.205398	313.4979082	501.9039418	252.4529704	571.8373794	108.1268011	613.3330339	295.3425893	456.8992798	469.1805304	508.9577811	570.3500946	468.8887021	269.2845653	414.9827727	368.0671524	392.8990943	771.2030279	33.6835153	372.9820966	490.9417776	532.3392807	763.9666526	318.845175	380.8799141	671.6981076	932.5447957	546.3661181	568.7598565
ID_4930_4930	197873.8434302	153203.7245981	284990.3314667	89346.4026559	171.6891493	8454.3917601	9506.9615351	7365.6311616	1662.5781553	1873.2157542	1703.40017	1945.2816021	16801.609828	18086.831833	16611.5297665	15220.8577335	53935.6958357	76278.0327457	147625.1825353	34059.7529369	1482.7270438	1504.7420507	1704.6261321	8930.7193249	15707.5518036	1585.349092	1663.9789187	2132.320521	920.6530011	1344.9104364	1822.5541727	24912.661769	1982.8093819	1135.9582533	1776.5254505	862.4337997	1680.1042935	1891.3918505	1417.1413596	1337.1955063	1285.6683959	1376.2908329	266.9422004	931.020662	1178.3553217	1213.4005866	818.2717013	1185.4019889	1487.6626614
ID_4929_4929	134.5682055	235.2807714	155.6908014	107.4415461	645.5605933	1079.0247807	14776.6718475	941.8400244	581.7391148	73580.4248589	63486.0857087	72951.4254778	597.1295928	724.4710615	581.2519062	901.6353035	246.133844	43.3302935	64.158562	95.1878857	1015.9853915	1480.2263967	1444.2425354	1811.1210997	48180.0267821	359.401043	15622.3942914	1976.6919769	1400.0944769	629.1455429	15262.9688538	519.3632163	1271.934657	1528.497464	2255.1076251	1105.5152324	1593.342497	137.6935557	730.0871175	10228.4229878	769.9151152	914.4448987	1821.1609984	1477.9417615	2179.3242832	2646.0429531	3202.5601694	540.3284344	13383.382989
ID_4877_4877	995.1283183	290.4708353	393.6526233	1036.3953107	78.6843969	59.989874	92.6655613	41.595261	90.5612948	108.4956601	120.150976	109.3932285	72.5464899	91.0000654	181.9367614	42.1795087	549.3436929	430.0653783	474.9858059	854.9037637	99.6561526	107.4659432	350.2362511	46.4817428	107.2250594	88.909096	106.3880864	278.4452318	61.6463803	45.5147598	37.4995292	138.0096936	176.7031571	92.5269616	242.9876688	187.3286982	298.5989142	4.6214342	589.9492186	354.75238	39.9085801	773.0562152	79.8290558	96.4398951	404.8577714	77.520162	131.6257369	55.2852402	58.0899024
ID_4871_4871	2712.9811686	103.201918	160.8146342	3323.2223409	96.0650406	1119.5663817	365.1659341	302.7597084	287.4217316	872.5342364	166.4924625	691.9805377	585.5414139	261.5060927	55.9885813	68.4023535	279.3132482	786.3025993	351.0966456	1159.3711378	337.7297871	194.3117241	202.2845495	972.4406102	55.3676423	267.6705729	27.4349097	22.8995526	1150.1543742	41.6833097	93.6341872	416.9968456	78.8475688	328.1907836	455.3668932	577.4904587	66.0198161	789.9190908	32.0863982	81.8759677	51.9354538	338.9285904	51.9775763	141.0482634	540.1892971	553.9854767	156.0552623	31.8322307	148.4476281
ID_4819_4819	3454.660769	3162.7141803	3524.9587027	3361.5121675	104.1457425	162.6707773	379.8740311	338.2159699	267.0781294	515.5357059	1017.9040246	654.984071	64.3343602	315.3496649	1586.4076272	56.9060505	979.0206874	1271.4666099	1075.1047876	1725.0093118	841.7892395	403.4873911	428.7537883	254.4953954	1955.785845	371.7197462	88459.5743129	80.1395628	681.1856489	301.906316	151.9577557	427.3451351	435.5812008	61.6367356	95.5891645	807.2789101	322.3562394	159.2775416	1322.483984	452.5439626	946.6506653	130.6540265	592.3449984	637.3732319	270.3037413	989.2161236	1046.7810946	453.6177219	2639.4241605
ID_4793_4793	1764.7354933	1224.8867843	708.2023584	1307.5104236	61.5337236	32.3783324	31.0941388	19.9376028	84.7918318	96.7733578	86.7768288	92.7503079	63.6488858	93.7103158	70.941181	57.7382016	955.7066767	943.8284364	454.9809431	1550.6066648	53.8223778	69.5604731	49.861545	64.9387469	72.9087517	50.3324295	107.8305292	120.3490016	106.5442197	36.2735285	27.9443373	38.2398564	258.1885388	202.5980553	223.464563	89.5785739	207.8823992	28.3602927	32.7835983	107.2723133	94.9614458	130.3259344	237.812183	30.3104692	53.1161785	40.6960709	65.1933058	126.7303634	116.9559416
ID_4746_4746	462.6705687	141.5690253	220.1814741	169.7796899	259.3075254	196.914203	76.5435316	170.4600434	185.0382364	250.8585805	161.0194515	192.4171842	121.4151886	145.7433609	127.6094417	119.838382	390.9400363	370.6467936	475.9173283	910.4853955	70.3300554	81.2416274	87.8390269	39.7351676	55.7174337	129.8938663	124.2249066	210.8468043	200.5163605	25.1783625	23.0893342	131.4040416	169.8931206	142.5237298	140.2330279	157.3217957	181.3654163	301.9285097	232.465014	387.833604	297.9478055	452.2781984	576.8471124	133.4216448	107.6258239	150.9879752	123.9430518	366.8304561	317.1148878
ID_4723_4723	294.7462067	159.62052	255.9322496	399.5278077	300.7175339	301.0614161	352.3665584	512.8439829	153.9170794	161.0864743	212.2908902	260.6620393	178.0604	221.9372364	118.7179008	116.1406539	148.0162366	36.952526	66.7154497	745.1453136	265.2403469	108.9346968	375.8408991	532.930394	333.2780512	472.7775557	290.667876	145.4229917	392.424211	82.5551091	82.4948542	741.889963	305.795956	115.0098703	505.2441411	33.9450099	53.0193544	75.4110031	1181.3065458	270.5606983	348.5994063	226.1029209	328.4407531	166.5922049	319.3442359	216.2332664	231.3022244	257.9196269	325.4826781
ID_4721_4721	147.7667489	275.7702426	132.2946423	242.0051713	404.8253268	328.4790236	276.83737	444.1909324	120.1035209	112.0630778	117.3445239	133.4606252	152.4401285	157.9956663	130.2973513	105.3549967	117.0631937	104.1052202	112.7380366	129.6097545	252.3150208	381.3618271	348.8616807	263.0916598	237.6968078	479.6855423	291.6950367	112.2387794	240.8128314	88.1905033	65.9700116	268.0426745	141.2022542	118.1020575	152.4285057	31.721407	25.9922339	39.956139	125.2267465	207.9876616	405.1428287	298.1172804	463.8385157	117.0461636	370.6666773	304.0518978	181.5368536	212.7324152	297.009563
ID_4603_4603	1327.5724593	1247.6430944	1288.6886294	1263.8129096	615.7408991	152.1806952	133.0513735	311.1701741	974.6252461	2230.7826672	848.9622043	549.4718441	862.059987	2337.5402182	790.0768687	239.5245566	641.6445849	945.5137737	1287.6112612	1137.6492596	687.4689139	1910.641374	309.9973847	423.1301996	166.8438628	168.6985618	279.6696064	95.6035155	163.1048212	381.7119949	382.1804701	275.8361013	319.2693486	552.8853886	461.2196346	1114.9110556	814.2032953	640.7914215	782.9699136	393.9605874	545.1256027	303.9206348	843.9524937	298.7137863	323.5636705	427.3319093	499.9402941	271.3759505	751.5389607
ID_4600_4600	997.9442091	1462.9798899	1750.6032902	955.4072746	90.3517828	235.415386	160.0623332	89.1176078	212.7227882	235.91694	185.1302826	408.7461653	196.5302688	109.5589404	76.3688983	156.724763	818.7633614	740.2572295	1074.6453334	607.2262675	133.4009983	121.0483624	191.4916046	133.463897	83.4390579	80.1865095	47.902115	74.4553983	225.5441766	19.3153671	22.9872896	76.294405	60.1850167	85.0162642	38.2191386	265.1688278	86.9537113	192.3306023	24.9653936	77.8011531	75.4953007	109.714577	49.3459306	53.6548648	106.2366889	183.3929775	130.5599868	71.90791	108.8270849
ID_4579_4579	4456.7396905	309.1896948	246.505297	4505.6668632	1633.9806111	1406.4899657	1415.3573592	629.0225574	1138.7663923	1418.5599912	1240.0309932	1002.3309736	1191.9372011	1045.9755152	825.7255868	566.6684426	274.8823955	219.1785798	159.638664	665.6374701	1006.8061172	1050.9515484	824.2268021	765.2808281	1878.5574068	1004.8938472	1499.0414291	703.3301303	1488.0601549	20.1161698	37.1577956	1473.2015898	79.2826042	26.796486	37.9755199	610.185041	729.8418763	855.9766021	38.000079	993.0356834	1199.9428923	1076.7514576	1799.1503958	1142.2722425	1710.9759421	1765.3160359	1771.1097373	771.8058694	1241.8007354
ID_4577_4577	3060.9941589	2998.7239222	2003.0430687	4838.0068241	371.3827235	645.3990556	645.8567014	682.9491482	362.0460175	682.2211673	882.4969179	2382.7619529	654.326024	530.3580989	655.401314	1331.6691791	3943.1852457	3655.3420075	6254.0011012	8858.0966716	275.7203901	520.5157986	1227.7256686	741.6087108	183.6393804	166.0150385	413.6142097	772.5710122	985.2657873	46.0561455	898.0712608	1341.5675081	405.0265428	403.2673059	688.2097376	658.5750882	777.044884	568.6744266	73.6036922	355.1170414	233.1902521	433.9591091	269.0985521	688.4171305	247.9116078	854.6624469	500.781752	478.1892849	384.6442769
ID_4550_4550	358.507083	1252.6431686	1137.7910088	298.7341963	173.386503	58.7753423	75.9384409	49.3441728	680.0220488	633.6112169	618.8551325	583.0470408	704.6179101	664.8250572	597.7950609	641.0109327	895.8246917	822.7099052	1143.3099693	1051.3263892	455.9289954	409.3785647	369.2119347	356.9347649	136.9923283	555.6797565	116.3377095	151.8669783	133.3647417	394.6788584	423.1355424	609.9941165	136.5909337	138.1923081	273.4589111	281.0950014	94.4990006	802.9438715	70.3549734	115.8757969	248.832919	300.2059374	168.4405584	850.0980085	624.6627565	412.0114552	717.099564	200.1387766	261.2510553
ID_4546_4546	6444.5913641	6942.1125428	6418.0048522	8377.6843072	215.8408025	277.3009078	569.5307228	253.0989917	221.7714365	212.1484431	184.6021269	210.6950912	291.1084639	512.826234	276.7798807	119.0737293	8114.1608404	7519.7369972	9540.5703004	6611.3127724	165.5268935	147.8529821	205.0103513	80.8670701	102.3251782	146.2477901	53.6472297	732.2874491	356.2730234	86.59448	280.7754062	142.9208568	391.538463	598.1310902	427.29212	235.0900988	702.4695248	316.9723081	291.0736166	399.9006363	352.5323889	288.0874337	388.296426	285.1652588	258.5038532	335.1153866	186.6861298	182.0215105	136.7239349
ID_4536_4536	3639.8786287	3881.3607044	3330.1589215	4296.6445999	350.4048446	550.7165603	599.6132849	410.5567776	617.5933982	1203.7656197	722.3162664	1225.7712841	429.3834129	654.9160033	428.1601441	465.9676097	1703.6991968	1624.5374777	1881.3074287	2441.0816637	400.4771274	773.3439521	818.1394272	474.1944389	71.0507853	153.6130426	589.6480944	392.97446	713.347938	575.6028304	313.3702957	596.4109252	370.4172203	241.6302142	448.2428157	718.6681032	459.5430689	804.4568842	31.6304859	384.9929528	585.4152581	390.7963769	724.612997	NA	NA	NA	NA	444.1904923	384.6391924
ID_4533_4533	184.6785526	343.8619624	91.9086362	411.1873281	169.6577506	152.3380897	75.4708689	185.1376149	245.059968	332.1579564	258.6311078	305.8246209	96.1933882	135.57349	156.0649699	207.123296	99.4373536	610.5944742	365.616373	1683.9598286	113.3351145	126.824525	139.0836199	215.0603603	103.8595036	117.3531181	126.5122605	315.6017003	179.9420158	223.2698742	18.793547	202.0676769	376.8787696	251.401953	135.4377686	121.4938787	132.9431378	30.5390626	11207.4814556	125.8075592	284.0842289	203.7734487	496.2264219	269.5984509	186.239432	313.1975369	523.0041339	72.3005781	136.7714454
ID_4292_4292	152.0803858	141.8189974	117.1460831	135.7421249	441.0708939	179.5709002	303.6847283	112.5854989	1672.5280635	1681.5098177	1817.6954506	1703.1863965	860.4542534	1090.696719	795.5150743	1075.7177047	38.4952166	13.5904551	53.7431191	25.0299545	1596.2320442	1275.9886238	1066.8982076	407.92468	2051.664356	316.9157252	521.8315142	842.460593	635.1591818	402.7300404	429.2373022	163.0553417	802.3915857	257.7946475	875.9754008	1134.3478656	1487.6941125	2407.4976386	464.9244408	462.2616667	554.1489	1475.11428	789.4812408	1058.2464049	1299.1188112	2047.7213182	1554.2868168	1330.9031439	1376.7584807
ID_4219_4219	411.1736115	510.3928986	700.7973704	490.4717138	1141.095871	690.4589363	2391.9087652	132.5657211	398.0515367	315.4311865	343.5303883	379.7849315	996.1282111	1766.6097375	498.6940066	548.1756033	101.6150924	247.3488689	142.7438352	402.6748751	250.8624194	840.7562557	834.0453919	107.258519	1041.365948	96.8765605	474.887159	1470.3008571	1049.2972429	1713.9907472	1355.6344511	108.3829505	2404.5857028	972.660208	631.4065093	2887.987498	3322.1134813	760.6131381	1040.3415472	2878.7959494	2508.2063913	1980.1102903	2720.8004578	829.866146	900.9826456	714.4306496	446.4751538	1397.2499733	1102.3729366
ID_3465_3465	21100.4331334	2213.8545925	595.5280103	1822.5129219	115.360791	64.4091091	91.1752994	206.560918	224.3929769	144.8512456	176.15119	189.2984283	91.0446386	108.0879691	103.2946577	104.2157944	1281.292204	1607.8553399	933.5644465	2126.0826693	137.803466	83.570031	150.2944722	50.7138979	275.1644389	177.9846176	153.294638	208.1448709	188.2148177	108.8569444	90.9063598	215.8375688	282.4755941	117.8928397	156.0939617	44.497652	62.7418949	663.8850218	415.8052925	133.2664559	164.3802452	135.4720058	294.8860276	82.3894238	127.6138973	155.5005009	174.2066212	84.2517763	141.5805656
ID_3442_3442	254.4219324	213.2564631	182.5276889	206.0417772	63599.7699531	14514.4057552	53747.8795157	16463.0349553	8430.3987995	3779.4170016	15603.8448131	8784.2544568	11711.6269768	3793.9982948	12874.4439505	9879.2804185	191.3344203	193.908673	181.6834686	200.3584206	54.1624748	55.7780468	59.8349099	8676.2449839	118.1798216	9636.0146788	26255.048725	12936.1101085	21431.6883072	22.3628127	33.0614216	12141.8752066	53592.6744212	114837.3610701	38064.1263956	15807.0481804	17295.789376	2691.5548724	40.1018395	53569.8369895	105927.4835432	98492.6921653	44313.1611724	41013.9357819	43337.3005684	89169.9723044	31144.4106818	56745.1542432	38013.5539772
ID_3286_3286	1071.0778233	1051.7780018	1095.3697147	930.4843944	2971.402208	273.8478264	1214.8523313	342.1555738	6007.1760671	6637.4058217	5983.7916322	6413.9940122	3837.3778561	3901.9273814	4131.9663325	4227.9252181	3034.846773	2903.0445408	3625.5643939	1651.9979328	4240.5914036	4234.5003051	5390.696094	4408.6590524	18447.8917314	4631.4599835	6960.4258042	4430.4912623	6371.0016703	12274.3235252	13910.9915748	13629.3489205	4431.8888616	5746.665513	7855.3173606	4491.0722423	5148.3502797	5562.6120108	3577.6227736	4770.0973148	4662.4028919	4390.7702881	5239.0350651	3794.9202999	6451.6007522	6434.0043308	6850.3007283	3944.3127485	5008.3387861
ID_3258_3258	103.8892812	196.4260278	253.9269816	86.8994059	1131.514119	123.6686637	347.2459005	558.4404913	778.8296351	853.529397	183.6755742	597.0484064	779.665194	1561.8849085	956.2070758	927.9058347	195.4051655	193.4478311	216.5964864	281.6508722	2288.7471203	2500.9823853	2285.6058934	1914.411271	1925.2462734	4822.2684282	500.9187767	568.4077138	788.916156	864.4008713	1281.1421609	1601.6803501	72.7987079	65.8447898	1739.8674267	580.5445593	355.506068	3480.082104	2447.4588252	778.4506195	1175.8166627	341.9823831	1317.3774036	2138.7135166	1534.1682128	1591.3529979	2016.8583044	1001.4724267	1217.4179636
ID_3143_3143	2801.2872895	485.0217003	292.4837101	3972.2272322	135.6908027	95.3282203	149.6240658	62.2270255	601.9715543	773.7594214	626.7095343	739.6012284	591.7579854	510.920581	560.9562373	503.13682	229.6663355	55.9019621	196.7795327	285.6595988	862.6318559	867.4952168	702.9947511	579.0779041	187.1891247	589.7546941	184.7272688	181.0434066	184.7090494	50.0504662	154.3253314	192.6248482	737.2408953	401.9345537	554.9276647	465.9458404	493.6994086	177.7166106	259.2340665	100.968801	131.1572367	86.9673452	356.5296368	493.3402129	339.2505137	415.5681285	608.6656703	202.5558824	200.2790557
ID_2944_2944	3361.8212489	715.3000003	216.8235197	1254.1216922	2541.43894	22822.3695978	17215.4839459	18495.030438	1279.9787354	871.968284	1604.3751125	820.1433047	1850.4471193	702.3934556	2866.3099495	1161.3987659	531.140325	340.8875795	364.2532594	403.0434868	826.2276118	895.641857	1080.191143	1575.9300435	1236.7064561	2746.7711872	3881.7590235	2752.0104522	3779.3672728	296.2622564	584.502057	1687.4351281	1242.7905614	205.4746091	1241.721661	3532.9504586	3546.8288561	1838.8371927	1737.4762578	4670.2952015	111.0087533	2136.8777569	5368.9492612	771.4077923	1441.9632641	719.1299594	565.4370156	4506.1686268	4096.4476802
ID_2936_2936	214.7368708	241.2370673	149.2236136	234.2835924	5398.744483	8025.7270505	8140.6141518	6143.710927	9812.6709542	11184.8968019	9888.6706654	12308.279219	8142.9804005	9302.1633593	8238.2886991	7511.0736293	170.5639818	150.2076552	202.072665	317.8586639	10354.0926162	11370.2303397	11677.22087	5262.942221	11569.4602365	12042.6343645	9186.9744515	5345.3251163	8073.555795	2252.7897557	10730.1853262	16892.7627832	1372.6508049	1008.7518812	6847.9560199	7750.9687091	8158.8490853	496.5865551	10536.0072584	6871.4805424	7005.9526126	6252.7998236	7927.0942634	6358.559299	9165.844188	9140.9754289	8690.4041661	7422.9837393	8400.9056242
ID_2900_2900	268.1034641	147.8202048	84.0756683	369.3501052	492.4453665	2503.8709327	1658.063385	2463.4838177	1628.3516025	2064.8659292	1517.0048761	2096.0318002	944.1076987	1054.7517565	1124.5790086	643.6737783	66.6424164	234.8041887	49.4677155	97.7561046	1293.1957105	787.7346294	699.6960169	1039.3998149	152.9335452	3112.9427048	1204.3036091	348.3521759	2245.7353853	46.882986	172.5377001	147.297063	518.5038251	738.0734694	2209.0192633	852.6741945	969.8994954	831.746258	1436.3927215	558.3955509	426.7346498	620.2878976	655.4070896	1899.5920259	3359.0326863	1342.8444887	2389.9328074	520.5324023	495.7356327
ID_2476_2476	460.2545834	305.5838632	127.9873423	189.4133829	680.6109261	1264.8973284	2352.2620664	1069.190315	1087.2532748	1121.3863765	1006.4338918	1253.6582443	860.2126126	1072.9880586	892.111822	687.9600757	122.9324531	210.1705976	193.5899874	465.4852789	957.3022632	1032.4993174	1035.6862803	504.3921914	523.2527141	1592.0698407	1252.8982154	689.1372449	777.1888455	24.701716	689.5976605	856.5578674	936.8968441	599.3665176	978.0438047	868.6586458	591.9641336	963.2989244	843.2200181	551.3628748	677.6124564	578.4825233	792.9489836	508.5232877	576.6596451	348.9238546	960.9248252	665.8200787	811.6483134
ID_2107_2107	192.760689	193.0322332	165.7773146	182.2321851	726.3185934	66.912995	5011.6831168	3342.9443166	160.0840319	132.1597424	112.8242129	110.1041915	523.7987373	420.4309253	612.3280884	338.0869278	84.7638101	91.0286637	117.671402	84.9809722	118.5527726	341.3764526	294.3060426	39.3916345	138.0822636	2057.236931	1041.1163901	379.0306823	498.0970675	344.8611029	293.8056455	69.7001726	168.2056179	62.0660398	123.1456597	357.269509	362.7517215	395.3969799	618.1422572	981.9786172	1756.476079	549.2000329	1233.3817657	107.2283198	230.8300245	1945.7650384	149.9024533	735.3800897	1436.3041313
ID_2097_2097	21633.1014002	17581.4624472	14407.7432874	18828.3569364	1548.0007173	2117.5472825	2192.7625652	1594.298729	3460.8936557	3922.0605899	3395.4479981	3540.6881066	1066.9586878	971.9755514	974.1663995	281.9059519	8277.0906226	7127.8811432	8985.4481797	14723.2661058	1186.6600999	6264.0787098	1210.4219876	1821.9663256	1032.1453654	2674.9366271	1383.7305091	872.5107929	1396.0506289	2046.5457254	2765.3361618	3815.71706	1679.819542	982.9385985	1200.3712804	729.52397	1601.1189876	1902.923232	1321.0426306	2563.5062749	2505.6356354	2028.7101773	3262.8009139	827.3491308	1229.2867183	1109.4035811	1024.9001892	2714.4654464	2594.1725573
ID_2081_2081	46.4540497	18.3523339	327.2586085	31.6581067	184.702969	120.0830165	145.8350996	190.5180414	228.7901136	380.2448074	262.4964266	371.6542252	47.6697526	83.7350725	57.1460586	48.2850739	241.6545449	229.421846	284.3762981	257.1619698	152.7590515	146.7293407	202.0855793	172.5718474	222.7511558	236.177689	464.4915167	248.7113428	448.3961876	89.2968732	59.9275969	196.5788446	524.6502902	516.1153092	351.0273314	515.0281083	503.3705183	143.7486778	125.5563505	274.9752041	325.9376166	337.2873011	265.5149398	288.9424662	271.6964061	242.9978669	301.0119163	304.5444324	361.5348203
ID_2072_2072	272.3395903	363.8182489	150.7196839	314.8884196	87.0668462	80.6237255	73.3627437	40.3793812	125.9267194	221.1038571	77.2710273	57.1758379	27.2906946	16.4086905	102.1582077	66.0451824	320.0505867	286.082023	102.6536388	135.2258657	63.2587906	75.0776939	82.6792376	106.6260735	111.894469	92.8671424	183.6751405	106.3458988	147.0682681	34.4752884	32.1234197	19.0899224	63.1166186	38.8528894	63.076993	112.9176762	122.9224248	13.3869586	NA	33.0290861	32.8633071	81.7813943	36.4078014	66.0315689	73.9337543	50.7463761	99.0932904	53.2110311	106.3543864
ID_2061_2061	952.274381	746.6165101	376.7668166	687.4356342	1233.0232766	1027.1268511	2029.0383459	688.6455402	1339.3817444	1135.3649386	1358.1854548	1669.8092231	317.5582434	296.8975872	219.0086716	346.4352641	908.7540238	802.6340798	872.835153	884.5358293	1711.6154598	1827.9720185	1739.4489162	525.4838258	4752.8696105	1336.1314585	1079.7502904	631.9400111	1047.0548264	1253.1450605	1096.6578921	1119.307627	861.3522503	3077.9555218	1770.4638406	553.8991751	1163.9494296	1042.930216	621.2695971	2451.071596	2679.9799781	4862.9808769	3076.3134973	591.4324073	783.9376596	790.3320033	714.1811049	2505.3033127	2170.1229504
ID_2039_2039	210.5595214	491.1118828	1581.3011893	284.1760316	1159.9689754	734.3153127	549.0137964	662.8244893	2109.2706764	1375.4313857	1411.4262695	1062.84962	214.2945364	521.4176792	369.3102593	247.8058098	121.3196197	141.8205002	328.8470683	124.6539428	426.2707084	369.9287261	324.1668005	263.5841393	298.042769	540.085975	916.6116355	2307.2778803	1589.5757617	823.5483083	1089.2025756	1052.9242615	279.9121032	218.7341289	1065.8085812	452.7911321	520.6211033	483.356247	520.1281159	543.6287124	1796.7747213	1570.2005496	3443.3589993	1123.1703081	1812.8744639	1278.3768703	1813.3599256	528.5581205	454.066473
ID_2037_2037	742.3274533	678.9055711	518.4478675	692.0233091	47.3200264	226.7837489	337.8242379	228.1402819	159.7254514	102.578416	116.2012658	110.4265008	55.4094093	84.5617342	55.3877005	67.0386783	504.549747	572.6351129	578.1537082	701.0505517	67.0912516	49.8632954	87.0289707	64.8400953	68.5143304	76.8918587	164.9847353	76.5310036	150.9329542	143.5225594	50.1070358	105.6628768	109.0103323	66.5040454	54.4928696	76.7161221	73.6164094	66.4770176	74.6513286	174.5817157	77.9880459	151.3362715	152.6739949	43.7282796	143.3881993	86.939624	103.2220507	87.0240743	91.982763
ID_1996_1996	423.662389	59139.9452015	13863.7035535	666.2107584	437.9766071	276.3362983	450.9325455	461.2321896	667.9994794	719.6605065	815.4973848	847.6733971	618.8563474	553.4207883	574.7856847	421.6388591	54935.1251406	47499.2255239	43951.6827608	79707.6273999	941.3021784	824.0984655	875.8998335	256.3966171	594.2381458	845.6150214	487.8805425	441.8667272	643.6047921	426.9244555	467.1868484	534.141039	484.5970222	422.4154966	516.0117926	307.5510695	243.1382263	679.2948956	516.6631515	322.9460503	504.1567098	502.8091623	688.0119723	465.367095	532.3215422	541.3819555	548.2782679	337.5956009	502.4939961
ID_1981_1981	776.3390854	621.4425929	529.3571594	572.7205728	1549.0478089	1423.8806738	2066.6841935	1485.9606668	786.5828307	1257.9015926	1393.539106	944.2897612	1144.5006823	1093.3701046	1448.5727273	604.2668162	270.8129467	578.495637	286.7364018	417.392995	985.5749148	978.9938986	504.4640682	1050.2402775	957.9749299	1824.6615411	1656.7245336	2112.0221082	1902.8306858	2171.5099933	1166.1188691	1031.5526397	2212.3844079	2180.5166538	1419.7910826	1501.4991583	567.1399415	4378.0045576	444.6920033	903.3814804	1385.9452211	1280.0968754	1876.6556018	1401.6039354	1992.5477426	1278.5330415	1576.6565227	990.3739841	1853.3223607
ID_1925_1925	25422.8193671	24948.2840104	21236.8839697	25750.9736643	585.5549753	4282.1444409	5311.5309378	2803.1759812	1706.831564	2336.1187899	1731.5319001	1521.8612897	4593.8805785	4961.9856965	2612.4561168	3240.4680983	5138.6349313	4670.8268009	5649.9876764	15773.0926501	759.487056	2247.1228898	1701.1645531	412.997079	5666.7789475	919.1183449	1614.9689685	858.7587053	1718.9009814	384.4824542	257.8423442	674.8861782	620.2269589	301.7187727	414.0382651	599.0328395	341.7481647	407.1656047	368.1963212	2539.3922233	1754.9559332	2424.0804113	2876.0863192	1331.7333439	2879.3722774	2555.8340714	2122.3230522	1683.9099649	1248.452901
ID_1912_1912	2828.3042032	776.564318	352.9342267	2158.8165991	1158.2295311	805.7452936	827.146814	642.1724425	4112.4570004	5257.9105494	3859.4721017	4858.2566939	1203.5797665	1425.079271	1209.4410883	944.9021756	482.775558	1675.9834572	447.2420226	2335.1309519	1101.3431057	1098.5545881	1151.296224	744.8307713	1642.5364493	697.4696207	2270.6318917	1297.6870016	826.5569061	1887.8847465	2149.9806555	2492.308972	217.9831274	87.2058482	117.5388264	504.4973956	534.2951368	1235.3933535	807.3571418	1099.0671308	1093.5980897	1128.4222655	1219.0574878	776.6368068	1076.902664	974.4415258	1199.1243544	859.0291143	1152.6710708
ID_1909_1909	778.2319368	1096.5902957	553.9494989	650.6522269	92.311429	130.5732839	52.9638464	65.2893841	68.4784581	95.2055461	37.5781528	65.1328949	692.5379667	716.1127728	576.8679105	558.2792943	540.6386661	866.1812908	2280.3045736	970.2173405	213.1445445	197.7926945	215.6904411	162.5506168	366.8426434	148.9504626	36.0620416	22.3714163	25.7975914	22.1258151	37.4440508	15.3181394	159.6723824	146.0044038	144.5729305	304.781187	137.6797647	48.4421897	33.4061589	63.6812445	329.7378067	88.6444527	45.5734267	235.4920113	231.6162294	206.9537102	318.9205668	62.6607529	53.505627
ID_1878_1878	223.9608058	112.1136551	154.673938	237.674927	1935.4680663	1589.7869467	1465.299545	1070.0481721	1893.2277091	2120.1647732	1727.0496121	2123.5694044	1343.0135376	1368.5955503	1311.6130592	1162.1298486	79.0790952	77.5461198	66.38907	187.0173125	1611.6353839	1903.7362461	1753.8871231	1119.6011352	2935.662699	1466.8022058	1413.6513719	854.0862455	1027.1809465	1829.223425	2495.4325995	2623.015376	1725.7197789	1268.9810643	1436.9518616	1342.2246824	787.7689396	891.935511	1183.5893674	1301.2742804	1306.4422861	1237.539207	1329.7947159	1225.0897915	1707.2805289	1653.9155331	1526.1120492	1528.1882964	1828.2890662
ID_1875_1875	544.7826908	665.6304149	234.5005046	280.558435	1860.9805584	1167.7274192	1092.1044784	868.399553	960.7337919	1833.3723567	1554.4359699	1780.6514698	930.3951763	1292.0326769	1278.2162033	921.326687	669.8727537	702.7141182	466.5421951	1494.2113892	1579.3971866	1720.6293985	1500.0050468	998.4695192	2318.1541614	1221.2507191	1107.0769491	267.8791135	767.4096733	1728.3358663	2221.3639528	1214.7369834	1704.8004558	1028.545873	1568.0958883	1306.8193245	871.2210241	1892.4920506	1228.3168313	1310.5430856	1237.8426888	1091.6393526	1249.2621671	1021.4902095	1118.0451071	1198.9004545	1586.3223592	1553.1089122	1806.8366684
ID_1872_1872	532.6509937	645.0904146	465.2509809	593.4809103	2571.3377829	1966.4879978	1948.3189534	1401.926282	2553.5241697	1890.0965849	1960.3397078	3285.7949435	1261.7464543	2137.4794337	1413.2886448	1535.5372593	770.4996111	598.0468968	1097.4009955	336.8050962	2805.0904516	2968.3182967	2543.0092933	1030.8918922	3214.9479538	2321.7922734	1880.092997	979.3405111	1224.956142	3284.0744911	4093.8459595	3660.6912905	2036.5625073	1320.926681	1475.1798997	1756.9555045	1379.7504588	4312.729438	2969.9792169	2299.2596758	2331.219462	2011.6290457	2462.8001013	1272.9859758	2005.2508694	1985.1329295	1756.6348498	2788.341387	3124.3572631
ID_1862_1862	1955.686712	1688.2514575	1426.7049892	1919.6149835	845.6425833	9809.963678	7284.985183	7187.6900686	15058.1583968	15740.049368	15087.9220945	14489.0056752	3673.1741007	4161.1210151	3610.5496138	3294.5192078	534.9631037	335.6230126	867.8987034	6011.9041647	2006.3007522	2102.7291864	2342.0740398	3510.3544274	8769.3103265	2022.7354759	234.5856254	153.2698031	340.049508	4400.6028902	5950.1626387	6307.0476992	608.7154517	207.5577661	443.0010167	115.4038759	170.6708739	2225.4851426	1775.4976563	1426.8937919	1604.6112275	1188.7084513	1686.6125901	355.7063454	483.2777941	424.2369975	427.9558049	1262.6981597	1408.0880162
ID_1709_1709	569.6184644	482.82521	409.0527704	291.3915264	220.2590927	1026.6701748	967.3967423	704.9088036	343.0983825	519.866264	427.7286123	394.1410755	332.505144	397.6673195	325.2107959	298.1551354	425.1092274	390.7536885	301.7502605	800.4999626	384.3681415	145.1538429	511.4522832	256.6337617	826.6357919	431.1425328	-9887.6516264	-6050.2009309	-9607.1707851	350.7975685	20.1101272	350.6361671	407.1651031	262.1744836	407.0128687	-4238.3219357	-4733.9466272	395.3492476	315.6763464	288.7343401	337.8151104	255.8466836	328.5616278	219.6780977	426.861815	251.0751466	1240.6655145	282.9040214	379.0281897
ID_1704_1704	16.4079363	10.7273423	5.5382428	11.4524597	113.0785134	261.8085621	1170.7103572	120.8535431	207.4636189	290.3523549	136.1918936	283.9765538	181.9966052	202.7216616	717.3014307	135.8808011	66.773829	44.7503766	95.1617594	230.6253173	743.173092	602.8904408	559.8860136	314.2121805	540.7618767	241.9471785	552.395842	582.2836168	518.1512985	616.1462297	194.0487284	356.061818	64.1480989	967.5894847	328.0583202	170.9801476	103.063072	249.1379069	652.3961987	1062.4371553	309.4739063	354.4930594	226.8754639	156.8353924	616.5804899	1481.1656168	127.1943681	104.1556675	62.5293173
ID_1700_1700	209.731671	393.0767491	281.579622	478.6691395	307.1611023	400.3067274	244.4428072	362.9485758	78.1782576	1982.2508686	8753.8615685	100.1549737	2049.862588	2203.2912276	1887.3394445	1634.501724	639.3600948	326.0061809	739.7474892	238.7597572	565.0766945	606.2740973	499.6741984	440.6718344	1166.3768106	254.3086734	4255.4456101	1425.5236105	3355.5937931	31.6465758	50.4694899	96.3918198	725.0938586	478.1852372	382.0563716	834.3192129	781.9920451	46.3413304	41.1857489	84.062261	223.4336563	132.369074	208.549632	747.4201132	1034.6182861	677.2765924	1050.0606705	16831.863627	10942.7467398
ID_1675_1675	566.1807593	20.2107749	28.8817246	99.9648687	326.6373663	75.5985091	106.5691662	61.3502592	157.002174	200.1239622	80.9808069	131.4509888	281.7744348	609.664255	246.0194347	311.6981876	219.0141506	196.6810224	296.1250481	375.3397946	183.3900412	130.4971934	50.0047081	1984.6347466	2325.8422721	96.570891	55.12489	65.5427312	66.580252	143.7745496	151.8225831	1444.9990926	195.7953364	87.8901329	275.8048538	1501.0091472	1282.4923074	20.0912996	37.0840616	324.7941285	182.1570022	110.6286726	259.3490661	432.4053204	162.4227376	565.9866894	776.5155558	98.1622028	281.6025447
ID_1482_1482	1090.2831742	2509.0234049	751.6111709	3753.9228223	1340739.2411679	328774.1993	995440.948621	1790749.0255105	166132.0033544	270195.9174978	205712.1599311	52154.9621945	167896.0445864	93301.1236561	49394.8451158	42074.1465821	271.6587772	2326.3826613	1000.2719262	7150.7260148	152920.5004524	153662.1437302	59178.3537097	301538.504742	183150.0199359	1043453.7690686	1685302.7303317	198236.1417572	744941.0884746	296668.3146707	379268.1432165	497195.0980256	612769.9655405	503792.4678429	256686.8017156	955906.7669854	398266.3710108	152918.1857456	139624.7675367	161529.065598	362892.8184127	124235.4471733	449054.6365136	35020.871719	218657.7481876	220323.4429619	228190.6221015	43853.9993381	513741.4645112
ID_1380_1380	309.932594	73.0287985	105.7046481	255.9481382	1181.100533	13076.8879342	2355.027893	14923.6991001	1321.2402993	1285.051242	1484.0426124	589.24182	1432.8701069	219.1802667	1252.2096159	1373.5100212	192.7613242	154.2797981	158.3332554	574.7492929	2548.2516421	2807.5607473	2816.1100596	960.6465088	263.8858554	763.019399	770.6474631	3039.1574084	2224.8032959	2831.3584364	437.6458558	1724.5209914	5106.6421085	1926.3167842	557.04283	1514.0646616	1836.2155758	261.1873926	6612.9749517	2721.3492827	964.596747	1905.890697	1358.4904984	1906.4986258	1938.4709183	2703.1446987	400.6073567	1989.4964905	290.8187814
ID_1177_1177	519165.1986172	178054.2859672	88184.9240096	132981.044771	1993.9263616	123.6612493	432.8964112	3307.533897	165.9385987	221.8660169	136.1110969	165.9486038	112.9833577	68.2183057	68.2951589	69.309495	139641.4908976	122382.2839928	156875.5824699	183909.8683418	98.3177409	96.7601986	125.9121816	2229.0241934	77.798419	193.8154537	805.6643991	209.2456297	382.7442305	317.2822133	626.2027052	3904.7123803	906.0332781	988.4466864	537.9338714	4738.1969821	671.6166445	629.8046513	154.1770551	69.4315718	347.962398	99.48688	304.463462	139.2837423	149.237365	261.7574055	135.6804613	65.9993456	347.0755744
ID_1173_1173	8571.8100081	12150.250201	8935.0920045	9804.369755	243.9721416	419.5089387	119.337899	277.0129733	403.333631	756.4996571	615.7194793	955.5883717	380.9455425	405.1199359	375.9418068	304.8533795	11251.1891883	954.2681282	9739.9257339	2596.1977997	946.2284091	767.2714002	866.9222304	399.0646156	138.8520896	857.5289559	655.0629959	311.959366	592.2585969	1120.3608949	2295.325696	677.4196507	1032.6641573	410.3270872	786.1981928	489.1455118	438.4978318	370.0806796	153.0037435	558.2527332	293.9053037	300.2606691	505.9396591	327.2898525	671.7574846	576.1281116	302.3060595	484.6684003	547.7318781
ID_1064_1064	95.9893401	116.4170059	106.64296	158.6329384	1510.6391265	1475.0454982	1459.4249058	2303.950251	2008.9291213	1475.6548426	2445.4505353	2052.8074132	2060.2651716	2416.6071109	1447.1254831	894.4750376	423.9785552	220.3440005	362.8691141	392.9819886	2665.7476344	1509.4902396	2583.4814406	841.6900132	2571.6033423	4909.9341599	1785.132395	789.0896609	4649.6529235	1152.7052265	899.8865436	2422.7283499	3776.8921799	3023.6924825	4162.3917074	2190.1602265	4457.4674053	2554.9845277	540.995364	692.8040624	657.9600267	572.9940853	9749.4969188	1453.3007691	4943.108373	3304.2672218	2009.7419213	1079.1413351	681.4402041
ID_1029_1029	724.6441027	370.5094581	212.3074058	259.99544	10571.4692764	6734.0281037	4881.5263677	5104.3464645	5383.1092323	1849.1601951	1567.3375404	2797.657153	11641.644092	2607.799181	15505.9432786	4943.5472876	194.9722574	215.4001991	422.8502495	729.7117404	9967.1692073	10129.3115757	10189.832032	8129.0777907	1545.4144941	3171.5093993	10310.8260749	9583.036151	11866.2035754	15999.1358376	11362.7020886	10611.9042322	926.0053812	529.55402	526.4807366	7065.9233154	8765.7820501	1193.7667617	893.6709488	19341.0136363	5181.4845851	13337.1227342	5293.5391681	2132.2143761	10742.3728552	2321.4226053	3768.8713487	20808.7469243	22094.1650491
ID_915_915	869.1850909	709.3002895	1145.7952555	663.9529288	444.494855	302.4271503	240.1061231	474.7158145	272.593053	352.451451	271.5190356	401.0063158	338.6008035	227.4166008	295.4355709	345.0889257	935.6843397	989.6127677	620.3049433	459.1952558	73.2936231	76.33875	52.2050824	65.1843625	105.5790847	67.7837684	274.3684223	249.3710808	263.5730842	34.4609249	34.4217727	105.9589506	43.0319278	37.044457	45.372613	333.3701082	209.9763336	91.5445358	103.8885534	566.0991396	503.9960165	949.1687135	468.7076881	127.6208946	117.6382375	116.7374827	308.6668035	624.486333	404.0347458
ID_892_892	190.0611996	247.0768861	263.2380132	166.6770507	1162.1631362	741.7106398	326.5177678	309.173586	1353.0137406	1363.989354	1315.7279079	878.0658855	1582.5010419	1941.3523624	3830.8802211	1295.9240486	85.2809057	92.772417	160.9267121	325.9674461	484.7548057	1230.4563956	3990.6639243	445.950937	2198.4811885	337.6922678	273.8673736	3081.7801283	170.6695954	200.7980704	251.0682325	546.3550441	356.1350149	284.7087314	497.9206783	1735.3810481	1953.9563206	322.7724831	4251.967262	4468.7642417	155.8674167	8790.2274204	551.4881508	673.6962404	3887.8842648	636.515845	2038.0958163	181.0686636	444.4439013
ID_816_816	79.0649518	74.0773627	88.8656605	71.2773848	451.5613197	920.2583014	1017.54252	514.5588884	449.0874619	358.3899799	469.7591683	502.798965	657.0578438	535.7267664	649.7190885	409.5729038	20.4165917	38.9195051	37.0128233	124.6605677	404.6853464	342.2356744	277.0270838	59.837011	393.3167713	331.3414736	887.6892376	374.2050102	490.5202656	443.0167176	540.4209877	768.8169218	380.5923663	348.6213327	346.4598482	488.15871	527.326698	602.8995593	499.6145625	324.6350348	353.5511762	218.9929562	409.9647735	401.7796648	421.794481	488.3534351	462.7891371	268.4565581	400.5690529
ID_782_782	921.5512964	466.4381262	75.6129956	131.1212366	26.0176269	84.5709745	33.9858377	18.2778434	1045.7081549	1243.6404891	1244.4118011	847.8933829	574.1568295	660.5525541	513.4377727	407.2696311	148.403429	326.2433821	717.0504169	756.5818012	258.1436966	376.2244495	363.6388312	859.9947582	2241.6806508	343.5048858	11.4928276	18.4745686	24.4727816	183.9756788	216.9773113	260.8567004	426.3702416	197.8389085	344.210072	11.7632156	12.7443143	1237.1053003	854.1657603	26.790519	17.1197902	45.7848653	29.4664792	35.7835268	68.014242	51.5035203	55.7415621	63.6603235	61.9297532
ID_657_657	260.8685218	185.0885504	213.8590599	263.6974435	540.2494873	843.7912003	1270.0715605	1150.8088888	1681.1603724	708.7816935	553.2216478	951.5414727	384.3701956	458.9009011	332.4223488	431.4706654	122.8337153	110.2136532	107.8571409	242.9078666	346.52011	458.6527542	755.0813111	461.9893888	1735.9012116	279.7409079	1444.9612358	1182.0074757	2069.0423397	40.0884903	61.898984	372.879401	102.9820066	908.2533207	1153.8143046	1035.3336708	1223.8657184	883.4961629	1006.8907023	678.0487111	49.9606233	447.8777416	755.1535593	956.5205064	937.1691794	1079.7896125	1183.7172158	635.3378159	766.8714477
ID_592_592	189.8097999	199.9749976	115.6170719	202.8301876	395.6396052	7045.4422437	1192.3975165	860.5579321	684.6975844	614.2347818	440.216119	536.8229506	424.6568593	656.3770129	351.9137391	686.6644222	136.2106261	230.3689473	235.7101974	271.1666238	352.6046438	590.2581089	397.819897	874.2065251	125.8182724	506.1917596	491.3586523	1198.5994393	956.5608197	451.4227422	786.6124688	648.2121441	868.8438852	601.2994671	521.1480406	309.9407532	305.1398317	105.0250363	245.6015968	758.1765711	465.3440387	1695.6121921	651.7534576	771.3238519	1583.7128509	615.5674292	612.4698968	588.2519892	328.7710832
ID_573_573	57808.8413591	28463.4495235	14366.9538304	16787.206864	1074.6712428	1623.4768127	1557.8222185	1638.1915186	3287.4245028	2675.061486	3462.2062756	894.3443213	1334.1191976	2074.1238594	1717.2551993	1725.7696345	11358.399627	14745.9232481	16451.0576227	37157.5813201	1797.7677454	1049.9494212	1008.5054757	935.4247477	5883.7552096	328.5484271	598.7030326	841.8541896	1000.0371671	880.2866875	1490.1988991	1008.2779601	1628.3595547	1244.8216199	2604.551728	1707.5737868	1696.7427729	3309.451403	11117.3371091	1228.1183436	1912.3190665	1069.8888093	2266.553186	1817.1997931	1917.5767364	3249.5529006	3610.6370104	919.0320908	1117.8486907
ID_552_552	564.9536755	473.5367545	735.8988226	1068.6848377	103.9684087	46.8018282	61.811991	30.4657919	6166.9940833	764.6373244	2689.8552662	188.1309243	2546.2642934	1646.341006	41.6983805	819.2176686	3573.5265728	816.5723716	1603.2675536	849.4642671	107.2702738	60.9379605	607.5821137	30.1920499	620.7556752	482.9608268	108.2704615	5.3292616	32.1843309	4092.5129606	7809.8858376	926.985989	62.5128079	26.9097107	82.343988	168.5747868	8.7756026	6.056077	272.5549649	53.6459424	104.2748254	64.3852477	135.4169429	2012.7006969	101.2970243	120.1129482	45.2773036	35.1165897	25.9385954
ID_490_490	127.9534496	86.022028	57.3548228	160.8350413	10682.2565073	1724.4939282	3840.4512908	1606.8679245	3224.9852541	3694.6108247	2992.5301629	3008.4675433	4333.0474534	4472.4042184	4178.7441155	3267.2064477	26.2491412	141.5843519	43.5528491	116.7256294	2402.4151113	2325.533143	2389.7552744	2304.5414374	2283.010183	2072.5995774	2176.9532756	1904.9197937	2563.7659804	10302.9066822	2448.045389	3920.048743	2869.6279717	1326.5293005	1361.9181337	1205.5796555	1632.9622891	2246.7669823	16.8363095	1728.4903558	2206.6638243	14112.9728248	2581.6763787	2717.8337761	1011.619135	1399.6801347	2081.1405077	2299.7764599	2409.6814814
ID_487_487	2007.013076	1850.1383105	1838.325998	258.9642354	474.6931935	392.2859682	594.380659	767.7533416	435.4335285	770.6811401	488.5118566	287.9257918	52.5880071	185.8546039	86.1162216	99.1319992	1733.7161908	1612.4498726	2063.2589321	2112.8353233	144.6748383	149.243993	95.4913094	867.4247155	209.3770484	657.9875372	939.6355035	275.0532062	671.2388892	397.8936346	1099.7433617	1034.8028117	631.4130804	865.968164	605.0079697	615.1006918	312.1357818	420.4364498	359.5055849	180.3815705	328.5223516	218.3129092	188.6216105	96.9473281	205.8069847	80.0862303	210.7303933	81.8299367	282.7726433
ID_480_480	147.9956085	167.1054352	143.8664516	165.1722856	65.1956322	1624.4209385	2447.9048418	1691.3327153	101.9755255	140.1219905	92.8282197	75.8665351	224.5519947	56.9443732	177.805452	49.1968038	26.0160349	54.5066188	70.7810659	198.7222434	230.5634468	163.3304942	200.0407805	159.9081112	378.537848	443.3461209	3174.1021768	512.6273176	2600.5843685	173.7927202	216.730089	336.6289024	122.8011959	91.1754982	174.0506407	1437.9417817	154.5150392	75.0498907	46.8530895	83.5910896	174.6980479	92.4199729	35.9848628	182.8868043	1901.55496	114.4295045	166.6213657	250.9632325	232.2037135
ID_479_479	443.3767181	504.7813663	485.5266957	447.5639878	2117.3883375	1051.8314056	1145.8347347	855.3144085	3624.2061318	4498.328479	3651.3500623	3554.6957871	2981.8242075	2659.2590874	2910.9217385	2704.2283421	423.8749633	407.5193131	284.8060735	692.0670172	2247.2501241	1842.6577336	1961.9463825	1870.1399263	227.7961604	3711.162477	2105.2019673	3275.7351441	2593.7491978	47.24749	68.3120594	143.6514333	3832.9950575	4342.0246339	6681.0653158	1592.2170657	1963.3644137	8784.592511	6711.2805442	2487.8768427	2785.3361067	3344.9035188	2612.5066071	2070.2025354	2404.513222	2695.6301107	2253.2201715	2346.7021018	2314.0662339
ID_476_476	346.4043024	439.9108079	154.5129961	275.5541088	1011.2104998	1341.6903274	1671.4830788	1179.607916	200.9113493	183.8434536	314.4972457	119.0637688	302.4045418	286.6744984	251.6825373	253.4703637	294.9329049	368.9072032	442.9255543	282.7354616	133.5384172	303.350015	540.0629326	175.2994057	632.033205	1316.2949044	603.7023643	216.4368838	369.4329638	890.8051976	621.2579985	815.0947677	174.5158966	117.2917663	108.3781118	119.0382148	110.6172184	44.0092617	24.1161696	744.4129705	68.8541554	85.6020407	91.0330315	510.7322278	1942.0736857	1110.0078757	1009.7660249	59.6130002	70.0631263
ID_473_473	155.6758721	205.6657187	118.8338992	254.5282379	138.2782237	130.7141229	133.0812128	74.5594313	450.3475176	444.4257274	427.3224668	449.4623042	264.2714532	226.6762782	223.8593826	199.9107497	212.0037707	113.8989393	39.0487669	179.4830471	125.5812546	112.2264212	99.6806006	254.9337472	184.9989015	506.2914881	159.2585149	282.0197228	209.3906115	105.6886769	143.3443087	478.2104121	650.2562017	236.6775208	512.0312307	170.5722232	230.3586494	67.6352976	51.1545775	267.8491843	198.9896645	514.8782099	267.5615043	421.6327264	290.8196709	314.0766429	409.6583141	206.2637679	178.4793599
ID_462_462	118.8388571	143.5837699	257.5235968	70.6951939	244.4921797	553.1415718	619.3433087	413.5110389	315.552114	367.544275	319.5910252	338.7769347	268.2317624	378.6935042	313.9797236	272.8807249	58.8574535	33.8340499	354.6629698	51.890441	367.6636074	349.1302486	380.3708067	267.9877	507.3129682	295.95058	403.7697568	189.5516179	310.9357124	570.884692	34.2279764	785.4983598	677.7279568	416.7576232	412.8775824	211.068576	227.4184163	440.6499955	341.7381731	257.2557566	273.8892439	277.0107592	311.6199714	63.7031755	252.6083523	187.9930417	336.8211234	247.7981572	253.9186093
ID_458_458	248.2521611	334.4532971	366.440274	336.2872876	803.3282714	472.2399239	1811.5837755	716.8548481	629.1458673	541.8311594	446.4474737	402.017284	139.1456299	114.7921168	137.5226961	211.9337236	227.6007946	199.5308101	214.7981552	605.523222	163.1523445	164.2630011	167.6447948	147.665009	159.3614644	749.6749232	295.4815673	1335.7727547	1283.4868748	562.3154422	579.8369709	54.929434	440.5648109	1278.2148381	894.7992084	194.8034671	723.458739	41.5338313	317.7278848	251.1825943	150.2619248	831.6826529	118.2845817	440.1008946	1763.3726356	1778.4344186	388.4555789	240.1492582	135.037534
ID_453_453	9506.8804935	8830.6838416	7714.509308	10591.7910444	12769.7750096	53524.928317	18576.5311659	67524.3606095	16284.1335569	17698.6535259	10296.0147027	20210.1134161	12210.5296649	11662.5475776	8762.3427245	16638.6767558	12933.4113962	11772.102086	14670.2005402	10435.1088184	16699.8956573	14498.4282469	27351.5106891	7636.1018967	1388.005453	18271.0189179	10422.7833617	14898.2153558	10638.9696989	44241.4961585	33908.317446	28134.9138537	44290.0475948	13197.9329484	609.5019576	21602.4083623	13329.9798407	6354.6543744	1137.0782595	24556.6088923	17025.3017376	14563.0762216	11937.1204167	19238.3260707	28678.3233132	26132.6936895	13303.3269776	16597.9345748	9768.440345
ID_309_309	116.2216862	100.5593384	75.763643	70.7008965	171.9944069	105.7773387	126.6968101	87.4835033	190.4324606	168.2819289	199.2983661	262.1994097	247.267017	218.8929498	207.3251923	179.7523632	24.4767022	36.104074	26.1342863	47.0102308	275.0266462	193.1312159	221.4633871	255.6700699	94.3912483	108.7232432	150.4328191	196.8480682	203.5614294	40.0867552	55.2818122	142.7972005	132.6730471	215.4914598	150.9142768	129.2513649	117.0070104	47.9158283	18.2463966	160.8031787	259.3421545	216.5397301	160.2779076	333.0599037	128.5571444	295.8076813	254.7404124	149.3709819	211.3964662
ID_307_307	47838.1418752	38881.8727515	31855.5700962	41649.2480095	777.2617183	2579.054305	2411.6616555	2287.3777772	2308.0255537	681.5209874	509.8606037	766.0827514	876.2889153	254.0177573	729.2595423	179.199365	22128.7996674	17023.6749834	21557.4065198	34830.8478728	833.0744879	1049.2651929	1195.9805993	681.6932804	726.2821782	2507.7568355	385.9101292	760.9450378	890.9184934	866.157814	57.3364971	846.3265128	3918.4808236	345.9466073	702.5244238	614.3735833	752.37406	29640.4299166	761.6411498	1218.420842	541.1265513	1159.7363175	797.0880215	1005.2241602	1211.1331166	2203.4638998	780.387007	1370.7292965	500.3166166
ID_299_299	92.4306249	72.7827196	56.9414634	79.5564622	1616.090976	2748.7265668	1971.4083505	3982.1934887	1948.9111464	2740.3607455	2135.1016007	1933.3906191	679.1012405	737.5319451	682.6028202	702.3723691	1537.9859031	1780.8014516	1840.2413673	110.8089942	526.9338211	428.7935551	1090.1443656	595.4043985	773.5891486	2682.2710649	1221.3371494	1913.342908	1449.4941747	314.331326	181.2032441	347.5476487	874.7372898	1237.4756683	1304.1949071	2160.0324994	1692.4599292	96.2555239	447.6128554	2221.6321419	1282.5297898	2130.4674599	1024.0128799	1557.4003235	1932.9878874	2269.3404431	1421.0738746	1362.7487205	765.3302084
ID_270_270	596.8497273	350.4709084	1301.3925854	314.6505082	13417.0915494	2760.9368593	2501.3125027	2372.0289086	2902.3707613	3224.5019215	2778.5348695	3351.5971318	2472.736072	439.6784405	2400.5060761	2098.7409236	69.7258581	69.6321857	69.3408553	422.4030918	203.4282634	704.8056176	2681.9594571	1703.9084899	235.9748301	3865.4815456	2765.6820424	1870.9691817	760.3748538	85.6373196	2192.8857189	2457.962123	9892.6469949	6977.7221431	10964.6031003	1639.0987639	1755.1206829	1534.0867009	1633.8848687	2026.1523139	1959.4279217	1963.1542207	2679.5861242	1737.800788	2337.5329966	2252.9252838	2168.8347366	2047.5338732	2211.6051499
ID_263_263	328.1811482	298.1507007	372.1031188	448.6865864	251.641648	1687.9984012	7261.1124083	11504.6353667	901.0040449	1987.4097052	1248.8781345	451.7534038	386.8613473	315.3515568	135.2406381	91.093285	42.278189	38.9259433	41.8628349	177.1734198	352.6174366	243.2975364	127.646076	9058.9913443	120.8660058	6095.2593983	3700.4887831	380.474261	1260.85922	1272.878803	1009.8883065	7068.2924395	5995.6580853	2665.8977556	702.3961218	1181.4389538	597.3699232	500.4135952	1220.725295	50.5892192	87.9337845	73.1540214	76.822989	86.1909169	163.4232046	358.009634	135.1160462	50.5754289	92.0604373
ID_260_260	754.3837766	918.1985598	681.9074578	919.4517031	1295.5745208	2346.1906914	7308.6429411	1874.4117886	672.3710037	671.2616828	1147.6555691	429.8853341	1166.9770259	867.7546569	1311.7953825	621.0334619	1435.796256	1371.455661	3297.3141125	437.9266681	580.9997839	774.3536971	1322.0709564	1198.2178992	7457.6170714	466.1285032	3884.5555286	1058.6987043	4544.4829912	1441.7699474	2821.4094785	1238.5648414	1078.5682689	2187.527688	625.9466346	1274.4885534	1404.0249675	1248.7307027	537.1027513	1879.7730532	2320.8575444	1308.573862	1700.391599	542.8364134	1113.6125823	863.0560891	552.7508445	1192.6450843	1307.3043389
ID_257_257	3519.881945	4002.5906655	2173.6628129	4061.7487608	2224.1598164	79.3445077	133.8037028	124.9466416	126.2595052	306.7660014	269.886267	295.8384804	507.222421	374.2623457	513.6285896	276.4761562	3794.0272022	4969.7712462	5109.1964894	4129.166854	876.5507645	659.1861516	918.6787426	384.1248097	824.4567703	38.7922726	83.8744542	79.3696268	77.7181592	736.4616397	207.5584322	491.7735841	233.2508927	132.2287722	316.1709197	1024.0080787	258.9166022	2279.5326512	16.6639974	110.6441091	134.134281	111.2156894	123.282727	162.4086078	79.3517184	299.7767999	106.7291465	131.5107126	173.7988433
ID_256_256	369.5010105	322.1916265	266.1771702	308.1615241	1028.9116304	2009.0162156	7706.70695	1971.0710453	500.8481698	557.6510575	662.6861574	570.2946467	1050.3995479	634.4181985	982.5190629	356.3534209	205.5446045	343.888093	1489.5913855	918.1520035	479.5901986	632.858757	1205.1141397	731.247299	9430.4362088	110.4146653	3485.6461808	838.064998	4005.9359983	1554.2905804	2432.361146	1048.3015547	1187.9443926	2057.898554	778.976424	1405.1839824	1371.7237811	1070.4981583	350.9280191	1605.8108037	1828.9091862	960.8041247	1252.8778062	670.0144549	1724.8614735	767.7267141	736.2747182	994.4271622	1122.8453603
ID_251_251	4690.5292674	2283.8447448	1042.6433954	1632.7436095	2219.0531671	2616.8597687	8446.969369	2539.2903637	1099.9537879	970.2371009	1327.2593501	769.3670769	2018.2366393	941.6593832	1613.051062	592.1278879	658.3436695	911.1112554	1131.2248889	2226.1407765	645.7440788	782.5685289	1694.2828298	361.7441492	15716.644497	214.9255469	8040.7385646	1850.4899747	8658.2083689	2617.2114034	4742.2605192	1972.6112272	1591.1059122	2688.0984742	1049.8625931	2882.1128763	2348.0847441	1668.4473693	654.7273224	3397.1370128	4108.4831984	1979.6564293	2650.8367857	1164.8909573	1697.1087776	1124.6417287	503.7332086	2028.492259	3016.3133588
ID_236_236	472.6293307	355.375654	421.7193645	290.2088425	566.899078	174.9528744	319.8697369	154.9907982	2131.666634	1925.2760372	2062.0201805	2093.7775551	1023.9622559	1314.0999398	1057.7661442	1314.8669978	230.7429774	404.3183177	201.8376996	5154.546931	1912.3623636	1597.9886784	1438.6810477	511.2280105	159.3179925	331.3129825	2619.1755996	5612.5666708	2956.2674501	524.7390243	488.8617371	508.7564737	685.3239538	604.4325478	1507.3958123	1661.711388	2977.6298523	4505.3898825	546.8524468	664.7040714	910.6216375	2411.3179088	1542.5897776	1075.7346046	1416.1727653	2709.2146857	1530.9741568	1590.7577845	1987.8058324
ID_228_228	189411.0111531	147202.3446165	276180.5875418	85701.8017121	116.6489911	20064.492785	43886.2292226	10646.3081672	1508.2625502	1259.5545935	1467.662305	763.6169071	3570.4389307	3743.3260616	2209.7164104	2682.3650318	48461.5811729	69055.3812228	133220.999457	22155.3046973	193.9797776	5694.739071	161.7132568	125.6846489	203.5418917	637.7735077	260.8306425	144.7545386	6213.2207008	206.0095551	242.704212	353.4611182	354.1983608	379.0812514	130.3029101	156.8379926	4279.3948578	187.1612962	114.1561604	2667.101782	2073.2850106	670.2993979	2200.4642718	807.4261923	2651.0907771	2456.8505329	3466.778968	2846.0747463	1831.4101957
ID_220_220	5708.874939	1824.9652325	3274.0924769	2954.7023209	2642.6638325	4077.536365	16088.0701451	3808.3504819	2602.3864355	2680.1445922	5111.3679752	3413.0131993	3720.7062314	4247.4378805	5459.9112967	4570.889448	1280.9550439	1655.7178395	944.1134826	1893.9121458	3566.1539695	5419.6736956	7344.6222783	3965.5276582	21403.6634945	8255.0265001	3795.6626585	1519.5623217	3210.9902966	5717.9904451	7128.4475806	5023.3041845	4167.0055288	5314.1433033	2603.876317	964.7255705	1215.8519662	2344.2803098	3813.0212022	3533.3473621	4465.374276	3088.0582537	4065.5210036	1834.8647134	4436.7652276	4619.9139273	3331.1990821	1790.2804631	2803.2284175
ID_207_207	207.6045328	156.7587079	90.5862271	179.5268566	14875.1545805	17203.7148533	76330.0672665	13745.8883948	12628.7451841	10171.947547	25519.0263472	13597.0753501	12784.3689194	13162.4527643	16789.0974451	13434.0369824	96.3659386	78.5569238	146.3342186	286.3717102	13936.5892572	16022.6044681	22929.1469517	11529.6724828	66087.0055994	27594.4979244	26437.0637346	9953.4909694	17247.6032532	17333.3254506	19299.2021481	14497.7376179	15441.9891956	22953.7172356	9500.4698021	9011.8971311	9419.6826946	7133.6189538	10415.4187835	19045.2176534	27758.2200121	22095.8092715	18526.7638314	11584.6636422	19374.4621096	26310.3308951	14361.9790907	12794.5320895	15088.26907
ID_204_204	209.3800371	337.706026	178.1073823	408.5550297	32729.8838982	50327.1971398	204580.7244477	61416.1148722	27566.4235776	38244.2946769	44226.3843429	39942.0200704	30881.9578519	38341.1948247	43944.557626	35355.1306783	213.8215779	252.2748301	127.7333568	135.9386462	20023.388578	31331.6019565	54919.1117441	31879.9012171	163508.9326873	39549.5115872	113661.1789218	46327.7659619	102609.7445603	45199.3777237	58170.2836596	44315.2051899	32256.6223545	30925.2232061	20108.0086942	22190.128135	33795.8824304	29261.5716211	26086.6342093	54201.976615	56925.6799477	38415.9258313	63396.4555457	15572.341737	48022.079127	30540.0162057	30034.4616501	28371.1741677	58096.383118
ID_203_203	594.4724837	571.2904314	511.2944321	662.8654222	122054.3289853	164752.4962859	878007.4944692	585718.5149157	52076.7423396	30258.5611374	85189.7848902	32465.8584245	36784.9065807	29331.5570331	21268.6770874	19476.6993352	105.4472715	99.8582081	128.387719	162.923528	161566.7387074	218351.0543238	351569.5799887	8106.554213	422226.8530568	318821.1419958	1451244.976262	168859.1036049	743241.2366135	151618.4635142	11566.0018766	70222.2195725	2206.8185738	1393.2657344	2023.676819	940.1167837	727.5414439	119329.8171509	229650.4568189	196685.4876866	362852.6498079	96858.5625915	242432.3592035	72112.0466787	116954.3069162	273708.2748008	150714.5159176	130091.6879128	267864.3230576
ID_202_202	2502.3664386	7952.9486753	6453.810548	2857.9487228	199881.7927136	313010.4850664	1759690.60321	352600.6778813	185682.8177924	197403.6185247	276001.2219936	209938.4466493	52782.9489048	53100.3527498	62533.5645135	47821.7538687	2644.767381	2202.9793041	3083.812487	4590.7029144	168389.0934081	176601.4211533	283585.9849073	312861.2397246	2584512.4654846	265629.8543528	795091.7076195	205454.5643899	442374.154275	78071.2425685	105183.0365762	114725.2777763	278768.9014441	273106.1980669	146131.4896041	179062.0068243	198738.7891899	110513.6930916	116699.1666644	282047.0287603	335986.9977171	242083.8470218	296649.2441861	136726.1705813	315209.7615896	307210.6993548	224346.3897485	154162.9428747	299198.0326508
ID_168_168	1357.7592556	1418.9859428	859.5630967	1591.9083226	207.3409987	211.1315988	96.2276898	97.2461053	3316.7402347	1476.5485931	1925.6221284	858.0967469	557.3895275	455.2446308	121.0754223	286.1846028	3117.9271632	2946.9548372	2077.8094534	2029.7399867	111.0818204	95.3288614	391.2525755	126.9381427	163.3346852	194.6001096	136.3130437	136.9311057	157.8105125	507.667143	932.5166638	223.5609399	305.0000196	464.8761179	1304.3355247	544.3484721	182.1016934	20.9455415	199.3466566	45.7089408	432.7380345	191.9066054	373.9944856	2695.7731867	1746.0550956	929.0403244	399.3421658	112.8086724	52.459809
ID_137_137	3348.4617993	3039.1579683	2781.1802474	3728.9536754	439.141864	1974.8999887	851.8737083	1187.2478843	1951.8755924	2078.2717358	1351.4611727	1691.7447298	825.0047682	986.8753963	847.4370171	748.5239778	322.6048144	278.6785586	361.8374778	2234.0257592	1374.7126452	1226.5093796	1347.2870935	1384.8433066	3031.2409964	1624.8365153	913.8485831	883.2105674	1019.3797358	1416.900761	1413.569356	2393.2009894	90700.5792153	50656.7098976	76649.9914851	1657.1651111	1363.9868085	1176.9263019	917.8598709	1311.7614504	1285.19582	1572.773376	1872.6854236	1794.6984249	1701.0057793	1953.9691293	2488.5695325	840.5482618	909.2490122
ID_136_136	214.4445146	145.8719679	173.4267461	80.4326995	558.6838208	626.0739224	213.3849034	353.6699433	12031.6707534	10219.3537308	14119.9419688	7680.9078679	5135.6388664	4588.8006118	4416.3260268	2692.5489596	34.8187052	30.5575125	43.9501351	108.3826133	6328.4884028	5039.5459608	5101.4826351	4388.779917	996.4028691	202.6733236	1981.3832539	239.8067394	203.4024373	1884.7142958	2192.0182587	1052.8828994	45.0662234	902.1343743	840.3277542	1134.1509356	556.7721767	1244.0228477	1392.6318635	930.5805522	1300.3599964	380.3494287	2434.4727446	1425.3672706	128.2368619	162.2728204	2917.9163941	818.3197528	1943.3715321
ID_134_134	912.753027	412.6211694	261.4402904	285.4320104	2668.0665998	4237.3817957	742.4401102	1905.4790742	9077.8075173	4168.0226058	6308.5870372	3069.1436722	2400.1460726	2006.4923474	806.8754047	1511.6109738	297.2259035	323.2837654	451.1830716	1049.4099408	372.8550007	193.0702153	1436.0352049	1070.7202906	818.183511	1644.2696457	2231.132163	1844.6620191	2239.7324463	5732.7492455	10229.2130664	3385.4539045	574.4779418	1590.7898431	4550.9405698	1878.163896	464.4264193	1142.1665945	1103.979953	1020.2825515	5529.8415369	2922.6027552	3294.2601759	12900.9751282	10428.5435459	5608.4219351	2124.8755785	633.1922996	309.0398742
ID_128_128	1612.1443149	1826.6530755	5520.1147845	657.3342552	1335.6408754	1326.98017	819.1660333	3274.0015503	2260.7662732	1945.528626	1748.4965037	2018.0894797	389.4218445	2296.9271793	1598.6407567	2387.762802	214.6476989	201.5438948	582.0222823	949.9900717	8406.0941161	7342.975508	7167.251745	1424.2815853	2803.7095332	3636.3178857	1651.1264629	978.005508	1571.8330853	2328.3564159	5280.3200246	3076.7485812	1951.2417182	866.2788149	1338.5853392	1470.1423301	1259.3217961	1865.3032164	1588.0701561	1033.9397679	1517.394171	1282.6148265	1621.850892	1114.158008	800.0946417	1540.7442297	1759.2459278	712.1042173	1597.54827
ID_123_123	768.9918266	715.0817653	568.7324812	736.9161141	42200.8361923	96277.1086205	324154.3157285	123365.9636932	49254.0268062	66917.4263599	77547.5095478	65108.9163803	48094.7563533	53662.1932379	61298.29308	52368.664221	1141.8648981	1104.2626191	1504.5513768	445.2758015	33637.1098208	53257.5106241	87192.964334	45745.2622141	197097.4284566	63136.2023445	187010.3691687	76415.6538469	166394.9587661	69334.0067815	90633.0224511	69949.5405769	49476.0340116	44195.0291853	30101.4674915	37442.7493454	49951.634251	38452.7486778	41267.5516857	60026.3568356	66928.897301	43691.365321	74338.4611223	20880.0689618	59899.6571532	44727.3351842	40467.3558798	30397.8335125	63864.4800488
ID_110_110	276.6457956	133.523238	151.5984131	122.2520144	1647.6045681	286.4692235	1476.6322819	419.6895208	3151.3766969	3342.633399	1107.4674525	1105.380023	2906.2263113	3330.4992752	2364.4462128	2556.1961555	71.8470198	41.4475701	88.4277654	73.1483093	2473.6609211	1427.3628689	2247.9742523	900.9073844	2268.9885707	1031.5043041	2162.1536786	986.2735363	2542.0680796	1426.1891562	1257.2390223	3198.0180484	873.1123487	1111.4618548	938.7603338	1163.845674	1322.5628854	232.2561459	167.5928077	1130.8102809	792.6345354	963.8861943	1129.7908154	688.9596476	496.062301	502.0254145	717.6464112	1255.4804696	1482.1758473
ID_99_99	1133.7217894	954.9681044	600.4745957	1179.5359295	9333.1727668	22808.2405648	30150.2807146	22487.8768709	12363.859268	11623.0124794	13337.2731891	13037.2144612	7111.9482828	7146.1145841	5036.2382999	4996.9558574	594.8809257	619.8728125	839.2516609	876.1817343	7120.0897077	12461.908707	7621.9657538	14814.1121154	27205.5628558	6091.6221519	16916.9945325	10818.251783	25390.1449338	12591.7508604	182.0489213	12094.2458753	23520.0906033	12642.2377524	8560.8134409	7783.8846141	12520.3774165	15878.0334504	9438.4078962	16707.3734435	13838.361439	17715.801535	19294.6198152	8130.4065693	13718.4814497	15987.5444262	13798.0208407	9542.267298	15305.2148223
ID_98_98	1955.0317891	1944.6702205	2045.2496824	3148.6669316	3570.1473283	3990.5661012	3667.6208235	2953.8763944	4834.7030877	6582.3856512	5465.4233333	6297.1841354	2888.7111546	3770.8601968	3647.7504128	2821.8095061	1804.7047612	2083.7496544	2968.9633559	2484.5929362	2780.6236192	3830.6129612	2180.3781095	3216.5789771	2390.7170544	232.8800991	4814.5204763	3437.3536172	5272.3106378	3606.4841057	2080.1697178	3930.5537383	119.9311789	67.0544764	61.1459928	6221.8583316	4099.7952849	8888.522797	NA	163.8130186	2694.1824204	2462.182792	3927.5126283	1509.3982675	393.3140901	377.1620492	369.4967078	2135.4140214	2556.6517764
ID_91_91	2722.7321799	2583.3518472	2365.9020028	2781.9871544	4730.2563474	12964.3089829	10549.541189	12952.0892863	9146.444444	6964.2992117	8185.2608156	4745.2661649	10681.2233904	4751.9826979	11608.3637053	3623.7598793	534.9616126	452.2665035	585.7434935	788.542506	4578.6232829	5558.1777849	7959.5705885	2391.4806116	12084.1742379	6270.1317042	3842.657915	4224.9660774	4143.4275242	4359.3699878	4960.7655116	4596.8057836	2592.1197729	1418.6246005	3256.6246561	2860.5167648	2824.7366133	5988.2802328	4872.2025612	10639.8954379	5598.979565	15373.0603202	4740.465682	4838.6070316	365.0986628	8903.0121419	3191.4459863	5021.619386	6304.5378503
ID_62_62	123289.4924745	100012.6432942	81770.3568244	107201.6930537	5875.5354238	2856.2064005	2304.622449	2271.9892032	3364.245847	2392.3104413	3162.1411994	4420.4781933	784.8675451	838.833459	817.2179266	862.856811	14291.6070293	7608.6339321	11596.7780822	75940.7016284	5923.2376806	6829.0385121	6682.6177378	1322.9531521	1549.2204896	3896.73089	2854.5469738	1499.6041417	1966.0403947	1474.1455313	2176.7594094	4585.4938829	7721.4743703	1051.8705805	2542.3688984	1209.4038683	2190.84553	2451.0751499	11749.9034378	3312.622679	3918.9292621	1295.1544909	4353.5283351	2240.1739052	3160.3072673	3295.7958753	3044.6561644	2341.970376	11030.1401273
ID_61_61	1450.9335065	1391.4436922	1116.9351356	1418.5183006	806.7025081	75.4932188	167.9369732	102.5207646	263.5969091	226.1333836	281.2651211	304.7926238	175.6440824	203.1943592	200.8532758	190.9267416	894.1529773	744.5487685	844.7649321	1058.0245115	321.8173922	297.9528019	403.8692438	152.8747519	192.7809489	321.3360022	195.1760916	210.4128397	190.2869189	43.6484934	54.5689619	239.7978583	101.6610789	66.4739406	131.2605336	165.0855131	145.5405136	31.6668935	36.3038197	1067.9823126	1095.041499	1095.4319731	1447.3030493	221.9611999	203.8175234	284.1943071	251.4292659	1035.2066848	1324.4865827
ID_54_54	700.5058346	4494.2459959	1934.3983905	749.1558618	2524.2442216	1743.0431048	898.7788565	1976.6051069	3927.6173744	4585.5001725	4268.4955544	3149.563402	2222.0480194	3670.58053	3463.6292029	3012.940908	1242.2084984	1013.0955217	1181.3883798	1371.6440546	3192.5819552	2509.7390051	2279.9134302	3099.0754846	324.8229669	2836.557157	1451.038512	3077.6208698	1397.1791079	2273.4775715	1841.6168429	3706.4938166	1541.1766595	1619.3812073	3749.3856603	2610.5059529	2196.0067576	4739.7917874	2062.7030752	1794.2521777	2248.5245441	2299.9700629	3813.9501294	3487.5830888	2113.1588529	3540.2017292	4101.7106604	1620.9302418	2977.2789561
ID_47_47	110.7434187	91.4969205	379.6620753	170.2082269	5978.0490822	3479.6435426	3236.9109494	2592.824242	3671.463219	3103.4419071	3954.6500527	5592.3997133	2629.9700339	3331.860271	2794.8753295	2692.4734837	73.9171203	67.4161921	71.3244667	109.1587973	6082.0655471	6603.5986851	6127.402552	1881.1116925	4847.0212104	4475.1776057	3674.216186	2273.1014689	2484.7212377	7080.0016196	7651.7271541	7775.9241697	3984.8807957	1358.7121641	1709.9201481	3129.1340946	2601.5640032	1402.0576659	525.0885941	6626.0663497	7098.4210428	6213.3213502	7877.5280599	2174.3507413	3359.6549879	3565.4780741	3462.0912211	7654.7028589	8391.2213703
ID_39_39	652.0137558	624.0046142	218.5621128	595.756145	1286.5647605	3116.7102549	3014.9187169	2574.0508902	344.2446406	238.311783	186.8526437	284.5587585	11798.8882011	13084.2181324	11554.0862353	9139.6023634	874.1079744	1076.1303344	729.4318496	474.1915829	2021.9715736	2224.2974822	2068.507376	1784.7310916	4126.3512683	1182.5058788	198.062188	128.5955579	219.1780115	248.2781409	307.0077041	472.4800443	1620.5326529	1216.007492	1468.9962455	2373.6200828	2455.5704468	1349.7572285	1170.6970105	952.0164718	807.096846	1046.5135627	1276.4097057	2020.2763582	2811.587084	2688.8349791	2904.4781356	1048.01472	1265.3450722
ID_tagatose_3356	3746.201807	5842.5377189	872.7359001	9862.9031706	NA	NA	NA	NA	NA	NA	NA	NA	NA	NA	NA	NA	2453.0257754	12417.7285107	685.7247042	685.2835541	NA	NA	NA	NA	NA	NA	NA	NA	NA	NA	NA	NA	NA	NA	NA	NA	NA	NA	NA	NA	NA	NA	NA	NA	NA	NA	NA	NA	NA
ID_glutamic_acid_16576	4044.2388553	3594.8722686	3407.4453241	3870.9763175	NA	NA	NA	NA	NA	NA	NA	NA	NA	NA	NA	NA	2275.6131739	3573.839178	2825.6780623	5799.8163395	NA	NA	NA	NA	NA	NA	NA	NA	NA	NA	NA	NA	NA	NA	NA	NA	NA	NA	NA	NA	NA	NA	NA	NA	NA	NA	NA	NA	NA
[truncated: 4,791 more columns]
