# Supplementary material for: Integrative analyses of TEDDY Omics data reveal lipid metabolism abnormalities, increased intracellular ROS and heightened inflammation prior to autoimmunity for type 1 diabetes
Source: Genome Biol. 2021 Jan 21;22:39. doi: 10.1186/s13059-021-02262-w (PMC7818777; doi:10.1186/s13059-021-02262-w)
Supplement: Supplementary file 7 — Additional file 7. Negative lipidomics metabolomics data processed. [file 13059_2021_2262_MOESM7_ESM.csv]

	1	2	3	4	5	6	7	8	12	13	14	15	16	17	18	19	20	21	22	23	24	25	26	27	28	29	30	31	32	33	34	35	36	37	38	44	45	46	47	48	49	50	51	52	53	54	55	56	57
Sample.Individual.Id	7158992	5155768	4700698	8832589	1739042	2391440	9447525	8811145	1894152	3465406	9527928	3217991	5037772	2688429	9006583	1158536	4959374	3156875	5368868	2315005	6476879	6604420	1458593	1662673	9171013	4968442	8853687	2138212	6537662	4625842	9054257	2625111	2207685	8619318	8051266	8475183	4638225	7800574	2423751	5914417	7683055	2238707	7792352	4069200	6155720	6188011	1719300	4888229	4813276
Individual.Id	461194	322561	335139	420770	308626	349287	515413	944785	720891	380372	467395	581651	720891	380372	467395	581651	720891	380372	467395	581651	720891	380372	581651	881791	863345	881791	863345	968254	991828	523984	535102	727441	523984	535102	727441	571318	380933	571318	804702	314605	281518	712061	762465	314605	281518	712061	762465	314605	281518
Age.in.Months	9	9	9	9	21	21	21	21	42	42	42	42	45	45	45	45	48	48	48	48	54	54	54	3	3	9	9	9	9	3	3	3	6	6	6	57	57	60	60	15	15	15	15	18	18	18	18	21	21
Time.to.IA	0	0	0	0	-12	-12	-12	-12	-12	-12	-12	-12	-9	-9	-9	-9	-6	-6	-6	-6	0	0	0	-6	-6	0	0	0	0	-3	-3	-3	0	0	0	-3	-3	0	0	-12	-12	-12	-12	-9	-9	-9	-9	-6	-6
id_ceramide__d18_1_17_0__6_19_58	4800	-5092	12458	-21766	45743.6666666667	-81647.3333333333	-12931.3333333333	-42652.3333333333	-1054.16666666674	-68.1666666667443	1614.83333333326	1615.83333333326	-3554.66666666674	9760.33333333326	12423.3333333333	-11519.6666666667	-12867.8333333333	-22053.8333333333	-10059.8333333333	70717.1666666667	3688.75	7888.75	-15266.25	-9375.5	9375.5	-5053.33333333326	-2001.33333333326	11420.6666666667	5740.66666666674	1907.75	2075.75	-5891.25	-2022.25	3493.75	550.75	5025.5	-5025.5	-2775	2775	-837.5	996.5	-119.5	1635.5	-999.5	18558.5	-47184.5	31624.5	1040.5	-1538.5
id_ceramide__d18_1_17_0__6_2_596	-500.833333333256	20722.1666666667	9860.16666666674	-29079.8333333333	102496.666666667	-134166.333333333	-73893.3333333333	-99430.3333333333	3465.5	-18130.5	-7225.5	14959.5	-21532	12743	17636	34217	-22441.8333333333	-8711.83333333326	4860.16666666674	71177.1666666667	8376	5270	-22022	15193	-15193	-13204	-24029	52808	10833	-5891.25	8343.75	3438.75	-3846.25	5655.75	2036.75	22321.5	-22321.5	1759	-1759	7749	803	-16458	-7592	39648.1666666667	-22111.8333333333	-94864.8333333333	-1967.83333333326	-37856.6666666667	-144980.666666667
id_cuda_0_8_339_27	-5107.16666666663	-8637.16666666663	25480.8333333334	-1522.16666666663	-31899.8333333334	48909.1666666666	43738.1666666666	3052.16666666663	-857.833333333372	-9637.83333333337	4862.16666666663	7349.16666666663	870	3699	735	-7044	-21781.1666666666	4066.83333333337	-27478.1666666666	88754.8333333334	8412.25	-7713.75	-9110.75	9846.5	-9846.5	-41524.8333333334	58127.1666666666	25604.1666666666	40843.1666666666	4410	-3984	-4836	-1659.75	9344.25	-6024.75	6989	-6989	401.5	-401.5	983.5	-701.5	689.5	-2938.5	305.833333333372	1191.83333333337	-5269.16666666663	3159.83333333337	-9380.33333333337	-24158.3333333334
id_fa__16_0__d3_3_22_258_25	-327	-591	4889	-3317	18582	-35428	-1478	-18840	425.333333333372	-972.666666666628	8024.33333333337	-8327.66666666663	-14789.6666666666	8905.33333333337	27389.3333333334	8074.33333333337	-3635.33333333337	2123.66666666663	8665.66666666663	116.666666666628	1949.25	5394.25	-9292.75	-9521.5	9521.5	-3553.5	3679.5	6493.5	487.5	9594	-4755	-14433	-2516	10555	-5523	-315	315	-2580	2580	-1598.83333333337	6432.16666666663	-3775.83333333337	2140.16666666663	8092.66666666663	-1660.33333333337	-29355.3333333334	6737.66666666663	-13195.3333333334	-17509.3333333334
id_lpc__17_0__1_81_544_32	-47.666666666667	118.333333333333	120.333333333333	-95.666666666667	485.833333333333	-667.166666666667	-176.166666666667	-614.166666666667	23.666666666667	-73.333333333333	-16.333333333333	18.666666666667	-96.166666666667	88.833333333333	109.833333333333	89.833333333333	-4	-74	-19	105	105.5	-49.5	-161.5	38.5	-38.5	-59.833333333333	-54.833333333333	141.166666666667	93.166666666667	9.25	-7.75	-10.75	-8.25	59.75	-43.25	50.5	-50.5	11	-11	2.5	-4.5	-3.5	0.5	100.833333333333	-82.166666666667	-366.166666666667	145.833333333333	5.5	-5.5
id_lpc__17_0__1_92_554_35	54.8333333333139	1521.83333333331	6412.83333333331	-8099.16666666669	39666.5	-52724.5	-26650.5	-39624.5	25.3333333333139	-5080.66666666669	4028.33333333331	976.333333333314	-5022	4789	3578	6699	3578.66666666669	-9198.33333333331	508.666666666686	-2046.33333333331	4645.25	3250.25	-12540.75	88.5	-88.5	759.666666666686	-4325.33333333331	4433.66666666669	-2387.33333333331	1001.25	918.25	-2920.75	-653.75	3393.25	-2085.75	2526	-2526	522.5	-522.5	-1131	4280	-3177	2290	6753	-3333	-25816	8890	-13568.8333333333	-24582.8333333333
id_lpe__17_1__1_41_464_28	-615.5	1838.5	5918.5	-5910.5	16143.6666666667	-26333.3333333333	-7457.33333333334	-14640.3333333333	-816.833333333314	-1955.83333333331	1341.16666666669	3065.16666666669	-2681.83333333334	2902.16666666666	3583.16666666666	1560.16666666666	-606	1495	4054	-3731	1109.5	1318.5	-3537.5	1779	-1779	-3116	885	7330	1133	843.75	201.75	-1889.25	-364.75	2194.25	-1464.75	2888	-2888	345	-345	147.666666666657	2596.66666666666	-3021.33333333334	-18.333333333343	5309.66666666666	-2359.33333333334	-14798.3333333333	1228.66666666666	-10883.8333333333	-17038.8333333333
id_mg__17_0_0_0_0_0__3_12_389_29	-72	104	179	-67	437.666666666666	-858.333333333334	50.6666666666661	-505.333333333334	-176.333333333332	-30.3333333333321	562.666666666668	-3.33333333333212	167.166666666666	384.166666666666	-678.833333333334	-206.833333333334	-33.8333333333321	24.1666666666679	14.1666666666679	63.1666666666679	116.5	130.5	-363.5	-168.5	168.5	-341.666666666668	113.333333333332	403.333333333332	508.333333333332	1	436	-438	-236.25	372.75	99.75	185	-185	-59	59	-139.666666666668	28.3333333333321	49.3333333333321	341.333333333332	159.333333333334	-263.666666666666	-1071.66666666667	857.333333333334	-440.666666666668	-438.666666666668
id_pc__12_0_13_0__3_61_680_45	-14.1666666666679	234.833333333332	349.833333333332	-542.166666666668	1199.5	-1830.5	-242.5	-1525.5	-3	-193	-5	207	-128.166666666668	226.833333333332	115.833333333332	41.8333333333321	-157.666666666668	-481.666666666668	-8.66666666666788	963.333333333332	361.75	-154.25	-569.25	-3.5	3.5	97.1666666666679	-152.833333333332	174.166666666668	-312.833333333332	138.5	32.5	-309.5	-44	217	-129	202.5	-202.5	13	-13	-111.166666666668	350.833333333332	-140.166666666668	122.833333333332	318.833333333334	-376.166666666666	-1214.16666666667	633.833333333334	-342.333333333332	-970.333333333332
id_pe__17_0_17_0__6_54_718_54	974.333333333314	1584.33333333331	11666.3333333333	-16173.6666666667	35327.6666666666	-60795.3333333334	-11526.3333333334	-33661.3333333334	-3774	-11145	15096	7371	-1456.5	-2566.5	13722.5	-6786.5	-14105.6666666667	-9433.66666666666	-485.666666666657	52236.3333333333	5999.75	6818.75	-18818.25	-5136.5	5136.5	8020.5	-10218.5	-4008.5	-9834.5	4290.5	-3151.5	-5429.5	-3615	4871	2359	5508	-5508	-1753.5	1753.5	-2371.83333333337	10770.1666666666	-9457.83333333337	5803.16666666663	5695.16666666669	-3240.83333333331	-34445.8333333333	20601.1666666667	-15993.1666666666	-24116.1666666666
id_pg__17_0_17_0__5_8_749_53	5996.83333333349	13888.8333333335	22471.8333333335	-54351.1666666665	229930.166666667	-338250.833333333	-106133.833333333	-245405.833333333	-10952.6666666665	-8084.66666666651	28138.3333333335	12804.3333333335	-26.1666666665114	19217.8333333335	19809.8333333335	-38949.1666666665	-96457.5	-97921.5	-56081.5	443375.5	17428.25	13926.25	-48782.75	-66120	66120	22834.8333333335	-46996.1666666665	-11166.1666666665	-10342.1666666665	25475.75	-9908.25	-41043.25	-1664.5	14508.5	-11179.5	22086.5	-22086.5	-12273	12273	-9878.33333333349	39289.6666666665	-27162.3333333335	17507.6666666665	56474.8333333335	-37947.1666666665	-220939.166666667	89461.8333333335	-76686.1666666665	-153643.166666667
id_sm__d18_1_17_0__5_10_751_	4.16666666666674	60.1666666666667	-106.833333333333	34.1666666666667	-265.833333333333	454.166666666667	434.166666666667	-90.8333333333333	-66.6666666666667	130.333333333333	28.3333333333333	41.3333333333333	28.8333333333333	1.83333333333326	-104.166666666667	15.8333333333333	-60.5	-80.5	21.5	240.5	7.5	16.5	-31.5	-25.5	25.5	37.3333333333334	-5.66666666666663	-79.6666666666666	-26.6666666666666	-42.5	-36.5	121.5	10.75	-18.25	-3.25	39	-39	-18.5	18.5	3	-27	39	-21	-15.1666666666666	16.8333333333334	93.8333333333334	-65.1666666666666	39.5	-26.5
id_sm__d18_1_17_0__5_27_761_58	1543.83333333333	1999.83333333333	-6298.16666666667	-333.166666666672	-5114.66666666667	6060.33333333333	11144.3333333333	-1860.66666666667	-2321.16666666667	2353.83333333333	-1105.16666666667	5714.83333333333	-1264.5	2101.5	-3765.5	5457.5	-1920.16666666667	-1831.16666666667	-2600.16666666667	10191.8333333333	-2362.25	1515.75	3208.75	3079.5	-3079.5	1748.66666666667	-1445.33333333333	-4562.33333333333	761.666666666672	-863	1726	0	0.75	430.75	-432.25	-609.5	609.5	-1618	1618	2897.33333333333	-7710.66666666667	3708.33333333333	-4689.66666666667	2599.33333333333	-2714.66666666667	303.333333333328	-5386.66666666667	-3631	-12393
id_ceramide__d32_1__4_99_544_45	3.16666666666652	4.16666666666652	46.1666666666665	-59.8333333333335	80.3333333333333	-73.6666666666667	-292.666666666667	125.333333333333	-7.83333333333348	-104.833333333333	-0.833333333333485	129.166666666667	-30	-13	7	96	-59.8333333333335	-76.8333333333335	-3.83333333333348	260.166666666667	39.5	-96.5	17.5	30.5	-30.5	-52.5	172.5	7.5	-22.5	-69.5	60.5	78.5	-22.25	14.75	29.75	76.5	-76.5	30.5	-30.5	-3.5	-27.5	11.5	26.5	165.5	-109.5	-115.5	-271.5	15.3333333333335	4.33333333333348
id_ceramide__d32_1__5_13_554_48	-49.5	505.5	-86.5	-270.5	400.166666666667	-405.833333333333	-585.833333333333	-208.833333333333	-9.5	-216.5	-354.5	599.5	-120.666666666667	-160.666666666667	-124.666666666667	647.333333333333	-488	-164	70	1558	22	-377	333	365	-365	-104.666666666667	-195.666666666667	541.333333333333	-31.666666666667	-291	315	267	-64.25	-6.25	134.75	61.5	-61.5	36.5	-36.5	11.5	-181.5	119.5	27.5	226.166666666667	-132.833333333333	-265.833333333333	-279.833333333333	-83.833333333333	-703.833333333333
id_ceramide__d33_1__5_32_558_47	43.666666666667	-47.333333333333	87.666666666667	-171.333333333333	292.333333333333	-379.666666666667	-486.666666666667	-10.666666666667	-37	-45	-8	164	-145.666666666667	-1.66666666666697	-12.666666666667	451.333333333333	-289.833333333333	-204.833333333333	-388.833333333333	1463.16666666667	69.5	-96.5	-42.5	228.5	-228.5	-374.666666666667	280.333333333333	425.333333333333	418.333333333333	-114.75	134.25	95.25	-32.75	50.25	15.25	270.5	-270.5	46	-46	-7	-23	22	22	301.166666666667	-298.833333333333	47.166666666667	-651.833333333333	-1.66666666666697	11.333333333333
id_ceramide__d33_1__5_48_568_5	10.8333333333335	-63.1666666666665	19.8333333333335	10.8333333333335	386.5	-310.5	-547.5	-301.5	-73	-66	88	197	-52.666666666667	-37.666666666667	-100.666666666667	296.333333333333	-250.333333333333	191.666666666667	-353.333333333333	912.666666666667	68.5	-192.5	55.5	204.5	-204.5	-90.333333333333	-173.333333333333	354.666666666667	89.666666666667	-129.75	158.25	101.25	-10	-15	35	284.5	-284.5	56	-56	61.8333333333335	-43.1666666666665	75.8333333333335	-218.166666666667	307.166666666667	-240.833333333333	-375.833333333333	-304.833333333333	-107	-604
id_ceramide__d34_0__5_89_574_50	-373.666666666666	1278.33333333333	1567.33333333333	-1724.66666666667	-398	-1533	-900	3627	-49.5	-229.5	-4.5	382.5	-55.833333333333	-203.833333333333	481.166666666667	-109.833333333333	-298.5	-1008.5	-458.5	2362.5	336.75	-563.25	-110.25	848.5	-848.5	-847.666666666666	-478.666666666666	2113.33333333333	908.333333333334	-165.25	5.75	324.75	72	-105	-39	1179.5	-1179.5	361	-361	-50	166	33	-49	-787	5312	-1058	-1893	-85.333333333333	188.666666666667
id_ceramide__d34_0__6_08_584_53	-207.666666666667	812.333333333333	582.333333333333	-771.666666666667	711.833333333333	-1525.16666666667	-1226.16666666667	615.833333333333	-113	-55	-33	427	-174.333333333333	-295.333333333333	458.666666666667	359.666666666667	-731	-183	-208	2584	152	-375	71	1534.5	-1534.5	-593.333333333333	-1181.33333333333	2618.66666666667	342.666666666667	-294.75	-60.75	650.25	3.5	-150.5	143.5	1424	-1424	742	-742	-426.333333333333	1202.66666666667	20.6666666666665	55.6666666666665	-18.5	2672.5	-1162.5	-1454.5	-459.833333333333	199.166666666667
id_ceramide__d34_1__5_66_572_48	-168.833333333332	195.166666666668	108.166666666668	203.166666666668	890	116	-2698	-88	-77.8333333333321	160.166666666668	136.166666666668	-62.8333333333321	-54.6666666666679	191.333333333332	112.333333333332	-139.666666666668	-447.333333333332	-46.3333333333321	-53.3333333333321	1441.66666666667	5.75	-210.25	198.75	353.5	-353.5	44	439	-368	-203	74.75	18.75	-168.25	-12.75	1.25	24.25	347	-347	-24.5	24.5	-30.3333333333321	-13.3333333333321	-84.3333333333321	188.666666666668	729.666666666668	1455.66666666667	-3375.33333333333	-269.333333333332	-40.5	-77.5
id_ceramide__d34_1__5_79_582_51	-1050.83333333334	3149.16666666666	716.166666666664	-712.833333333336	2743.83333333333	-2132.16666666667	-4272.16666666667	-1827.16666666667	-179.5	133.5	-28.5	433.5	-723.833333333336	266.166666666664	142.166666666664	1763.16666666666	-1633	2211	847	1841	192.5	-747.5	362.5	3208	-3208	572.666666666664	-2399.33333333334	2844.66666666666	-2163.33333333334	-80.75	-40.75	202.25	-79.5	-12.5	171.5	1337.5	-1337.5	796.5	-796.5	-65.1666666666642	-331.166666666664	-1682.16666666666	2208.83333333334	1528.5	1217.5	-5008.5	-794.5	-1552.16666666666	-3761.16666666666
id_ceramide__d34_2__5_09_570_47	-9.16666666666674	-26.1666666666667	-2.16666666666674	55.8333333333333	105.333333333333	-38.6666666666666	-141.666666666667	-135.666666666667	-7.5	13.5	2.5	6.5	-7.33333333333326	21.6666666666667	-11.3333333333333	11.6666666666667	0.666666666666742	27.6666666666667	-14.3333333333333	-15.3333333333333	0.75	-6.25	4.75	4.5	-4.5	10	15	-35	-10	1.5	-4.5	1.5	-1.75	-2.75	6.25	-3	3	-23.5	23.5	8.16666666666674	-12.8333333333333	-12.8333333333333	1.16666666666674	47.1666666666666	-48.8333333333334	-80.8333333333334	-11.8333333333334	2.83333333333326	-0.166666666666742
id_ceramide__d34_2__5_23_580_49	-54.1666666666665	84.8333333333335	-40.1666666666665	117.833333333333	137.5	-179.5	-265.5	32.5	-3.16666666666697	46.833333333333	-65.166666666667	27.833333333333	-44.666666666667	38.333333333333	-41.666666666667	137.333333333333	-106.666666666667	191.333333333333	-12.6666666666665	141.333333333333	11	-49	27	179	-179	106	-187	128	-259	-26	-63	115	4.75	-25.25	15.75	237	-237	-33.5	33.5	4	5	-307	290	292.5	-242.5	-570.5	-64.5	56.1666666666665	-412.833333333333
id_ceramide__d36_1__6_36_600_51	48.3333333333321	439.333333333332	-1084.66666666667	500.333333333332	1937.83333333333	-369.166666666668	-3635.16666666667	-1809.16666666667	-105.5	1056.5	-2.5	-737.5	-970.5	612.5	-569.5	2868.5	-549.666666666668	-245.666666666668	-830.666666666668	2725.33333333333	291.75	-499.25	-84.25	3192	-3192	-932.666666666668	1733.33333333333	1262.33333333333	-197.666666666668	-597	653	541	-146.75	-49.75	343.25	-266.5	266.5	-696	696	181.5	-331.5	-88.5	-124.5	3206.66666666667	-1528.33333333333	-4918.33333333333	-3173.33333333333	64.5	-275.5
id_ceramide__d36_1__6_55_610_54	-148.333333333334	818.666666666666	-835.333333333334	461.666666666666	3080.16666666667	-2446.83333333333	-3603.83333333333	-3189.83333333333	-249.166666666668	1288.83333333333	-248.166666666668	-293.166666666668	-922.333333333334	384.666666666666	-585.333333333334	2967.66666666667	-359.666666666666	668.333333333334	-525.666666666666	936.333333333334	258.5	-448.5	-68.5	3508.5	-3508.5	-54.5	302.5	1107.5	-1246.5	-831	998	664	-123.75	-167.75	415.25	-30	30	-639.5	639.5	1162.5	-1630.5	-701.5	-1155.5	1760.83333333333	-724.166666666666	-2763.16666666667	-1795.16666666667	-296.166666666668	-3107.16666666667
id_ceramide__d38_1__7_06_628_54	-353	426	1616	-983	2035.16666666667	-996.833333333332	-4122.83333333333	-985.833333333332	970.333333333336	-1107.66666666666	-886.666666666664	-916.666666666664	-975.666666666668	-550.666666666668	-872.666666666668	4350.33333333333	275	-896	-1323	1394	894.5	-851.5	-937.5	3495	-3495	-754.5	676.5	2910.5	-1323.5	-2459	2438	2480	-141.75	-13.75	297.25	-623	623	-279	279	-48.3333333333321	139.666666666668	-8.33333333333212	13.6666666666679	1909.66666666667	-2090.33333333333	-2652.33333333333	-986.333333333332	3.66666666666788	-168.333333333332
id_ceramide__d38_1__7_27_638_57	-168.166666666666	442.833333333334	791.833333333334	-730.166666666666	1550	-1136	-2394	-1120	989.833333333332	-1493.16666666667	-1097.16666666667	-379.166666666668	-1034.66666666667	-361.666666666668	-630.666666666668	4096.33333333333	616.5	-396.5	-1417.5	-35.5	893	-985	-801	3654.5	-3654.5	-630	103	3283	-1496	-2758.25	3079.75	2436.75	-231	49	413	-198.5	198.5	-155	155	-265.166666666666	580.833333333334	201.833333333334	12.8333333333339	1118.5	-1351.5	-1242.5	-761.5	-684.166666666666	-1094.16666666667
id_ceramide__d39_1__7_41_642_56	-288	-245	890	219	1149	-753	-2007	-687	554.333333333332	-1140.66666666667	-972.666666666668	450.333333333332	-1118.33333333333	-904.333333333332	-987.333333333332	5246.66666666667	-382.5	-1026.5	-1369.5	3543.5	156.5	-846.5	533.5	1032	-1032	-723.666666666667	-202.666666666667	2531.33333333333	-157.666666666667	-2360.25	2352.75	2367.75	-233.75	147.25	320.25	57.5	-57.5	111.5	-111.5	-8.33333333333394	-21.3333333333339	222.666666666666	-176.333333333334	1508.5	-2490.5	297.5	-2332.5	-36.1666666666661	-116.166666666666
id_ceramide__d39_1__7_63_652_59	-224.166666666666	67.8333333333339	831.833333333334	-227.166666666666	1321.16666666667	-1019.83333333333	-1754.83333333333	-1188.83333333333	574.5	-1384.5	-1109.5	770.5	-1302.66666666667	-883.666666666666	-1066.66666666667	5858.33333333333	-345.833333333334	-648.833333333334	-1344.83333333333	3031.16666666667	96.75	-787.25	593.75	1273.5	-1273.5	-616.166666666666	-450.166666666666	2767.83333333333	-469.166666666666	-3117	2630	3604	-193.75	51.25	336.25	31	-31	352	-352	-29.8333333333339	-119.833333333334	911.166666666666	-701.833333333334	1145.83333333333	-1714.16666666667	66.833333333333	-1790.16666666667	-355.833333333334	-947.833333333334
id_ceramide__d40_0__7_96_658_59	1015.5	7862.5	-2827.5	-8081.5	-1068.16666666667	-2252.16666666667	-272.166666666668	5728.83333333333	561.833333333332	-605.166666666668	-595.166666666668	-485.166666666668	-284.666666666668	-794.666666666668	199.333333333332	1449.33333333333	-1392	-5176	-4755	14107	722.25	-2061.75	617.25	4428	-4428	-2146.33333333333	-4582.33333333333	9247.66666666667	1773.66666666667	-1968.25	1205.75	2730.75	-423	692	154	9847	-9847	2560.5	-2560.5	-373.5	506.5	401.5	212.5	-3227	4245	3448	1988	-268.5	210.5
id_ceramide__d40_0__7_96_668_62	411.333333333334	3433.33333333333	-1190.66666666667	-3476.66666666667	1469.33333333333	-2560.66666666667	-1723.66666666667	-123.666666666666	689	-839	-801	-427	-338.666666666666	-699.666666666666	118.333333333334	1597.33333333333	147.333333333332	-4239.66666666667	-3933.66666666667	7731.33333333333	640.5	-2152.5	871.5	4433.5	-4433.5	-490.333333333332	-3324.33333333333	4670.66666666667	124.666666666668	-2003.25	947.75	3058.75	-245.75	424.25	67.25	5075	-5075	2823.5	-2823.5	-1375.83333333333	1529.16666666667	1865.16666666667	733.166666666666	-1999.83333333333	2981.16666666667	2056.16666666667	962.166666666667	-1472.5	1106.5
id_ceramide__d40_1__7_74_656_58	-2048.83333333334	5873.16666666666	4459.16666666666	-4185.83333333334	13295.8333333333	-12083.1666666667	-21658.1666666667	-6146.16666666667	3878.16666666666	-3596.83333333334	-3064.83333333334	-4972.83333333334	-3018.16666666666	-767.166666666657	-1725.16666666666	11546.8333333333	-955.666666666672	-3987.66666666667	-4223.66666666667	11078.3333333333	1833.5	-2102.5	-1564.5	10607	-10607	-2910.66666666666	-4163.66666666666	17213.3333333333	-4317.66666666666	-6975	5894	8056	-925.25	115.75	1734.75	5290	-5290	919	-919	-525.833333333343	1304.16666666666	171.166666666657	102.166666666657	5166.33333333333	-12643.6666666667	-7945.66666666667	5090.33333333333	106	22
id_ceramide__d40_1__7_91_666_6	-1044.5	3902.5	2291.5	-3060.5	5934.33333333334	-5474.66666666666	-8331.66666666666	-3996.66666666666	3726.83333333333	-3026.16666666667	-2938.16666666667	-5216.16666666667	-3324.66666666667	-980.666666666672	-1389.66666666667	12344.3333333333	238	-713	-2198	2197	1147.75	-1186.25	-1109.25	12389	-12389	-3706.83333333333	-1823.83333333333	14461.1666666667	-1516.83333333333	-7188.5	6254.5	8122.5	-789	-270	1848	4054.5	-4054.5	1855.5	-1855.5	-2918.33333333333	5979.66666666667	1233.66666666667	1541.66666666667	2904.33333333334	-7154.66666666666	-4694.66666666666	3136.33333333334	-2882.83333333333	-3128.83333333333
id_ceramide__d40_2__7_08_654_56	-88.3333333333339	-128.333333333334	39.6666666666661	353.666666666666	1748.33333333333	-1213.66666666667	-2224.66666666667	-1806.66666666667	303	-181	-272	-456	-356.333333333334	-103.333333333334	-315.333333333334	1487.66666666667	291.5	118.5	-107.5	-885.5	61	46	-168	446.5	-446.5	188.333333333334	-500.666666666666	624.333333333334	-688.666666666666	-454.75	337.25	572.25	-116.5	-13.5	246.5	259.5	-259.5	-153.5	153.5	24.5	-47.5	-35.5	9.5	1058.5	-1947.5	-1245.5	17.5	-116.333333333334	310.666666666666
id_ceramide__d40_2__7_36_664_59	-56.666666666667	-42.666666666667	36.333333333333	176.333333333333	633.333333333333	-442.666666666667	-781.666666666667	-675.666666666667	289.833333333334	-138.166666666666	-285.166666666666	-446.166666666666	-427.333333333334	-33.3333333333339	-298.333333333334	1613.66666666667	238.833333333333	199.833333333333	-303.166666666667	-613.166666666667	135.5	0.5	-271.5	1050.5	-1050.5	-22.1666666666661	-344.166666666666	919.833333333334	-509.166666666666	-568.75	387.25	750.25	-79.5	-15.5	174.5	292.5	-292.5	-136.5	136.5	-117.833333333333	411.166666666667	74.166666666667	-131.833333333333	678	-1228	-771	-35	-112	-633
id_ceramide__d41_1__8_06_670_59	-1953.5	-286.5	5537.5	609.5	9456.5	-6423.5	-17317.5	-4628.5	2299	-1850	-1954	-3093	-3008.5	-549.5	-953.5	10528.5	-4290.5	-2397.5	-5608.5	20877.5	421.75	-3106.25	2262.75	6320.5	-6320.5	-2406.5	-8543.5	17464.5	-1701.5	-4646.25	4315.75	4976.75	-836.25	57.75	1614.75	4790.5	-4790.5	2458	-2458	-250.166666666672	500.833333333328	590.833333333328	-341.166666666672	5861.66666666666	-12475.3333333333	-808.333333333336	-4301.33333333334	-98.3333333333285	68.6666666666715
id_ceramide__d41_1__8_29_680_62	-1031.66666666666	-229.666666666664	2755.33333333334	569.333333333336	4844.83333333334	-3810.16666666666	-6623.16666666666	-4101.16666666666	2442.33333333333	-1693.66666666667	-2097.66666666667	-3535.66666666667	-2845.16666666667	-449.166666666668	-857.166666666668	9841.83333333333	-1714	-126	-3465	8733	282.75	-2999.25	2433.75	6159.5	-6159.5	-2539.16666666666	-3675.16666666666	11191.8333333333	100.833333333336	-4795.5	3887.5	5703.5	-846.25	169.75	1522.75	2634	-2634	2298	-2298	-753	807	3560	-2108	2875.5	-6612.5	-450.5	-1563.5	-2276.16666666666	-2288.16666666666
id_ceramide__d42_0__8_59_686_62	2242.33333333334	15471.3333333333	-8072.66666666666	-14125.6666666667	-1943.16666666666	-3157.16666666666	1033.83333333334	7952.83333333334	649.333333333336	-782.666666666664	-829.666666666664	-335.666666666664	-417.833333333332	-1012.83333333333	550.166666666668	1716.16666666667	-3630.83333333334	-6435.83333333334	-5639.83333333334	22968.1666666667	436.75	-2531.25	1657.75	8291	-8291	-3820.16666666666	-6563.16666666666	12340.8333333333	5682.83333333334	-3839.75	4576.25	3103.25	-1043.25	1927.75	158.75	13177.5	-13177.5	3638	-3638	-539	507	786	324	-5946.5	8029.5	3428.5	6381.5	-270.5	441.5
id_ceramide__d42_0__8_59_696_65	868.833333333332	7778.83333333333	-3734.16666666667	-6651.16666666667	3323.33333333333	-4611.66666666667	-4165.66666666667	-1192.66666666667	606.833333333332	-745.166666666668	-830.166666666668	-245.166666666668	-447	-889	600	1630	-1853.33333333333	-5186.33333333333	-4419.33333333333	15165.6666666667	577	-2880	1726	8560.5	-8560.5	-652.333333333332	-5485.33333333333	5739.66666666667	1702.66666666667	-3743.25	4734.75	2751.75	-1053	1627	479	7387.5	-7387.5	4008	-4008	-2079.66666666667	1579.33333333333	3360.33333333333	1299.33333333333	-3836.16666666667	5380.83333333333	2001.83333333333	4125.83333333333	-2238.16666666667	1646.83333333333
id_ceramide__d42_1__8_37_684_61	-1599.66666666669	15123.3333333333	632.333333333314	-10956.6666666667	38533.8333333333	-45180.1666666667	-57489.1666666667	-12932.1666666667	7653.16666666669	-6149.83333333331	-2948.83333333331	-13860.8333333333	-5309.33333333331	2138.66666666669	1925.66666666669	11863.6666666667	-4269.16666666669	-1378.16666666669	-1072.16666666669	15257.8333333333	3068.25	-4869.75	-1266.75	21561.5	-21561.5	-3499.16666666669	-21570.1666666667	35414.8333333333	-3347.16666666669	-9864.75	10161.25	9568.25	-2913.5	1677.5	4149.5	13221	-13221	3672.5	-3672.5	-2582.66666666669	5621.33333333331	-419.666666666686	2546.33333333331	-1038.5	-25377.5	-14918.5	43411.5	-411.5	1566.5
id_ceramide__d42_1__8_52_694_64	404.833333333343	9399.83333333334	-814.166666666657	-9800.16666666666	13918.5	-16320.5	-19520.5	-5914.5	8136.5	-6729.5	-2535.5	-15144.5	-6134.33333333334	3063.66666666666	2516.66666666666	12822.6666666667	-2495.83333333334	2325.16666666666	3851.16666666666	1311.16666666666	2798.5	-4851.5	-745.5	23127	-23127	-6732.5	-11349.5	31662.5	-115.5	-10293.5	11025.5	9561.5	-2329.75	944.25	3715.25	9895	-9895	4940	-4940	-13275.8333333333	27861.1666666667	79.166666666657	11887.1666666667	-707.666666666657	-14771.6666666667	-8585.66666666666	25480.3333333333	-12413.8333333333	1707.16666666666
id_ceramide__d42_2__7_70_682_59	-3393.66666666666	8498.33333333334	-3191.66666666666	4874.33333333334	8241.83333333334	12226.8333333333	-25809.1666666667	-11143.1666666667	3344	965	2266	-13263	-3853	3315	3949	4295	-4321.5	2991.5	5537.5	4435.5	1013.25	4566.25	-6592.75	28162	-28162	-4042.5	-6392.5	24241.5	-5721.5	-518	1442	-406	-361	-1369	2091	-1738.5	1738.5	-1065.5	1065.5	-634.666666666657	1531.33333333334	-820.666666666657	1193.33333333334	5430.66666666666	-13128.3333333333	-26020.3333333333	22856.6666666667	-731.166666666657	-836.166666666657
id_ceramide__d42_2__7_75_692_62	-4584.66666666666	10289.3333333333	610.333333333336	2854.33333333334	10919.5	-2570.5	-17958.5	-12229.5	5861.5	2043.5	5634.5	-25262.5	-7107	6760	9048	5513	-5358.83333333333	10981.1666666667	12622.1666666667	-7526.83333333333	2655.5	6655.5	-11966.5	49415.5	-49415.5	-3621.5	-7564.5	25138.5	-6709.5	780.75	736.75	-2298.25	-425.5	-2266.5	3117.5	175	-175	-2643.5	2643.5	-3426.33333333333	7335.66666666667	-4866.33333333333	7809.66666666667	3229.5	-10683.5	-16854.5	17849.5	-8749.83333333334	-9582.83333333334
id_ceramide__d42_2__7_82_682_59	224	-942	-183	453	15388.6666666667	-15484.3333333333	-16974.3333333333	-13707.3333333333	820.166666666672	78.1666666666715	-673.833333333328	-1864.83333333333	-1117	3724	4156	-4529	-238.833333333336	737.166666666664	-185.833333333336	165.166666666664	-227	350	104	3424.5	-3424.5	1719.83333333334	-5865.16666666666	4988.83333333334	-4283.16666666666	-398.75	978.25	-180.75	-433	38	828	2014.5	-2014.5	-370.5	370.5	-196	656	4	-72	3053.33333333333	-8797.66666666667	-3313.66666666667	2951.33333333333	-348.666666666672	-346.666666666672
id_ceramide__d42_2__7_89_692_62	-2596.5	5910.5	209.5	1669.5	11790	-7379	-15465	-12526	3325.5	802.5	1973.5	-12752.5	-3960.66666666667	3520.33333333333	4371.33333333333	3990.33333333333	-1714.33333333333	5404.66666666667	5998.66666666667	-6260.33333333333	-329.25	483.75	174.75	24150.5	-24150.5	7960.83333333333	-13561.1666666667	2910.83333333333	-13232.1666666667	-31	510	-448	-111	-1042	1264	227	-227	-613	613	-1150.16666666666	3899.83333333334	10.8333333333358	-460.166666666664	2023	-6599	-9124	9654	-1588.66666666666	-2226.66666666666
id_ceramide__d43_1__8_57_698_62	474.666666666668	724.666666666668	-2371.33333333333	222.666666666668	1963	-1658	-2103	-2128	484.833333333332	-681.166666666668	-1275.16666666667	501.833333333332	-721.666666666668	-304.666666666668	-1206.66666666667	3676.33333333333	-680.833333333332	-1775.83333333333	-4251.83333333333	8070.16666666667	74	-1577	1429	1360	-1360	-122.333333333332	-2396.33333333333	2043.66666666667	719.666666666668	-425.5	546.5	304.5	-161.5	251.5	71.5	3926	-3926	1070	-1070	-50.6666666666679	-102.666666666668	441.333333333332	-186.666666666668	528.5	-2401.5	1766.5	-950.5	-53.1666666666679	-10.1666666666679
id_ceramide__d43_1__8_89_708_65	152.666666666666	438.666666666666	-938.333333333334	41.6666666666661	1119.33333333333	-1035.66666666667	-1205.66666666667	-1116.66666666667	513.5	-499.5	-1279.5	238.5	-546.5	-296.5	-1215.5	3151.5	51.5	-989.5	-3292.5	4127.5	87	-1588	1414	1177.5	-1177.5	-236	-1022	1221	509	-310.75	388.25	233.25	-135.5	142.5	128.5	1881.5	-1881.5	877	-877	-283.666666666666	-559.666666666666	2178.33333333333	-767.666666666666	257.166666666666	-1457.83333333333	1107.16666666667	-420.833333333334	-598	-375
id_ceramide__d44_1__8_97_712_64	239.166666666666	769.166666666666	-820.833333333334	-665.833333333334	947.333333333333	-1830.66666666667	-1047.66666666667	36.333333333333	203.5	-165.5	-420.5	-24.5	-256.833333333334	49.1666666666661	-112.833333333334	834.166666666666	-679.666666666666	-778.666666666666	-1329.66666666667	4147.33333333333	-326.5	-58.5	711.5	683	-683	-320.833333333334	-1083.83333333333	1613.16666666667	433.166666666666	-306.75	295.25	318.25	-80.5	86.5	74.5	1584.5	-1584.5	511.5	-511.5	-80.3333333333339	59.6666666666661	116.666666666666	64.6666666666661	-181.5	-813.5	926.5	431.5	-5	-44
id_ceramide__d44_1__9_2_722_67	145.833333333333	466.833333333333	-420.166666666667	-484.166666666667	603	-675	-665	-469	165.333333333333	-225.666666666667	-263.666666666667	-6.66666666666697	-185.833333333333	-12.833333333333	-173.833333333333	744.166666666667	-298	-69	-670	1633	66.75	-477.25	343.75	636	-636	-228.333333333333	-528.333333333333	1057.66666666667	155.666666666667	-294.25	349.75	238.75	-124	189	59	1036	-1036	544.5	-544.5	-416.666666666667	508.333333333333	385.333333333333	356.333333333333	-95.5	-668.5	800.5	154.5	-180.5	-383.5
id_fa__16_0__3_25_255_23	2259.33333333333	-1393.66666666667	-2969.66666666667	-2414.66666666667	-1243	1631	533	1565	-1013.5	-7238.5	-2299.5	12578.5	-4044.83333333334	2989.16666666666	3246.16666666666	5899.16666666666	212	1550	-831	-1355	1354.5	-1902.5	-806.5	3948.5	-3948.5	-4991	5859	4407	4707	409.75	2599.75	-3419.25	2420.25	-2284.75	-2555.75	-954	954	752.5	-752.5	-426.166666666664	1603.83333333334	133.833333333336	-459.166666666664	103	-1616	-4526	5833	-1046	-25
id_fa__16_1__2_71_253_22	327.333333333333	-305.666666666667	-654.666666666667	-21.6666666666667	161.666666666667	-88.3333333333334	-219.333333333333	-177.333333333333	-523.833333333333	-336.833333333333	23.1666666666666	1885.16666666667	-243.166666666667	482.833333333333	46.8333333333333	199.833333333333	106.833333333333	-57.1666666666667	-114.166666666667	-149.166666666667	17.5	-79.5	44.5	646	-646	-125.333333333333	221.666666666667	37.6666666666667	116.666666666667	-38	67	9	-19.25	57.75	-19.25	-4	4	-601.5	601.5	-11.6666666666666	55.3333333333334	-8.66666666666663	-11.6666666666666	-217	-305	207	749	-108.5	-84.5
id_fa__18_0__3_82_283_26	385.166666666664	357.166666666664	302.166666666664	-1814.83333333334	1491.16666666666	-612.833333333336	-1484.83333333334	-2375.83333333334	-1634.5	-943.5	3415.5	2431.5	-1014.66666666667	-2485.66666666667	2812.33333333333	2717.33333333333	806	-1831	-1284	697	2661.25	-3575.75	-1746.75	-5522	5522	-2076.16666666666	1269.83333333334	3560.83333333334	1397.83333333334	763.25	2800.25	-4326.75	2806.5	-3652.5	-1960.5	-920.5	920.5	3201.5	-3201.5	-387.5	432.5	584.5	145.5	1431	-2359	-2965	1031	-1001.83333333334	-424.833333333336
id_fa__18_1__3_34_281_25	3244.83333333333	-3342.16666666667	-12078.1666666667	5685.83333333333	9116.83333333334	-8326.16666666666	-16326.1666666667	-2698.16666666666	-16666.3333333333	-12927.3333333333	6884.66666666667	56041.6666666667	-15298.8333333333	26880.1666666667	9976.16666666667	9040.16666666667	1726	229	-2766	-2641	5173.25	-7002.75	-3343.75	24662.5	-24662.5	-3372.66666666666	8402.33333333334	1016.33333333334	699.333333333336	-10652.75	9850.25	11455.25	-5867.5	6999.5	4735.5	-8	8	-6237	6237	-1485.16666666666	7094.83333333334	-4915.16666666666	2275.83333333334	-11377.1666666667	938.833333333332	-13328.1666666667	46520.8333333333	-8732.66666666666	4359.33333333334
id_fa__18_2__2_94_279_23	1282.16666666666	-1457.83333333334	-4722.83333333334	2334.16666666666	4773.33333333333	-6510.66666666667	-8946.66666666667	1137.33333333333	-6361	-1116	3660	16539	-5515	14693	4535	-2683	1132.5	1637.5	-368.5	-4666.5	1037.25	-811.75	-1262.75	12745.5	-12745.5	-3524	6446	2398	1728	-10942.75	6540.25	15345.25	-2886.5	4249.5	1523.5	80.5	-80.5	-318.5	318.5	-562.5	2258.5	-384.5	-186.5	-8443.16666666667	2856.83333333333	-7915.16666666667	30387.8333333333	-2875	5639
id_fa__20_4__2_85_303_23	211.666666666667	46.666666666667	-452.333333333333	-229.333333333333	739.333333333333	-725.666666666667	-780.666666666667	-711.666666666667	-362.166666666667	-228.166666666667	44.833333333333	1269.83333333333	-322	365	-121	722	44.833333333333	91.833333333333	43.833333333333	-270.166666666667	22.5	-11.5	-33.5	875.5	-875.5	-51.166666666667	38.833333333333	53.833333333333	60.833333333333	-235.5	272.5	198.5	-3	41	-35	-15.5	15.5	-124.5	124.5	-3.83333333333303	21.166666666667	26.166666666667	-35.833333333333	-121.666666666667	-108.666666666667	-32.6666666666665	506.333333333333	-76.333333333333	33.666666666667
id_fa__22_4__3_27_331_26	384.333333333333	-9.66666666666697	-858.666666666667	-284.666666666667	874.166666666667	-680.833333333333	-920.833333333333	-1020.83333333333	-215.166666666667	-174.166666666667	3.83333333333303	815.833333333333	-397.166666666667	825.833333333333	-9.16666666666674	374.833333333333	136.333333333333	41.333333333333	164.333333333333	-614.666666666667	167	5	-339	1018	-1018	231.166666666667	-153.833333333333	-260.833333333333	-278.833333333333	-302.75	334.25	271.25	-24	152	-104	-12.5	12.5	-107.5	107.5	-95.333333333333	139.666666666667	74.666666666667	71.666666666667	20	-268	-352	560	-147.333333333333	-118.333333333333
id_glccer__d38_1__6_39_790_60	-286.5	2107.5	181.5	-1429.5	-81	433	-28	-162	36	64	-89	-83	-67.666666666667	-27.666666666667	-70.666666666667	301.333333333333	-486.5	154.5	-368.5	1673.5	122	-256	12	996.5	-996.5	-428.333333333333	82.666666666667	1421.66666666667	-219.333333333333	-358.75	368.25	349.25	-51.25	60.75	41.75	34.5	-34.5	-111	111	-2.83333333333303	113.166666666667	-69.833333333333	-34.833333333333	199.666666666667	141.666666666667	-711.333333333333	-29.333333333333	88.5	-101.5
id_glccer__d38_1__6_59_800_63	-156	1407	75	-1014	290.833333333333	-171.166666666667	-243.166666666667	-458.166666666667	130.166666666667	-84.833333333333	-186.833333333333	-118.833333333333	-135.5	-94.5	84.5	416.5	-382.833333333333	957.166666666667	-472.833333333333	664.166666666667	87.5	-253.5	78.5	1979	-1979	-472.666666666667	0.33333333333303	1661.33333333333	-243.666666666667	-770.25	870.75	669.75	-101.75	92.25	111.25	179.5	-179.5	-334	334	-150	515	-342	277	338.333333333333	-126.666666666667	-734.666666666667	-153.666666666667	-38.666666666667	-129.666666666667
id_glccer__d40_1__7_28_818_63	-45.8333333333358	5411.16666666666	-1324.83333333334	-3948.83333333334	1214.5	1554.5	-3038.5	-2159.5	99	178	212	-687	-266.833333333332	111.166666666668	410.166666666668	279.166666666668	-1555.33333333333	760.666666666668	-386.333333333332	4291.66666666667	-39.25	242.75	-164.25	2650	-2650	-253.333333333332	-70.3333333333321	1388.66666666667	-558.333333333332	-711.75	533.25	890.25	-126	33	219	872	-872	-334.5	334.5	-59.6666666666679	165.333333333332	-256.666666666668	270.333333333332	371.5	337.5	-3521.5	2069.5	147.166666666668	163.166666666668
id_glccer__d40_1__7_28_828_66	-172.333333333332	4599.66666666667	-996.333333333332	-3086.33333333333	551.5	883.5	-1411.5	-1126.5	59.5	541.5	613.5	-1333.5	-474.666666666668	-192.666666666668	1007.33333333333	609.333333333332	-1602.33333333333	4452.66666666667	1423.66666666667	-1069.33333333333	409.75	-84.25	-735.25	5877	-5877	-619.5	-723.5	2944.5	-362.5	-1478.25	1043.75	1912.75	-308.75	141.25	476.25	1423	-1423	-577.5	577.5	-478.666666666667	969.333333333333	-2475.66666666667	2942.33333333333	359.333333333332	452.333333333332	-3787.66666666667	2257.33333333333	-70.8333333333321	-1092.83333333333
id_glccer__d41_1__7_40_832_64	-484.5	3004.5	-158.5	-1392.5	28.5	2692.5	-2039.5	-738.5	89.8333333333321	58.8333333333321	29.8333333333321	-358.166666666668	-337.166666666668	-17.1666666666679	370.833333333332	657.833333333332	-1337.83333333333	736.166666666667	-767.833333333333	4045.16666666667	-88	10	166	1598.5	-1598.5	-469.666666666666	-415.666666666666	1461.33333333333	363.333333333334	-627.25	570.75	683.75	-70.75	-49.75	191.25	909	-909	-134	134	118.166666666666	-137.833333333334	-157.833333333334	-58.8333333333339	1017.16666666667	-303.833333333334	-2092.83333333333	-654.833333333334	44	-222
id_glccer__d41_1__7_63_842_67	-279.666666666666	2111.33333333333	-114.666666666666	-1157.66666666667	1503.66666666667	-120.333333333334	-2340.33333333333	-2050.33333333333	23.6666666666679	67.6666666666679	360.666666666668	-499.333333333332	-379	-80	346	871	-1284	2570	-133	1415	-218.5	72.5	364.5	2851	-2851	30.3333333333339	-1088.66666666667	1219.33333333333	-221.666666666666	-1050	967	1133	-248.25	85.75	410.75	1167.5	-1167.5	-185.5	185.5	633.666666666666	-691.333333333334	-702.333333333334	-507.333333333334	1135.83333333333	-679.166666666666	-1911.16666666667	-817.166666666666	554.833333333334	-740.166666666666
id_glccer__d42_1__7_91_856_69	-1124.16666666666	8576.83333333334	174.833333333336	-5379.16666666666	163.5	4161.5	-3017.5	-1634.5	-291.333333333336	709.666666666664	5229.66666666666	-5065.33333333334	-3658.16666666666	1480.83333333334	7437.83333333334	2055.83333333334	-5346.66666666666	13200.3333333333	6749.33333333334	-3909.66666666666	604.25	1406.25	-2614.75	33386.5	-33386.5	-5329	3234	7877	4876	-5163.75	4804.25	5523.25	-2518	1288	3748	1721	-1721	-1516.5	1516.5	114.333333333336	290.333333333336	-5412.66666666666	4779.33333333334	1102.5	1475.5	-7785.5	3002.5	-66.5	-2239.5
id_glccer__d42_1__7_95_846_66	-595.333333333336	7052.66666666666	-1126.33333333334	-4140.33333333334	1999.33333333333	3218.33333333333	-5536.66666666667	-3679.66666666667	5.16666666666424	0.166666666664241	1153.16666666666	-1168.83333333334	-561.333333333336	343.666666666664	1087.66666666666	252.666666666664	-1980.33333333333	2838.66666666667	867.666666666666	2234.66666666667	-14	706	-678	5485.5	-5485.5	-576.166666666666	-637.166666666666	1841.83333333333	523.833333333334	-956	971	941	-374	198	550	661.5	-661.5	-94	94	-53.1666666666642	94.8333333333358	-331.166666666664	395.833333333336	299.833333333332	1470.83333333333	-5387.16666666667	3016.83333333333	234.833333333336	66.8333333333358
id_glccer__d42_2__7_04_844_65	-1797	7752	-1860	-501	-4851	20983	-2073	-4357	-202.333333333336	515.666666666664	1742.66666666666	-1651.33333333334	-446.166666666666	717.833333333334	736.833333333334	-116.166666666666	-2866.83333333333	3177.16666666667	600.166666666666	4823.16666666667	351.75	168.75	-872.25	6060	-6060	-1202.66666666667	-664.666666666666	4465.33333333333	-192.666666666666	-394	588	200	-79	47	111	-618	618	-270.5	270.5	145.333333333332	-52.6666666666679	-1137.66666666667	754.333333333332	-2995.5	13775.5	-11352.5	6563.5	-171.666666666668	-281.666666666668
id_glccer__d42_2__7_27_854_67	-832.666666666666	4245.33333333333	-1132.66666666667	-614.666666666666	3134.16666666667	2917.16666666667	-5764.83333333333	-6554.83333333333	-116.833333333336	509.166666666664	1993.16666666666	-2151.83333333334	-640.5	648.5	1050.5	222.5	-2435.33333333333	6355.66666666667	2680.66666666667	-1730.33333333333	761.75	267.75	-1791.25	8985.5	-8985.5	106.166666666668	-2377.83333333333	3419.16666666667	-1359.83333333333	-637	952	322	-261.75	246.25	277.25	-245	245	-395	395	476	-1193	-8182	7947	-1681.5	8106.5	-7091.5	4029.5	-4116.5	-5113.5
id_glccer_d14_1_4e__20_0_2oh___4	-1690.5	13633.5	-1484.5	-7077.5	3451.16666666667	-1302.83333333333	-10034.8333333333	984.166666666668	1451.66666666666	-1428.33333333334	-1700.33333333334	-1226.33333333334	-603.666666666664	-605.666666666664	-838.666666666664	3255.33333333334	-2525.83333333334	-1871.83333333334	2013.16666666666	7436.16666666666	437	-1969	1095	3512.5	-3512.5	-685.166666666666	-2313.16666666667	5114.83333333333	-746.166666666666	-1347.25	161.75	2532.75	-87.5	-48.5	223.5	2469	-2469	872	-872	63.8333333333358	-49.1666666666642	-76.1666666666642	-66.1666666666642	1549.33333333333	-1437.66666666667	-2069.66666666667	-1140.66666666667	528.666666666664	-2293.33333333334
id_glccer_d14_1_4e__20_0_2oh___5	-1546.33333333333	12320.6666666667	-2330.33333333333	-5351.33333333333	4073.83333333333	-3890.16666666667	-4941.16666666667	-3390.16666666667	609.666666666668	-253.333333333332	-1161.33333333333	-414.333333333332	-457.5	-201.5	-567.5	2141.5	-3320.33333333333	1895.66666666667	-2608.33333333333	10673.6666666667	128	-710	454	3606	-3606	-2153	-4747	12763	-1557	-1284	-303	2871	-123.5	-65.5	312.5	4603.5	-4603.5	1488.5	-1488.5	-80.6666666666661	320.333333333334	-149.666666666666	71.3333333333339	837.333333333332	-695.666666666668	-1431.66666666667	-384.666666666668	-2065.33333333333	-4064.33333333333
id_lpc__14_0__1_01_512_3	75.5	282.5	-291.5	-217.5	489.333333333333	-333.666666666667	-422.666666666667	-711.666666666667	975.333333333333	-1033.66666666667	-776.666666666667	-1115.66666666667	-306.5	-284.5	-342.5	1546.5	-10.833333333333	-634.833333333333	977.166666666667	-309.833333333333	345.25	-451.75	-238.75	541.5	-541.5	45	-245	168	-58	-155.75	106.25	205.25	33.5	-36.5	-30.5	40	-40	55	-55	-398.5	466.5	-8.5	737.5	23.5	-348.5	1.5	276.5	-660.333333333333	-1540.33333333333
id_lpc__16_0__1_46_530_30	-10.1666666666667	16.8333333333333	38.8333333333333	-25.1666666666667	273.5	-335.5	-301.5	-183.5	11	3	1	-37	-130.333333333333	-4.33333333333326	-87.3333333333333	482.666666666667	-72.8333333333335	-73.8333333333335	-72.8333333333335	365.166666666667	185.25	-76.75	-293.75	293	-293	67.6666666666665	-34.3333333333335	-268.333333333333	99.6666666666665	-15.5	14.5	16.5	-116	89	143	2.5	-2.5	21	-21	-21.1666666666665	24.8333333333335	-15.1666666666665	53.8333333333335	-19.5	-35.5	14.5	79.5	7.5	7.5
id_lpc__16_0__1_55_540_33	2108.83333333337	-4990.16666666663	52857.8333333334	-54194.1666666666	107119.166666667	-117497.833333333	-115205.833333333	-88653.8333333333	42365.6666666666	-39562.3333333334	-13291.3333333334	-74243.3333333334	-41666.8333333333	-5739.83333333331	-24599.8333333333	155340.166666667	16932.5	16174.5	-22648.5	-44323.5	47813.5	-20919.5	-74707.5	59773.5	-59773.5	-9126.66666666663	-47766.6666666666	89878.3333333334	-14731.6666666666	-517.25	-1822.25	2856.75	-2135.25	-1466.25	5736.75	563.5	-563.5	2374.5	-2374.5	-21659.3333333334	26572.6666666666	-4586.33333333337	42991.6666666666	-15499.5	-54238.5	-8289.5	109026.5	-31811.5	-40253.5
id_lpc__16_1__1_12_538_32	-110.333333333334	-228.333333333334	538.666666666666	20.6666666666661	1963.83333333333	-1768.16666666667	-1815.16666666667	-2308.16666666667	1493.16666666667	-1709.83333333333	-897.833333333334	-1871.83333333333	-1004.16666666667	-353.166666666666	-799.166666666666	4164.83333333333	240.833333333334	-240.166666666666	-529.166666666666	46.8333333333339	548.25	-535.75	-560.75	864	-864	-185.666666666666	-566.666666666666	1203.33333333333	-79.6666666666661	200.75	-388.25	-13.25	-21.75	-44.75	88.25	-224	224	-79	79	-94.3333333333339	-117.333333333334	31.6666666666661	368.666666666666	107.666666666667	-1152.33333333333	266.666666666667	562.666666666667	-732.666666666666	-806.666666666666
id_lpc__18_0__2_17_568_36	296.333333333332	121.333333333332	1144.33333333333	-2154.66666666667	3283.5	-3576.5	-4010.5	-2263.5	1022.5	-834.5	-585.5	-1647.5	-1626.83333333334	-583.833333333336	-1332.83333333334	6797.16666666666	1276.16666666667	-141.833333333332	-418.833333333332	-3267.83333333333	1182	-560	-1804	2979	-2979	-569	-946	2889	-236	-421.25	241.75	600.75	-242.25	-156.25	640.75	159	-159	456	-456	-417.666666666668	702.333333333332	-99.6666666666679	650.333333333332	-57	-1952	-248	2371	-643.333333333332	-1143.33333333333
id_lpc__18_0__2_36_568_36	3693.16666666669	3854.16666666669	11985.1666666667	-26918.8333333333	44565.1666666667	-48420.8333333333	-53756.8333333333	-31517.8333333333	10371.5	-10755.5	-3754.5	-16604.5	-20810.6666666667	-4659.66666666669	-13383.6666666667	80475.3333333333	5442.5	9345.5	-5058.5	-20614.5	14571.25	-3706.75	-25435.75	37736	-37736	-4707.16666666669	-13590.1666666667	31096.8333333333	-3385.16666666669	-7117.25	2587.75	11646.75	-2731.5	-526.5	5989.5	2860	-2860	6325.5	-6325.5	-5864.16666666669	9613.83333333331	-1857.16666666669	9835.83333333331	-1811.83333333334	-21742.8333333333	-1965.83333333334	29144.1666666667	-8450.66666666669	-14836.6666666667
id_lpc__18_1__1_71_566_35	-1784.66666666666	1450.33333333334	19947.3333333333	-16043.6666666667	33210.6666666667	-46481.3333333333	-34120.3333333333	-19030.3333333333	14497	-21626	-3203	-18662	-18681.3333333333	-15972.3333333333	-2325.33333333334	74341.6666666667	2201.83333333334	-4549.16666666666	-6707.16666666666	4650.83333333334	9294	-6873	-11715	24194.5	-24194.5	-5418.33333333334	-8315.33333333334	33056.6666666667	-8486.33333333334	3004.5	-21546.5	15537.5	-4057	641	7473	-1927	1927	5910	-5910	-4971.5	14761.5	-5004.5	5157.5	-1986.5	-7588.5	-7255.5	20803.5	-9263	-14835
id_lpc__18_2__1_21_554_30	-29.666666666667	40.333333333333	539.333333333333	-490.666666666667	793	-906	-132	-1341	142.5	-268.5	25.5	-184.5	-111.5	-225.5	148.5	411.5	53.3333333333335	-33.6666666666665	-15.6666666666665	-110.666666666667	109.5	-164.5	-54.5	347	-347	-130.333333333333	6.66666666666697	416.666666666667	-32.333333333333	-126.75	-187.75	441.25	-101	89	113	112	-112	191.5	-191.5	-31.333333333333	98.666666666667	16.666666666667	-21.333333333333	-491.666666666667	673.333333333333	-11.6666666666666	813.333333333333	20.333333333333	52.333333333333
id_lpc__18_2__1_25_564_33	-3011	1822	40915	-33704	43337.1666666667	-84793.8333333333	-53954.8333333333	8737.16666666666	16561.6666666667	-26166.3333333333	-2515.33333333331	-21003.3333333333	-16732	-22488	17539	55145	3915.5	-5786.5	1935.5	-7895.5	18681	-22010	-15352	43262.5	-43262.5	-12975.1666666667	-7328.16666666669	57862.8333333333	-11609.1666666667	-16925.75	-23237.75	57089.25	-13214.5	11548.5	14880.5	12539	-12539	27953	-27953	-12597	49725	-9102	-2832	-6248.33333333334	24239.6666666667	-27567.3333333333	22072.6666666667	-13205.3333333333	31815.6666666667
id_lpc__20_1__2_51_594_38	-22.5	-206.5	574.5	-300.5	283.833333333333	-94.1666666666665	-473.166666666667	-284.166666666667	111.5	-190.5	28.5	-172.5	-89.6666666666665	-103.666666666667	76.3333333333335	296.333333333333	50.5	154.5	2.5	-308.5	126.75	71.75	-325.25	408	-408	-15.8333333333335	-251.833333333333	467.166666666667	-167.833333333333	12.75	-81.25	55.75	-93.75	43.25	144.25	33.5	-33.5	60	-60	-121.833333333333	418.166666666667	-276.833333333333	224.166666666667	-164.666666666667	-214.666666666667	-179.666666666667	888.333333333333	-187.5	-241.5
id_lpc__20_2__1_88_592_36	-6.5	-6.5	191.5	-165.5	485.833333333333	-598.166666666667	-523.166666666667	-336.166666666667	173.166666666667	-177.833333333333	-53.8333333333335	-287.833333333333	-148.833333333333	-131.833333333333	34.1666666666665	544.166666666667	44.6666666666665	10.6666666666665	69.6666666666665	-214.333333333333	86.5	-51.5	-121.5	304	-304	59	-149	101	-129	-77.25	71.75	82.75	-3.25	-7.25	13.75	68.5	-68.5	91.5	-91.5	-61.3333333333335	173.666666666667	-69.3333333333335	79.6666666666665	-78.3333333333333	-93.3333333333333	-35.3333333333333	363.666666666667	-114.166666666667	-45.1666666666665
id_lpc__20_3__1_48_590_35	-15.5	52.5	87.5	-93.5	976.666666666667	-1010.33333333333	-987.333333333333	-932.333333333333	44.5	4.5	-51.5	-86.5	-558.333333333333	-118.333333333333	110.666666666667	1682.66666666667	-88.6666666666665	-56.6666666666665	-83.6666666666665	406.333333333333	113.75	-132.25	-95.25	781	-781	85.1666666666665	-80.8333333333335	-55.8333333333335	-118.833333333333	-32.75	16.25	49.25	-6.25	8.75	3.75	-7	7	108	-108	-62.8333333333335	331.166666666667	-319.833333333333	177.166666666667	14.8333333333335	-72.1666666666665	35.8333333333335	-8.16666666666652	-258.666666666667	-248.666666666667
id_lpc__22_5__1_35_614_35	117.666666666667	-11.3333333333335	-80.3333333333335	-261.333333333333	116.166666666667	-133.833333333333	-166.833333333333	-47.8333333333333	75.8333333333335	40.8333333333335	75.8333333333335	-344.166666666667	-125	-64	29	410	62	-146	-94	54	-31.5	72.5	-9.5	349	-349	-42	-106	255	-23	-129.75	11.25	248.25	-51.75	66.25	37.25	20.5	-20.5	95.5	-95.5	19.6666666666666	18.6666666666666	-2.33333333333337	-75.3333333333334	-74.6666666666667	241.333333333333	-69.6666666666667	52.3333333333333	-147.833333333333	-53.8333333333333
id_lpe__16_0__1_6_452_28	2	-13	38	-31	296.833333333333	-319.166666666667	-297.166666666667	-274.166666666667	25	-18	-15	-42	-125.166666666667	-125.166666666667	-4.16666666666652	504.833333333333	171.333333333333	-271.666666666667	-282.666666666667	40.3333333333333	163.5	7.5	-334.5	555	-555	20.8333333333333	-58.1666666666667	31.8333333333333	-36.1666666666667	-189.25	77.75	300.75	-5.5	1.5	9.5	37.5	-37.5	121	-121	2.5	151.5	-145.5	-13.5	26.1666666666665	-19.8333333333335	-41.8333333333335	-16.8333333333335	-25.5	-322.5
id_lpe__18_2__1_31_476_28	247.5	-1104.5	4821.5	-4459.5	6032.66666666667	-11944.3333333333	-7347.33333333333	1193.66666666667	2741.5	-4716.5	-2122.5	-1385.5	-2601.33333333333	-3850.33333333333	4933.66666666667	6720.66666666667	-34.1666666666679	-538.166666666668	482.833333333332	157.833333333332	1739.5	-1857.5	-1621.5	4777	-4777	-2244.83333333333	2014.16666666667	5918.16666666667	-1197.83333333333	-4081.75	-790.75	8954.25	-1830.75	1130.25	2531.25	3734.5	-3734.5	4452	-4452	-2578	11243	-3844	335	480.666666666668	2963.66666666667	-6949.33333333333	2543.66666666667	-271.5	4597.5
id_lpe__20_4__1_28_500_28	-19.5	34.5	958.5	-934.5	3617.5	-4480.5	-3920.5	-2451.5	1015.16666666667	-1678.83333333333	-1182.83333333333	-183.833333333334	-1124.33333333333	-870.333333333333	619.666666666667	3623.66666666667	-413	-82	842	479	62.5	-254.5	129.5	2284	-2284	-326.833333333334	-528.833333333334	2028.16666666667	-518.833333333334	-2119.5	1202.5	3036.5	-322	-10	654	-151	151	529	-529	-115	2487	-1578	-564	810.666666666667	456.666666666667	-2824.33333333333	-64.333333333333	-108.5	-513.5
id_lpe__22_6__1_22_524_28	-47	1668	-170	-1357	1578.83333333333	-1038.16666666667	-1876.16666666667	-1822.16666666667	695.833333333334	-521.166666666666	-1333.16666666667	-233.166666666666	-452.833333333333	141.166666666667	200.166666666667	1017.16666666667	-111.666666666667	738.333333333333	-49.666666666667	-353.666666666667	-323	1115	-469	3181	-3181	-315.666666666667	-261.666666666667	792.333333333333	416.333333333333	-2621.5	2822.5	2420.5	-317.75	161.25	474.25	340	-340	890	-890	353.5	501.5	-988.5	-573.5	536.666666666667	24.666666666667	-1965.33333333333	330.666666666667	-719.666666666666	-1125.66666666667
id_pc__32_0__5_48_768_54	-13.833333333333	124.166666666667	112.166666666667	-194.833333333333	150.5	-50.5	-491.5	90.5	47.8333333333335	-266.166666666667	45.8333333333335	76.8333333333335	-0.333333333333485	-59.3333333333335	16.6666666666665	43.6666666666665	-41.6666666666665	-45.6666666666665	21.3333333333335	149.333333333333	107.5	-300.5	85.5	223.5	-223.5	-91.8333333333335	-45.8333333333335	220.166666666667	101.166666666667	-16.75	-20.75	54.25	3.25	19.25	-25.75	68	-68	29.5	-29.5	1.5	42.5	-55.5	8.5	163.666666666667	-125.333333333333	-255.333333333333	-110.333333333333	48.6666666666665	-60.3333333333335
id_pc__32_0__5_65_778_56	-786.5	16572.5	1642.5	-15855.5	15572.6666666667	-13969.3333333333	-27054.3333333333	-5694.33333333333	1512	-3255	-2079	798	-2086.66666666666	-4528.66666666666	-159.666666666657	10948.3333333333	-4239.16666666666	1769.83333333334	1549.83333333334	9397.83333333334	3875	-8047	297	39666	-39666	2350	-11643	10812	-6219	-6893.25	124.75	13661.75	-1134.5	1655.5	613.5	4564	-4564	5662	-5662	4560.33333333334	-1232.66666666666	-8818.66666666666	-3629.66666666666	13293	-9675	-21062	-9142	5419.66666666666	-23108.3333333333
id_pc__32_1__5_09_776_54	-287.666666666672	3401.33333333333	-6078.66666666667	3540.33333333333	22013.3333333333	-15910.6666666667	-19574.6666666667	-30554.6666666667	26754.8333333333	-31661.1666666667	-22638.1666666667	-25965.1666666667	-8381.16666666667	-6830.16666666667	-8384.16666666667	40357.8333333333	-6692.16666666667	-13509.1666666667	-6397.16666666667	39982.8333333333	4688.75	-16479.25	7101.75	6367	-6367	-44.5	-5106.5	3411.5	1828.5	270	-3816	3276	86	-820	648	258	-258	-3082.5	3082.5	59	-2770	1248	1345	17814.3333333333	-21840.6666666667	-9655.66666666667	-21946.6666666667	1279.66666666667	-21295.3333333333
id_pc__32_2__4_56_774_53	-506.333333333332	5756.66666666667	-3064.33333333333	-1173.33333333333	5637	-4120	-5197	-7594	10182.5	-10489.5	-8717.5	-11340.5	51.3333333333358	-2710.66666666666	-1350.66666666666	3907.33333333334	-228.666666666664	-4361.66666666666	8783.33333333334	-3735.66666666666	2820.25	-4754.75	-885.75	3084	-3084	-300	-1036	2285	-349	-4212.5	2373.5	6051.5	118.25	-5.75	-230.75	3887.5	-3887.5	1542	-1542	-4759.83333333334	14134.1666666667	-4704.83333333334	4850.16666666666	1731.5	-2581.5	-3310.5	697.5	111.333333333336	-1808.66666666666
id_pc__33_1__5_4_790_56	-116.333333333332	2467.66666666667	-2762.33333333333	643.666666666668	2779.5	-1633.5	-2041.5	-4663.5	3181	-3606	-2746	-3191	-3475.16666666667	-3091.16666666667	-4205.16666666667	17721.8333333333	-904	-3304	-5917	11933	691.25	-4099.75	2717.25	3063	-3063	-256.333333333332	-1373.33333333333	992.666666666668	1149.66666666667	-658.25	533.75	782.75	107	32	-246	1080.5	-1080.5	333.5	-333.5	2075.83333333333	-4312.16666666667	4227.83333333333	-6143.16666666667	4793.83333333333	-4036.16666666667	-1543.16666666667	-8802.16666666667	1063.16666666667	-6266.83333333333
id_pc__33_2__4_87_788_55	-427.666666666668	2016.33333333333	-1650.66666666667	917.333333333332	1180	-1391	-1409	-740	2034.83333333333	-2408.16666666667	-2076.16666666667	-1620.16666666667	-574	-1568	-1584	4874	976.833333333332	-1797.16666666667	-3903.16666666667	2769.83333333333	1393.75	-3273.25	485.75	1852.5	-1852.5	-586	-614	1573	799	-1076.5	843.5	1309.5	63.5	345.5	-472.5	4660	-4660	1831	-1831	496.166666666668	47.1666666666679	2213.16666666667	-3748.83333333333	1552.16666666667	-601.833333333334	-80.8333333333339	-3973.83333333333	1055.16666666667	-2252.83333333333
id_pc__34_0__6_29_806_59	-572.333333333336	8145.66666666666	-2654.33333333334	-3774.33333333334	4079.16666666667	-5233.83333333333	-5395.83333333333	-1607.83333333333	-74.1666666666642	-57.1666666666642	455.833333333336	-176.166666666664	-1082.66666666667	-877.666666666666	-338.666666666666	4464.33333333333	-3298.66666666667	2893.33333333333	2955.33333333333	4047.33333333333	867	-1802	68	10819	-10819	1636.33333333333	-3751.66666666667	885.333333333332	-2042.66666666667	-1617	739	2495	-269	213	325	2103.5	-2103.5	1932	-1932	1060.33333333333	-488.666666666668	-664.666666666668	-2027.66666666667	2896	-2656	-3321	-2711	1356	-3213
id_pc__34_1__5_54_794_55	88.3333333333358	-178.666666666664	152.333333333336	-238.666666666664	-888.333333333336	239.666666666664	713.666666666664	1711.66666666666	306.333333333336	-530.666666666664	-43.6666666666642	-344.666666666664	-312.5	-384.5	151.5	1170.5	-425.5	-344.5	-835.5	2456.5	232.5	-540.5	75.5	1497	-1497	-332.333333333332	-33.3333333333321	671.666666666668	358.666666666668	32.5	-235.5	170.5	63.5	-136.5	9.5	-69	69	134	-134	173.166666666668	203.166666666668	-357.833333333332	-364.833333333332	1353.5	-1698.5	-2165.5	-196.5	562.5	-315.5
id_pc__34_1__5_73_804_58	-12075.6666666665	113660.333333333	28794.3333333335	-106227.666666667	239581.666666667	-309329.333333333	-256075.333333333	-153340.333333333	102255.833333333	-126549.166666667	-54699.1666666665	-125519.166666667	-94882	-63847	-22896	371389	-50325.1666666667	-16378.1666666667	-131000.166666667	298353.833333333	35036.75	-93537.25	23463.75	244810.5	-244810.5	-60249.6666666667	-81344.6666666667	254709.333333333	7384.33333333326	-7432.75	-55819.75	70685.25	15117	-25894	-4340	-45468.5	45468.5	-1199.5	1199.5	-2730.33333333349	21914.6666666665	-60386.3333333335	46662.6666666665	194146.833333333	-217952.166666667	-295148.166666667	-69340.1666666667	41437.3333333335	-208322.666666667
id_pc__34_2__5_22_742_54	-2280.66666666667	7250.33333333333	5042.33333333333	-5450.66666666667	6260.16666666667	-11477.8333333333	-10276.8333333333	2974.16666666667	1520.66666666667	-2714.33333333333	143.666666666672	-1991.33333333333	-1058.66666666667	-1584.66666666667	1989.33333333333	2771.33333333333	393.833333333328	2059.83333333333	-994.166666666672	-2247.16666666667	2890	-4379	-1401	6584.5	-6584.5	-922	629	1525	612	-1553.5	75.5	3031.5	-323	809	-163	422	-422	3298	-3298	-3683.5	10218.5	-3618.5	4450.5	1348.5	551.5	-9896.5	5299.5	951.666666666672	2206.66666666667
id_pc__34_2__5_22_792_54	52	65	30	-251	99.5	-1730.5	-315.5	1747.5	22.8333333333358	-246.166666666664	139.833333333336	37.8333333333358	77.8333333333358	-270.166666666664	-56.1666666666642	92.8333333333358	32	-3	-222	129	653.75	-978.25	-329.25	1061	-1061	-334.333333333336	464.666666666664	108.666666666664	429.666666666664	59.75	-38.25	-81.25	-34.75	-24.75	94.25	145.5	-145.5	290	-290	-126.833333333336	433.166666666664	-239.833333333336	187.166666666664	352.166666666664	-154.833333333336	-2539.83333333334	1638.16666666666	263.5	309.5
id_pc__34_2__5_22_802_56	-34455.166666667	159219.833333333	154000.833333333	-209855.166666667	226020	-455179	-393553	170672	83937.333333333	-152724.666666667	-30459.666666667	-68627.666666667	-63033.6666666667	-117310.666666667	121692.333333333	184719.333333333	-8940.66666666651	33528.3333333335	-51317.6666666665	44611.3333333335	156280.5	-196803.5	-115757.5	377223	-377223	-141415.666666667	-4834.66666666651	389456.333333333	39625.3333333335	-110220.25	41888.75	178551.75	-11124.5	36703.5	-14454.5	182973.5	-182973.5	119053.5	-119053.5	-113973.333333333	315122.666666667	-123593.333333333	150390.666666667	62241	11534	-384033	185776	38375.666666667	57633.666666667
id_pc__34_3__4_65_800_54	-5251	15804	9904	-9955	14937.8333333333	-14633.1666666667	-14356.1666666667	-15824.1666666667	24282.5	-20602.5	-24620.5	-27624.5	-2839.83333333333	-6430.83333333333	2926.16666666667	12024.1666666667	-1852.66666666667	4681.33333333333	-10672.6666666667	11549.3333333333	2361.5	4296.5	-9019.5	9049	-9049	-1214.83333333333	-9013.83333333333	18328.1666666667	-5669.83333333333	-5770.25	6006.75	5533.75	3368	1674	-8410	26328.5	-26328.5	12552	-12552	-14497.5	9222.5	13996.5	20273.5	3238.33333333333	2510.33333333333	-14104.6666666667	1879.33333333333	-13112.8333333333	-12121.8333333333
id_pc__34_4__4_51_798_53	-72.6666666666661	759.333333333334	-580.666666666666	39.3333333333339	2968.66666666667	-2463.33333333333	-2728.33333333333	-3714.33333333333	2871.66666666667	-2424.33333333333	-3035.33333333333	-3155.33333333333	-822.833333333334	-276.833333333334	-822.833333333334	3568.16666666667	-1131.16666666667	-992.166666666666	4589.83333333333	-204.166666666666	57.5	-709.5	594.5	829.5	-829.5	93.333333333333	-506.666666666667	436.333333333333	-209.666666666667	-584	411	757	38.5	-28.5	-48.5	-228.5	228.5	-10.5	10.5	-97.1666666666661	1322.83333333333	-776.166666666666	-255.166666666666	1285.16666666667	-1349.83333333333	-1210.83333333333	-1294.83333333333	467.666666666666	-1668.33333333333
id_pc__35_1__6_06_818_59	-250.333333333336	4248.66666666666	-2633.33333333334	-864.333333333336	3712	-3748	-4115	-3273	389.833333333336	-547.166666666664	365.833333333336	-988.166666666664	-3562.66666666666	-2102.66666666666	-2854.66666666666	15645.3333333333	-1502.66666666667	-781.666666666668	-4304.66666666667	9594.33333333333	395.75	-2210.25	1418.75	4215.5	-4215.5	-247.833333333332	-1846.83333333333	2044.16666666667	546.166666666668	-1084.75	307.25	1862.25	254	-376	-132	90	-90	610.5	-610.5	1662.83333333333	-4047.16666666667	4513.83333333333	-5455.16666666667	4622.33333333333	-3513.66666666667	-2708.66666666667	-7644.66666666667	941	-5040
id_pc__35_2__5_56_816_58	-2271.5	7620.5	-238.5	-567.5	8428.16666666666	-10325.8333333333	-13874.8333333333	-1083.83333333334	-231.833333333328	-2666.83333333333	345.166666666672	3017.16666666667	-5373	-3210	-2290	21619	210.166666666664	-252.833333333336	-7180.83333333334	6803.16666666666	3254.5	-5763.5	-745.5	8799.5	-8799.5	-2860.83333333334	-1572.83333333334	6451.16666666666	3704.16666666666	-5163	2168	8158	-539.75	1149.25	-69.75	7276	-7276	5659.5	-5659.5	863	581	7741	-10911	4552.16666666666	-1267.83333333334	-2726.83333333334	-9661.83333333334	2595.83333333333	-1320.16666666667
id_pc__35_4__4_67_812_55	-146.333333333333	758.666666666667	-826.333333333333	506.666666666667	1386.66666666667	-748.333333333333	-1620.33333333333	-1791.33333333333	300.166666666666	344.166666666666	-1332.83333333333	88.1666666666661	-607.5	-185.5	-1110.5	3118.5	-407.833333333334	176.166666666666	-998.833333333334	2046.16666666667	-321	-264	906	1051.5	-1051.5	-26.166666666667	-633.166666666667	412.833333333333	298.833333333333	-344.5	168.5	520.5	19.75	-115.25	75.75	-341.5	341.5	-180.5	180.5	745.5	-784.5	304.5	-1756.5	911.333333333333	-638.666666666667	-294.666666666667	-1800.66666666667	407.166666666666	-923.833333333334
id_pc__36_1__6_41_832_61	-699.5	78078.5	-13844.5	-62135.5	99618	-122617	-128424	-47813	25391.3333333334	-50683.6666666666	-18175.6666666666	-7314.66666666663	-61632.5	-61018.5	-26770.5	272686.5	-35386	-31871	-45126	183155	1589.5	-41277.5	38098.5	93307.5	-93307.5	-11966.1666666667	-18647.1666666667	57422.8333333333	-2877.16666666669	-10440.5	-16558.5	37439.5	-725	-7607	9057	4319.5	-4319.5	22290	-22290	6281.16666666669	-5546.83333333331	5198.16666666669	-18494.8333333333	79472.6666666667	-63036.3333333333	-92554.3333333333	-82827.3333333333	34135.3333333333	-92199.6666666667
id_pc__36_2__5_72_820_56	39.5	5.5	195.5	-319.5	5.66666666666424	-664.333333333336	-1941.33333333334	2588.66666666666	135.166666666664	-461.833333333336	-53.8333333333358	110.166666666664	-166.666666666664	-564.666666666664	451.333333333336	613.333333333336	-285.333333333336	114.666666666664	-188.333333333336	929.666666666664	347	-535	-159	1587.5	-1587.5	-584.5	770.5	555.5	427.5	-172.25	56.75	287.75	-57	137	-23	-4.5	4.5	373.5	-373.5	-59.5	340.5	-191.5	29.5	1120.5	-421.5	-2899.5	-40.5	432.333333333336	256.333333333336
id_pc__36_2__5_89_830_59	-26200.1666666665	175243.833333333	33280.8333333335	-129924.166666667	205390.833333333	-342646.166666667	-417289.166666667	143762.833333333	38708	-97357	-22545	3778	-55137.1666666665	-104484.166666667	63274.8333333335	206620.833333333	-21648.6666666665	12691.3333333335	1292.33333333349	50962.3333333335	57400.5	-101827.5	-12973.5	309275.5	-309275.5	-76085.6666666665	12252.3333333335	220001.333333333	-3996.66666666651	-106340.5	22863.5	189817.5	-27663.5	21063.5	34263.5	81257.5	-81257.5	103307.5	-103307.5	-41281.8333333335	170395.166666667	-63424.8333333335	16875.1666666665	152694.833333333	-84940.1666666667	-315306.166666667	-57838.1666666667	80991.1666666665	-2919.83333333349
id_pc__36_3__5_13_828_58	-36233.1666666666	30801.8333333334	126088.833333333	-48191.1666666666	73299.8333333333	-49117.1666666667	-109545.166666667	-61237.1666666667	66773.5	7712.5	-87589.5	-120443.5	-91122.5	79276.5	-3617.5	197708.5	-8743.33333333331	-12573.3333333333	-25882.3333333333	64685.6666666667	9319.25	-54574.75	35936.25	51233	-51233	-20558	-10346	104754	-32734	-5142.75	-38213.75	48499.25	-18239.75	-4127.75	40607.25	-6961	6961	37664.5	-37664.5	-36011	133734	-62362	36661	128.833333333314	-2721.16666666669	-85571.1666666667	87905.8333333333	-4019.5	33520.5
id_pc__36_3__5_38_828_58	-25167.3333333334	31765.6666666666	38566.6666666666	5169.66666666663	66886.5	-92090.5	-110436.5	1867.5	32681.5	-25849.5	-24708.5	-47486.5	-53650.8333333334	23707.1666666666	15175.1666666666	122070.166666667	-11068.6666666666	28328.3333333334	-9386.66666666663	14264.3333333334	2925.5	-28082.5	22231.5	79801	-79801	-50411.5	22220.5	119487.5	9526.5	-3767.25	-24672.25	32206.75	-10221.5	-1437.5	21880.5	9646	-9646	-12872	12872	755	2511	-46259	41483	29424.1666666667	-31268.8333333333	-95086.8333333333	38083.1666666667	12676	-55487
id_pc__36_4__4_81_826_56	-10696	2199	42836	-12947	-14480.6666666667	-34121.6666666667	2774.33333333334	74789.3333333333	5362	-11630	18477	-22933	-10112.1666666667	-13427.1666666667	12920.8333333333	30842.8333333333	6577.5	2723.5	-6983.5	-15472.5	27065.75	-19991.25	-34140.25	13031.5	-13031.5	-14350.5	9578.5	43499.5	-10026.5	-12585.25	-8166.25	33336.75	-7043.25	6149.75	7936.75	22657.5	-22657.5	31112.5	-31112.5	-8751	56193	-22827	-7113	-6334.16666666666	20220.8333333333	-31957.1666666667	30738.8333333333	-8060.16666666667	49581.8333333333
id_pc__36_4__5_12_826_56	-18903.3333333333	67311.6666666667	26792.6666666667	-37394.3333333333	225183.166666667	-199971.833333333	-292539.833333333	-183037.833333333	-410	23716	-57013	34527	-65547.3333333333	43409.6666666667	-16463.3333333333	169695.666666667	-71951.8333333333	114910.166666667	19227.1666666667	81718.1666666667	-32533.25	-4944.25	70010.75	172825.5	-172825.5	-2509.5	-132606.5	133214.5	6920.5	-85179	56851	113507	1376.5	-22853.5	20100.5	-76617	76617	-55976.5	55976.5	65503.8333333333	-3879.16666666674	-83552.1666666667	-109080.166666667	94567.5	-35378.5	-144111.5	-104212.5	36145.5	-54141.5
id_pc__36_5__4_29_824_54	-1526.66666666667	248.333333333334	5316.33333333333	-984.666666666666	1878.16666666667	-4214.83333333333	-1814.83333333333	395.166666666666	1107.83333333333	-1540.16666666667	-97.1666666666661	-1686.16666666667	-114.833333333334	-1576.83333333333	1482.16666666667	439.166666666666	-55.666666666667	917.333333333333	-696.666666666667	-53.666666666667	1583.75	-741.25	-2426.25	547.5	-547.5	-388.333333333334	-984.333333333334	3492.66666666667	-1343.33333333333	-1229.25	-283.25	2741.75	-113.5	698.5	-471.5	2533.5	-2533.5	2394	-2394	-1526.16666666667	5177.83333333333	-861.166666666666	261.833333333334	-1862	5194	-2627	3019	-2130	6671
id_pc__36_5__4_67_824_54	-8041.66666666666	6876.33333333334	13330.3333333333	3918.33333333334	43484.3333333333	8790.33333333333	-61000.6666666667	-78242.6666666667	6846.33333333334	3614.33333333334	-46404.6666666667	22251.3333333333	23290.3333333333	-42099.6666666667	-50288.6666666667	22517.3333333333	-6502.16666666666	18061.8333333333	-16422.1666666667	17866.8333333333	-8963.75	-4367.75	22295.25	49428	-49428	-6870.5	-24168.5	-100.5	44880.5	-8734.25	6182.75	11285.75	440.75	-3688.25	2806.75	-10205.5	10205.5	21009.5	-21009.5	-6562.66666666666	-13531.6666666667	55084.3333333333	-21864.6666666667	15890.1666666667	-10277.8333333333	-5148.83333333333	-32243.8333333333	-7428.83333333334	-30225.8333333333
id_pc__37_2__6_22_844_61	-1125.16666666667	964.833333333334	3055.83333333333	-645.166666666666	1110.16666666667	-1579.83333333333	-2807.83333333333	1057.16666666667	625.166666666666	-1050.83333333333	-260.833333333334	-563.833333333334	-547.333333333334	-547.333333333334	275.666666666666	1913.66666666667	12.5	140.5	-335.5	157.5	751.75	-703.25	-800.25	1776.5	-1776.5	-557.5	-632.5	2051.5	253.5	-1689.75	690.25	2689.25	-263.75	465.25	62.25	832.5	-832.5	983.5	-983.5	202.5	622.5	7.5	-1237.5	1226.5	-804.5	-2272.5	-602.5	219.5	281.5
id_pc__37_4__5_4_840_58	-868.666666666668	2603.33333333333	-1357.66666666667	1360.33333333333	2974	-1276	-4352	-3294	-1546	3110	-1398	2926	-1688.66666666667	1020.33333333333	-1370.66666666667	5416.33333333333	-1245.33333333333	2851.66666666667	-602.333333333332	1486.66666666667	-1151.75	914.25	1389.25	3991	-3991	-28.1666666666679	-2031.16666666667	1594.83333333333	520.833333333332	-1546	800	2292	43.5	-318.5	231.5	-1179	1179	-351	351	533	-950	2075	-2724	1285.83333333333	-874.166666666666	-696.166666666666	-2287.16666666667	760.5	-1166.5
id_pc__38_2__6_49_858_62	-1135.66666666666	3784.33333333334	-1162.66666666666	785.333333333336	6857	-5061	-9531	-5979	1585.66666666666	569.666666666664	-1835.33333333334	-3491.33333333334	-2051	-1386	-514	8053	-1328	1398	11	2575	232	-1301	837	6302.5	-6302.5	-320	-1165	2457	-332	-2293.75	1263.25	3324.25	-120.5	-109.5	350.5	925.5	-925.5	1910	-1910	124	-1360	-87	1075	2120.5	-3105.5	-3464.5	208.5	395.666666666664	-3008.33333333334
id_pc__38_3__5_87_846_58	-258.833333333334	149.166666666666	-242.833333333334	870.166666666666	1395	-787	-2376	-1022	108.666666666666	58.6666666666661	-95.3333333333339	-289.333333333334	-329.333333333334	356.666666666666	-81.3333333333339	712.666666666666	-118	252	-15	117	-137.25	40.75	233.75	469.5	-469.5	-29	-143	347	-117	-19.5	80.5	-41.5	-35.25	44.75	25.75	-194.5	194.5	-25	25	7	-15	-58	52	377.666666666667	-704.333333333333	-859.333333333333	430.666666666667	93.8333333333339	91.8333333333339
id_pc__38_3__5_99_856_61	-15863.1666666667	20880.8333333333	-17781.1666666667	44489.8333333333	64694	-49695	-88942	-55445	7667.83333333331	7882.83333333331	-16169.1666666667	-14717.1666666667	-31365.8333333333	28473.1666666667	-8066.83333333331	73691.1666666667	-10885.3333333333	31508.6666666667	-2443.33333333331	3590.66666666669	-11474	2889	20059	43787.5	-43787.5	-8543.16666666667	-23522.1666666667	42894.8333333333	6256.83333333333	-3233.75	7960.25	-1492.75	-2116.5	1182.5	3050.5	-13780.5	13780.5	-5086.5	5086.5	8501.16666666669	-17532.8333333333	-24854.8333333333	16884.1666666667	22798.8333333333	-37549.1666666667	-52824.1666666667	21976.8333333333	2554.83333333331	-26076.1666666667
id_pc__38_4__5_62_844_56	-57.3333333333339	261.666666666666	-157.333333333334	67.6666666666661	1077.5	-140.5	-2179.5	-912.5	-238.333333333334	419.666666666666	-162.333333333334	457.666666666666	-152.333333333334	238.666666666666	-127.333333333334	345.666666666666	-106.333333333334	550.666666666666	192.666666666666	-424.333333333334	-266.75	114.25	419.25	926.5	-926.5	-70	-257	341	126	-388	250	526	-8.25	-97.25	113.75	-228.5	228.5	-76	76	94	-67	-97	-118	438.5	-209.5	-581.5	-524.5	96.3333333333339	77.3333333333339
id_pc__38_4__5_79_854_59	-14570.8333333334	42580.1666666666	-5724.83333333337	6857.16666666663	98985	-65894	-147061	-84000	-25868.8333333334	46079.1666666666	-31900.8333333334	63428.1666666666	-24742.1666666666	23263.8333333334	-14200.1666666666	65162.8333333334	-32482.1666666666	78419.8333333334	18717.8333333334	308.833333333372	-33629.5	13787.5	53471.5	139085.5	-139085.5	-3535.16666666663	-46782.1666666666	56672.8333333334	714.833333333372	-50312.5	29531.5	71093.5	-2240.5	-13631.5	18112.5	-39140	39140	-14962.5	14962.5	37938.8333333333	-13788.1666666667	-41216.1666666667	-58812.1666666667	43822.1666666667	-29177.8333333333	-53848.8333333333	-48439.8333333333	28886.5	-19873.5
id_pc__38_5__5_16_852_58	2977.83333333334	6154.83333333334	-9324.16666666666	-5764.16666666666	20746.5	-24978.5	-19740.5	-17520.5	-5732.83333333331	17727.1666666667	1275.16666666669	-1803.83333333331	-11935.6666666667	10854.3333333333	13553.3333333333	11399.3333333333	-10603.8333333333	25783.1666666667	3762.16666666666	2266.16666666666	-6607.5	2395.5	10819.5	27963.5	-27963.5	-7937	-16584	35099	5296	-7900	1532	14268	5067.25	-7863.75	-2270.75	-5425	5425	-544.5	544.5	-1014	3982	2775	-3715	155.666666666657	-15613.3333333333	-2853.33333333334	17999.6666666667	1330	-5904
id_pc__38_5__5_18_852_58	-6333.16666666667	1161.83333333333	6885.83333333333	10951.8333333333	17410.1666666667	13368.1666666667	-35086.8333333333	-30511.8333333333	-6939.83333333334	25090.1666666667	-19383.8333333333	15113.1666666667	13964.8333333333	-19898.1666666667	-18480.1666666667	-3516.16666666667	-6331	24714	-4848	-873	-9173.5	4169.5	14177.5	29605	-29605	-5020.5	-11667.5	3262.5	23466.5	-6344.25	3554.75	9133.75	473.75	-2209.25	1261.75	-9963.5	9963.5	7818	-7818	967	-7349	14094	-9646	9115.33333333333	-9964.66666666667	-5534.66666666667	-11846.6666666667	-17.3333333333285	-15534.3333333333
id_pc__38_6__4_95_850_56	12619	166377	-124841	-79393	14089.6666666666	105826.666666667	-62778.3333333334	-85317.3333333334	-55598.5	263964.5	-58630.5	-38538.5	17096.1666666666	67543.1666666666	-74776.8333333334	-44054.8333333334	-59737.8333333334	191446.166666667	-22722.8333333334	10490.1666666666	-28479	54483	2475	274380.5	-274380.5	19792.5	-162783.5	67262.5	36143.5	-138017	129734	146300	-30914.75	27084.25	34745.25	2957	-2957	60817	-60817	46376.3333333334	-92139.6666666666	38751.3333333334	-85740.6666666666	23089.3333333334	-93302.6666666666	46337.3333333334	-22302.6666666666	-24936.3333333334	-47657.3333333334
id_pc__40_4__6_29_882_62	65.3333333333321	444.333333333332	-629.666666666668	-10.6666666666679	4187.66666666667	-2306.33333333333	-4840.33333333333	-5416.33333333333	-246	785	119	-166	-1243.83333333333	1052.16666666667	-340.833333333332	3020.16666666667	-376.666666666668	2060.33333333333	511.333333333332	-1441.66666666667	-737	302	1172	1675	-1675	-530.166666666668	-202.166666666668	1633.83333333333	158.833333333332	-456.25	417.75	494.75	169.5	-176.5	-162.5	-323.5	323.5	-117.5	117.5	650.333333333332	-936.666666666668	-297.666666666668	-716.666666666668	1465.83333333333	-1936.16666666667	-2223.16666666667	-238.166666666666	936.333333333332	-1939.66666666667
id_pc__40_5__5_76_880_61	827.666666666664	2430.66666666666	-4064.33333333334	-849.333333333336	3045.33333333333	-525.666666666668	-4724.66666666667	-3885.66666666667	-1290.16666666666	6083.83333333334	-965.166666666664	-1248.16666666666	-1340.33333333334	573.666666666664	-137.333333333336	3584.66666666666	-1496.66666666666	6531.33333333334	284.333333333336	-2325.66666666666	-2110.75	1834.25	2387.25	998.5	-998.5	-1279.33333333334	-2080.33333333334	5480.66666666666	437.666666666664	-401	46	756	1202.75	-900.25	-1505.25	-576.5	576.5	923.5	-923.5	221.833333333336	-1804.16666666666	1206.83333333334	-68.1666666666642	822.666666666668	-3483.33333333333	-922.333333333332	1937.66666666667	1201.33333333334	-2520.66666666666
id_pc__40_5__5_86_880_61	-870.5	-15.5	1502.5	1124.5	3198.83333333333	-1668.16666666667	-4556.16666666667	-3372.16666666667	-856.833333333332	1377.16666666667	-199.833333333332	1393.16666666667	-1600.33333333333	1154.66666666667	-280.333333333332	3926.66666666667	-1162.33333333333	2868.66666666667	407.666666666668	210.666666666668	-1204	469	1939	1091	-1091	-769.166666666668	-723.166666666668	3000.83333333333	29.8333333333321	-382.5	69.5	695.5	408.5	-241.5	-575.5	-1604	1604	-589.5	589.5	1170.33333333333	-704.666666666668	-2134.66666666667	-671.666666666668	1123.83333333333	-1785.16666666667	-3420.16666666667	1833.83333333333	676.666666666668	-2201.33333333333
id_pc__40_6__5_12_878_59	-119.166666666667	-212.166666666667	329.833333333333	239.833333333333	1074.66666666667	-887.333333333333	-793.333333333333	-1543.33333333333	-31.3333333333339	885.666666666666	-278.333333333334	-513.333333333334	-526.833333333333	120.166666666667	75.1666666666665	1385.16666666667	-204.5	766.5	230.5	-383.5	-165.5	52.5	278.5	605	-605	-29.333333333333	-335.333333333333	399.666666666667	23.666666666667	-123.5	75.5	171.5	142.5	-202.5	-82.5	-254.5	254.5	-3	3	291.833333333333	51.833333333333	-479.166666666667	-448.166666666667	144.5	-607.5	-55.5	229.5	158.5	-328.5
id_pc__40_6__5_43_868_56	-49	1248	-875	-226	-587.333333333334	2809.66666666667	-313.333333333334	-734.333333333334	-307.333333333333	1163.66666666667	-138.333333333333	-103.333333333333	85.5	440.5	-509.5	-187.5	-290.666666666667	571.333333333333	-175.666666666667	476.333333333333	-232.25	519.75	-55.25	1159	-1159	-22.833333333333	-570.833333333333	345.166666666667	294.166666666667	-507	575	439	-46.5	27.5	65.5	60	-60	153	-153	36.5	-106.5	28.5	-31.5	565.5	-881.5	-182.5	-632.5	38	2
id_pc__40_6__5_55_878_59	3652.33333333331	79468.3333333333	-58570.6666666667	-31854.6666666667	27236.1666666667	20996.1666666667	-52884.8333333333	-49819.8333333333	-21618	94338	-19496	-9988	2199.16666666669	33822.1666666667	-36489.8333333333	-3929.83333333331	-18576.5	57282.5	-11531.5	9978.5	-17977	40322	-4368	118699.5	-118699.5	10203.6666666667	-46116.3333333333	14994.6666666667	510.666666666657	-46026.75	51534.25	40519.25	-9168	8078	10258	1274	-1274	17343.5	-17343.5	22016.8333333333	-40956.1666666667	1042.83333333334	-26137.1666666667	26600	-44299	-1771	-33730	-1760.83333333334	-30834.8333333333
id_pc__40_7__4_88_876_58	-1015	135	2533	377	2677.16666666667	-1677.83333333333	-3694.83333333333	-2658.83333333333	-334	1743	-21	-720	-280.833333333332	80.1666666666679	-516.833333333332	1279.16666666667	-1449.33333333333	3373.66666666667	-471.333333333334	1445.66666666667	-244	1262	-774	2483.5	-2483.5	-529.166666666668	-3299.16666666667	5661.83333333333	-775.166666666668	-1791.25	1524.75	2057.75	-839.25	240.75	1437.75	-379	379	824.5	-824.5	61.1666666666661	-168.833333333334	36.1666666666661	-50.8333333333339	583.833333333334	-3064.16666666667	409.833333333334	902.833333333334	-961	-57
id_pc__40_8__4_59_874_56	-256.5	838.5	482.5	-551.5	1134.5	-994.5	-1658.5	-750.5	9.66666666666606	403.666666666666	-138.333333333334	-294.333333333334	-309.166666666666	-452.166666666666	-556.166666666666	1935.83333333333	-164.833333333333	907.166666666667	-145.833333333333	-266.833333333333	224	-53	-395	1522	-1522	131.166666666667	-921.833333333333	599.166666666667	-70.833333333333	-969	402	1536	-253.25	154.75	351.75	253	-253	701	-701	276.833333333333	-220.166666666667	-16.166666666667	-594.166666666667	409.5	-432.5	-548.5	-247.5	-79.333333333333	256.666666666667
id_pc__o_32_0__6_04_764_58	-456	659	810	-101	765.166666666668	502.166666666668	-3437.83333333333	640.166666666668	653.833333333332	-2014.16666666667	-671.166666666668	723.833333333332	-9.33333333333212	-809.333333333332	-932.333333333332	1769.66666666667	-126.166666666668	1108.83333333333	-1253.16666666667	522.833333333332	446	-1201	309	5239	-5239	-524.5	774.5	1093.5	-294.5	-98	-1421	1617	-435.5	235.5	635.5	22.5	-22.5	484.5	-484.5	1264.16666666667	-1208.83333333333	-2337.83333333333	-245.833333333332	1949.83333333333	-376.166666666668	-4785.16666666667	-688.166666666668	1245.16666666667	-2812.83333333333
id_pc__p_32_0__or_pc__o_32_1__5_	1081	1426	-2045	-2624	1031.16666666667	-658.833333333334	-1915.83333333333	-518.833333333334	718.333333333332	-627.666666666668	-1020.66666666667	-506.666666666668	95	-365	-978	1058	-146.166666666668	1346.83333333333	-590.166666666668	-318.166666666668	144	-297	9	5060.5	-5060.5	-836.5	9.5	1279.5	1220.5	-866	-1251	2983	-96.5	-388.5	581.5	313	-313	564	-564	1441	-594	-1258	-2471	2747.5	-1951.5	-2989.5	-3301.5	1499.33333333333	-2063.66666666667
id_pc__p_34_0__or_pc__o_34_1__6_	-2395.33333333333	6029.66666666667	407.666666666668	748.666666666668	2518.5	-1816.5	-7093.5	1354.5	1591.83333333334	-3795.16666666666	-1794.16666666666	813.833333333336	-529.333333333336	-2520.33333333334	-715.333333333336	4823.66666666666	-352	304	-1938	2690	873.75	-2719.25	971.75	9097	-9097	-2180.66666666666	1529.33333333334	5299.33333333334	-286.666666666664	-612.5	-3826.5	5051.5	-957	-90	2004	-66.5	66.5	173	-173	1420.5	538.5	-5722.5	922.5	4936.33333333334	-2820.66666666666	-10260.6666666667	-1727.66666666666	2792.33333333334	-5851.66666666666
id_pc__p_34_1__or_pc__o_34_2__5_	-1542.5	-1090.5	-385.5	6103.5	2113.83333333333	-3806.16666666667	-2679.16666666667	143.833333333334	3412.5	-4059.5	-3178.5	-2999.5	-505.833333333332	-989.833333333332	247.166666666668	2260.16666666667	2708.33333333333	-1663.66666666667	-1438.66666666667	-5022.66666666667	2690.75	-3407.25	-1974.25	1635.5	-1635.5	-804.666666666668	1107.33333333333	477.333333333332	829.333333333332	97.5	-1522.5	1327.5	-56	-244	356	758.5	-758.5	403.5	-403.5	-500.333333333332	196.666666666668	-2403.33333333333	3707.66666666667	3029.83333333333	-4018.16666666667	-5727.16666666667	655.833333333332	2237.33333333333	-811.666666666668
id_pc__p_34_1__or_pc__o_34_2__6_	603.333333333332	2308.33333333333	-2393.66666666667	-1724.66666666667	1265.83333333333	-1417.16666666667	-2109.16666666667	-271.166666666666	-215.666666666668	119.333333333332	-466.666666666668	994.333333333332	-639.166666666668	-962.166666666668	-535.166666666668	3414.83333333333	-339.333333333332	1050.66666666667	-697.333333333332	664.666666666668	-150	-635	935	3873.5	-3873.5	-762.166666666668	-170.166666666668	1681.83333333333	774.833333333332	-587.25	-1665.25	2839.75	-326	75	577	558	-558	890.5	-890.5	1636.5	-1098.5	-1208.5	-2602.5	3757	-4455	-3850	-2966	2578.16666666667	-6319.83333333333
id_pc__p_34_2__or_pc__o_34_3__5_	1863.83333333333	-2610.16666666667	-6933.16666666667	3951.83333333333	9221.66666666666	-12683.3333333333	-10773.3333333333	-4208.33333333334	5302.5	-7851.5	-1564.5	-6491.5	-2753.83333333333	-2372.83333333333	1327.16666666667	9307.16666666667	1869.33333333333	4310.33333333333	1166.33333333333	-11084.6666666667	8788.75	-8425.25	-9152.25	11606.5	-11606.5	-6225.83333333333	7199.16666666667	8933.16666666667	2545.16666666667	-5234.25	-4389.25	14857.75	-1323.5	1234.5	1412.5	10298	-10298	11604.5	-11604.5	-163.333333333328	3426.66666666667	4433.66666666667	-7370.33333333333	14590.3333333333	-16179.6666666667	-13631.6666666667	-13959.6666666667	6854.33333333333	-8744.66666666667
id_pc__p_36_1__or_pc__o_36_2__6_	-135	1165	-2431	1671	734.166666666667	-979.833333333333	-1305.83333333333	83.166666666667	956.333333333334	-1622.66666666667	-511.666666666666	-734.666666666666	-197.166666666666	-731.166666666666	-39.1666666666661	1361.83333333333	479.666666666666	-305.333333333334	-277.333333333334	-856.333333333334	723	-1053	-393	830.5	-830.5	-108.333333333334	276.666666666666	-88.3333333333339	136.666666666666	11.5	-585.5	562.5	-180	-221	581	494.5	-494.5	141.5	-141.5	175.333333333334	-332.666666666666	-221.666666666666	28.3333333333339	1395	-1051	-2099	-1035	533.833333333334	-780.166666666666
id_pc__p_36_2__or_pc__o_36_3__5_	-679.333333333334	-419.333333333334	550.666666666666	1906.66666666667	778.333333333334	-1477.66666666667	-1641.66666666667	784.333333333334	643.166666666666	-1041.83333333333	-152.833333333334	-734.833333333334	27.8333333333339	-478.166666666666	195.833333333334	198.833333333334	808.166666666666	-710.833333333334	-490.833333333334	-1222.83333333333	781.5	-699.5	-863.5	608	-608	-530.833333333334	1042.16666666667	706.166666666666	-155.833333333334	114.25	-739.75	511.25	-19.75	-129.75	169.25	274.5	-274.5	-6.5	6.5	-437.5	1284.5	-2202.5	2230.5	874.5	-1471.5	-2823.5	1671.5	-26.3333333333321	941.666666666668
id_pc__p_36_3__or_pc__o_36_4__5_	-6412	12197	-11523	18562	14125.5	-4975.5	-23369.5	-14031.5	5426.5	-9051.5	-22836.5	15608.5	-6944.83333333334	148.166666666664	-5315.83333333334	26002.1666666667	-3628.16666666667	9119.83333333333	1445.83333333333	318.833333333328	-5555.25	-9848.25	20958.75	32122	-32122	-9127.16666666667	2591.83333333333	12811.8333333333	11977.8333333333	-8911.5	2894.5	14928.5	-1509.5	-174.5	3193.5	-6506	6506	-5086.5	5086.5	12981.6666666667	-14923.3333333333	-13149.3333333333	-10872.3333333333	14532.8333333333	-10461.1666666667	-21924.1666666667	-11213.1666666667	14274.8333333333	-22981.1666666667
id_pc_p_36_4__or_pc__o_36_5__5_2	59.1666666666665	142.166666666667	-211.833333333333	-107.833333333333	283.666666666667	-179.333333333333	-387.333333333333	-284.333333333333	-17.1666666666665	74.8333333333335	-97.1666666666665	73.8333333333335	-34.1666666666665	-7.16666666666652	-31.1666666666665	140.833333333333	-46.6666666666665	49.3333333333335	22.3333333333335	68.3333333333335	-18.75	25.25	12.25	179.5	-179.5	-9.16666666666652	-61.1666666666665	15.8333333333335	72.8333333333335	-83.25	10.75	155.75	-21.75	4.25	39.25	7	-7	8	-8	5.33333333333348	14.3333333333335	9.33333333333348	-39.6666666666665	178.833333333333	-167.166666666667	-131.166666666667	-238.166666666667	83.3333333333335	-45.6666666666665
id_pc_p_36_4__or_pc_o_36_5__55_4	3503.83333333333	7361.83333333333	-13987.1666666667	-3886.16666666667	8962.33333333334	-6809.66666666666	-11192.6666666667	-8884.66666666666	1012.5	438.5	-7179.5	3703.5	-3510	-730	-3408	14668	-3083	4920	2384	1945	-1480.5	926.5	2034.5	18915	-18915	-688.166666666672	-5606.16666666667	5005.83333333333	2664.83333333333	-7794.75	988.25	14601.25	-390.75	-1095.75	1877.25	-2275	2275	1608.5	-1608.5	3426.66666666667	-1233.33333333333	1990.66666666667	-11037.3333333333	11330	-10747	-8892	-14351	7349.16666666667	-11193.8333333333
id_pc__p_38_3__or_pc__o_38_4__6_	-2037.66666666666	7124.33333333334	-5825.66666666666	4814.33333333334	4395.83333333333	-187.166666666668	-9530.16666666667	-3470.16666666667	1023.16666666666	-4497.83333333334	-4904.83333333334	6333.16666666666	-2909.33333333334	-2583.33333333334	-2374.33333333334	13685.6666666667	-2249	2057	-895	5585	-764.5	-4166.5	5695.5	7139	-7139	-703.333333333336	-370.333333333336	1135.66666666666	1344.66666666666	-2286.5	723.5	3849.5	-392.25	-74.25	858.75	-1253.5	1253.5	-1028.5	1028.5	5342.16666666667	-6442.83333333333	-3483.83333333333	-6099.83333333333	5669.5	-3334.5	-7209.5	-6464.5	5377.66666666666	-7743.33333333334
id_pc_p_38_4__or_pc__o_38_5__55_	-5567.33333333334	13333.6666666667	-5177.33333333334	8545.66666666666	8959	-3703	-19718	-3456	1250.66666666666	-2021.33333333334	-6670.33333333334	4939.66666666666	-3117.5	580.5	1074.5	7697.5	-3827.33333333333	3299.66666666667	1683.66666666667	6498.66666666667	-2985	1333	4637	23627	-23627	-3294.66666666667	-5141.66666666667	14444.3333333333	581.333333333328	-4690.75	-1761.75	11143.25	-1372.25	-1589.25	4333.75	-3306	3306	-1171.5	1171.5	4200.83333333333	549.833333333328	-15210.1666666667	2057.83333333333	8743.66666666667	-7591.33333333333	-19988.3333333333	1348.66666666667	4452.5	-14373.5
id_pc__p_38_4__or_pc_o_38_5__5_8	-151.666666666668	4660.33333333333	-3967.66666666667	-237.666666666668	2278.33333333333	-1728.66666666667	-3178.66666666667	-1927.66666666667	448	-284	-3074	2014	-1545.5	-70.5	-1043.5	5750.5	-1383.16666666667	826.833333333332	689.833333333332	2632.83333333333	-722.75	267.25	1178.25	3857	-3857	436.166666666668	-1351.83333333333	-45.8333333333321	89.1666666666679	-1289.5	711.5	1867.5	-114	-56	284	381.5	-381.5	512	-512	868.333333333332	-1450.66666666667	1236.33333333333	-2390.66666666667	3726.5	-2915.5	-3350.5	-4913.5	1902.33333333333	-3090.66666666667
id_pc__p_38_5__or_pc__o_38_6__5_	-1051.16666666667	6234.83333333333	-4868.16666666667	1786.83333333333	-3389	7262	1220	1685	-972.166666666668	5351.83333333333	-3495.16666666667	1059.83333333333	893.5	424.5	-2643.5	-461.5	-736.833333333332	2893.16666666667	-1414.83333333333	732.166666666668	-689	263	1115	7402	-7402	-1600.16666666667	-430.166666666666	1099.83333333333	4130.83333333333	-2853.5	2272.5	3434.5	-571	291	851	57.5	-57.5	274	-274	1625.66666666667	-3598.33333333333	101.666666666666	-1380.33333333333	2153.5	-2674.5	-2344.5	-1441.5	1121.5	-2760.5
id_pc__p_40_1__or_pc__o_40_2__6_	-226.666666666667	1573.33333333333	-454.666666666667	-438.666666666667	379.333333333333	-250.666666666667	-537.666666666667	-349.666666666667	66.833333333333	-135.166666666667	263.833333333333	-329.166666666667	0.16666666666697	-35.833333333333	105.166666666667	-69.833333333333	-294.666666666667	901.333333333333	28.3333333333333	-45.6666666666667	-152.5	543.5	-238.5	1015.5	-1015.5	-50.166666666667	-689.166666666667	845.833333333333	-6.16666666666697	-176.25	5.75	346.75	-55.75	99.25	12.25	132	-132	31	-31	96.333333333333	134.333333333333	-836.666666666667	413.333333333333	-48.333333333333	171.666666666667	-1364.33333333333	1337.66666666667	-31.666666666667	-775.666666666667
id_pc__p_40_3__or_pc__o_40_4__6_	-487.166666666667	668.833333333333	-698.166666666667	1490.83333333333	600	494	-1773	-521	18.1666666666661	-718.833333333334	203.166666666666	461.166666666666	-434.666666666666	-23.6666666666661	-215.666666666666	1543.33333333333	-545.833333333333	1059.16666666667	-336.833333333333	915.166666666667	349.5	-524.5	-174.5	1149	-1149	25.333333333333	-241.666666666667	142.333333333333	23.333333333333	-524.5	631.5	417.5	-67.5	37.5	97.5	-588.5	588.5	-133.5	133.5	464.5	-572.5	-503.5	-317.5	676.833333333333	-324.166666666667	-1258.16666666667	-448.166666666667	339.333333333333	-405.666666666667
id_pc__p_40_4__or_pc__o_40_5__6_	-986	1554	-1604	3008	728.5	2485.5	-3388.5	-1282.5	40.6666666666679	-385.333333333332	-346.333333333332	609.666666666668	-411	-219	-291	1743	-853.5	1637.5	-582.5	1505.5	-46.75	-277.75	371.25	2732	-2732	-64	-772	727	237	-564	507	621	-90.25	-45.25	225.75	-397.5	397.5	54.5	-54.5	859.666666666666	-1020.33333333333	-859.333333333334	-699.333333333334	1203.16666666667	-133.833333333334	-2420.83333333333	-1054.83333333333	655.666666666666	-1728.33333333333
id_pc__p_42_4__or_pc__o_42_5__6_	-939.5	-86.5	-790.5	3695.5	801.333333333334	1742.33333333333	-3215.66666666667	-930.666666666666	-56.8333333333339	-594.833333333334	521.166666666666	244.166666666666	-378.666666666666	188.333333333334	50.3333333333339	897.333333333334	-488	1781	-185	-132	716	-386	-1046	1830	-1830	35.8333333333339	-736.166666666666	416.833333333334	211.833333333334	-633.5	801.5	465.5	-39.5	-50.5	129.5	-598.5	598.5	-117	117	877.5	-959.5	-1136.5	-536.5	1104.33333333333	-123.666666666667	-2862.66666666667	-326.666666666667	334.333333333334	-1007.66666666667
id_pc__p_42_5__or_pc__o_42_6__6_	-192.5	36.5	55.5	485.5	301.666666666667	295.666666666667	-895.333333333333	-305.333333333333	-15.5	156.5	73.5	-183.5	-61	213	-18	-12	-4.5	429.5	126.5	-542.5	29	205	-263	403.5	-403.5	18.1666666666665	-128.833333333333	40.1666666666665	34.1666666666665	-158.25	200.75	115.75	-23.75	41.25	6.25	-108.5	108.5	43	-43	77	-50	-227	46	41.5	174.5	-335.5	36.5	-129.333333333333	68.6666666666667
id_pc__p_44_4__or_pc__o_44_5__7_	-1884.66666666667	-242.666666666668	272.333333333332	5624.33333333333	267.333333333334	2840.33333333333	-3489.66666666667	-152.666666666666	42.8333333333321	-1210.16666666667	1734.83333333333	-653.166666666668	-495.833333333334	103.166666666666	229.166666666666	1155.16666666667	-778.5	2185.5	230.5	-80.5	1093	-1077	-1109	2713.5	-2713.5	-155.666666666666	-678.666666666666	1098.33333333333	47.3333333333339	-1297.5	1426.5	1168.5	-361.5	258.5	464.5	-1271	1271	-321.5	321.5	1048.66666666667	-1394.33333333333	-1914.33333333333	162.666666666666	775	1218	-3436	-107	65.8333333333321	-1938.16666666667
id_pe__34_1__5_93_716_52	-662.333333333334	-1045.33333333333	4794.66666666667	-1762.33333333333	2785.5	-4791.5	-2829.5	-735.5	691.166666666666	-1395.83333333333	-1095.83333333333	418.166666666666	-565.166666666666	-528.166666666666	895.833333333334	1327.83333333333	-261	78	-589	1294	891	-430	-1352	337.5	-337.5	-973.666666666667	-1306.66666666667	5373.33333333333	-1145.66666666667	33.25	-136.75	70.25	-23.75	-449.75	497.25	124.5	-124.5	518.5	-518.5	-490.333333333334	2777.66666666667	-1870.33333333333	563.666666666666	2072.5	-33.5	-3982.5	-2201.5	613.333333333334	-946.666666666666
id_pe__34_2__5_4_714_51	-1704.5	-777.5	8458.5	-2567.5	4812.66666666667	-8150.33333333333	-6652.33333333333	364.666666666668	2096.66666666667	-3623.33333333333	-2108.33333333333	-558.333333333332	-944	-1470	3517	785	-277.666666666668	849.333333333332	-126.666666666668	110.333333333332	2522.25	-1551.75	-3492.75	1280.5	-1280.5	-3068.33333333333	-1611.33333333333	11876.6666666667	-1060.33333333333	-1505.25	1506.75	1503.75	-236.75	-105.75	579.25	3171.5	-3171.5	2269	-2269	-2749.5	11229.5	-5638.5	2657.5	3074.5	2638.5	-8890.5	-2971.5	1328.33333333333	1830.33333333333
id_pe__36_1__5_73_744_55	-1093.83333333334	3998.16666666666	1254.16666666666	-1970.83333333334	5086	-6496	-5332	-3430	1974.33333333334	-2388.66666666666	-618.666666666664	-2915.66666666666	-1386.33333333334	-714.333333333336	-441.333333333336	5314.66666666666	-1247.83333333334	-195.833333333336	-2859.83333333334	6799.16666666666	144.5	-1482.5	1193.5	3753.5	-3753.5	-160.5	-293.5	742.5	32.5	160.75	-1104.25	782.75	242.5	-440.5	-44.5	-122	122	199.5	-199.5	-485.333333333336	472.666666666664	-502.333333333336	1485.66666666666	3985.33333333334	-4399.66666666666	-6255.66666666666	-1300.66666666666	692.666666666664	-5118.33333333334
id_pe__36_2__6_03_742_54	-4800.5	4814.5	16347.5	-6760.5	13047.8333333333	-25122.1666666667	-21219.1666666667	7197.83333333333	3224.5	-8911.5	-3166.5	2404.5	-4466.5	-6563.5	14185.5	5777.5	-2011.83333333334	1305.16666666666	690.166666666664	4040.16666666666	5078.5	-3223.5	-6933.5	6055	-6055	-5049.16666666667	-5954.16666666667	25364.8333333333	-4263.16666666667	-3925.75	4782.25	3069.25	-841	-1179	2861	11020	-11020	7201	-7201	-8894.16666666667	35411.8333333333	-13855.1666666667	5125.83333333333	11235.3333333333	1681.33333333334	-24490.6666666667	-10896.6666666667	7446.16666666667	606.166666666672
id_pe__36_3__5_43_740_52	-3380.5	-2069.5	18622.5	-6411.5	4378.83333333333	-11087.1666666667	-6409.16666666667	4359.83333333333	858.666666666668	-4301.33333333333	-624.333333333332	2349.66666666667	-2716.33333333333	-3684.33333333333	10061.6666666667	1771.66666666667	-767.333333333334	359.666666666666	-417.333333333334	2359.66666666667	5081.75	-3935.25	-6228.25	1616	-1616	-1472.5	-3708.5	12828.5	-4702.5	-893	-1461	3247	-1229.75	-867.75	3327.25	3382.5	-3382.5	6517	-6517	-5434.83333333333	19273.1666666667	-7199.83333333333	4231.16666666667	1544.66666666667	4159.66666666667	-7880.33333333333	-913.333333333332	744.166666666668	5395.16666666667
id_pe__36_4__5_3_738_51	-959.666666666668	-978.666666666668	3425.33333333333	432.333333333332	7059.83333333333	-5370.16666666667	-8218.16666666667	-7591.16666666667	2276.33333333334	-2198.66666666666	-2917.66666666666	-1712.66666666666	-1735.16666666667	1000.83333333333	345.833333333334	3858.83333333333	-1186.66666666667	992.333333333332	-63.6666666666679	2631.33333333333	707.5	169.5	-1584.5	1886	-1886	-686	-5779	10266	-2429	-1251	321	2181	-22.75	-538.75	584.25	-1535.5	1535.5	-357	357	1728.16666666667	1203.16666666667	-3860.83333333333	-2526.83333333333	4745.5	1024.5	-8441.5	-6819.5	1744.66666666667	-2729.33333333333
id_pe__38_2__5_88_770_57	-1202.83333333334	5534.16666666666	1114.16666666666	-3039.83333333334	4077.16666666666	-6101.83333333334	-8106.83333333334	1977.16666666666	610.5	-1413.5	151.5	-569.5	-631.333333333336	-1255.33333333334	785.666666666664	2363.66666666666	-135.333333333336	608.666666666664	395.666666666664	-598.333333333336	473.75	-1724.25	776.75	4372.5	-4372.5	-968.666666666664	737.333333333336	1385.33333333334	783.333333333336	-1160.25	44.75	2275.75	-384.25	259.75	508.75	133	-133	2085	-2085	-1165	3582	-1024	937	2793.16666666666	-1600.83333333334	-5466.83333333334	-1311.83333333334	1472.66666666666	436.666666666664
id_pe__38_4__5_11_766_54	-662.333333333334	2338.66666666667	747.666666666666	-1099.33333333333	4004	-3218	-5476	-3318	70.5	54.5	-672.5	406.5	-803.166666666664	496.833333333336	-429.166666666664	2341.83333333334	-1700.16666666666	3021.83333333334	969.833333333336	1108.83333333334	-910.75	33.25	1788.25	2537	-2537	-549.5	135.5	941.5	571.5	-1000.5	688.5	1312.5	56	-332	220	-188	188	-998.5	998.5	1242.16666666667	57.1666666666679	-1668.83333333333	-2114.83333333333	1830.5	-278.5	-3069.5	-2143.5	806.333333333332	-1215.66666666667
id_pe__38_4__5_93_766_54	-2903	-242	5843	3108	19856.3333333333	-16851.6666666667	-24619.6666666667	-18097.6666666667	1600.83333333333	-1147.16666666667	-6306.16666666667	2650.83333333333	-4369.33333333333	2491.66666666667	3075.66666666667	7540.66666666667	-4078.5	5193.5	3566.5	3475.5	-1076.25	1838.75	313.75	8359.5	-8359.5	7770.33333333333	-24206.6666666667	16385.3333333333	-15489.6666666667	-4031.25	982.75	7079.75	232.25	-2016.75	1552.25	-3001.5	3001.5	-624.5	624.5	3981.66666666667	7835.66666666667	-10941.3333333333	-8839.33333333333	9474.33333333334	2649.33333333334	-17574.6666666667	-13497.6666666667	6113	-5247
id_pe__38_6__5_11_762_51	-2041.16666666666	7248.83333333334	-987.166666666664	-138.166666666664	5074	3139	-8451	-9910	-38.1666666666642	5688.83333333334	-2868.16666666666	-2706.16666666666	-328.333333333332	4025.66666666667	-1154.33333333333	-1886.33333333333	-1321.66666666667	7880.33333333333	-1263.66666666667	-2651.66666666667	-1402.75	5460.25	-2654.75	2765	-2765	-2913.16666666667	-6698.16666666667	13055.8333333333	2381.83333333333	-1769.25	1977.75	1560.75	-466	176	756	117.5	-117.5	864	-864	3346.66666666667	-2497.33333333333	-2423.33333333333	-5119.33333333333	4511.5	709.5	-6894.5	-7349.5	847	-3036
id_pe__40_6__4_96_790_54	42	3657	-2235	-1548	152.166666666668	2628.16666666667	-1285.83333333333	-1798.83333333333	-398.166666666668	2752.83333333333	-923.166666666668	-635.166666666668	118.833333333334	748.833333333334	-946.166666666666	-159.166666666666	-1280.16666666667	4014.83333333333	-442.166666666668	267.833333333332	-606.5	1087.5	125.5	3651	-3651	1289.5	-1670.5	-1027.5	-1170.5	-1610.5	1394.5	1826.5	-444	434	454	644.5	-644.5	1077	-1077	979.333333333334	-1645.66666666667	505.333333333334	-1797.66666666667	437.833333333332	-1943.16666666667	1011.83333333333	-382.166666666668	-478.333333333332	-1093.33333333333
id_pe__44_3__6_68_852_66	-197.833333333333	504.166666666667	62.166666666667	27.166666666667	96	448	-302	-434	4.83333333333303	194.833333333333	50.833333333333	-260.166666666667	-83.833333333333	129.166666666667	63.166666666667	59.166666666667	-345.666666666667	1073.33333333333	207.333333333333	-243.666666666667	4.25	120.25	-128.75	1465.5	-1465.5	-92	-247	751	-228	-105.5	75.5	135.5	-29.5	-10.5	69.5	125	-125	-92.5	92.5	165.833333333333	-117.166666666667	-921.166666666667	540.833333333333	11.666666666667	501.666666666667	-1096.33333333333	559.666666666667	-291.333333333333	-709.333333333333
id_pe__p_34_1__or_pe__o_34_2__6_	50.3333333333321	3524.33333333333	-158.666666666668	-3516.66666666667	1872.83333333333	-3661.16666666667	-3446.16666666667	1488.83333333333	393	-916	-346	83	-741.333333333333	-905.333333333333	377.666666666667	2751.66666666667	-1528.33333333333	-1383.33333333333	-994.333333333333	6962.66666666667	140	-933	653	3446.5	-3446.5	-691.5	-1041.5	2477.5	638.5	224.75	-2310.25	1860.75	-251.5	-753.5	1256.5	486.5	-486.5	682	-682	-430.166666666667	720.833333333333	1268.83333333333	-699.166666666667	1567	-52	-2814	-1835	230.666666666668	-3126.33333333333
id_pe__p_34_2__or_pe__o_34_3__5_	-243.833333333332	2054.16666666667	-672.833333333332	-649.833333333332	3568.5	-6514.5	-5458.5	1267.5	517.333333333332	-1182.66666666667	297.333333333332	-666.666666666668	-315.5	-369.5	734.5	581.5	-582.5	-1530.5	-452.5	3730.5	501	-613	-389	1456.5	-1456.5	-323.166666666668	133.833333333332	150.833333333332	684.833333333332	-600.25	-1247.25	2447.75	-262.5	-239.5	764.5	788.5	-788.5	1101	-1101	-941.333333333332	835.666666666668	1935.66666666667	52.6666666666679	3116.33333333333	-1763.66666666667	-4635.66666666667	-2949.66666666667	-922.166666666664	-2232.16666666666
id_pe__p_36_1__or_pe__o_36_2__6_	-145.333333333332	4068.66666666667	-1500.33333333333	-2132.33333333333	1603.83333333333	-2970.16666666667	-2979.16666666667	1137.83333333333	565.333333333332	-1026.66666666667	-765.666666666668	96.3333333333321	-882.666666666667	-1168.66666666667	-281.666666666667	4098.33333333333	-1752.33333333333	-2041.33333333333	-912.333333333333	8210.66666666667	84.75	-1006.25	836.75	1730.5	-1730.5	178.5	-1277.5	454.5	287.5	-363.75	-754.75	1482.25	-167.5	-409.5	744.5	706	-706	563	-563	-134	-435	2243	-1406	2095	193	-2759	-3719	858.666666666668	-3285.33333333333
id_pe__p_36_2__or_pe__o_36_3__6_	-1068	9555	-3527	-2824	4681.5	-9177.5	-7176.5	2309.5	1663.83333333334	-3349.16666666666	-218.166666666664	-1424.16666666666	-1261.83333333334	-1221.83333333334	822.166666666664	4185.16666666666	-796.166666666664	-2676.16666666666	-545.166666666664	5609.83333333334	1647	-2838	-456	2764	-2764	-274.833333333336	-1054.83333333334	1082.16666666666	797.166666666664	-739.25	-2084.25	3562.75	-360	-593	1313	3809	-3809	2686.5	-2686.5	99.8333333333358	-1247.16666666666	4996.83333333334	-4049.16666666666	4503.83333333333	-2193.16666666667	-4424.16666666667	-6894.16666666667	2624	-5249
id_pe__p_36_4__or_pe__o_36_5__5_	-5160.5	38191.5	-16623.5	-6086.5	14515	-17005	-19236	-7304	-799	714	-1145	2828	-3271.33333333333	41.6666666666715	2837.66666666667	6934.66666666667	-7215.5	1336.5	8571.5	11738.5	-1488.5	659.5	2317.5	19812	-19812	10814.1666666667	-26349.8333333333	-590.833333333328	-5501.83333333333	-8158.5	-671.5	16988.5	251.5	-2050.5	1547.5	-4279	4279	244	-244	3713.5	-9900.5	7002.5	-8242.5	11144.5	-6062.5	-9177.5	-18193.5	5701.83333333333	-13349.1666666667
id_pe__p_36_5__or_pe__o_36_6__5_	-751.5	3600.5	-1214.5	-131.5	1292.33333333333	88.333333333333	-1837.66666666667	-2127.66666666667	-901.333333333334	1558.66666666667	-1052.33333333333	2197.66666666667	1274.66666666667	-1890.33333333333	-1544.33333333333	-389.333333333333	-1063.66666666667	1543.33333333333	-805.666666666667	2453.33333333333	-230.25	-322.25	782.75	4120.5	-4120.5	-1004.66666666667	-3538.66666666667	-1943.66666666667	8496.33333333333	-758.75	409.25	1108.25	-8	-204	220	26	-26	1693	-1693	-728.166666666667	-1945.16666666667	5753.83333333333	-1624.16666666667	75.3333333333339	115.333333333334	1086.33333333333	-1427.66666666667	-369.5	-1564.5
id_pe__p_38_2__or_pe__o_38_3__7_	-219.666666666667	534.333333333333	435.333333333333	-310.666666666667	542	-1207	-1169	750	552.5	-698.5	-379.5	-579.5	66.666666666667	-22.333333333333	-160.333333333333	-17.333333333333	-242.333333333333	-304.333333333333	-89.333333333333	1120.66666666667	277.5	-349.5	-205.5	340.5	-340.5	-265.166666666667	7.83333333333303	559.833333333333	227.833333333333	-363.75	-311.75	1039.25	-151	-52	354	598.5	-598.5	78	-78	-286.5	142.5	937.5	-220.5	-14.166666666667	-220.166666666667	339.833333333333	-77.166666666667	-155.5	-647.5
id_pe__p_38_3__or_pe__o_38_4__6_	-659	3644	-1724	57	810.666666666667	-1817.33333333333	-1964.33333333333	1349.66666666667	414	-723	-326	-193	-997	-108	-207	3306	-994.666666666666	-577.666666666666	689.333333333334	2872.33333333333	-33.75	-625.75	693.25	1216.5	-1216.5	139	-475	43	15	-22.5	234.5	-189.5	-171.25	400.75	-58.25	628	-628	81.5	-81.5	-2.83333333333394	-1400.83333333333	1777.16666666667	-367.833333333334	773.666666666667	-350.333333333333	-1102.33333333333	-868.333333333333	-504	-2505
id_pe__p_38_4__or_pe__o_38_5__6_	-8584.83333333334	64009.1666666667	-30368.8333333333	-7885.83333333334	20528.6666666667	-25107.3333333333	-27877.3333333333	-8601.33333333333	1071.5	-900.5	-11865.5	9551.5	-10464	-957	-1683	34032	-14560.5	-706.5	12164.5	32223.5	-2743.25	-2286.25	7772.75	29106	-29106	16709.3333333333	-28144.6666666667	-8715.66666666667	-13267.6666666667	-7480.5	-1259.5	16220.5	134.75	-2052.25	1782.75	-2330	2330	1602.5	-1602.5	9242.5	-20984.5	13715.5	-20458.5	18845.3333333333	-9323.66666666667	-12585.6666666667	-34626.6666666667	13958	-32478
id_pe__p_38_5__or_pe__o_38_6__5_	-1768.83333333333	13905.1666666667	-6382.83333333333	-2215.83333333333	7981.5	-11787.5	-11090.5	-1066.5	-1300.5	-187.5	923.5	3165.5	-2032.83333333334	435.166666666664	3251.16666666666	2412.16666666666	-1684.33333333334	1472.66666666666	4709.66666666666	-1129.33333333334	-911.5	-1091.5	2914.5	8296	-8296	2296.5	-6938.5	2353.5	-2304.5	-2110.25	-1433.25	5653.75	341.5	-1086.5	403.5	-1576.5	1576.5	-77	77	4632.83333333334	-5643.16666666666	-6444.16666666666	-1811.16666666666	4370.66666666667	-6026.33333333333	-5458.33333333333	-1627.33333333333	6888.16666666666	-9566.83333333334
id_pe__p_38_6__or_pe__o_38_7__5_	-4311.5	45177.5	-19166.5	-13076.5	2713.5	2457.5	-8829.5	-1768.5	-2157.83333333333	8936.16666666667	-4454.83333333333	1992.16666666667	1893.83333333334	-1699.16666666666	-2209.16666666666	-1773.16666666666	-3291.33333333334	6079.66666666666	-1301.33333333334	5095.66666666666	-767.25	-80.25	1614.75	26130.5	-26130.5	-33.6666666666715	-14639.6666666667	2322.33333333333	12418.3333333333	-11855.5	6485.5	17225.5	-1558.25	959.75	2156.75	3878.5	-3878.5	4850.5	-4850.5	1062.33333333334	-6754.66666666666	7112.33333333334	-3544.66666666666	3112.5	-3344.5	-1037.5	-4955.5	469.5	-2733.5
id_pe__p_40_4__or_pe__o_40_5__6_	-265.333333333334	2517.66666666667	-422.333333333334	-1299.33333333333	1523.83333333333	-1468.16666666667	-3107.16666666667	3.83333333333394	203.333333333334	67.3333333333339	-688.666666666666	11.3333333333339	-286.5	96.5	35.5	727.5	-1544.16666666667	-358.166666666666	174.833333333334	4815.83333333333	-198.25	140.75	255.75	1537	-1537	1328	-2587	-12	-1385	-1036	-85	2157	-29	-225	283	-503.5	503.5	-156.5	156.5	276.333333333334	-988.666666666666	1175.33333333333	-1015.66666666667	211.166666666666	789.166666666666	131.166666666666	-1553.83333333333	78.5	-1654.5
id_pe__p_40_5__or_pe__o_40_6__6_	-180.333333333332	6046.66666666667	-2976.33333333333	-2529.33333333333	858.5	-1264.5	-2203.5	892.5	-105.833333333332	264.166666666668	-504.833333333332	558.166666666668	-707.5	-516.5	-230.5	2869.5	-1277	287	-21	3565	-375.75	-669.75	1421.25	3021	-3021	1196.16666666667	-2228.83333333333	-556.833333333334	-802.833333333334	-407.75	-592.75	1408.25	231	-364	-98	495.5	-495.5	286	-286	458.833333333334	-648.166666666666	375.833333333334	-1104.16666666667	458.833333333333	850.833333333333	-479.166666666667	-1748.16666666667	1076.5	-2206.5
id_pe__p_40_6__or_pe__o_40_7__6_	-6199.33333333333	51005.6666666667	-21911.3333333333	-10496.3333333333	261.666666666664	3050.66666666666	-6053.33333333334	2217.66666666666	-2565.83333333333	10158.1666666667	-5353.83333333333	2893.16666666667	573.333333333336	-448.666666666664	-3565.66666666666	2294.33333333334	-4343.33333333334	5253.66666666666	-444.333333333336	8220.66666666666	-1338.5	620.5	2056.5	24501	-24501	2325.83333333334	-9630.16666666666	-2805.16666666666	5457.83333333334	-6351	1583	11119	-894	-97	1885	4901	-4901	6696	-6696	2500.83333333334	-10157.1666666667	11579.8333333333	-8925.16666666666	5872.16666666666	-4397.83333333334	592.166666666664	-13810.8333333333	2690	-9286
id_pe__p_40_7__or_pe__o_40_8__5_	-7764.33333333333	63464.6666666667	-20689.3333333333	-19482.3333333333	620.666666666668	1279.66666666667	-4781.33333333333	1639.66666666667	-6495	15955	-1795	5325	2153	173	-681	-5951	-2733.83333333333	6773.16666666667	1072.16666666667	356.166666666666	-1042	2641	-557	35014.5	-35014.5	1369.66666666666	-14037.3333333333	117.666666666664	9810.66666666666	-12282.5	5037.5	19527.5	-2623.25	1028.75	4217.75	3471	-3471	6332	-6332	1290.5	-3883.5	455.5	-443.5	1896	-4723	-885	-80	990.666666666664	-3318.33333333334
id_pi__32_1__4_47_807_5	163.333333333333	-393.666666666667	125.333333333333	-221.666666666667	1275	-548	-1412	-1865	2428.5	-1902.5	-2527.5	-2855.5	-846.666666666667	384.333333333333	-727.666666666667	2883.33333333333	-550.833333333333	-266.833333333333	29.166666666667	1890.16666666667	316.75	-461.25	-172.25	434	-434	-50.5	-404.5	169.5	386.5	97.25	-189.75	-4.75	-57	33	81	-121.5	121.5	-359.5	359.5	-170.166666666667	-483.166666666667	899.833333333333	93.833333333333	856.5	-876.5	-267.5	-1425.5	-405.166666666667	-743.166666666667
id_pi__34_1__5_06_835_53	-1258.16666666667	5175.83333333333	13696.8333333333	-15098.1666666667	3645.66666666666	-6694.33333333334	-8546.33333333334	4303.66666666666	3177	-2665	-3379	-3487	-2796	-615	-1459	10462	-6139.66666666667	-1469.66666666667	-4765.66666666667	24654.3333333333	1827.5	-1305.5	-2349.5	4467.5	-4467.5	-5323.5	-8616.5	26739.5	-2152.5	93	-2373	2187	-51.25	162.75	-60.25	4061.5	-4061.5	2979	-2979	-252.5	-489.5	1383.5	-136.5	2501.66666666667	-1474.33333333333	-3004.33333333333	-3026.33333333333	-401.166666666664	-2218.16666666666
id_pi__34_2__4_6_833_52	-2133.33333333334	-4679.33333333334	14595.6666666667	-3516.33333333334	9373.66666666666	-9209.33333333334	-15418.3333333333	-3493.33333333334	2757	-1499	-834	-5938	-1568.33333333334	3545.66666666666	71.6666666666642	1087.66666666666	-1592	3657	2633	-1514	1253.25	2893.25	-5399.75	4510.5	-4510.5	-2797.33333333334	-811.333333333336	7636.66666666666	1566.66666666666	-2071.75	-149.75	4293.25	-550.5	203.5	897.5	3122.5	-3122.5	3013	-3013	-2736.16666666666	4525.83333333334	-2101.16666666666	5783.83333333334	-276	360	-3989	4457	-3023.33333333334	3144.66666666666
id_pi__36_1__5_72_863_57	175.333333333336	-908.666666666664	3521.33333333334	-3138.66666666666	2059.33333333333	-7850.66666666667	-1263.66666666667	2936.33333333333	1127.66666666666	-1808.33333333334	123.666666666664	-1698.33333333334	-1926	-1903	2031	5650	-1137.16666666667	-817.166666666666	-48.1666666666661	4276.83333333333	1899	-690	-3108	2115	-2115	-1764.66666666667	-329.666666666666	6240.33333333333	-616.666666666666	1360.75	-2238.25	-483.25	-136.25	685.75	-413.25	759	-759	1999.5	-1999.5	-907.333333333334	861.666666666666	1382.66666666667	477.666666666666	1597	-930	-1812	-2049	-542.5	-3565.5
id_pi__36_2__5_16_861_55	-1839.16666666667	-5112.16666666667	12565.8333333333	-1936.16666666667	10060.3333333333	-13296.6666666667	-17638.6666666667	754.333333333336	681	1299	880	-4222	-1030	2658	1284	-852	-1796	3135	7835	-5582	930.75	4102.75	-5964.25	2804.5	-2804.5	-3704.33333333333	1223.66666666667	9617.66666666667	271.666666666672	1360.25	-2189.75	-530.75	-800.25	787.75	812.75	4591.5	-4591.5	3122.5	-3122.5	-4415.83333333333	7518.16666666667	-1409.83333333333	7139.16666666667	-1214.33333333334	134.666666666664	-2514.33333333334	6022.66666666666	-6205	10411
id_pi__36_3__4_75_859_53	-989.166666666666	-661.166666666666	4089.83333333333	-461.166666666666	1971.66666666667	-3331.33333333333	-3250.33333333333	666.666666666666	687.166666666666	-1306.83333333333	112.166666666666	-866.833333333334	-530.333333333334	-98.3333333333339	525.666666666666	1163.66666666667	-59.8333333333335	293.166666666667	35.1666666666665	-148.833333333333	419.5	-38.5	-800.5	1014	-1014	-520.166666666666	402.833333333334	1368.83333333333	-211.166666666666	462	-1570	646	-396	96	696	896	-896	1650.5	-1650.5	-685	2001	-1100	1154	-749.5	355.5	-751.5	2644.5	-1190	3007
id_pi__36_4__4_48_857_52	-3369.83333333333	-2538.83333333333	15012.1666666667	-2363.83333333333	15818.8333333333	-19044.1666666667	-19125.1666666667	-9287.16666666666	5387.5	-7206.5	-1099.5	-7856.5	-4534.5	-863.5	-2059.5	16526.5	-2163.33333333334	-950.333333333336	-1178.33333333334	8618.66666666666	3930	-3544	-4316	11934	-11934	-1077.83333333334	-8250.83333333334	14462.1666666667	-2977.83333333334	-7913.75	1337.25	14490.25	-897	-396	2190	-742.5	742.5	3918.5	-3918.5	707.333333333336	-834.666666666664	-4107.66666666666	2820.33333333334	5693.5	-9720.5	-8791.5	1431.5	341.833333333336	-1322.16666666666
id_pi__38_3__5_37_887_56	-3298.33333333334	-726.333333333336	3093.66666666666	7527.66666666666	3138	-9067	-4175	3828	3049.16666666666	-3777.83333333334	-134.833333333336	-5234.83333333334	-1563.83333333334	-724.833333333336	1865.16666666666	3551.16666666666	-693.666666666664	-247.666666666664	2963.33333333334	-634.666666666664	2518.25	-2634.75	-2401.75	5571	-5571	-2301.66666666666	-2461.66666666666	11271.3333333333	-1904.66666666666	3015	-3988	-2042	-255.25	729.75	-219.25	1949.5	-1949.5	1909.5	-1909.5	-1738.66666666666	944.333333333336	-3194.66666666666	7466.33333333334	-2024.16666666666	-6713.16666666666	-4520.16666666666	17305.8333333333	-1603.16666666666	1470.83333333334
id_pi__38_4__5_07_885_55	-16337.6666666667	3535.33333333331	24052.3333333333	21425.3333333333	57863.5	-72911.5	-72383.5	-28295.5	8294.16666666669	-10910.8333333333	3850.16666666669	-17821.8333333333	-5453.33333333331	-7702.33333333331	6826.66666666669	17235.6666666667	-8879	1952	17674	7011	13719.25	-17146.75	-10291.75	29203.5	-29203.5	2456.5	-43594.5	63858.5	-27633.5	-13696.75	-3223.75	30617.25	-2272.5	-3346.5	7891.5	5592	-5592	17941	-17941	4567.33333333331	-8287.66666666669	-16706.6666666667	11292.3333333333	17761.3333333333	-34663.6666666667	-39522.6666666667	20902.3333333333	476.333333333314	5050.33333333331
id_pi__38_5__4_61_883_53	-1168	-2310	5916	-102	1979.66666666667	-3436.33333333333	-2561.33333333333	58.6666666666661	746	-798	-296	-1144	-1159.66666666667	-767.666666666667	-376.666666666667	4623.33333333333	-528.166666666666	797.833333333334	567.833333333334	218.833333333334	274.25	-329.75	-218.75	2168	-2168	-611.333333333334	-2696.33333333333	5539.66666666667	-1009.33333333333	-983.75	-566.75	2534.25	-177	-103	457	47	-47	688.5	-688.5	-812.666666666666	973.333333333334	9.33333333333394	1455.33333333333	105.5	128.5	-554.5	109.5	-459.333333333334	702.666666666666
id_pi__40_6__4_96_909_55	-894.5	4399.5	-842.5	-873.5	-208	8827	-6078	-2125	731.333333333332	3858.33333333333	-1831.66666666667	-4220.66666666667	-273	2538	-1593	-126	-2543.33333333333	3473.66666666667	1736.66666666667	2419.66666666667	122.75	1165.75	-1411.25	4559	-4559	-706.333333333332	-3105.33333333333	2709.66666666667	2514.66666666667	-1287	729	1845	-653.25	267.75	1038.75	-154.5	154.5	1636.5	-1636.5	431.166666666668	-3528.83333333333	4002.16666666667	-1766.83333333333	780.5	-2636.5	3511.5	-3216.5	-1548.33333333333	-1860.33333333333
id_sm__d30_1__3_64_691_50	390.833333333334	3961.83333333333	-2631.16666666667	-2503.16666666667	559	-241	-768	-668	697.666666666666	-2024.33333333333	-1248.33333333333	1179.66666666667	-1398	-971	-887	6052	-585.666666666666	-904.666666666666	1121.33333333333	1540.33333333333	-366.5	-1230.5	1963.5	3688	-3688	209	-610	117	-134	-3511	2795	4227	-318.75	185.25	452.25	-118	118	165.5	-165.5	-867.166666666667	1249.83333333333	-60.1666666666665	1411.83333333333	-135.5	-438.5	-690.5	1535.5	34.3333333333339	-1168.66666666667
id_sm__d32_0__4_51_721_55	423.333333333334	3180.33333333333	-2334.66666666667	-2115.66666666667	227.166666666667	-83.833333333333	-791.833333333333	194.166666666667	298.5	-155.5	-830.5	90.5	-548.333333333334	-559.333333333334	-700.333333333334	2904.66666666667	-464.333333333333	-344.333333333333	-610.333333333333	2347.66666666667	-133	-1040	1306	2724.5	-2724.5	35.666666666667	-669.333333333333	367.666666666667	194.666666666667	-1972	1327	2617	-156.25	121.75	190.75	798	-798	818.5	-818.5	-328.833333333333	-363.833333333333	1033.16666666667	317.166666666667	35.333333333333	474.333333333333	-71.666666666667	-508.666666666667	-308	-1115
id_sm__d32_1__4_26_719_53	3078	65524	-27110	-47648	14307	-13908	-30629	1616	-1856.66666666669	-20373.6666666667	-27167.6666666667	53111.3333333333	-22011.3333333333	-19269.3333333333	-25899.3333333333	111202.666666667	-10924.8333333333	-4857.83333333334	-23403.8333333333	61036.1666666667	-6803	-24291	37897	70817.5	-70817.5	-10216.5	-6041.5	28807.5	7883.5	-65482	48614	82350	-6488.75	5017.25	7960.25	5221.5	-5221.5	7344.5	-7344.5	308	-11161	14753	-4516	8955.83333333333	-7067.16666666667	-4032.16666666667	-15768.1666666667	1751.83333333334	-30530.1666666667
id_sm__d32_2__3_83_717_52	657.333333333334	3032.33333333333	-3086.66666666667	-1917.66666666667	1260	-797	-1427	-1556	378.833333333334	-293.166666666666	-1416.16666666667	572.833333333334	-938	-227	-898	3939	-392	394	-395	1177	-500.25	-462.25	1462.75	3548	-3548	281	-756	41	-128	-1277.5	600.5	1954.5	-131	110	152	89	-89	-81	81	-507.5	318.5	176.5	1027.5	343.5	-1210.5	-948.5	1128.5	124.5	-2039.5
id_sm__d33_1__4_56_733_55	-379.666666666672	14225.3333333333	-4587.66666666667	-8498.66666666667	6350.66666666666	-4155.33333333334	-13304.3333333333	-1592.33333333334	-2517.66666666667	-2867.66666666667	-10094.6666666667	20515.3333333333	-7392.66666666667	-4529.66666666667	-9811.66666666667	36519.3333333333	-4482	3416	-10378	20408	-1762.25	-6325.25	9849.75	21068	-21068	-3500.83333333333	-2633.83333333333	8433.16666666667	4703.16666666667	-13774.75	10030.25	17519.25	-876.5	858.5	894.5	3587.5	-3587.5	2843.5	-2843.5	3251.33333333334	-8221.66666666666	7706.33333333334	-9238.66666666666	6850.83333333334	-7579.16666666666	1183.83333333334	-14157.1666666667	1232.16666666667	-10500.8333333333
id_sm__d34_0__5_16_749_58	2544.16666666667	13770.1666666667	-9988.83333333333	-11413.8333333333	-2125.83333333334	-2266.83333333334	-3359.83333333334	12004.1666666667	205.333333333328	2693.33333333333	-1776.66666666667	-1532.66666666667	-386.5	-742.5	552.5	1349.5	-1234.5	-741.5	-4603.5	9048.5	1243.25	-2505.75	19.25	20811.5	-20811.5	-322.666666666664	-4970.66666666666	5126.33333333334	812.333333333336	-1424	-1084	3932	-1400	1826	974	5512.5	-5512.5	5351.5	-5351.5	-1558.66666666666	42.3333333333358	5492.33333333334	-858.666666666664	-699	4038	-1378	-563	-3828	-1415
id_sm__d34_1__4_8_747_57	-1801.83333333326	212954.166666667	-69056.8333333333	-138491.833333333	120528	-95160	-275505	9081	1121.83333333349	6852.83333333349	-54109.1666666665	43890.8333333335	-48093.3333333333	5065.66666666674	-22686.3333333333	161900.666666667	-39239	85652	-42072	74137	-978.5	-34332.5	36289.5	365875	-365875	-31313.6666666667	-71964.6666666667	163669.333333333	2236.33333333326	-39498.25	-11835.25	90831.75	-15099.25	5940.75	24257.75	47095.5	-47095.5	36113	-36113	-2138.5	-1560.5	-27376.5	35352.5	65777	-55360	-160135	18164	138.666666666744	-115268.333333333
id_sm__d34_2__4_35_745_55	3023.16666666666	25106.1666666667	-12717.8333333333	-21457.8333333333	20290	-22712	-27483	-10675	-5457.5	12877.5	-14606.5	18101.5	-10353.8333333333	4761.16666666666	-9750.83333333334	36051.1666666667	-6339.83333333334	15135.1666666667	-9187.83333333334	13072.1666666667	-6793.25	1269.75	12316.75	50474	-50474	-7975.5	-3556.5	22888.5	4594.5	-5313	-7368	17994	203.5	-1260.5	853.5	6396	-6396	-1954	1954	-371.5	3605.5	-9880.5	7389.5	10418.5	-15418.5	-22020.5	6183.5	5452.33333333334	-22716.6666666667
id_sm__d36_0__5_85_777_61	2845.16666666667	7387.16666666667	-9062.83333333333	-6859.83333333333	-620.5	2868.5	-993.5	-13.5	-800.833333333332	2639.16666666667	-1398.83333333333	1162.16666666667	67.6666666666661	-33.3333333333339	-992.333333333334	822.666666666666	-1919.33333333333	-1595.33333333333	-1893.33333333333	9246.66666666667	-368.5	-1271.5	2008.5	11150	-11150	552.5	-1956.5	77.5	221.5	155.5	517.5	-828.5	-421.5	1031.5	-188.5	2215	-2215	1200.5	-1200.5	502.166666666666	-2336.83333333333	1390.16666666667	-559.833333333334	-468.333333333334	3912.66666666667	-697.333333333334	-1810.33333333333	-1215.83333333333	-2379.83333333333
id_sm__d36_1__5_42_765_57	227.666666666666	443.666666666666	-326.333333333334	-800.333333333334	-160.666666666666	907.333333333334	-866.666666666666	441.333333333334	-32.5	0.5	-177.5	274.5	-98.1666666666661	10.8333333333339	-153.166666666666	436.833333333334	-252.5	-73.5	-339.5	1170.5	-11	-231	253	838	-838	-290.166666666667	209.833333333333	541.833333333333	118.833333333333	-118.5	164.5	72.5	-13	-2	28	11.5	-11.5	-88.5	88.5	77.166666666667	-61.833333333333	-105.833333333333	-63.833333333333	316.5	101.5	-519.5	-531.5	56.833333333333	-46.166666666667
id_sm__d36_1__5_56_775_6	11888.5	53184.5	-35208.5	-53641.5	13916.5	5272.5	-48633.5	1611.5	-5163.83333333331	6577.16666666669	-22131.8333333333	31046.1666666667	-12079.8333333333	2146.16666666669	-22756.8333333333	56850.1666666667	-10853.3333333333	11716.6666666667	-21273.3333333333	42116.6666666667	-6078	-17662	29818	101188.5	-101188.5	-17241	-2776	49134	5365	-22074.75	18240.25	25909.25	-4235.5	4746.5	3724.5	-462	462	-7426	7426	15061.8333333333	-24043.1666666667	-3650.16666666666	-17492.1666666667	21166.6666666667	-6890.33333333334	-31246.3333333333	-25363.3333333333	9096.66666666669	-39532.3333333333
id_sm__d36_2__4_87_763_55	574	1674	-1604	-1792	917.166666666667	-564.833333333333	-2141.83333333333	-44.833333333333	-141.333333333334	405.666666666666	-298.333333333334	316.666666666666	-255.5	127.5	-255.5	894.5	-506	177	-673	2014	-97.5	-79.5	274.5	1791.5	-1791.5	-248	-523	1391	-124	47	-341	247	20.25	-57.75	17.25	140.5	-140.5	-139.5	139.5	56.5	46.5	-159.5	-56.5	403.5	-405.5	-540.5	-264.5	-19.5	-134.5
id_sm__d36_2__5_01_773_58	3080.83333333334	6635.83333333334	-10213.1666666667	-5665.16666666666	4236.16666666666	-3346.83333333334	-6903.83333333334	-2457.83333333334	-2005.66666666666	4577.33333333334	-2428.66666666666	3868.33333333334	-1672.5	1408.5	-1574.5	5183.5	-3584	2643	-4378	12487	-1318.75	-146.75	2784.25	12256.5	-12256.5	-1699.5	-2231.5	6972.5	357.5	696.5	-2531.5	1138.5	141	-547	265	739.5	-739.5	-2624.5	2624.5	2657.5	-4259.5	-1228.5	-2484.5	3084.5	-2883.5	-3833.5	-2536.5	2433	-5148
id_sm__d36_3__4_41_771_56	32.333333333333	1566.33333333333	-879.666666666667	-783.666666666667	395.166666666667	-347.833333333333	-832.833333333333	-4.83333333333348	-289.833333333333	439.166666666667	-310.833333333333	741.166666666667	-343	131	-198	1096	-155.166666666667	270.833333333333	-367.166666666667	561.833333333333	-224.25	17.75	430.75	1910.5	-1910.5	-115.333333333333	-185.333333333333	421.666666666667	109.666666666667	-43.5	-276.5	363.5	13.25	-109.75	83.25	422.5	-422.5	-222	222	151.5	-166.5	-69.5	-218.5	191.333333333333	-253.666666666667	-214.666666666667	-105.666666666667	180.333333333333	-305.666666666667
id_sm__d37_1__5_77_789_61	-126.833333333332	2071.16666666667	305.166666666668	-1995.83333333333	416.166666666666	1055.16666666667	-2339.83333333333	36.1666666666661	-179.833333333332	-684.833333333332	-2182.83333333333	3407.16666666667	-1054.83333333333	-434.833333333332	-2108.83333333333	5708.16666666667	-326.833333333332	60.1666666666679	-2400.83333333333	3321.16666666667	-234.25	-1274.25	1742.75	4579	-4579	-1086	-627	3126	759	-3558.25	2869.75	4246.75	-434.25	647.75	220.75	-738	738	-90.5	90.5	604	-1245	1281	-1848	743.166666666666	-742.833333333334	634.166666666666	-2120.83333333333	167.833333333334	-1083.16666666667
id_sm__d38_0__6_36_805_64	1188.83333333333	4933.83333333333	-4773.16666666667	-3727.16666666667	23.333333333333	-46.666666666667	-444.666666666667	421.333333333333	1097.16666666667	-905.833333333334	-1822.83333333333	-562.833333333334	29	-553	-503	969	-242.5	-1512.5	-1244.5	3484.5	189	-1238	860	4387.5	-4387.5	-54	-1137	1181	118	-1184.25	308.75	2059.75	-284.75	751.25	-181.75	1783	-1783	1445.5	-1445.5	-212.166666666666	-576.166666666666	728.833333333334	483.833333333334	-733.333333333334	1520.66666666667	-37.3333333333339	716.666666666666	-831.666666666666	180.333333333334
id_sm__d38_1__6_11_793_60	47	526	368	-1035	-544.833333333334	859.166666666666	-465.833333333334	1241.16666666667	57	-69	-384	282	-68	-62	-178	444	-215.166666666667	-185.166666666667	-311.166666666667	1141.83333333333	52.25	-264.75	160.25	830	-830	-502.166666666667	86.8333333333335	1120.83333333333	298.833333333333	-639.75	597.25	682.25	-70.75	84.25	57.25	-84	84	-42.5	42.5	17.166666666667	-32.833333333333	-26.833333333333	8.16666666666697	7.83333333333303	20.833333333333	-152.166666666667	107.833333333333	83.5	-21.5
id_sm__d38_1__6_27_803_63	-751.333333333314	29212.6666666667	15280.6666666667	-42239.3333333333	10543.6666666667	-6391.33333333334	-30975.3333333333	5735.66666666666	4204.16666666669	-11939.8333333333	-24120.8333333333	23448.1666666667	-6437.5	-8260.5	-14180.5	41753.5	-2023	4578	-18007	19498	884.75	-16769.25	14999.75	58297	-58297	-19731.5	-2962.5	58579.5	3577.5	-50797	44333	57261	-6654.5	7408.5	5900.5	-6678	6678	-2911	2911	-4122.16666666666	5978.83333333334	1883.83333333334	4503.83333333334	3020.66666666666	-1871.33333333334	-11336.3333333333	4145.66666666666	-4105.5	-7002.5
id_sm__d38_2__5_71_801_61	969.333333333336	-623.666666666664	-96.6666666666642	-2187.66666666666	724.333333333336	668.333333333336	-3460.66666666666	619.333333333336	-977.833333333336	2605.16666666666	-1738.83333333334	2067.16666666666	-790	1248	-1461	2583	-550.166666666664	2551.83333333334	-1395.16666666666	493.833333333336	-926.75	392.25	1461.25	9625	-9625	-1755	201	4649	415	445.25	-971.75	81.25	208.25	62.25	-478.75	-1154.5	1154.5	-2109.5	2109.5	-96.8333333333358	1233.16666666666	-1881.83333333334	939.166666666664	1045.16666666666	-1455.83333333334	-4751.83333333334	3072.16666666666	403.666666666664	-2677.33333333334
id_sm__d39_1__6_63_817_64	-1179.33333333333	7335.66666666667	3573.66666666667	-7371.33333333333	4157.5	-796.5	-10364.5	-1311.5	46.1666666666715	-8275.83333333333	-12928.8333333333	21066.1666666667	-6494.16666666667	-6067.16666666667	-9987.16666666667	35536.8333333333	-1720.66666666667	1205.33333333333	-8999.66666666667	12956.3333333333	-1770.75	-8640.75	12182.25	11704.5	-11704.5	-6391.66666666667	-986.666666666668	15598.3333333333	4563.33333333333	-22516.75	15540.25	29493.25	-2780.5	1979.5	3581.5	-420.5	420.5	2025	-2025	949	-3861	7058	-6044	3141	-4586	2255	-7092	-173.833333333328	-4358.83333333333
id_sm__d39_2__5_89_815_63	17.1666666666661	106.166666666666	-49.8333333333339	-107.833333333334	186	732	-984	-306	-254.333333333334	-492.333333333334	-986.333333333334	2241.66666666667	-813.5	-710.5	-1064.5	4215.5	-251.833333333334	-95.8333333333339	-1179.83333333333	2031.16666666667	-325.5	-736.5	1387.5	1227	-1227	-341.833333333333	-134.833333333333	879.166666666667	281.166666666667	-552.25	179.75	924.75	-18.25	-17.25	53.75	101.5	-101.5	-129	129	281.333333333333	-475.666666666667	350.333333333333	-718.666666666667	615.833333333333	-867.166666666667	-153.166666666667	-827.166666666667	397.5	-976.5
id_sm__d40_0__7_26_833_67	1245.33333333333	7893.33333333333	-5544.66666666667	-6084.66666666667	-167.666666666666	1322.33333333333	-1177.66666666667	358.333333333334	501.666666666666	-114.333333333334	-848.333333333334	-542.333333333334	194.333333333334	-527.666666666666	-158.666666666666	103.333333333334	-494.166666666666	-1250.16666666667	-1104.16666666667	3836.83333333333	265.25	-875.75	345.25	4530.5	-4530.5	368.333333333334	-2445.66666666667	1063.33333333333	277.333333333334	-1583	1709	1457	-553.25	1075.75	30.75	2830	-2830	2202.5	-2202.5	-693.666666666666	119.333333333334	1118.33333333333	843.333333333334	-613.666666666666	2201.33333333333	-1041.66666666667	681.333333333334	-940.833333333334	349.166666666666
id_sm__d40_1__6_80_821_63	12.5	434.5	140.5	-612.5	613.666666666666	-543.333333333334	-1599.33333333333	301.666666666666	93.5	-14.5	-202.5	-63.5	-60.5	-8.5	-125.5	315.5	-79.1666666666661	23.8333333333339	-242.166666666666	455.833333333334	24.25	-63.75	15.25	584.5	-584.5	-147	-121	438	124	-304	199	409	-70.5	52.5	88.5	144	-144	77	-77	-40.3333333333339	94.6666666666661	-30.3333333333339	56.6666666666661	116.333333333333	-197.666666666667	-460.666666666667	309.333333333333	81	121
id_sm__d40_1__6_97_831_66	-2905.66666666669	41016.3333333333	3720.33333333331	-36019.6666666667	29888.5	-22026.5	-59869.5	-7769.5	6083.66666666669	-1740.33333333331	-21003.3333333333	4492.66666666669	-7887.16666666669	3117.83333333331	-12787.1666666667	33330.8333333333	-2571.5	14697.5	-15376.5	8393.5	-2639.25	-4650.25	9928.75	53563.5	-53563.5	-12911.1666666667	-14942.1666666667	48176.8333333333	5498.83333333331	-32489.75	14963.25	50016.25	-7345.5	4157.5	10533.5	9277.5	-9277.5	10023.5	-10023.5	-10735.8333333333	16404.1666666667	-4415.83333333331	20219.1666666667	6868.33333333334	-11852.6666666667	-25405.6666666667	16653.3333333333	-5964.16666666669	-5414.16666666669
id_sm__d40_2__6_11_829_64	-1544.5	34088.5	-6787.5	-22667.5	6706.33333333333	3327.33333333333	-18191.6666666667	-5254.66666666667	-507.166666666657	-12693.1666666667	-13996.1666666667	28210.8333333333	-5427.16666666666	-5313.16666666666	-8271.16666666666	29865.8333333333	-5023.66666666667	616.333333333328	-8012.66666666667	22467.3333333333	-1223	-7867	10313	41098.5	-41098.5	-13308.1666666667	-1294.16666666667	31429.8333333333	9788.83333333333	-36010.75	26015.25	46006.25	-5536.25	3627.75	7444.75	-3088	3088	299.5	-299.5	-143.833333333328	-8113.83333333333	6712.16666666667	1833.16666666667	2789.5	-5156.5	586.5	-3798.5	-382	-21860
id_sm__d40_2__6_35_829_64	-641.666666666657	12346.3333333333	-2472.66666666666	-7948.66666666666	6388.83333333333	-2605.16666666667	-12797.1666666667	-3764.16666666667	-2504	2618	-10489	15383	-3974.66666666666	1507.33333333334	-6958.66666666666	17375.3333333333	-1198.5	8015.5	-2657.5	-1762.5	-2894.5	5272.5	516.5	25626	-25626	-7957.5	1242.5	17245.5	5384.5	-14920.5	9517.5	20323.5	-2817.75	1419.25	4216.25	1931.5	-1931.5	-4341.5	4341.5	-2197.66666666667	6343.33333333333	-8709.66666666667	8959.33333333333	3458.5	-9052.5	-9931.5	8608.5	1304.16666666667	-3412.83333333333
id_sm__d40_3__5_72_827_63	-246.5	1136.5	-137.5	-259.5	145.833333333333	301.833333333333	-1097.16666666667	357.833333333333	-303.166666666666	-298.166666666666	-175.166666666666	1382.83333333333	-605.166666666667	1280.83333333333	363.833333333333	170.833333333333	-129	629	266	-508	-144.75	12.25	277.25	1699.5	-1699.5	-363	395	457	237	-727.75	507.25	948.25	-112	-13	237	54	-54	-4.5	4.5	-129	-144	-180	711	-457.833333333333	-131.833333333333	437.166666666667	1068.16666666667	-378	-467
id_sm__d41_1__7_13_835_64	-169.166666666666	326.833333333334	425.833333333334	-245.166666666666	111.166666666667	528.166666666667	-1027.83333333333	166.166666666667	-19.6666666666661	97.3333333333339	-134.666666666666	96.3333333333339	-106.5	119.5	-119.5	319.5	-174.833333333333	31.166666666667	-229.833333333333	723.166666666667	-15.5	-102.5	133.5	395	-395	-190.166666666667	-195.166666666667	537.833333333333	227.833333333333	-219.25	119.75	318.75	-49.5	23.5	75.5	38	-38	70	-70	-8.83333333333303	27.166666666667	32.166666666667	-32.833333333333	242.5	-220.5	-347.5	-159.5	39	56
id_sm__d41_1__7_22_845_67	-5781	13630	10198	-6485	12607.6666666667	706.666666666657	-31803.3333333333	-6726.33333333334	1335.66666666666	2049.66666666666	-11750.3333333333	5693.66666666666	-7172.83333333334	6075.16666666666	-7765.83333333334	23209.1666666667	-4325.66666666666	14019.3333333333	-8731.66666666666	7689.33333333334	-3351.25	-2197.25	8899.75	22943.5	-22943.5	-6870.33333333334	1173.66666666666	38270.6666666667	-18833.3333333333	-16182.5	6294.5	26070.5	-3462	1897	5027	4382	-4382	10136	-10136	1685.33333333333	-5396.66666666667	6578.33333333333	-6237.66666666667	7281.83333333333	-8149.16666666667	-7502.16666666667	-6194.16666666667	-4016.5	-3429.5
id_sm__d41_2__6_51_833_63	-145.833333333333	245.166666666667	66.166666666667	126.166666666667	-1122.83333333333	1558.16666666667	597.166666666667	1213.16666666667	-22.1666666666665	-67.1666666666665	-115.166666666667	248.833333333333	-193.166666666667	-2.16666666666652	-189.166666666667	770.833333333333	-226.5	12.5	-267.5	934.5	-33.75	-91.75	159.25	197	-197	-61.5	-142.5	269.5	57.5	-200.5	80.5	320.5	-14	12	16	19.5	-19.5	4	-4	29.1666666666667	-34.8333333333333	-35.8333333333333	-16.8333333333333	170	45	-169	-386	-12.1666666666667	46.8333333333333
id_sm__d41_2__6_72_843_66	-2311.16666666667	3154.83333333333	2028.83333333333	1749.83333333333	4556.66666666666	-576.333333333336	-9523.33333333334	-3570.33333333334	-2089.33333333333	2577.66666666667	-5933.33333333333	9623.66666666667	-5282.33333333333	811.666666666672	-5255.33333333333	20290.6666666667	-2960	4997	-5052	8935	-1560.5	-2417.5	5538.5	11556.5	-11556.5	-2248.16666666666	-2422.16666666666	7386.83333333334	1779.83333333334	-5233	-3	10469	-566	-416	1548	773	-773	34	-34	1973.16666666666	-3701.83333333334	1637.16666666666	-3854.83333333334	5272	-7196	-3345	-5275	1090.33333333334	-5918.66666666666
id_sm__d42_0__7_69_861_71	81.1666666666661	4098.16666666667	-1756.83333333333	-2584.83333333333	-1991	2702	-524	3795	106.833333333334	-159.166666666666	29.8333333333339	-191.166666666666	-139.166666666667	-136.166666666667	384.833333333333	168.833333333333	-401	91	78	1034	-28.25	-208.25	264.75	2334.5	-2334.5	-900.666666666666	-947.666666666666	3054.33333333333	595.333333333334	-1110.75	1301.25	920.25	-557.25	1030.75	83.75	599	-599	950	-950	-87.6666666666661	120.333333333334	22.3333333333339	120.333333333334	-2.83333333333303	203.166666666667	-366.833333333333	172.166666666667	-97.8333333333339	158.166666666666
id_sm__d42_1__7_45_849_66	-40.5	774.5	-108.5	-544.5	592.833333333333	-403.166666666667	-1549.16666666667	173.833333333333	39.6666666666661	72.6666666666661	-128.333333333334	-63.3333333333339	-82.1666666666661	137.833333333334	11.8333333333339	96.8333333333339	-94.5	104.5	8.5	170.5	-10.5	59.5	-38.5	542.5	-542.5	-129.666666666666	-139.666666666666	469.333333333334	59.3333333333339	-85	-58	228	-41.25	7.75	74.75	179.5	-179.5	73	-73	-18.5	48.5	-41.5	48.5	-25	27	-420	468	50.5	88.5
id_sm__d42_1__7_62_859_69	-2061.33333333331	34809.6666666667	-1612.33333333331	-27013.3333333333	18691.5	-13426.5	-43196.5	548.5	4901.33333333331	2068.33333333331	-7331.66666666669	-9440.66666666669	-9575.83333333334	-7989.83333333334	45197.1666666667	-8479.83333333334	-3605.33333333334	15572.6666666667	-1195.33333333334	-3561.33333333334	-2229.75	3942.25	517.25	40961	-40961	-11076.8333333333	-10082.8333333333	35544.1666666667	7769.16666666666	-486.25	-318.25	1290.75	-5714.75	5181.25	6248.25	7453	-7453	10524.5	-10524.5	-7846.33333333334	12644.6666666667	-8688.33333333334	19582.6666666667	4150.66666666666	-6092.33333333334	-23702.3333333333	17342.6666666667	-10473.1666666667	-1705.16666666667
id_sm__d42_2__6_76_847_65	-119.666666666668	1190.33333333333	-275.666666666668	-555.666666666668	-871.333333333332	3236.66666666667	-1709.33333333333	1086.66666666667	53.6666666666679	205.666666666668	-73.3333333333321	-293.333333333332	-114.666666666668	360.333333333332	157.333333333332	-173.666666666668	-393.333333333332	228.666666666668	-133.333333333332	1084.66666666667	68.75	53.75	-191.25	1921.5	-1921.5	-322.333333333332	-275.333333333332	900.666666666668	341.666666666668	154.75	-215.25	-94.25	-93.75	123.25	64.25	-46.5	46.5	31.5	-31.5	-63.3333333333321	99.6666666666679	-138.333333333332	228.666666666668	-123.333333333332	647.666666666668	-1662.33333333333	1384.66666666667	97.3333333333321	-13.6666666666679
id_sm__d42_2__6_90_857_67	-27742.5	64865.5	48554.5	-30192.5	-3008.66666666667	9309.33333333333	-11320.6666666667	11037.3333333333	-3573.16666666666	7602.83333333334	-9740.16666666666	12856.8333333333	-2627	2725	-5821	10977	-8541.66666666666	9782.33333333334	-6684.66666666666	22527.3333333333	-2893	319	5467	40729.5	-40729.5	2021.83333333333	-13336.1666666667	10279.8333333333	-3009.16666666667	-2376.25	-10876.25	15628.75	-604.5	-185.5	1394.5	21423	-21423	-468.5	468.5	-755.166666666672	2777.83333333333	-7378.16666666667	6865.83333333333	7833.66666666667	-14061.3333333333	-14484.3333333333	5044.66666666667	-1529.16666666667	-13026.1666666667
id_sm__d42_2__6_93_857_67	-13339.1666666666	85323.8333333334	-12587.1666666666	-32719.1666666666	50355.8333333333	6244.83333333331	-111103.166666667	-46209.1666666667	3489.66666666663	21707.6666666666	-9084.33333333337	-23092.3333333334	-8467.16666666663	22549.8333333334	9509.83333333337	-6658.16666666663	-14936	36702	9061	-955	2672.5	7428.5	-12773.5	163069	-163069	2163	-56041	62719	-13167	15452	-25176	-5728	-3127.75	5835.25	420.25	1507.5	-1507.5	12889	-12889	-13381.1666666666	12108.8333333334	-53221.1666666666	81255.8333333334	-6396.83333333337	24925.1666666666	-81635.8333333334	75901.1666666666	-42424.5	-63270.5
id_sm__d42_3__6_19_845_63	-15.5	-127.5	46.5	127.5	402.833333333333	285.833333333333	-997.166666666667	-497.166666666667	-99.5	233.5	-15.5	80.5	-79.5	297.5	-2.5	-56.5	-89	291	120	-144	-72.5	167.5	-22.5	689.5	-689.5	-111.666666666666	-33.6666666666661	282.333333333334	86.3333333333339	105.25	-146.75	-63.75	9.25	-4.75	-13.75	-41.5	41.5	-61	61	-14.1666666666661	28.8333333333339	-63.1666666666661	76.8333333333339	-19.833333333333	-231.833333333333	-449.833333333333	741.166666666667	60	-29
id_sm__d42_3__6_35_855_66	-3084	8039	-3014	4227	20109.8333333333	-2091.16666666666	-36653.1666666667	-21585.1666666667	-4568.33333333331	22151.6666666667	-9780.33333333331	1333.66666666669	-5901	20066	-2981	618	-10482.5	25946.5	1096.5	4404.5	-6000.25	14809.75	-2809.25	72013.5	-72013.5	-4672.83333333334	-12836.8333333333	30012.1666666667	-3156.83333333334	4758.75	-16595.25	7077.75	196.75	-1176.25	782.75	-1536.5	1536.5	-7038.5	7038.5	-254	-3449	-24765	28976	3147	-16442	-32508	39509	-7413.66666666669	-41614.6666666667
id_sm__d43_1__7_67_873_70	616.833333333332	3240.83333333333	-4768.16666666667	-323.166666666668	568.166666666666	975.166666666666	-1537.83333333333	-1141.83333333333	241	-1439	-6374	7090	-1010.33333333333	570.666666666668	-4570.33333333333	7030.66666666667	-468.333333333332	1265.66666666667	-3506.33333333333	3645.66666666667	-531	-2139	3201	4073	-4073	-760.5	-1155.5	-419.5	3856.5	-696	828	564	-351.75	831.25	-127.75	3421.5	-3421.5	2797	-2797	328.5	-1092.5	1055.5	-948.5	883.166666666666	557.166666666666	-190.833333333334	-3015.83333333333	-33	-674
id_sm__d43_2__7_23_871_69	1077	4385	-9413	1797	917.666666666668	2740.66666666667	-2245.33333333333	-3248.33333333333	-6.33333333333576	21.6666666666642	-3876.33333333334	3873.66666666666	-336.5	339.5	-3309.5	3979.5	-660.833333333332	-736.833333333332	-5645.83333333333	8365.16666666667	-183.5	-1975.5	2342.5	6428.5	-6428.5	237.833333333334	-2377.16666666667	-1451.16666666667	3114.83333333333	-938.5	716.5	1160.5	-154	618	-310	2368	-2368	1679.5	-1679.5	2335.16666666667	-5061.83333333333	5060.16666666667	-7003.83333333333	2177.16666666667	1920.16666666667	1457.16666666667	-9908.83333333333	-1131.5	-3452.5
id_sm__d44_2__7_42_885_71	0.5	999.5	-462.5	-538.5	140.5	374.5	-545.5	-250.5	-112.166666666667	665.833333333333	-320.166666666667	-9.16666666666697	95.1666666666665	-124.833333333333	-169.833333333333	9.16666666666652	-192.166666666667	389.833333333333	-68.1666666666665	254.833333333333	-317	292	342	1504	-1504	18.5	-399.5	282.5	61.5	13.5	-375.5	348.5	-81.5	156.5	6.5	244	-244	170	-170	115	-487	108	34	166	180	-404	-274	-302.666666666667	-598.666666666667
id_csh_negesi__014_3_13_367_27	-60.1666666666679	89.8333333333321	68.8333333333321	21.8333333333321	2109	-3145	-1323	-1859	-148	-163	-157	764	29.3333333333321	3.33333333333212	-63.6666666666679	-27.6666666666679	98.1666666666679	-205.833333333332	-189.833333333332	101.166666666668	19.5	-38.5	-0.5	56.5	-56.5	1.33333333333212	-25.6666666666679	-1.66666666666788	23.3333333333321	0.75	-4.25	2.75	-148.25	130.75	165.75	45.5	-45.5	1	-1	-81.5	241.5	-216.5	219.5	144	-44	-551	163	-532.666666666668	-972.666666666668
id_csh_negesi__046_5_08_962_53	313.5	-505.5	57.5	-492.5	657.333333333332	-397.666666666668	-1060.66666666667	-513.666666666668	-339.833333333332	240.166666666668	-168.833333333332	948.166666666668	-470.333333333332	588.666666666668	396.666666666668	425.666666666668	-1327	1715	1034	1232	-325.5	30.5	620.5	1349	-1349	161.5	-725.5	-727.5	968.5	-524	-252	1300	51	-281	179	-84	84	-673	673	1078.66666666667	235.666666666668	-1270.33333333333	-2201.33333333333	1249.33333333333	-5.66666666666788	-2428.66666666667	-1313.66666666667	533.5	-363.5
id_csh_negesi__056_5_33_964_55	-85	198	81	-24	2041	-2030	-2704	-1389	594.166666666668	-310.833333333332	-263.833333333332	-1207.83333333333	-946.333333333332	1261.66666666667	-0.333333333332121	1577.66666666667	-497.333333333332	898.666666666668	-784.333333333332	1377.66666666667	386.75	-629.25	-144.25	1129	-1129	-1197.83333333333	1329.16666666667	1992.16666666667	272.166666666668	101	295	-497	-234.5	67.5	401.5	34.5	-34.5	-299	299	-16.6666666666679	294.333333333332	-1281.66666666667	1037.33333333333	536	-635	-2265	1292	215	-1389
id_csh_negesi__071_5_84_1616_19	-2023.66666666666	10026.3333333333	2224.33333333334	-6179.66666666666	6540	-9308	-10559	247	972.5	-2133.5	-356.5	-427.5	-1537.66666666666	-2585.66666666666	1417.33333333334	5781.33333333334	-826.666666666668	123.333333333332	-151.666666666668	2508.33333333333	1508.5	-3136.5	119.5	7380	-7380	-2866.83333333333	1481.16666666667	5847.16666666667	1272.16666666667	-4084.5	466.5	7702.5	-668	383	953	2102.5	-2102.5	4564	-4564	-1163	5294	-1702	-103	2111.33333333333	-1251.66666666667	-3958.66666666667	-1123.66666666667	1450.83333333334	-607.166666666664
id_csh_negesi__109_8_24_697_61	-519.833333333332	-63.8333333333321	947.166666666668	676.166666666668	3212.33333333333	-2369.66666666667	-5044.66666666667	-2222.66666666667	707.5	-658.5	-618.5	-845.5	-1628.66666666666	95.3333333333358	-439.666666666664	5230.33333333334	-1264.33333333333	-69.3333333333339	-1950.33333333333	5812.66666666667	186.75	-1875.25	1501.75	3414	-3414	-697.666666666666	-1499.66666666667	4743.33333333333	-1150.66666666667	-2429	1921	2937	-360.75	72.25	649.25	1435.5	-1435.5	468.5	-468.5	-156.833333333336	305.166666666664	855.166666666664	-689.833333333336	2644.66666666667	-5837.33333333333	-674.333333333332	-1422.33333333333	-414	-224
id_csh_negesi__113_8_53_711_62	-248.333333333328	2329.66666666667	103.666666666672	-1688.33333333333	10263.3333333333	-11794.6666666667	-14378.6666666667	-4616.66666666667	1908.66666666667	-1466.33333333333	-912.333333333328	-3347.33333333333	-2809.33333333333	1102.66666666667	1537.66666666667	5787.66666666667	-2674.16666666667	226.833333333328	-758.166666666672	8553.83333333333	1555.5	-2445.5	-665.5	11726.5	-11726.5	-320.5	-6064.5	8330.5	-1304.5	-3950	3431	4469	-929.75	353.25	1506.25	2469	-2469	852.5	-852.5	-2127.5	4804.5	-342.5	1920.5	68.8333333333285	-10129.1666666667	-6177.16666666667	16099.8333333333	-1963.83333333333	477.166666666672
id_csh_negesi__120_5_56_843_58	1103.83333333333	1126.83333333333	-1472.16666666667	-2966.16666666667	1659	-941	-3038	-998	-120.833333333332	428.166666666668	-1416.83333333333	1351.16666666667	-723	207	-1043	3005	-1488.5	555.5	-2466.5	6376.5	-345.75	-1220.75	1912.25	3919	-3919	-1563.5	532.5	3405.5	752.5	-668.75	695.25	642.25	-190.75	365.25	16.25	103	-103	-523	523	1266.66666666667	-1805.33333333333	129.666666666668	-2124.33333333333	1384.33333333333	-389.666666666668	-1720.66666666667	-2042.66666666667	449.5	-2682.5
id_csh_negesi__120_5_56_911_57	358.333333333334	5.33333333333394	-189.666666666666	-890.666666666666	508	18	-1023	-519	-141.333333333334	195.666666666666	-494.333333333334	722.666666666666	-73.6666666666661	96.3333333333339	-467.666666666666	592.333333333334	-641	-218	-1296	3437	-72.5	-408.5	553.5	1454.5	-1454.5	-842.833333333334	759.166666666666	1360.16666666667	409.166666666666	2.5	105.5	-110.5	-75.25	138.75	11.75	-66	66	-336	336	462.166666666667	-802.833333333333	85.166666666667	-668.833333333333	678.5	-230.5	-731.5	-1073.5	395.166666666666	-1116.83333333333
id_csh_negesi__123_5_81_834_61	-237	921	256	-466	969.166666666667	-1305.83333333333	-1707.83333333333	106.166666666667	193	-334	-144	-101	-188.833333333334	-404.833333333334	135.166666666666	836.166666666666	-109.833333333333	101.166666666667	156.166666666667	72.166666666667	300.75	-608.25	6.75	1195.5	-1195.5	-256.5	146.5	477.5	145.5	-398.25	61.75	734.75	-38.25	-99.25	175.75	271.5	-271.5	368	-368	-179	910	-326	-47	536.666666666667	-273.333333333333	-1152.33333333333	-184.333333333333	390.166666666666	5.16666666666606
id_csh_negesi__130_0_5_244_91	-3262.83333333334	12744.1666666667	6251.16666666666	-9206.83333333334	2639.5	-2037.5	-2075.5	-3805.5	341.833333333334	-315.166666666666	-143.166666666666	-567.166666666666	-346	125	76	837	-572.166666666666	-179.166666666666	-117.166666666666	2012.83333333333	-55	-127	237	3999	-3999	-2848.83333333333	387.166666666668	3082.16666666667	5077.16666666667	-1295.5	7068.5	-4477.5	-752.75	2130.25	-624.75	-2638	2638	-468.5	468.5	-1209.33333333333	157.666666666667	4963.66666666667	-1493.33333333333	-1022	721	2737	-392	-1157.16666666667	-146.166666666667
id_csh_negesi__131_0_62_329_23	8373.83333333333	-4453.16666666667	-9271.16666666667	-11397.1666666667	959.166666666668	-3889.83333333333	6321.16666666667	-5308.83333333333	-241.833333333334	-1956.83333333333	5141.16666666667	-2458.83333333333	443.333333333334	-1594.66666666667	524.333333333334	-259.666666666666	-500	-1115	4106	-1491	-3374.5	-878.5	7627.5	-12045.5	12045.5	-1256.5	1335.5	3449.5	-1015.5	1228.5	1333.5	-3790.5	1109.75	1616.75	-3836.25	2740.5	-2740.5	-2247	2247	719.333333333334	-111.666666666666	-1272.66666666667	-773.666666666666	-1752.66666666667	-658.666666666666	3897.33333333333	2019.33333333333	522	-1072
id_csh_negesi__192_3_26_467_37	719.833333333334	179.833333333334	-697.166666666666	-1642.16666666667	1487.66666666667	-1852.33333333333	-1654.33333333333	-956.333333333333	39.8333333333339	-497.166666666666	630.833333333334	-253.166666666666	380.833333333334	-874.166666666666	570.833333333334	-839.166666666666	2796.16666666667	-4731.83333333333	1230.16666666667	-4886.83333333333	666.75	-354.25	-979.25	996	-996	145.666666666666	-599.333333333334	845.666666666666	-683.333333333334	220.5	-281.5	-159.5	-60	3	117	-1347	1347	-179	179	121	183	-373	-173	753.333333333334	281.333333333334	-1845.66666666667	-695.666666666666	98.3333333333339	-137.666666666666
id_csh_negesi__199_4_36_778_51	-123.833333333334	870.166666666666	65.1666666666661	-563.833333333334	387	-1121	-1892	1852	61	165	-294	-54	-168.333333333334	-90.3333333333339	7.66666666666606	587.666666666666	-1256.33333333333	401.666666666666	-967.333333333334	4334.66666666667	133.5	-122.5	-144.5	1219.5	-1219.5	276	-1379	1138	-587	-77.5	13.5	141.5	-123.25	50.75	195.75	637.5	-637.5	619.5	-619.5	-4.33333333333394	-324.333333333334	297.666666666666	39.6666666666661	636.5	-1389.5	-540.5	20.5	47.5	-537.5
id_csh_negesi__202_4_71_960_52	-300.5	275.5	564.5	61.5	1778.66666666667	-386.333333333333	-2254.33333333333	-2695.33333333333	101.833333333334	114.833333333334	-1532.16666666667	1111.83333333333	487.666666666666	-896.333333333334	-1106.33333333333	539.666666666666	-1125.33333333333	1395.66666666667	-1895.33333333333	3875.66666666667	-197.25	-143.25	537.75	1973	-1973	-852.833333333333	-2583.83333333333	470.166666666667	4672.16666666667	-374.5	293.5	455.5	66.75	-194.25	60.75	-1111.5	1111.5	551	-551	-215.5	-344.5	1475.5	-484.5	826.833333333333	-395.166666666667	-427.166666666667	-1658.16666666667	-81	-705
id_csh_negesi__203_4_8_1068_67	-107.333333333334	1892.66666666667	-707.333333333334	-863.333333333334	429	113	-1140	-260	-447.166666666666	798.833333333334	63.8333333333339	478.833333333334	-355	380	-57	742	-586.333333333334	1073.66666666667	-292.333333333334	977.666666666666	-178.25	128.75	227.75	2677.5	-2677.5	-126.166666666666	-697.166666666666	1358.83333333333	-283.166666666666	-448	23	873	-206	208	204	411	-411	179.5	-179.5	61.8333333333339	152.833333333334	173.833333333334	-512.166666666666	559.666666666667	-467.333333333333	-496.333333333333	-715.333333333333	120.833333333334	-846.166666666666
id_csh_negesi__206_4_91_1019_51	29.833333333333	-215.166666666667	-54.166666666667	179.833333333333	-369.833333333334	523.166666666666	317.166666666666	269.166666666666	-19.1666666666661	4.83333333333394	-96.1666666666661	148.833333333334	-53.3333333333339	67.6666666666661	157.666666666666	-65.3333333333339	15.6666666666661	161.666666666666	624.666666666666	-833.333333333334	-52.25	-44.25	148.75	355.5	-355.5	22.6666666666661	462.666666666666	-477.333333333334	-53.3333333333339	109.25	-145.75	-72.75	71	-66	-76	-190	190	-64	64	-68.3333333333339	124.666666666666	-149.333333333334	229.666666666666	193.5	11.5	-590.5	-1.5	-77.3333333333339	-547.333333333334
id_csh_negesi__220_4_95_906_62	-357.333333333332	-1495.33333333333	598.666666666668	1968.66666666667	1819.5	1776.5	-5276.5	-1958.5	-92.5	-1264.5	1037.5	504.5	-356.166666666668	551.833333333332	266.833333333332	249.833333333332	-545.333333333332	111.666666666668	-595.333333333332	2119.66666666667	35	8	-78	2630	-2630	718.333333333332	-556.666666666668	-152.666666666668	-1445.66666666667	-43.75	-85.75	173.25	-32.25	-186.25	250.75	-1657	1657	39	-39	638.166666666668	382.166666666668	-1808.83333333333	-487.833333333332	1375.5	1664.5	-4957.5	-833.5	-362.333333333332	-447.333333333332
id_csh_negesi__221_4_96_974_6	-42.1666666666667	-159.166666666667	119.833333333333	165.833333333333	95.1666666666665	101.166666666667	-316.833333333333	-69.8333333333335	-25.1666666666665	-157.166666666667	127.833333333333	104.833333333333	-28.8333333333335	15.1666666666665	44.1666666666665	27.1666666666665	-74.6666666666666	39.3333333333334	-16.6666666666666	201.333333333333	33.25	-3.75	-62.75	68	-68	77.3333333333335	145.333333333333	-144.666666666667	-232.666666666667	29.25	-56.75	-1.75	15.25	-14.75	-15.75	-195.5	195.5	-34	34	50.3333333333333	93.3333333333333	-218.666666666667	-25.6666666666667	159	163	-451	-189	-60.6666666666667	-106.666666666667
id_csh_negesi__223_5_02_325_18	171.833333333332	1844.83333333333	-214.166666666668	-2146.16666666667	1902	-1701	-2831	-1174	128.833333333332	6.83333333333212	-186.166666666668	-207.166666666668	-331.833333333332	-225.833333333332	-302.833333333332	1524.16666666667	-614.833333333332	2756.16666666667	-1338.83333333333	427.166666666668	205.75	-633.25	221.75	3804.5	-3804.5	-224.833333333332	-1033.83333333333	1724.16666666667	-15.8333333333321	-854.75	488.25	1221.25	45.75	-106.25	14.75	332	-332	759	-759	-232.666666666668	377.333333333332	-609.666666666668	930.333333333332	1021.16666666667	-617.833333333332	-3038.83333333333	593.166666666668	-622.666666666668	-2758.66666666667
id_csh_negesi__223_5_02_339_2	262.5	732.5	-360.5	-1159.5	1034.5	-872.5	-1598.5	-632.5	23.3333333333339	18.3333333333339	-58.6666666666661	-29.6666666666661	-224.666666666666	-79.6666666666661	-99.6666666666661	853.333333333334	-223	1076	-943	536	24.75	-197.25	147.75	2306.5	-2306.5	-177.5	-487.5	1015.5	4.5	-314.25	77.75	550.75	-30.25	123.75	-63.25	99	-99	433.5	-433.5	-10.3333333333339	235.666666666666	-350.333333333334	145.666666666666	833.333333333334	-1019.66666666667	-1707.66666666667	227.333333333334	-519	-1306
id_csh_negesi__238_5_2_1074_51	84.166666666667	-104.833333333333	-198.833333333333	51.166666666667	-842.5	897.5	924.5	705.5	-77	93	-6	144	44	145	-79	-198	171.833333333333	-222.166666666667	403.833333333333	-697.166666666667	-55.25	99.75	10.75	-490.5	490.5	381.333333333333	-200.666666666667	-732.666666666667	-210.666666666667	9	111	-129	39.75	21.75	-101.25	-136.5	136.5	-76	76	223.833333333333	-699.166666666667	307.833333333333	-280.166666666667	-59.166666666667	-22.166666666667	494.833333333333	-295.166666666667	73.833333333333	-117.166666666667
id_csh_negesi__251_5_29_1100_523	-146.333333333333	40.666666666667	180.666666666667	217.666666666667	-46.833333333333	72.166666666667	24.166666666667	44.166666666667	114.333333333333	-69.666666666667	25.333333333333	-298.666666666667	-83	230	34	-15	-105.5	429.5	42.5	-155.5	110.5	-196.5	-24.5	301.5	-301.5	-366.666666666667	554.333333333333	207.333333333333	338.333333333333	322.25	77.25	-721.75	-9.5	20.5	-1.5	-29	29	-111	111	72.833333333333	115.833333333333	-634.166666666667	299.833333333333	200.5	-288.5	-609.5	296.5	265.833333333333	-579.166666666667
id_csh_negesi__251_5_32_1168_51	-36.5	-28.5	107.5	30.5	-186.5	186.5	231.5	141.5	-25	-27	222	-120	-23.8333333333335	136.166666666667	75.1666666666665	-139.833333333333	71.833333333333	98.833333333333	-90.166666666667	-224.166666666667	62	-109	-15	107	-107	-130.666666666667	307.333333333333	-61.6666666666665	146.333333333333	132	-101	-163	-17.5	2.5	32.5	-50.5	50.5	-51	51	-112.333333333333	263.666666666667	-226.333333333333	299.666666666667	18.333333333333	60.333333333333	-420.666666666667	305.333333333333	109.833333333333	-217.166666666667
id_csh_negesi__257_5_37_1032_537	28.3333333333339	-262.666666666666	77.3333333333339	100.333333333334	578	-504	-786	-444	257.333333333334	18.3333333333339	-361.666666666666	-428.666666666666	-381.333333333334	521.666666666666	263.666666666666	358.666666666666	-223.833333333334	644.166666666666	-111.833333333334	139.166666666666	122.5	-394.5	149.5	718.5	-718.5	-556.833333333334	1049.16666666667	470.166666666666	151.166666666666	162.75	92.75	-418.25	-70.5	-62.5	203.5	14	-14	-220	220	42.5	104.5	-636.5	404.5	264.5	-364.5	-1276.5	847.5	-71.5	-63.5
id_csh_negesi__259_5_61_1047_55	123.333333333333	-234.666666666667	23.3333333333335	-158.666666666667	209.5	-233.5	-243.5	-151.5	-35	-97	-9	211	10.8333333333335	27.8333333333335	-105.166666666667	44.8333333333335	-33	28	-304	375	40.5	-213.5	132.5	196.5	-196.5	1.5	350.5	-243.5	-111.5	1	-11	9	31	15	-77	64	-64	-116	116	171.166666666667	-320.833333333333	-10.8333333333335	-181.833333333333	156.666666666667	-84.3333333333335	-266.333333333333	-119.333333333333	125.5	-541.5
id_csh_negesi__261_5_65_816_52	-218.333333333333	1810.66666666667	-1054.33333333333	-101.333333333333	722.333333333333	-1104.66666666667	-967.666666666667	-94.666666666667	-132.833333333333	81.166666666667	-29.833333333333	347.166666666667	-224.333333333333	62.666666666667	239.666666666667	370.666666666667	-639.166666666667	278.833333333333	1140.83333333333	497.833333333333	-125.25	-41.25	291.75	831	-831	232.833333333333	-1150.16666666667	525.833333333333	-74.166666666667	-238.75	-31.75	509.25	80.5	-163.5	2.5	-457.5	457.5	11.5	-11.5	454	-575	-451	-336	551.5	-592.5	-512.5	-549.5	733.5	-960.5
id_csh_negesi__264_5_71_1206_48	17.1666666666667	-46.8333333333333	39.1666666666667	-43.8333333333333	-332	317	354	325	1	-44	37	4	26.1666666666667	51.1666666666667	-40.8333333333333	-88.8333333333333	9.33333333333326	58.3333333333333	44.3333333333333	-130.666666666667	-22	20	24	-69.5	69.5	70.5	-64.5	-82.5	-64.5	27.5	-19.5	-35.5	5.5	-12.5	1.5	18	-18	-6	6	-94.6666666666665	144.333333333333	110.333333333333	29.3333333333335	-18.8333333333333	15.1666666666667	27.1666666666667	14.1666666666667	80.1666666666667	-38.8333333333333
id_csh_negesi__275_5_72_1564_15	-1482.66666666666	8274.33333333334	1862.33333333334	-5688.66666666666	8448	-9925	-9322	-6097	4970.66666666666	-5861.33333333334	-3020.33333333334	-6030.33333333334	-3763.5	-2693.5	-1956.5	15940.5	-4685.66666666666	-3121.66666666666	-7313.66666666666	24492.3333333333	842	-2727	1043	6655	-6655	-2448.66666666667	-1937.66666666667	8660.33333333333	623.333333333334	-176.25	-2043.25	2395.75	476.75	-765.25	-188.25	-1628.5	1628.5	-28	28	-354.166666666664	615.833333333336	-1034.16666666666	1480.83333333334	4373.5	-4711.5	-6578.5	-1830.5	608.833333333336	-5456.16666666666
id_csh_negesi__275_5_72_1632_14	-183.666666666666	817.333333333334	663.333333333334	-929.666666666666	2415.33333333333	-2798.66666666667	-2484.66666666667	-1962.66666666667	822.166666666666	-1010.83333333333	-367.833333333334	-1087.83333333333	-549.333333333334	-403.333333333334	-186.333333333334	2237.66666666667	-1605.66666666667	-909.666666666666	-2670.66666666667	8397.33333333333	234.5	-750.5	281.5	1808	-1808	-290.5	-498.5	1416.5	-46.5	124	-307	59	91.25	-187.75	5.25	-294.5	294.5	-111.5	111.5	-78.3333333333339	149.666666666666	-291.333333333334	376.666666666666	1232.16666666667	-1428.83333333333	-1813.83333333333	-453.833333333334	257.333333333334	-1452.66666666667
id_csh_negesi__293_5_88_1096_52	0.833333333333485	-51.1666666666665	-147.166666666667	195.833333333333	-532.666666666667	461.333333333333	604.333333333333	532.333333333333	15.833333333333	41.833333333333	-15.166666666667	-74.166666666667	61.6666666666665	-26.3333333333335	-52.3333333333335	-106.333333333333	-49.5	-69.5	47.5	170.5	28	61	-117	8	-8	141.333333333333	-97.6666666666665	-194.666666666667	-131.666666666667	57.75	-60.25	-55.25	2.5	69.5	-74.5	-26.5	26.5	10.5	-10.5	-13.166666666667	135.833333333333	-59.166666666667	-37.166666666667	-96.166666666667	152.833333333333	107.833333333333	27.833333333333	172.5	548.5
id_csh_negesi__293_5_88_960_55	65.5	-72.5	142.5	-266.5	-198	51	90	453	-32	-98	17	177	15.5	-228.5	77.5	104.5	-160.5	-72.5	-196.5	750.5	144.75	-190.25	-99.25	363.5	-363.5	-45	98	52	-15	-14.25	-20.25	48.75	-56.5	156.5	-43.5	-39	39	44.5	-44.5	-163.666666666666	821.333333333334	-321.666666666666	-8.66666666666606	155.333333333333	80.333333333333	-416.666666666667	-129.666666666667	456.833333333334	178.833333333334
id_csh_negesi__298_5_88_1617_19	-2521.33333333333	12904.6666666667	2966.66666666667	-8307.33333333333	6418.33333333334	-10177.6666666667	-11891.6666666667	2814.33333333334	1567.16666666666	-3410.83333333334	-695.833333333336	-594.833333333336	-1875.16666666666	-3045.16666666666	1842.83333333334	6827.83333333334	-1541.33333333334	224.666666666664	-485.333333333336	4884.66666666666	1438.25	-3167.75	291.25	10907.5	-10907.5	-3377.5	1108.5	7892.5	1131.5	-4959.75	168.25	9751.25	-842	568	1116	2984	-2984	4278.5	-4278.5	-1132.5	4680.5	-1524.5	241.5	3155.83333333334	-1851.16666666666	-5892.16666666666	-1724.16666666666	1523	-396
id_csh_negesi__298_5_88_1685_17	-223.333333333332	1173.66666666667	510.666666666668	-1014.33333333333	1600	-2117	-2536	-147	310.166666666668	-785.833333333332	-44.8333333333321	-99.8333333333321	-329.833333333332	-786.833333333332	537.166666666668	1239.16666666667	-722	246	-175	2095	402.5	-857.5	52.5	2317	-2317	-868	608	1512	484	-563	146	980	-184.5	139.5	229.5	223.5	-223.5	930	-930	-225.166666666666	1198.83333333333	-570.166666666666	46.8333333333339	880.166666666666	-558.833333333334	-1622.83333333333	-458.833333333334	476.666666666666	-83.3333333333339
id_csh_negesi__344_6_66_875_69	196.666666666666	2066.66666666667	-529.333333333334	-2127.33333333333	311.333333333333	-618.666666666667	-1219.66666666667	904.333333333333	126.166666666666	233.166666666666	-454.833333333334	-156.833333333334	52	-148	-5	-3	-77.166666666667	656.833333333333	-154.166666666667	-271.166666666667	187.25	-159.75	-214.75	2872	-2872	-369	-535	1437	205	402.25	-1155.75	351.25	-40.5	-27.5	108.5	158.5	-158.5	448	-448	-374.333333333334	575.666666666666	-522.333333333334	1069.66666666667	40.1666666666661	45.1666666666661	-1620.83333333333	1455.16666666667	-160.166666666666	-1034.16666666667
id_csh_negesi__345_6_67_885_63	-218.166666666666	1046.83333333333	648.833333333334	-1041.16666666667	636.333333333333	-215.666666666667	-1332.66666666667	-360.666666666667	-30.3333333333339	-565.333333333334	-1161.33333333333	1817.66666666667	-525.5	-414.5	-707.5	2698.5	-580.833333333334	-58.8333333333339	-1884.83333333333	3686.16666666667	-140	-740	1020	993.5	-993.5	-1012.83333333333	-310.833333333334	2755.16666666667	594.166666666666	-1912.75	1341.25	2484.25	-187	112	262	-71.5	71.5	242.5	-242.5	-5.66666666666697	-169.666666666667	694.333333333333	-507.666666666667	391	-561	383	-995	-33.6666666666661	-376.666666666666
id_csh_negesi__347_6_93_920_68	-381	-157	251	1049	342	289	-1012	-303	54.666666666667	63.666666666667	182.666666666667	-410.333333333333	-76.333333333333	139.666666666667	-0.33333333333303	89.666666666667	-94.666666666667	769.333333333333	341.333333333333	-826.666666666667	-74.75	308.25	-158.75	451.5	-451.5	1.5	-56.5	20.5	31.5	-452	440	464	-80.25	8.75	151.75	-217.5	217.5	77	-77	221.166666666667	-216.833333333333	-434.833333333333	-11.833333333333	-3.66666666666652	292.333333333333	-374.666666666667	93.3333333333335	-283.166666666667	330.833333333333
id_csh_negesi__366_7_54_896_67	-326.166666666667	385.833333333333	-162.166666666667	754.833333333333	159.166666666667	636.166666666667	-1001.83333333333	-111.833333333333	-9.5	-513.5	234.5	307.5	-188.5	-56.5	-15.5	637.5	-317.833333333333	740.166666666667	-43.833333333333	257.166666666667	179	-232	-126	596	-596	-4.66666666666697	-119.666666666667	157.333333333333	-23.666666666667	-474	301	647	-97	49	145	-156.5	156.5	-99	99	229.333333333333	-322.666666666667	-294.666666666667	-70.6666666666665	505.833333333333	-256.166666666667	-1000.16666666667	-261.166666666667	167.833333333333	-326.166666666667
id_csh_negesi__376_8_6_707_61	-1.33333333333348	13.6666666666665	-2.33333333333348	-7.33333333333348	121.833333333333	-119.166666666667	-127.166666666667	-119.166666666667	2.5	8.5	-1.5	-14.5	-4.16666666666652	3.83333333333348	3.83333333333348	4.83333333333348	0.833333333333485	0.833333333333485	-3.16666666666652	-0.166666666666515	8.75	-7.25	-10.25	18.5	-18.5	-14.3333333333335	-5.33333333333348	33.6666666666665	14.6666666666665	-2	-1	5	-1	-1	3	6.5	-6.5	-2.5	2.5	-101.666666666667	138.333333333333	46.3333333333334	120.333333333333	-6	-9	0	27	-165	7
id_csh_negesi__377_9_71_862_68	19	14	-17	-54	426.833333333334	-416.166666666666	-445.166666666666	-419.166666666666	138.166666666666	-214.833333333334	-106.833333333334	-92.8333333333339	-33.8333333333339	-20.8333333333339	16.1666666666661	106.166666666666	-32.1666666666661	8.83333333333394	-56.1666666666661	143.833333333334	90.5	-193.5	12.5	115	-115	-56.5	-88.5	259.5	-1.5	-44.5	34.5	54.5	-24.25	24.75	23.75	-140.5	140.5	34	-34	-812.166666666666	1433.83333333333	621.833333333334	380.833333333334	-89	-793	28	1032	-621.833333333334	686.166666666666
id_csh_negesi__378_7_93_709_61	-473.5	720.5	-730.5	1430.5	2964	3333	-8136	-4089	478.5	1059.5	664.5	-3159.5	-1492.16666666666	1707.83333333334	2089.83333333334	678.833333333336	-2071.16666666666	2176.83333333334	3180.83333333334	855.833333333336	182.75	2435.75	-2801.25	10010.5	-10010.5	-1060.83333333334	-1513.83333333334	5921.16666666666	-1224.83333333334	1000.25	-856.75	-1143.75	167.75	-491.25	155.75	-904	904	-545	545	-591.166666666664	1241.83333333334	-575.166666666664	1106.83333333334	1891.5	-5706.5	-9109.5	9141.5	-958	-1091
id_csh_negesi__380_1_27_632_32	-81.8333333333339	-47.8333333333339	1178.16666666667	-884.833333333334	856.333333333333	-1207.66666666667	-1905.66666666667	544.333333333333	774.333333333333	-189.666666666667	-1044.66666666667	-1088.66666666667	-321.166666666666	-420.166666666666	347.833333333334	1035.83333333333	-71.666666666667	-449.666666666667	97.333333333333	567.333333333333	530.25	-527.75	-532.75	1093.5	-1093.5	-525.166666666666	-243.166666666666	2460.83333333333	-642.166666666666	-257.75	-449.75	965.25	-223.25	193.75	252.75	627	-627	662	-662	-468.166666666667	1568.83333333333	-203.166666666667	38.8333333333335	-183.5	731.5	-870.5	689.5	-579.666666666666	1247.33333333333
id_csh_negesi__380_1_27_700_31	25.1666666666665	109.166666666667	500.166666666667	-684.833333333333	351	-555	-372	-126	86	-200	101	-159	-94	-110	113	279	74.3333333333333	131.333333333333	269.333333333333	-623.666666666667	156	-201	-111	419.5	-419.5	-277.833333333333	-73.833333333333	1141.16666666667	-233.833333333333	-69.5	-33.5	172.5	-90	116	64	284	-284	261.5	-261.5	-85.6666666666665	412.333333333333	-49.6666666666665	-105.666666666667	-78.8333333333335	293.166666666667	-314.833333333333	258.166666666667	-131.333333333333	208.666666666667
id_csh_negesi__384_4_25_794_51	-274.666666666666	1298.33333333333	-273.666666666666	-200.666666666666	824	-1433	-2326	1287	397.333333333332	-22.6666666666679	-662.666666666668	-506.666666666668	-91	-140	-228	641	-139.166666666666	1294.83333333333	-1418.16666666667	540.833333333334	381	-266	-496	1248	-1248	230	-1307	1114	-497	-88.5	-304.5	481.5	-53.5	-6.5	113.5	1598	-1598	928	-928	-330.333333333334	213.666666666666	-87.3333333333339	864.666666666666	127	-1021	-973	1613	-123.833333333334	-650.833333333334
id_csh_negesi__385_4_56_818_55	-279.5	1391.5	-221.5	-331.5	588	-572	-966	-226	3.5	111.5	-345.5	223.5	-130.166666666667	195.833333333333	-162.166666666667	356.833333333333	-87.166666666667	558.833333333333	-38.166666666667	-259.166666666667	-115.5	51.5	179.5	692	-692	-190.833333333333	31.166666666667	556.166666666667	-14.833333333333	-481	266	696	1.5	9.5	-12.5	-14	14	-84.5	84.5	-116.5	321.5	-142.5	170.5	-42.1666666666665	403.833333333333	-525.166666666667	247.833333333333	-104.333333333333	-46.333333333333
id_csh_negesi__386_4_66_557_46	-74.5	-99.5	265.5	57.5	986.833333333333	-1234.16666666667	-1183.16666666667	-543.166666666667	60.333333333333	-74.666666666667	-72.666666666667	-33.666666666667	54.333333333333	-73.666666666667	-16.666666666667	-72.666666666667	128.5	-3.5	104.5	-486.5	46.25	-21.75	-70.75	-14	14	-4	55	57	-100	422	-603	-241	2.5	-66.5	61.5	-34	34	-2	2	-23.666666666667	108.333333333333	-34.666666666667	-2.66666666666697	59.3333333333333	-4.66666666666674	-148.666666666667	-24.6666666666667	24	-15
id_csh_negesi__386_4_92_883_54	274.333333333336	-700.666666666664	62.3333333333358	-184.666666666664	723.833333333336	-567.166666666664	-1531.16666666666	-73.1666666666642	114	-265	-430	353	-367	303	261	537	-1161.83333333334	1439.16666666666	-1116.83333333334	3163.16666666666	-38.25	-400.25	476.75	2953.5	-2953.5	-695.333333333336	868.666666666664	149.666666666664	1067.66666666666	92	-30	-154	20	-126	86	-557	557	38.5	-38.5	-200.166666666668	201.833333333332	-668.166666666668	1066.83333333333	687	-315	-2134	388	39.3333333333358	-1727.66666666666
id_csh_negesi__387_5_03_841_57	1289.66666666667	270.666666666666	-2820.33333333333	-1319.33333333333	1528	-2041	-1298	-1245	-493.666666666666	1377.33333333333	-426.666666666666	530.333333333334	-313	209	-383	1113	-1266.16666666667	1126.83333333333	-1582.16666666667	4253.83333333333	-246	-99	591	2504	-2504	-361.666666666666	-190.666666666666	952.333333333334	323.333333333334	284	-714	146	-21.5	-139.5	182.5	-84.5	84.5	-483.5	483.5	307.666666666666	-506.333333333334	-96.3333333333339	-320.333333333334	830.666666666666	-933.333333333334	-1164.33333333333	-394.333333333334	460.333333333334	-763.666666666666
id_csh_negesi__390_7_56_710_63	116.333333333333	637.333333333333	-31.666666666667	-954.666666666667	633.833333333333	-813.166666666667	-870.166666666667	-218.166666666667	34.5	-323.5	7.5	212.5	-194.666666666667	-37.666666666667	439.333333333333	182.333333333333	67	539	-374	-366	277	-217	-337	2155.5	-2155.5	-108.833333333333	-1152.83333333333	1574.16666666667	-94.833333333333	29.5	-357.5	298.5	7.25	-39.75	25.25	308	-308	711.5	-711.5	-199.333333333333	419.666666666667	-435.333333333333	613.666666666667	7.66666666666606	53.6666666666661	-748.333333333334	671.666666666666	-385.333333333334	-111.333333333334
id_csh_negesi__393_7_96_748_51	11	25	-29	-29	198.666666666667	-128.333333333333	-251.333333333333	-216.333333333333	29.5	-24.5	-17.5	-46.5	-2.33333333333326	-21.3333333333333	-16.3333333333333	44.6666666666667	50.3333333333333	-33.6666666666667	-13.6666666666667	-103.666666666667	-8.75	-18.75	36.25	48	-48	-14.1666666666667	-0.166666666666742	37.8333333333333	4.83333333333326	-17	-1	35	-6.5	-2.5	15.5	78.5	-78.5	-23.5	23.5	-35.5	127.5	-6.5	-14.5	13.6666666666667	-53.3333333333333	4.66666666666674	7.66666666666674	-4.66666666666669	-61.6666666666667
id_csh_negesi__395_8_6_776_54	3.66666666666652	46.6666666666665	0.666666666666515	-58.3333333333335	568.5	-388.5	-684.5	-632.5	-10.666666666667	-23.666666666667	69.333333333333	-13.666666666667	-23.833333333333	27.166666666667	3.16666666666697	41.166666666667	80	44	18	-302	10.5	-151.5	130.5	225.5	-225.5	-54.166666666667	-68.166666666667	163.833333333333	66.833333333333	-27.5	-6.5	61.5	-6	3	9	148.5	-148.5	-39.5	39.5	-156.5	289.5	2.5	177.5	80.6666666666665	-197.333333333333	-125.333333333333	80.6666666666665	-180.166666666667	1.83333333333331
id_csh_negesi__397_6_08_810_53	-438.5	297.5	1670.5	-652.5	1387.66666666667	-2122.33333333333	-2045.33333333333	4.66666666666697	254.166666666667	-644.833333333333	-303.833333333333	186.166666666667	-270.166666666667	-562.166666666667	1073.83333333333	298.833333333333	-246	14	5	719	356.75	-174.25	-539.25	476.5	-476.5	-733.666666666667	-721.666666666667	3321.33333333333	-398.666666666667	-275.75	375.25	176.25	-69.75	-81.75	221.25	1454	-1454	528	-528	-708.5	2841.5	-1018.5	302.5	944.666666666667	311.666666666667	-2064.33333333333	-1081.33333333333	665.166666666667	103.166666666667
id_csh_negesi__405_4_7_759_57	3	584	-536	-57	330	-263	-516	-211	-182	375	-477	648	-271.833333333333	-16.833333333333	-367.833333333333	1200.16666666667	-144.333333333333	216.666666666667	-425.333333333333	641.666666666667	-240.75	-57.75	539.25	1043.5	-1043.5	-85.1666666666667	-157.166666666667	235.833333333333	176.833333333333	-269.5	173.5	365.5	-8.5	20.5	-3.5	187	-187	-64	64	150.666666666667	-354.333333333333	339.666666666667	-437.333333333333	417	-504	-88	-659	177.666666666667	-536.333333333333
id_csh_negesi__407_6_39_991_63	-53	-240	-17	416	705.5	-485.5	-867.5	-763.5	-87.3333333333339	743.666666666666	-416.333333333334	-65.3333333333339	-25.1666666666661	605.833333333334	-12.1666666666661	-518.166666666666	-763.333333333334	1903.66666666667	253.666666666666	132.666666666666	-227.5	581.5	-126.5	1864	-1864	-25.6666666666661	-265.666666666666	436.333333333334	-93.6666666666661	275.5	-275.5	-275.5	27	-94	40	87	-87	-155.5	155.5	-11.1666666666661	-301.166666666666	-744.166666666666	1078.83333333333	-67.1666666666661	-543.166666666666	-1050.16666666667	1794.83333333333	-158	-1533
id_csh_negesi__408_4_87_951_52	99	-658	118	243	-106.833333333334	131.166666666666	75.1666666666661	114.166666666666	9	-230	70	133	-45.8333333333321	187.166666666668	105.166666666668	-154.833333333332	-23	302	124	-357	-39.5	-129.5	208.5	646.5	-646.5	-180.333333333332	1006.66666666667	-562.333333333332	96.6666666666679	162.75	-42.25	-283.25	79	-75	-83	-222.5	222.5	-65	65	-77.1666666666661	-30.1666666666661	-155.166666666666	416.833333333334	363.166666666668	-389.833333333332	-930.833333333332	231.166666666668	288.833333333332	-1640.16666666667
id_csh_negesi__413_5_65_846_55	-115.5	677.5	660.5	-991.5	1665.66666666667	-1662.33333333333	-2463.33333333333	-871.333333333334	113.166666666666	-132.833333333334	-25.8333333333339	-180.833333333334	-126.333333333334	-289.333333333334	122.666666666666	545.666666666666	-802	-465	-81	2952	270.5	-662.5	121.5	2154.5	-2154.5	103.5	-905.5	1103.5	-508.5	-289.75	-151.75	731.25	-65.75	164.25	-32.75	609	-609	273	-273	130.166666666666	415.166666666666	-695.833333333334	-109.833333333334	1152.83333333333	-550.166666666666	-1945.16666666667	-963.166666666666	442	-1883
id_csh_negesi__414_5_73_872_57	368.5	-121.5	212.5	-1196.5	7327.5	-8548.5	-7812.5	-5621.5	2165.33333333333	-2798.66666666667	-340.666666666672	-3356.66666666667	-1477.66666666667	-1233.66666666667	223.333333333328	5443.33333333333	-3241.33333333333	-1719.33333333333	-8801.33333333333	20244.6666666667	1257.25	-3400.75	886.25	7710.5	-7710.5	-2123	-260	3978	2651	357.75	-974.25	258.75	423	-546	-300	-989	989	17	-17	-425.166666666672	1653.83333333333	-2759.16666666667	2380.83333333333	6380.16666666667	-7414.83333333333	-9889.83333333333	-1835.83333333333	2418.66666666667	-11106.3333333333
id_csh_negesi__415_5_12_894_55	-179.666666666672	546.333333333328	1750.33333333333	-1757.66666666667	5816.5	-4894.5	-7791.5	-4763.5	-726.666666666672	1091.33333333333	-1712.66666666667	2801.33333333333	-2300.83333333333	2371.16666666667	397.166666666672	4134.16666666667	-6594.33333333333	6987.66666666667	974.666666666672	11820.6666666667	-1538.25	-13.25	3089.75	6550.5	-6550.5	143.333333333328	-6809.66666666667	3370.33333333333	3009.33333333333	-3209.25	2887.75	3530.75	-84	-679	847	-2209.5	2209.5	-3104	3104	3781.16666666667	-201.833333333328	-4447.83333333333	-6693.83333333333	4239.5	-351.5	-7058.5	-5308.5	2378.16666666667	-3629.83333333333
id_csh_negesi__416_6_06_1060_57	-94.166666666667	34.833333333333	-125.166666666667	372.833333333333	813	-668	-1073	-698	135.5	133.5	-183.5	-356.5	-320.166666666667	422.833333333333	-25.1666666666665	562.833333333333	-390	1014	-273	429	-241.5	140.5	342.5	606.5	-606.5	-226.666666666667	-58.666666666667	666.333333333333	72.333333333333	-41.25	140.75	-58.25	-53.75	55.25	52.25	-242.5	242.5	-69	69	276.666666666667	-445.333333333333	-648.333333333333	263.666666666667	379.833333333333	-781.166666666667	-779.166666666667	420.833333333333	40	-580
id_csh_negesi__417_6_08_924_6	-1450.16666666667	1247.83333333333	-1177.16666666667	4279.83333333333	6911	-5953	-8524	-6256	516.833333333336	658.833333333336	-972.166666666664	-1237.16666666666	-1875.5	1810.5	-493.5	4309.5	-2968.16666666667	2550.83333333333	-1696.16666666667	8049.83333333333	-830.25	201.75	1458.75	3086	-3086	870	-2866	2490	-2234	-213.75	434.25	-6.75	-103.75	35.25	172.25	-1732.5	1732.5	-325.5	325.5	797	-1675	-1800	1084	1933.83333333333	-3067.16666666667	-4379.16666666667	1644.83333333333	-90	-1718
id_csh_negesi__418_6_06_992_58	-218.166666666666	69.8333333333339	-528.166666666666	1112.83333333333	2263.83333333333	-2066.16666666667	-2864.16666666667	-1861.16666666667	233.833333333332	223.833333333332	-357.166666666668	-568.166666666668	-681.166666666667	775.833333333333	-238.166666666667	1505.83333333333	-903.5	1574.5	-395.5	1531.5	-279.25	133.75	424.75	1389	-1389	-233.666666666666	-355.666666666666	1453.33333333333	-396.666666666666	30.75	135.75	-197.25	2	41	-45	-718	718	-125.5	125.5	176.333333333334	-482.666666666666	-702.666666666666	656.333333333334	660.666666666666	-1123.33333333333	-1595.33333333333	736.666666666666	-33.1666666666661	-692.166666666666
id_csh_negesi__419_4_96_918_55	1249	3414	-5373	-1788	2092.5	1553.5	-3120.5	-4710.5	-2396.5	9210.5	-1523.5	-497.5	865	2719	-2697	-2617	-4992.83333333334	11231.1666666667	-2088.83333333334	5836.16666666666	-826.25	2287.75	-635.25	7886	-7886	-904.5	-9111.5	5848.5	5976.5	-4926.25	4879.75	4972.75	-1148.25	1259.75	1036.75	-345.5	345.5	2343	-2343	2205	-4882	2540	-4273	609.666666666664	-3874.33333333334	2712.66666666666	-667.333333333336	-1104	-2109
id_csh_negesi__420_5_81_1058_55	23.333333333333	-102.666666666667	-69.666666666667	102.333333333333	-535	574	449	582	-114.333333333333	250.666666666667	-98.333333333333	190.666666666667	-12	152	-38	-78	-144.166666666667	761.833333333333	460.833333333333	-790.166666666667	-166	166	166	203	-203	180.166666666667	-283.833333333333	-84.833333333333	-171.833333333333	-178.75	132.25	225.25	-8	-48	64	-107.5	107.5	-49	49	399.166666666667	-137.833333333333	-250.833333333333	-808.833333333333	107.333333333333	47.3333333333335	-68.6666666666665	-300.666666666667	290.833333333333	65.8333333333335
id_csh_negesi__421_5_81_922_58	-215.5	705.5	-854.5	795.5	1815.66666666667	-550.333333333332	-3316.33333333333	-1580.33333333333	-1139.66666666666	2085.33333333334	-1133.66666666666	2467.33333333334	-403.5	1130.5	-774.5	854.5	-1917	4994	1776	-1019	-1544.25	1018.75	2069.75	4317.5	-4317.5	91	-2225	1766	186	-1720.5	1361.5	2079.5	-77	-487	641	-1504	1504	-690	690	2260.16666666667	-956.833333333332	-2329.83333333333	-3493.83333333333	1781	-993	-2078	-2272	1546.33333333333	-463.666666666668
id_csh_negesi__422_5_81_990_57	-110.166666666666	89.8333333333339	-18.1666666666661	258.833333333334	-219.333333333334	541.666666666666	-143.333333333334	259.666666666666	-328.833333333334	756.166666666666	-369.833333333334	600.166666666666	-40.6666666666661	402.333333333334	-393.666666666666	113.333333333334	-406.5	1714.5	920.5	-1415.5	-471.75	349.25	594.25	1060.5	-1060.5	165.333333333334	-648.666666666666	282.333333333334	-129.666666666666	-474.5	447.5	501.5	-23.75	-98.75	146.25	-407	407	-183.5	183.5	733.5	-187.5	-592.5	-1420.5	539.5	-291.5	-376.5	-950.5	614	31
id_csh_negesi__501_0_50_397_21	265.833333333333	633.833333333333	-693.166666666667	-738.166666666667	255	-266	-398	-101	-37.8333333333335	-17.8333333333335	-8.83333333333348	140.166666666667	-43.8333333333335	-26.8333333333335	49.1666666666665	109.166666666667	88.1666666666665	144.166666666667	187.166666666667	-595.833333333333	-28	-37	93	350	-350	-9.83333333333348	-27.8333333333335	-34.8333333333335	92.1666666666665	48	123	-219	176	-64	-288	55.5	-55.5	-151.5	151.5	46.1666666666665	119.166666666667	-130.833333333333	-126.833333333333	-43.5	213.5	-228.5	145.5	-28	93
id_csh_negesi__502_0_51_231_12	63618.3333333333	-43816.6666666667	-60127.6666666667	-86910.6666666667	-66722	-113571	371229	-57492	-5545.83333333334	-30847.8333333333	72375.1666666667	-24889.8333333333	-6888.16666666666	-2079.16666666666	12634.8333333333	10108.8333333333	253016.833333333	-359709.166666667	52361.8333333334	-451703.166666667	-25414.5	45777.5	5051.5	-182328.5	182328.5	4288.5	-19735.5	57212.5	-50342.5	-8095.5	32689.5	-16498.5	-447.5	38062.5	-37167.5	-29900	29900	-13872.5	13872.5	270.666666666657	23581.6666666667	-11808.3333333333	-12585.3333333333	-23706	35741	20516	14861	-17740.8333333333	7045.16666666666
id_csh_negesi__504_0_51_275_13	20854.1666666667	-15076.8333333333	-18893.8333333333	-28591.8333333333	-13570.5	-17239.5	62262.5	-4311.5	-1383.33333333333	-7159.33333333333	16700.6666666667	-5391.33333333333	-2357	-565	3762	3874	84064.6666666667	-109676.333333333	6334.66666666666	-148852.333333333	-3972.5	9363.5	-1418.5	-21167.5	21167.5	-10970.1666666667	4561.83333333333	38464.8333333333	-10116.1666666667	658.25	1795.25	-3111.75	1009	4115	-6133	-10753	10753	-3555	3555	-192.333333333333	123.666666666667	-1247.33333333333	1700.66666666667	-5730.5	19529.5	-908.5	-1429.5	-107.666666666667	500.333333333333
id_csh_negesi__507_0_55_417_21	26492	-9522	-29983	-39971	-22252.6666666667	-28653.6666666667	101324.333333333	-5912.66666666666	1152.16666666666	-10208.8333333333	17908.1666666667	-11155.8333333333	2054.83333333334	-4619.16666666666	5022.83333333334	-6568.16666666666	10748.3333333333	-27947.6666666667	28126.3333333333	-32423.6666666667	-6348.75	4737.25	7960.25	-66411.5	66411.5	-10696.1666666667	11598.8333333333	1531.83333333333	18957.8333333333	-9097.25	31417.75	-13223.25	-5679.5	27344.5	-15985.5	-2958	2958	-4304	4304	2742.16666666666	8858.16666666666	-9800.83333333334	-7283.83333333334	2201.66666666667	20507.6666666667	-7336.33333333333	-19776.3333333333	-2196.83333333334	794.166666666664
id_csh_negesi__508_0_53_498_29	-442.666666666667	1237.33333333333	993.333333333333	-902.666666666667	-1252.16666666667	260.833333333333	-1095.16666666667	4590.83333333333	-314.166666666667	-685.166666666667	310.833333333333	1316.83333333333	204.833333333333	-408.166666666667	-35.1666666666667	-171.166666666667	-1019.83333333333	-1541.83333333333	4191.16666666667	410.166666666667	-968.25	-1083.25	3019.75	14.5	-14.5	-916.5	-1053.5	4139.5	-336.5	-1537.75	1624.25	1451.25	-43	60	26	-865	865	-130.5	130.5	5	-127	-5	117	-824.666666666667	3934.33333333333	-1023.66666666667	-436.666666666667	478.166666666667	-770.833333333333
id_csh_negesi__510_0_61_445_25	13740	15495	-20850	-35865	-97.3333333333285	-13103.3333333333	16661.6666666667	-3266.33333333333	4251.66666666667	-5309.33333333333	-206.333333333334	-7239.33333333333	5284.16666666667	-7499.83333333333	1591.16666666667	-9943.83333333333	-4317.16666666667	-5598.16666666667	17215.8333333333	1333.83333333333	-2960	-351	6271	-57701.5	57701.5	-10947.8333333333	8017.16666666666	-11034.8333333333	35861.1666666667	-12206.25	41424.75	-17012.25	-12399.25	43243.75	-18445.25	1482.5	-1482.5	-1977.5	1977.5	3757.16666666666	9251.16666666666	-10196.8333333333	-10325.8333333333	11729.1666666667	11551.1666666667	-16836.8333333333	-29901.8333333333	4352.33333333334	-4196.66666666666
id_csh_negesi__511_0_66_469_37	-4012.83333333333	33467.1666666667	-6715.83333333333	-14712.8333333333	3786.83333333333	5334.83333333333	-8184.16666666667	-8511.16666666667	2840.83333333333	-2145.16666666667	-2607.16666666667	-3770.16666666667	287.666666666668	-1273.33333333333	-137.333333333332	547.666666666668	-263	-250	-707	1746	887	-192	-1582	14021	-14021	-276.833333333332	-3331.83333333333	-1687.83333333333	5850.16666666667	6264.75	-2950.25	-9579.25	-961.5	1787.5	135.5	13882	-13882	3242	-3242	595.166666666668	-191.833333333332	456.166666666668	-2049.83333333333	7671.66666666667	-4107.33333333333	-386.333333333332	-18521.3333333333	286.166666666668	-1105.83333333333
id_csh_negesi__512_0_69_631_34	1988.16666666667	709.166666666666	-4604.83333333333	-2068.83333333333	-207	-1229	1160	690	-214.333333333333	-1924.33333333333	2272.66666666667	294.666666666667	215.5	873.5	-2.5	-1517.5	-756.833333333333	-859.833333333333	2172.16666666667	958.166666666667	-1132.25	1228.75	1035.75	-6157	6157	-1414.16666666667	3861.83333333333	-1570.16666666667	1950.83333333333	-1457.25	3749.75	-835.25	-1676	4285	-933	1022	-1022	-830	830	662.833333333333	527.833333333333	-1924.16666666667	-592.166666666667	1435	4062	-4611	-3756	-65.333333333333	-612.333333333333
id_csh_negesi__516_0_80_562_32	-213.333333333333	121.666666666667	831.666666666667	-313.333333333333	461.5	-651.5	-381.5	-351.5	1078.16666666667	-1229.83333333333	-738.833333333333	-1265.83333333333	-468	-672	177	1899	10.666666666667	-375.333333333333	125.666666666667	217.666666666667	191.5	-50.5	-332.5	252	-252	138.333333333333	-491.666666666667	542.333333333333	-465.666666666667	-144.25	-214.25	502.75	-140.5	399.5	-118.5	687	-687	274	-274	-35.5	52.5	15.5	38.5	-283.833333333333	554.166666666667	-522.833333333333	820.166666666667	-75.166666666667	-53.166666666667
id_csh_negesi__520_1_21_504_31	-455.333333333336	435.666666666664	4915.66666666666	-3985.33333333334	5586.16666666667	-11235.8333333333	-7025.83333333333	1503.16666666667	1758	-2874	-205	-2195	-1731	-2258	1897	5554	944.333333333336	-468.666666666664	818.333333333336	-3182.66666666666	2043.75	-2430.25	-1657.25	4239.5	-4239.5	-1199.66666666666	514.333333333336	2742.33333333334	342.333333333336	-1793.5	-2176.5	5763.5	-1383	1259	1507	428.5	-428.5	3083.5	-3083.5	-1731.66666666667	5713.33333333333	-564.666666666666	46.3333333333339	-870.666666666668	3261.33333333333	-3604.66666666667	2955.33333333333	-1722.33333333334	3671.66666666666
id_csh_negesi__522_1_19_588_33	-290.833333333336	1303.16666666666	1559.16666666666	-1989.83333333334	8463	-9128	-9705	-6556	595.666666666664	-492.333333333336	-955.333333333336	-339.333333333336	-2374.5	-26.5	-529.5	7679.5	-205.5	1413.5	834.5	-1631.5	141.5	194.5	-477.5	5521.5	-5521.5	285.833333333336	-2859.16666666666	3123.83333333334	-1122.16666666666	-2287.75	885.25	3690.25	-620	71	1169	-1903	1903	-24.5	24.5	537.666666666668	1176.66666666667	-1249.33333333333	-1540.33333333333	529.666666666666	134.666666666666	-1864.33333333333	140.666666666666	-898.5	-1679.5
id_csh_negesi__523_1_14_612_33	137.833333333334	1904.83333333333	-258.166666666666	-2060.16666666667	1852	-1415	-2421	-1720	-163.166666666666	1600.83333333333	-730.166666666666	-381.166666666666	-530.166666666666	478.833333333334	-322.166666666666	1433.83333333333	60.1666666666661	790.166666666666	-191.833333333334	-778.833333333334	-1	560	-558	5223.5	-5223.5	326	-1699	1016	-295	-2851.75	1885.25	3818.25	-662.25	384.75	939.75	414	-414	1036	-1036	486.5	-388.5	-91.5	-979.5	-88.5	-459.5	114.5	610.5	-1448.5	-386.5
id_csh_negesi__524_1_46_480_31	-8.5	-3.5	112.5	-83.5	820.5	-844.5	-835.5	-781.5	76.3333333333321	-31.6666666666679	-48.6666666666679	-148.666666666668	-1098	-244	-547	4085	-173.666666666668	-225.666666666668	-265.666666666668	1012.33333333333	1112	-443	-1781	1475.5	-1475.5	-1456	1782	1342	1244	54.25	-65.75	-42.75	-358	1048	-332	-0.5	0.5	44.5	-44.5	-536.333333333333	602.666666666667	-145.333333333333	1151.66666666667	-17.8333333333321	-137.833333333332	-50.8333333333321	242.166666666668	-864.166666666666	-1042.16666666667
id_csh_negesi__527_1_65_478_29	-954	-1660	8392	-3870	4601.66666666667	-10733.3333333333	-4528.33333333333	1456.66666666667	1674	-3593	-1863	434	-2315.5	-2987.5	3527.5	6406.5	-495.5	-539.5	-694.5	2720.5	1685	-1479	-1891	2844	-2844	-2014	-842	8144	-1260	-421.5	-5716.5	6559.5	-1973.25	597.75	3348.75	1554.5	-1554.5	2041	-2041	-1462.33333333333	5862.66666666667	-2038.33333333333	562.666666666668	233.166666666666	2830.16666666667	-4659.83333333333	1130.16666666667	-318.5	1707.5
id_csh_negesi__528_1_61_506_33	-314	754	2246	-2058	4134.66666666667	-6160.33333333333	-4188.33333333333	-2055.33333333333	1388.66666666667	-2200.33333333333	-168.333333333332	-1797.33333333333	-1786.83333333333	-1384.83333333333	-125.833333333334	6871.16666666667	597	-84	-731	-976	920.25	-678.75	-1161.75	2353	-2353	-1019	573	1868	616	469	-2010	1072	-449	152	746	-25	25	619	-619	-585	1589	-360	526	-95.1666666666661	-1313.16666666667	-1105.16666666667	2703.83333333333	-969	-1624
id_csh_negesi__530_1_73_436_28	7.66666666666652	71.6666666666665	91.6666666666665	-186.333333333333	347.5	-377.5	-446.5	-218.5	7.16666666666652	-88.8333333333335	73.1666666666665	-5.83333333333348	-113	-34	-22	395	34.1666666666665	-34.8333333333335	16.1666666666665	-83.8333333333335	55.75	28.75	-140.25	354	-354	507	-638	-394	-489	-42.75	11.25	74.25	-36.75	-15.75	89.25	-18	18	17	-17	-45.3333333333335	33.6666666666665	67.6666666666665	34.6666666666665	35.5	-126.5	-24.5	44.5	-163.666666666667	-178.666666666667
id_csh_negesi__532_1_73_526_35	-41.333333333333	-134.333333333333	151.666666666667	106.666666666667	597.166666666667	-455.833333333333	-754.833333333333	-580.833333333333	238.166666666667	-296.833333333333	-323.833333333333	-93.833333333333	-133.166666666667	-194.166666666667	-271.166666666667	864.833333333333	245	19	-222	-532	237.5	-132.5	-342.5	447	-447	185.833333333333	-290.166666666667	6.83333333333303	-274.166666666667	103.5	-141.5	-65.5	-26.75	-29.75	83.25	-155.5	155.5	-33.5	33.5	-55.833333333333	37.166666666667	-146.833333333333	277.166666666667	-12.5	-273.5	-184.5	495.5	-53.666666666667	-361.666666666667
id_csh_negesi__534_2_23_636_35	25.3333333333339	341.333333333334	540.333333333334	-957.666666666666	665.833333333334	-858.166666666666	-953.166666666666	-186.166666666666	332.166666666668	-435.833333333332	-123.833333333332	-436.833333333332	-481	-206	-252	1901	-82.6666666666661	389.333333333334	-577.666666666666	436.333333333334	447.25	-46.75	-847.75	1433	-1433	824.5	-2197.5	1082.5	-1358.5	-162	56	268	-136.75	1.25	272.25	6	-6	213.5	-213.5	-184.666666666666	215.333333333334	28.3333333333339	310.333333333334	-121.333333333333	-961.333333333333	-133.333333333333	1458.66666666667	-374.333333333334	-550.333333333334
id_csh_negesi__550_3_16_505_34	-189.5	-389.5	1113.5	-155.5	4054.16666666667	-3017.83333333333	-4062.83333333333	-5081.83333333333	-1089.83333333333	2380.16666666667	-76.8333333333321	966.166666666668	-958	1643	-173	1404	-1939	3152	-2235	4900	-1080.5	1490.5	670.5	371.5	-371.5	289.666666666666	-2046.33333333333	2473.66666666667	-1296.33333333333	720.5	-406.5	-1034.5	12.25	82.25	-106.75	992.5	-992.5	-1032	1032	736.333333333332	549.333333333332	-1191.66666666667	-1566.66666666667	3473.66666666667	-4035.33333333333	-3325.33333333333	-3060.33333333333	262.333333333332	-3334.66666666667
id_csh_negesi__557_3_42_509_33	-101.666666666666	1520.33333333333	-428.666666666666	-786.666666666666	1108.33333333333	-1223.66666666667	-1551.66666666667	-549.666666666667	85.1666666666661	1428.16666666667	-679.833333333334	-1003.83333333333	-157.833333333334	722.166666666666	-298.833333333334	50.1666666666661	61.5	2015.5	-581.5	-1618.5	76.5	522.5	-675.5	1092	-1092	-347.833333333334	-350.833333333334	1267.16666666667	127.166666666666	-1486	-953	3925	-241.25	-235.25	717.75	509	-509	768.5	-768.5	247.5	-202.5	-285.5	-254.5	2703	-3719	-3182	-1208	346.666666666666	-903.333333333334
id_csh_negesi__564_4_17_659_51	137.666666666666	3774.66666666667	-1364.33333333333	-2823.33333333333	839.666666666666	-910.333333333334	-1982.33333333333	373.666666666666	17.6666666666679	-666.333333333332	-1144.33333333333	1757.66666666667	-784.666666666667	-826.666666666667	-1058.66666666667	4239.33333333333	-729	-252	-1610	4049	-158.75	-1521.75	1839.25	2933	-2933	-135.833333333334	9.16666666666606	349.166666666666	49.1666666666661	-2340.5	1771.5	2909.5	-231	137	325	58.5	-58.5	380	-380	30.6666666666661	-478.333333333334	679.666666666666	-293.333333333334	611.333333333334	-414.666666666666	-416.666666666666	-1002.66666666667	215.666666666666	-1420.33333333333
id_csh_negesi__565_4_17_709_51	53.166666666667	1640.16666666667	-619.833333333333	-1179.83333333333	158.166666666667	-13.833333333333	-940.833333333333	480.166666666667	35.5	-270.5	-380.5	544.5	-265	-177	-313	1285	-377.5	-228.5	-497.5	1858.5	-113.5	-232.5	459.5	805.5	-805.5	-176.833333333333	-130.833333333333	480.166666666667	181.166666666667	-730	565	895	-80.5	42.5	118.5	111.5	-111.5	58	-58	-38.333333333333	14.666666666667	80.666666666667	19.666666666667	150.666666666667	-12.333333333333	-131.333333333333	-308.333333333333	56.5	-26.5
id_csh_negesi__566_4_17_767_46	34.5	89.5	-64.5	-128.5	3.33333333333326	19.3333333333333	-150.666666666667	121.333333333333	0.666666666666742	-30.3333333333333	-24.3333333333333	52.6666666666667	-35.1666666666667	-10.1666666666667	-38.1666666666667	153.833333333333	-29.3333333333333	-26.3333333333333	-53.3333333333333	167.666666666667	-0.75	-34.75	36.25	131	-131	-28.5	-8.5	90.5	3.5	-116.25	95.75	136.75	-7.75	3.25	12.25	11	-11	1	-1	-4.33333333333326	0.666666666666742	-5.33333333333326	17.6666666666667	16.6666666666666	-19.3333333333334	1.66666666666663	-32.3333333333334	3.5	4.5
id_csh_negesi__567_4_17_787_52	453.666666666668	5346.66666666667	-2258.33333333333	-4449.33333333333	1398.83333333333	-1536.16666666667	-2352.16666666667	-308.166666666666	-176.5	-1002.5	-1655.5	3187.5	-1011.16666666667	-924.166666666668	-1099.16666666667	5056.83333333333	-2126.33333333333	-995.333333333332	-3855.33333333333	11229.6666666667	-73.75	-1582.75	1730.25	4082.5	-4082.5	-1246.83333333333	-1031.83333333333	3755.16666666667	1017.16666666667	-3541	3043	4039	-358.25	282.75	433.75	571	-571	221	-221	58.3333333333339	-798.666666666666	774.333333333334	-150.666666666666	824.5	-347.5	-877.5	-1248.5	194.333333333334	-1962.66666666667
id_csh_negesi__569_4_26_685_53	42.5	1321.5	-434.5	-1014.5	1254.5	-1542.5	-1699.5	-521.5	-122.166666666666	465.833333333334	-490.166666666666	390.833333333334	-240.666666666666	226.333333333334	-469.666666666666	965.333333333334	-223.5	821.5	-575.5	424.5	-354	37	671	1657.5	-1657.5	-309.666666666666	195.333333333334	475.333333333334	258.333333333334	-119.25	-142.25	380.75	57.25	-74.75	-39.75	63	-63	-121.5	121.5	0.16666666666606	-35.8333333333339	-448.833333333334	484.166666666666	555	-819	-1181	335	374	-1085
id_csh_negesi__572_4_26_881_52	-614.333333333332	901.666666666668	2860.66666666667	-1919.33333333333	1479.16666666667	2217.16666666667	-4333.83333333333	-2320.83333333333	554.333333333332	2387.33333333333	-2461.66666666667	-1588.66666666667	-810.166666666668	1408.83333333333	-1592.16666666667	2613.83333333333	-2066.33333333333	2427.66666666667	-806.333333333332	4577.66666666667	-228	1070	-614	5776.5	-5776.5	-1236.33333333333	-2948.33333333333	3576.66666666667	3080.66666666667	-1916.25	15.75	3816.75	-480.5	226.5	734.5	36.5	-36.5	1222.5	-1222.5	112.833333333332	-1421.16666666667	1655.83333333333	-573.166666666668	1056.5	-1988.5	62.5	-1243.5	-828.333333333332	-1597.33333333333
id_csh_negesi__573_4_26_813_54	252	1996	-808	-1944	1503.5	-1389.5	-2192.5	-928.5	-293.333333333332	643.666666666668	-813.333333333332	1049.66666666667	-505.833333333332	254.166666666668	-733.833333333332	1997.16666666667	-1303.5	1474.5	-1468.5	3904.5	-486.5	221.5	751.5	3085	-3085	-471.166666666668	-1106.16666666667	2546.83333333333	-27.1666666666679	-215.5	-383.5	814.5	12.75	-41.25	15.75	709.5	-709.5	-153	153	-8.5	202.5	-495.5	318.5	802.333333333334	-1116.66666666667	-1747.66666666667	457.333333333334	423.5	-1389.5
id_csh_negesi__574_4_26_793_48	7.16666666666674	42.1666666666667	-21.8333333333333	-41.8333333333333	116.166666666667	-125.833333333333	-181.833333333333	-40.8333333333334	-8.33333333333326	14.6666666666667	-22.3333333333333	32.6666666666667	-27.1666666666667	23.8333333333333	-2.16666666666674	59.8333333333333	-12	31	-3	8	-6.25	2.75	9.75	90.5	-90.5	-11.8333333333333	-4.83333333333326	31.1666666666667	9.16666666666674	-3.25	-15.25	21.75	-4	4	4	0.5	-0.5	-2.5	2.5	-5.16666666666674	11.8333333333333	-2.16666666666674	5.83333333333326	25.3333333333334	-30.6666666666666	-55.6666666666666	10.3333333333334	17.5	-0.5
id_csh_negesi__575_4_26_803_51	138.5	381.5	-357.5	-439.5	571.666666666667	-750.333333333333	-715.333333333333	-249.333333333333	-76.333333333333	188.666666666667	-147.333333333333	187.666666666667	-170.833333333333	126.166666666667	-13.833333333333	400.166666666667	-197	92	-240	739	-55	25	85	625	-625	-45.666666666667	-145.666666666667	368.333333333333	-85.666666666667	23.75	-184.25	136.75	-4.25	-34.25	42.75	97.5	-97.5	-13.5	13.5	-13	15	28	-4	95.5	-129.5	-303.5	146.5	35.5	-37.5
id_csh_negesi__578_4_27_722_50	124.5	1626.5	-1009.5	-990.5	483	-344	-563	-542	2589.83333333333	-3035.16666666667	-2504.16666666667	-2230.16666666667	-548.833333333333	-751.833333333333	-566.833333333333	2965.16666666667	-2357.16666666667	-3083.16666666667	10088.8333333333	65.8333333333339	235.5	-1992.5	1521.5	1424.5	-1424.5	154.166666666667	-302.833333333333	-76.8333333333335	-82.8333333333335	-1514	965	2063	-24.25	73.75	-25.25	962.5	-962.5	231.5	-231.5	-554.5	1137.5	-465.5	991.5	765.166666666667	-471.833333333333	-1222.83333333333	-600.833333333333	412.5	-1844.5
id_csh_negesi__579_4_27_735_52	100.166666666667	474.166666666667	-266.833333333333	-507.833333333333	742.166666666667	-844.833333333333	-1013.83333333333	-367.833333333333	-57.833333333333	155.166666666667	-196.833333333333	215.166666666667	-116	88	-131	391	-191.5	50.5	-124.5	648.5	-70.25	9.75	130.75	622	-622	-71	-117	357	-27	-77.75	-41.75	197.25	-10.75	19.25	2.25	163	-163	-24	24	-9.5	28.5	-21.5	21.5	143.833333333333	-220.166666666667	-347.166666666667	135.833333333333	57.666666666667	26.666666666667
id_csh_negesi__580_4_27_871_49	59.333333333333	575.333333333333	-325.666666666667	-427.666666666667	593.833333333333	-608.166666666667	-725.166666666667	-448.166666666667	-77.833333333333	218.166666666667	-208.833333333333	224.166666666667	-120.833333333333	53.166666666667	-184.833333333333	494.166666666667	-207.5	153.5	-302.5	771.5	-124.5	42.5	206.5	814	-814	-70	-172	367	15	-29.25	-109.25	167.75	13	-20	-6	39.5	-39.5	15	-15	-12.333333333333	15.666666666667	-39.333333333333	60.666666666667	124.5	-292.5	-136.5	55.5	-17.833333333333	29.166666666667
id_csh_negesi__581_4_46_673_53	-16	708	-198	-462	314.833333333333	-106.166666666667	-824.166666666667	-14.166666666667	-92	-63	-482	821	-312.666666666667	-60.666666666667	-411.666666666667	1410.33333333333	-273.5	173.5	-774.5	1421.5	-203.5	-282.5	689.5	838	-838	-148	100	216	128	-504.5	380.5	628.5	-5.5	10.5	0.5	12.5	-12.5	178.5	-178.5	167.666666666667	-384.333333333333	388.666666666667	-507.333333333333	417.833333333333	-428.166666666667	134.833333333333	-960.166666666667	74	-548
id_csh_negesi__582_4_34_898_55	54.6666666666665	179.666666666667	-136.333333333333	-207.333333333333	-191.833333333333	454.166666666667	-23.8333333333333	145.166666666667	-125.166666666667	498.833333333333	-171.166666666667	47.8333333333335	-102.166666666667	-48.1666666666665	-307.166666666667	661.833333333333	-110.833333333333	420.166666666667	-87.8333333333335	0.166666666666515	2.25	50.25	-54.75	718.5	-718.5	188	-383	-8	-173	-292.5	125.5	459.5	-25.5	8.5	42.5	-27.5	27.5	156	-156	56.3333333333333	-141.666666666667	160.333333333333	-187.666666666667	139.166666666667	-187.833333333333	72.1666666666667	-301.833333333333	-45.6666666666665	-69.6666666666665
id_csh_negesi__583_4_39_925_51	-255.833333333333	-348.833333333333	1219.16666666667	-102.833333333333	1283	-1561	-1290	-998	454.166666666667	-590.833333333333	-263.833333333333	-507.833333333333	-299.333333333333	-59.333333333333	-214.333333333333	1171.66666666667	-316.333333333333	-110.333333333333	-88.333333333333	1147.66666666667	305.25	-355.75	-254.75	1004.5	-1004.5	-72.833333333333	-1134.83333333333	1648.16666666667	-294.833333333333	-631.5	124.5	1138.5	-75	-48	198	-107	107	297.5	-297.5	31.333333333333	-126.666666666667	-180.666666666667	213.333333333333	488.833333333333	-745.166666666667	-810.166666666667	88.833333333333	18.666666666667	-100.333333333333
id_csh_negesi__584_4_47_774_53	-566.833333333336	6324.16666666666	-3272.83333333334	-1350.83333333334	5811	-4289	-5306	-7838	10962.1666666667	-11353.8333333333	-9329.83333333334	-12202.8333333333	38.5	-2791.5	-1278.5	3954.5	-243.833333333336	-4832.83333333334	9561.16666666666	-3996.83333333334	2758.5	-4647.5	-869.5	3322	-3322	-124.833333333332	-1343.83333333333	2317.16666666667	-598.833333333332	-4447.25	2504.75	6389.75	133.25	-35.75	-230.75	4283	-4283	1507.5	-1507.5	-4652.66666666666	13815.3333333333	-4599.66666666666	4742.33333333334	1867.66666666667	-2700.33333333333	-3597.33333333333	694.666666666668	120.166666666664	-1754.83333333334
id_csh_negesi__586_4_53_836_54	-178.833333333333	1937.16666666667	-1708.83333333333	308.166666666667	17.833333333333	1810.83333333333	-610.166666666667	-1254.16666666667	-656.5	3726.5	-1324.5	-432.5	-1	678	-1407	732	-261.333333333333	927.666666666667	-1239.33333333333	1095.66666666667	-248.75	7.25	490.25	1447	-1447	34	-757	103	552	-360.5	380.5	340.5	-150.75	101.25	200.25	663	-663	718.5	-718.5	534.833333333333	-1264.16666666667	1358.83333333333	-1699.16666666667	682	-1281	1109	-1874	154.666666666667	-773.333333333333
id_csh_negesi__587_4_58_763_56	-177.333333333334	1923.66666666667	-106.333333333334	-1285.33333333333	816.5	-811.5	-1611.5	-26.5	14.1666666666661	465.166666666666	-552.833333333334	45.1666666666661	-268	202	-330	932	-149.5	569.5	-189.5	68.5	-1	-38	40	3070.5	-3070.5	-424.333333333334	-300.333333333334	1820.66666666667	-247.333333333334	-575.75	10.25	1141.25	-191.5	72.5	310.5	134.5	-134.5	196	-196	111.833333333333	-231.166666666667	-133.166666666667	28.833333333333	332.833333333333	-601.166666666667	-879.166666666667	481.833333333333	-152.833333333334	-1027.83333333333
id_csh_negesi__589_4_66_790_52	-133.833333333333	357.166666666667	239.166666666667	-194.833333333333	160.833333333333	-85.1666666666665	-191.166666666667	-206.166666666667	265.5	-240.5	-273.5	-282.5	-36.6666666666665	-57.6666666666665	79.3333333333335	88.3333333333335	-81.5	-5.5	-180.5	430.5	56	8	-120	122.5	-122.5	-110	-56	414	-28	-44	63	25	23	13	-59	375.5	-375.5	93.5	-93.5	-19.6666666666665	26.3333333333335	20.3333333333335	12.3333333333335	15	111	-245	89	7.5	22.5
id_csh_negesi__590_4_58_814_52	-280	184	530	126	-710	4337	-361	-1846	100	48	-769	421	397.5	-630.5	-790.5	228.5	-297.833333333333	6.16666666666697	-545.833333333333	1433.16666666667	-41.5	-56.5	139.5	1058	-1058	-249.166666666667	-738.166666666667	160.833333333333	1324.83333333333	-201.75	122.25	281.25	2.25	-57.75	53.25	-344.5	344.5	140	-140	-8.83333333333303	-19.833333333333	121.166666666667	-74.833333333333	535.333333333333	-425.666666666667	-237.666666666667	-942.666666666667	22.5	12.5
id_csh_negesi__591_4_65_840_53	-23.3333333333333	0.666666666666742	67.6666666666667	1.66666666666674	372.833333333333	-519.166666666667	-423.166666666667	-176.166666666667	-11.6666666666665	-2.66666666666652	34.3333333333335	3.33333333333348	-14.1666666666665	-40.1666666666665	-8.16666666666652	90.8333333333335	22.8333333333333	45.8333333333333	-43.1666666666667	-71.1666666666667	20.25	-34.75	-5.75	20.5	-20.5	23.5	-86.5	73.5	-57.5	-19.25	2.75	35.75	-3.5	-3.5	10.5	8	-8	28	-28	-8.33333333333348	34.6666666666665	-8.33333333333348	-1.33333333333348	21.3333333333333	-38.6666666666667	-38.6666666666667	13.3333333333333	18	21
id_csh_negesi__592_4_83_840_53	189	4264	-2389	-2442	-1401.33333333333	4658.66666666667	232.666666666668	-687.333333333332	-404.166666666668	1824.83333333333	-546.166666666668	-66.1666666666679	177.833333333332	615.833333333332	-983.166666666668	-166.166666666668	-647.333333333333	1076.66666666667	-225.333333333333	1090.66666666667	-208	412	4	1598.5	-1598.5	-125.666666666668	-1615.66666666667	1542.33333333333	450.333333333332	-1523.75	1414.25	1633.25	-248.25	261.75	234.75	398.5	-398.5	286	-286	87.8333333333321	-159.166666666668	47.8333333333321	-152.166666666668	313.166666666668	-972.833333333332	351.166666666668	-317.833333333332	105.5	17.5
id_csh_negesi__593_4_64_850_56	-1094.5	741.5	2908.5	-366.5	11621.8333333333	-15817.1666666667	-13297.1666666667	-5751.16666666667	53.8333333333285	-1324.16666666667	2357.83333333333	-1195.16666666667	-2504.33333333333	-2784.33333333333	-521.333333333328	10818.6666666667	-1211.66666666666	2948.33333333334	-1300.66666666666	1987.33333333334	1104.25	-892.75	-1315.75	4381	-4381	334.5	-4500.5	6285.5	-2788.5	-2556.75	776.25	4337.25	-60	-373	493	-372.5	372.5	584.5	-584.5	1453.66666666666	1964.66666666666	-2464.33333333334	-3861.33333333334	1436.33333333333	-95.6666666666679	-4065.66666666667	-147.666666666668	141	3086
id_csh_negesi__595_4_58_872_47	-43.1666666666667	48.8333333333333	52.8333333333333	27.8333333333333	-220	906	2	-248	13.1666666666667	5.16666666666674	-93.8333333333333	49.1666666666667	43.5	-81.5	-97.5	48.5	-28.8333333333333	-10.8333333333333	-36.8333333333333	134.166666666667	-3.25	0.75	5.75	149.5	-149.5	-41.1666666666667	-48.1666666666667	26.8333333333333	144.833333333333	-33	32	34	-7.25	-3.25	17.75	-50.5	50.5	16	-16	-3.33333333333337	9.66666666666663	19.6666666666666	-19.3333333333334	46.6666666666666	-46.3333333333334	6.66666666666663	-100.333333333333	5	18
id_csh_negesi__596_4_58_882_50	-275.666666666667	324.333333333333	377.333333333333	125.333333333333	-74.666666666667	1844.33333333333	-462.666666666667	-1157.66666666667	55.833333333333	-50.166666666667	-489.166666666667	371.833333333333	341.833333333333	-548.166666666667	-658.166666666667	180.833333333333	-305.5	211.5	-553.5	1258.5	-66.5	-34.5	167.5	860	-860	-287.166666666667	-909.166666666667	99.8333333333335	1670.83333333333	-144.5	17.5	271.5	12.75	-77.25	51.75	-331.5	331.5	133.5	-133.5	-30.5	20.5	125.5	-54.5	339.333333333333	-308.666666666667	-121.666666666667	-587.666666666667	39.3333333333335	-44.6666666666665
id_csh_negesi__597_4_58_892_53	-615.666666666667	540.333333333333	1271.33333333333	35.333333333333	2699.5	1044.5	-3906.5	-5236.5	529.166666666668	155.166666666668	-3386.83333333333	1644.16666666667	1358.83333333333	-2160.16666666667	-3160.16666666667	1243.83333333333	-1813.83333333333	2300.16666666667	-3252.83333333333	6394.16666666667	-535.75	-27.75	1099.25	3900.5	-3900.5	-1609.33333333333	-4408.33333333333	517.666666666667	8718.66666666667	-727.5	479.5	975.5	-18.25	-255.25	291.75	-1828	1828	1058	-1058	-153	-867	2778	-1452	1465	-876	-437	-3082	-217.5	-1529.5
id_csh_negesi__598_4_76_687_55	-1370.16666666667	14239.8333333333	-3064.16666666667	-7065.16666666667	4366.83333333333	-3262.16666666667	-11913.1666666667	2074.83333333333	654.166666666672	110.166666666672	-2341.83333333333	269.166666666672	-1528.5	510.5	-1254.5	5329.5	-2022.66666666667	5532.33333333333	-2062.66666666667	2598.33333333333	-1497.5	-260.5	3255.5	13135.5	-13135.5	-767	76	1628	597	-1186.25	-802.25	3174.75	-448.25	310.75	585.75	314	-314	1903.5	-1903.5	-286.833333333328	324.166666666672	-1429.83333333333	1966.16666666667	2968.66666666667	-3880.33333333333	-6820.33333333333	1794.66666666667	-50.5	-5748.5
id_csh_negesi__599_4_76_737_54	108	1392	-616	-1100	1042.33333333333	-698.666666666668	-3447.66666666667	1019.33333333333	11.6666666666642	13.6666666666642	-308.333333333336	259.666666666664	-242.666666666664	182.333333333336	-224.666666666664	770.333333333336	-375	356	-432	1201	-24.5	-186.5	235.5	2025.5	-2025.5	-406.833333333336	101.166666666664	790.166666666664	329.166666666664	-109.5	32.5	186.5	-56.75	36.25	77.25	240	-240	115	-115	-21.5	30.5	-121.5	155.5	805	-657	-1811	53	266.833333333336	22.8333333333358
id_csh_negesi__600_4_76_815_55	1425.16666666667	3723.16666666667	-2938.83333333333	-5059.83333333333	2518.66666666667	-2039.33333333333	-7909.33333333333	2392.66666666667	570.833333333328	-706.166666666672	-2530.16666666667	1523.83333333333	-1362	-226	-712	5024	-5388	4788	-5020	16396	-460	-1095	2015	12732	-12732	-2684	-453	6878	1627	-412	-1320	2144	-365	-90	820	1610	-1610	1526	-1526	-375.833333333328	-546.833333333328	-1044.83333333333	2719.16666666667	2736.16666666667	-2095.83333333333	-8776.83333333333	2664.16666666667	208	-7079
id_csh_negesi__601_4_73_855_45	21.1666666666666	-32.8333333333334	-31.8333333333334	1.16666666666663	-219.333333333333	219.666666666667	274.666666666667	163.666666666667	-5.66666666666663	-4.66666666666663	3.33333333333337	18.3333333333334	-11.8333333333334	7.16666666666663	21.1666666666666	7.16666666666663	2.33333333333337	-9.66666666666663	2.33333333333337	0.333333333333371	-7.75	7.25	8.25	8.5	-8.5	-14	25	2	15	14.5	3.5	-32.5	-2.75	3.25	2.25	-21.5	21.5	-3.5	3.5	0.833333333333371	5.83333333333337	-11.1666666666666	2.83333333333337	29	-45	-38	-4	13.6666666666666	2.66666666666663
id_csh_negesi__602_4_75_863_49	-14	-70	39	73	-77.8333333333335	54.1666666666665	-2.83333333333348	182.166666666667	-22.8333333333335	-17.8333333333335	-10.8333333333335	97.1666666666665	18.1666666666665	-18.8333333333335	20.1666666666665	-55.8333333333335	5.16666666666652	3.16666666666652	2.16666666666652	-20.8333333333335	-3.75	26.25	-18.75	73	-73	-53.6666666666665	117.333333333333	-31.6666666666665	75.3333333333335	41.5	-16.5	-66.5	-2.5	2.5	2.5	-6	6	-15	15	-15.6666666666665	23.3333333333335	-13.6666666666665	37.3333333333335	-2.33333333333348	-43.3333333333335	-15.3333333333335	65.6666666666665	17.8333333333335	32.8333333333335
id_csh_negesi__603_4_75_873_51	154.666666666666	-466.333333333334	-52.3333333333339	54.6666666666661	312.666666666666	-159.333333333334	-593.333333333334	-185.333333333334	80.1666666666661	-1.83333333333394	-204.833333333334	-33.8333333333339	-29.6666666666661	133.333333333334	9.33333333333394	-53.6666666666661	-34.8333333333339	-21.8333333333339	-232.833333333334	359.166666666666	-31.25	-70.25	132.75	710	-710	-194.333333333334	592.666666666666	-243.333333333334	233.666666666666	100.25	-145.75	-54.75	-19.25	7.75	30.75	-150.5	150.5	36.5	-36.5	-21	-9	-11	83	211.833333333334	-224.166666666666	-607.166666666666	195.833333333334	90.8333333333339	-109.166666666666
id_csh_negesi__604_4_76_805_52	255.666666666668	-501.333333333332	-109.333333333332	-156.333333333332	397.5	-204.5	-1032.5	44.5	-42.8333333333321	-284.833333333332	51.1666666666679	362.166666666668	-100.166666666668	131.833333333332	-166.166666666668	334.833333333332	-306.666666666668	38.3333333333321	-230.666666666668	1112.33333333333	147.75	-361.25	65.75	1151	-1151	-217.5	385.5	-87.5	354.5	9	-59	41	-22.75	-18.75	64.25	-34.5	34.5	36	-36	6.33333333333212	-34.6666666666679	-2.66666666666788	18.3333333333321	258.5	-253.5	-832.5	310.5	90.5	-21.5
id_csh_negesi__605_4_82_986_53	503.666666666668	-456.333333333332	-772.333333333332	-282.333333333332	881.5	327.5	-1280.5	-1691.5	-846.333333333332	3157.66666666667	-301.333333333332	-317.333333333332	277.166666666668	1187.16666666667	-850.833333333332	-1167.83333333333	-2209.66666666667	4912.33333333333	-353.666666666668	2070.33333333333	-485.5	1094.5	-123.5	1987.5	-1987.5	-135.5	-3507.5	1707.5	2206.5	-1298.25	1124.75	1471.75	-499.25	553.75	444.75	-273.5	273.5	688	-688	885	-2133	1375	-1897	375	-2064	1153	-214	-197	-1017
id_csh_negesi__606_4_76_1440_10	-34.3333333333335	392.666666666667	-94.3333333333335	-195.333333333333	153.333333333333	-44.6666666666665	-638.666666666667	223.333333333333	7.33333333333348	13.3333333333335	-74.6666666666665	39.3333333333335	-52.5	29.5	-16.5	144.5	-59.1666666666665	46.8333333333335	-91.1666666666665	221.833333333333	-17.5	-16.5	51.5	376.5	-376.5	-66.1666666666665	-41.1666666666665	180.833333333333	58.8333333333335	-6.25	-45.25	57.75	3	-11	5	17.5	-17.5	20.5	-20.5	-7.16666666666652	-8.16666666666652	3.83333333333348	25.8333333333335	50.3333333333335	-23.6666666666665	-144.666666666667	17.3333333333335	21.6666666666665	30.6666666666665
id_csh_negesi__607_4_77_1450_13	-528.5	11918.5	-3348.5	-6984.5	2517	-2077	-5577	103	134.333333333336	325.333333333336	-1583.66666666666	855.333333333336	-1199.83333333333	-47.8333333333321	-685.833333333332	4333.16666666667	-1813.66666666667	2475.33333333333	-1758.66666666667	4724.33333333333	-356.25	-660.25	1372.75	11210	-11210	-1318.83333333333	-1120.83333333333	4633.16666666667	444.166666666668	-837	-715	2389	-308	37	579	1183	-1183	1046	-1046	-103.333333333332	117.666666666668	-405.333333333332	597.666666666668	973.5	-811.5	-2411.5	302.5	-100.666666666668	-2273.66666666667
id_csh_negesi__608_4_77_1518_12	90.1666666666661	2003.16666666667	-742.833333333334	-1530.83333333333	508	-416	-1106	-2	42.3333333333339	-14.6666666666661	-287.666666666666	175.333333333334	-247.166666666666	99.8333333333339	-277.166666666666	918.833333333334	-1088.83333333333	565.166666666667	-1003.83333333333	3705.16666666667	-94.75	-99.75	289.25	2347	-2347	55	-772	837	-230	-161.25	-100.25	422.75	-87.75	50.25	125.25	316	-316	231	-231	45	-47	-164	76	279.5	-230.5	-693.5	85.5	-122	-408
id_csh_negesi__610_4_82_1657_12	-28.8333333333321	7337.16666666667	-4192.83333333333	-3057.83333333333	-129	1881	-627	-867	-1225.66666666667	5863.33333333333	-1272.66666666667	-913.666666666666	162.666666666667	1075.66666666667	-988.333333333333	-575.333333333333	-1439	3984	-835	1168	-278	668	-112	6157	-6157	-113	-1752	1246	845	-1895	1873	1917	-286.75	280.25	293.25	144.5	-144.5	898	-898	446.666666666667	-734.333333333333	181.666666666667	-787.333333333333	70.5	-595.5	589.5	-205.5	-188	-428
id_csh_negesi__612_4_87_505_35	28.1666666666679	178.166666666668	-52.8333333333321	-209.833333333332	3378	-3350	-3451	-3333	1.83333333333212	16.8333333333321	-25.1666666666679	2.83333333333212	-51.6666666666679	-7.66666666666788	-56.6666666666679	219.333333333332	-357	-45	-427	1543	9.75	-49.25	29.75	431	-431	1364	-2030	-600	-1462	-97.75	52.25	143.25	5.25	-8.75	-1.75	128.5	-128.5	74.5	-74.5	-68.5	192.5	-104.5	117.5	1551.33333333333	-1303.66666666667	-3406.66666666667	56.3333333333321	-43	-451
id_csh_negesi__615_4_87_681_51	-35	27	82	-4	176	-92	-328	-108	10.8333333333335	-15.1666666666665	-31.1666666666665	13.8333333333335	-14.6666666666665	59.3333333333335	-43.6666666666665	28.3333333333335	44.3333333333333	34.3333333333333	-5.66666666666674	-161.666666666667	-22.25	6.75	37.75	40	-40	-80.8333333333335	56.1666666666665	120.166666666667	66.1666666666665	-3.5	15.5	-8.5	-1.5	5.5	-2.5	-6.5	6.5	-12	12	-0.5	32.5	-9.5	-21.5	17.1666666666667	8.16666666666674	-100.833333333333	41.1666666666667	22.1666666666665	-2.83333333333348
id_csh_negesi__616_4_87_713_56	175.166666666667	564.166666666667	-648.833333333333	-440.833333333333	184.833333333333	-32.1666666666665	-603.166666666667	80.8333333333335	-92.5	219.5	-73.5	131.5	-35.8333333333335	21.1666666666665	-96.8333333333335	183.166666666667	-176.5	220.5	-344.5	653.5	-100.25	54.75	145.75	417	-417	-10	-47	84	-7	52.5	-117.5	12.5	-27.5	11.5	43.5	-4	4	-123	123	58.1666666666665	-107.833333333333	-24.8333333333335	-41.8333333333335	215.833333333333	-208.166666666667	-311.166666666667	-128.166666666667	116	-176
id_csh_negesi__617_4_88_866_55	-86.3333333333335	-59.3333333333335	443.666666666667	-125.333333333333	219.833333333333	59.8333333333335	-562.166666666667	-157.166666666667	-57.8333333333335	146.166666666667	24.1666666666665	3.16666666666652	-71.8333333333335	42.1666666666665	-85.8333333333335	259.166666666667	-158.833333333333	307.166666666667	-62.8333333333334	232.166666666667	12.5	17.5	-42.5	361	-361	-147	-372	880	-67	-196.25	158.75	233.75	-60.75	31.25	90.25	-65	65	84.5	-84.5	-4.5	24.5	-14.5	3.5	112.333333333333	-188.666666666667	-136.666666666667	-11.6666666666667	2.33333333333348	-3.66666666666652
id_csh_negesi__622_4_93_943_51	-127.5	-394.5	436.5	340.5	-2175.5	1318.5	2314.5	2893.5	105.833333333333	-172.166666666667	259.833333333333	-405.166666666667	20.333333333333	-52.666666666667	191.333333333333	-199.666666666667	-208.833333333333	-48.833333333333	373.166666666667	302.166666666667	195.5	-191.5	-199.5	282	-282	-24.833333333333	-32.833333333333	127.166666666667	-19.833333333333	-62.25	-60.25	184.75	-16.75	-37.75	71.25	151	-151	197.5	-197.5	-14.6666666666665	-17.6666666666665	23.3333333333335	38.3333333333335	69.666666666667	-486.333333333333	-333.333333333333	610.666666666667	-16.6666666666665	28.3333333333335
id_csh_negesi__623_4_93_953_53	-423.333333333332	-1119.33333333333	1260.66666666667	1128.66666666667	207	-1380	-65	824	235.5	-620.5	823.5	-909.5	-115.166666666668	-512.166666666668	550.833333333332	306.833333333332	-797.833333333332	-95.8333333333321	2153.16666666667	336.166666666668	989.75	-1032.25	-947.25	1757.5	-1757.5	304.666666666668	-1703.33333333333	2148.66666666667	-1359.33333333333	-285.5	-430.5	1001.5	-209.25	-292.25	710.75	573	-573	1151	-1151	213.666666666668	-624.333333333332	-1260.33333333333	1243.66666666667	825.5	-1815.5	-2436.5	1775.5	-67	602
id_csh_negesi__624_4_97_816_53	-85	263	488	-496	1094.66666666667	-376.333333333332	-2302.33333333333	-605.333333333332	-62.6666666666679	2.33333333333212	-295.666666666668	481.333333333332	-371.833333333332	391.166666666668	-2.83333333333212	727.166666666668	-657	721	-23	1273	-215	8	422	1206	-1206	-147.166666666668	-544.166666666668	586.833333333332	398.833333333332	-570	624	516	-25	-144	194	-240.5	240.5	-307.5	307.5	104.5	-7.5	-157.5	-148.5	1053.33333333333	-184.666666666668	-1897.66666666667	-1077.66666666667	231.333333333332	91.3333333333321
id_csh_negesi__625_4_97_1608_12	-662	2863	601	-1478	4605.83333333333	-4140.16666666667	-5504.16666666667	-4173.16666666667	-59.8333333333321	389.166666666668	-1242.83333333333	1033.16666666667	-1119.66666666667	791.333333333332	-633.666666666668	3201.33333333333	-2135.5	2995.5	-187.5	3598.5	-542.25	-249.25	1333.75	3443	-3443	-435.833333333332	-1374.83333333333	2306.16666666667	376.166666666668	-1292.25	688.75	1895.75	24	-319	271	-1584	1584	-942.5	942.5	635	60	-941	-1024	1060.5	-440.5	-1608.5	-1132.5	440.5	-702.5
id_csh_negesi__626_4_96_1667_11	-416.833333333334	333.166666666666	790.166666666666	127.166666666666	1352.16666666667	-1458.83333333333	-1917.83333333333	-679.833333333333	127.333333333334	-71.6666666666661	-107.666666666666	-202.666666666666	-361.333333333334	-16.3333333333339	48.6666666666661	1051.66666666667	-524.666666666667	254.333333333333	298.333333333333	1021.33333333333	47.25	-215.75	121.25	1409.5	-1409.5	-214	-623	1315	-50	-667.5	110.5	1224.5	-52.25	-98.25	202.75	-63.5	63.5	59.5	-59.5	134.833333333334	14.8333333333339	-305.166666666666	-114.166666666666	412.833333333333	-348.166666666667	-792.166666666667	-98.166666666667	101.666666666666	-85.3333333333339
id_csh_negesi__627_4_98_911_56	437.333333333334	91.3333333333339	-808.666666666666	-594.666666666666	284.166666666666	721.166666666666	-1013.83333333333	-559.833333333334	39.5	675.5	-30.5	-763.5	-207.5	202.5	100.5	319.5	-539	744	550	323	-131.25	115.75	146.75	944	-944	-22.1666666666661	-1243.16666666667	764.833333333334	544.833333333334	-342	119	565	54.5	-45.5	-63.5	-174	174	215	-215	-37.8333333333339	-670.833333333334	892.166666666666	-107.833333333334	-97.1666666666661	-483.166666666666	143.833333333334	630.833333333334	-276.5	-395.5
id_csh_negesi__628_5_02_734_53	-62.833333333333	316.166666666667	-70.833333333333	-56.833333333333	-1282.16666666667	5456.83333333333	-911.166666666666	-699.166666666666	-70.5	55.5	117.5	38.5	-7	-13	-49	83	-174.833333333333	154.166666666667	164.166666666667	206.166666666667	-108.25	95.75	120.75	156.5	-156.5	50.833333333333	112.833333333333	-117.166666666667	-148.166666666667	3.25	-2.75	-3.75	-7.75	7.25	8.25	-36	36	-51	51	-20.5	-27.5	-19.5	108.5	-299.5	1807.5	-1023.5	114.5	12.166666666667	-29.833333333333
id_csh_negesi__629_5_05_834_57	402.666666666666	2386.66666666667	-3419.33333333333	-175.333333333334	-111.333333333333	1242.66666666667	-154.333333333333	-754.333333333333	-715.333333333334	3385.66666666667	-1083.33333333333	-156.333333333334	247.666666666666	788.666666666666	-1517.33333333333	-14.3333333333339	-324.666666666666	1344.33333333333	-138.666666666666	-231.666666666666	-622.25	1161.75	82.75	3801	-3801	485	-1231	-619	395	-1294	599	1989	-333.25	-11.25	677.75	157	-157	622.5	-622.5	736.666666666666	-1829.33333333333	1427.66666666667	-1808.33333333333	1506.33333333333	-2254.66666666667	616.333333333334	-2880.66666666667	401.333333333334	-1678.66666666667
id_csh_negesi__630_5_07_870_55	1721.33333333333	-3925.66666666667	-2509.66666666667	1271.33333333333	-2664.5	2287.5	3415.5	2290.5	642.166666666657	-1044.83333333334	-405.833333333343	-475.833333333343	1064.66666666667	-477.333333333328	-659.333333333328	-2057.33333333333	41.666666666657	-445.333333333343	-1357.33333333334	1677.66666666666	1934.75	-3081.25	-788.25	3807.5	-3807.5	1056	2373	-6473	932	1734.5	-816.5	-2652.5	484	-569	-399	-1138.5	1138.5	-271.5	271.5	-2492.5	6424.5	-3147.5	4200.5	1139.83333333334	146.833333333343	-6148.16666666666	2581.83333333334	1187.83333333334	2889.83333333334
id_csh_negesi__631_5_07_746_51	-1544.16666666667	6566.83333333333	-1430.16666666667	-504.166666666668	1037	-669	-1985	-457	-832.833333333334	1097.16666666667	-643.833333333334	2045.16666666667	361.5	-456.5	-181.5	-446.5	-511.5	1616.5	-324.5	242.5	-113.75	-352.75	580.25	2813	-2813	-748.833333333334	-2681.83333333333	-404.833333333334	5333.16666666667	-463.25	123.75	802.75	0.25	-141.75	141.25	449.5	-449.5	2146	-2146	-125	-900	1363	-88	309.5	-960.5	354.5	-322.5	188.666666666666	-2295.33333333333
id_csh_negesi__632_5_05_788_52	-367.166666666667	633.833333333333	739.833333333333	-272.166666666667	736.166666666667	-240.833333333333	-1164.83333333333	-802.833333333333	-95.333333333333	405.666666666667	10.666666666667	-130.333333333333	-83.5	119.5	266.5	-135.5	-150.5	729.5	-68.5	-209.5	-103.5	637.5	-430.5	543	-543	-340.5	-1266.5	2586.5	-298.5	-288.25	234.75	341.75	-66.5	3.5	129.5	265.5	-265.5	192.5	-192.5	0.16666666666697	251.166666666667	-119.833333333333	-131.833333333333	514.333333333333	262.333333333333	-1200.66666666667	-604.666666666667	35.5	-324.5
id_csh_negesi__633_5_23_818_55	-268.166666666668	284.833333333332	270.833333333332	248.833333333332	1295.5	-1677.5	-2326.5	117.5	292.166666666668	-191.833333333332	-164.833333333332	-519.833333333332	-425.333333333332	324.666666666668	100.666666666668	850.666666666668	-129.5	92.5	-98.5	394.5	79	-257	99	655.5	-655.5	-188.833333333334	10.1666666666661	674.166666666666	-117.833333333334	61.75	-149.25	25.75	-61	25	97	63.5	-63.5	-9	9	-16	78	-106	76	378.333333333334	-336.666666666666	-1281.66666666667	483.333333333334	132.666666666668	88.6666666666679
id_csh_negesi__634_5_08_860_52	156.5	-417.5	-654.5	602.5	-425.5	817.5	1264.5	-805.5	-224.166666666668	329.833333333332	181.833333333332	160.833333333332	293.5	59.5	-285.5	-654.5	-59.833333333333	-157.833333333333	154.166666666667	183.166666666667	7.75	-80.25	64.75	-159	159	248.833333333334	77.8333333333339	-921.166666666666	96.8333333333339	240	-9	-471	43	-56	-30	-200.5	200.5	-161	161	-38.6666666666661	-11.6666666666661	32.3333333333339	95.3333333333339	-46.5	8.5	40.5	90.5	27.5	125.5
id_csh_negesi__635_5_06_932_52	100	-337	-82	119	-596.5	561.5	738.5	489.5	6.16666666666606	36.1666666666661	-51.8333333333339	-2.83333333333394	59.8333333333339	35.8333333333339	25.8333333333339	-241.166666666666	-203.833333333333	-223.833333333333	23.166666666667	812.166666666667	43.25	-145.75	59.25	88.5	-88.5	79.333333333333	50.333333333333	-285.666666666667	-2.66666666666697	87.75	61.75	-237.25	-33	28	38	-19	19	-58	58	-120.666666666666	773.333333333334	-632.666666666666	221.333333333334	-31.3333333333339	109.666666666666	8.66666666666606	-24.3333333333339	175.833333333334	387.833333333334
id_csh_negesi__636_5_08_938_54	254	-829	-927	994	-1951.66666666667	2381.33333333333	2468.33333333333	1005.33333333333	-338.333333333336	362.666666666664	171.666666666664	480.666666666664	517.166666666668	255.166666666668	-514.833333333332	-1291.83333333333	568.5	-658.5	343.5	-1390.5	-38.25	125.75	-49.25	-418	418	1025.16666666667	315.166666666668	-3091.83333333333	-298.833333333332	439	41	-919	152.25	-164.75	-139.75	-553	553	-669	669	-364.5	684.5	-85.5	494.5	-216	514	163	-29	371.833333333336	247.833333333336
id_csh_negesi__637_5_07_1560_12	-4308.33333333334	17054.6666666667	14178.6666666667	-18308.3333333333	13967.1666666667	-25539.8333333333	-22543.8333333333	6182.16666666667	5996	-9738	-1705	-6545	-3501	-7242	6972	10773	-1853	1766	-4315	8108	8932.75	-11812.25	-6053.25	19908.5	-19908.5	-8995.83333333333	3701.16666666667	18124.1666666667	5162.16666666667	-9180	3442	14918	-485.75	1987.25	-1015.75	7818	-7818	9881	-9881	-6552.5	19039.5	-7092.5	7710.5	2343.5	-349.5	-16390.5	9709.5	1439.33333333334	2228.33333333334
id_csh_negesi__638_5_22_768_56	-641.666666666666	961.333333333334	848.333333333334	115.333333333334	1759	-2193	-2663	-421	360	-220	-246	-614	-633.833333333333	360.166666666667	118.166666666667	1423.16666666667	-170.166666666666	618.833333333334	-154.166666666666	45.8333333333339	47.25	-476.75	382.25	991.5	-991.5	-557.333333333334	477.666666666666	762.666666666666	431.666666666666	70.25	-428.75	288.25	-122	-28	272	11	-11	-8	8	-135.5	683.5	-667.5	390.5	576.5	-559.5	-1819.5	649.5	121.5	-177.5
id_csh_negesi__639_5_22_886_54	-164.166666666666	125.833333333334	121.833333333334	244.833333333334	890.166666666666	-1252.83333333333	-1302.83333333333	-114.833333333334	160.666666666666	-83.3333333333339	-51.3333333333339	-347.333333333334	-338.166666666666	255.833333333334	221.833333333334	536.833333333334	-149.5	33.5	-217.5	632.5	96	-279	87	619	-619	-142.333333333334	77.6666666666661	470.666666666666	-121.333333333334	79	-64	-94	-50.25	10.75	89.75	111.5	-111.5	-48.5	48.5	8	79	-117	14	209.833333333333	-135.166666666667	-993.166666666667	498.833333333333	-2.5	187.5
id_csh_negesi__640_5_22_896_56	-1213.66666666666	1368.33333333334	1522.33333333334	750.333333333336	4778.5	-5520.5	-6265.5	-2549.5	1684	-1295	-999	-2758	-2320.5	1686.5	530.5	4744.5	-2173.83333333334	1865.16666666666	-1366.83333333334	6023.16666666666	501	-1532	530	3908.5	-3908.5	-1354.5	9.5	5431.5	-1377.5	235.5	-579.5	108.5	-417	35	799	930.5	-930.5	-85	85	-172.166666666664	1476.83333333334	-2440.16666666666	1479.83333333334	1454	-1681	-4996	2315	205.666666666664	-823.333333333336
id_csh_negesi__644_5_18_842_55	-64.8333333333335	-83.8333333333335	105.166666666667	173.166666666667	-179.833333333333	1174.16666666667	-217.833333333333	-416.833333333333	-124.5	240.5	-123.5	256.5	174.333333333333	-51.6666666666665	-176.666666666667	-294.666666666667	-46.6666666666665	113.333333333333	-70.6666666666665	97.3333333333335	-70.25	28.75	111.75	387	-387	-52.1666666666665	-243.166666666667	36.8333333333335	362.833333333333	-54.25	16.75	91.75	-1.5	-25.5	28.5	-132.5	132.5	67	-67	-11.6666666666665	0.333333333333485	-26.6666666666665	61.3333333333335	-84.5	-13.5	-139.5	406.5	13.8333333333335	41.8333333333335
id_csh_negesi__647_5_21_862_60	-1033	6587	-3345	-143	-1309.16666666667	4360.83333333333	-1245.16666666667	811.833333333333	-717.5	3524.5	-1525.5	153.5	413.166666666666	723.166666666666	-1069.83333333333	-892.833333333334	-558.333333333334	1340.66666666667	-504.333333333334	838.666666666666	-550.5	1049.5	51.5	6295.5	-6295.5	397.166666666666	-1947.83333333333	73.1666666666661	683.166666666666	-2736.25	1634.75	3837.75	-748	293	1203	218.5	-218.5	787.5	-787.5	921.166666666666	-1967.83333333333	-794.833333333334	-0.83333333333394	1021.5	-1161.5	-1816.5	-86.5	126.833333333332	-2376.16666666667
id_csh_negesi__648_5_22_876_50	-17.3333333333335	6.66666666666652	94.6666666666665	-49.3333333333335	22.6666666666665	-134.333333333333	-91.3333333333335	157.666666666667	32.8333333333335	-25.1666666666665	-26.1666666666665	-47.1666666666665	-39.6666666666665	34.3333333333335	58.3333333333335	26.3333333333335	-5.16666666666652	-5.16666666666652	7.83333333333348	12.8333333333335	15.5	-40.5	9.5	70.5	-70.5	-67.5	6.5	210.5	-14.5	13.75	-3.25	-24.25	-11.75	-2.75	26.25	1.5	-1.5	10.5	-10.5	-47.1666666666665	149.833333333333	-55.1666666666665	46.8333333333335	36.5	12.5	-157.5	35.5	40.5	59.5
id_csh_negesi__649_5_18_920_56	-611.666666666666	65.3333333333339	720.333333333334	1049.33333333333	1593	354	-2419	-2714	-830.833333333334	1437.16666666667	-820.833333333334	1876.16666666667	626.666666666666	-634.333333333334	-1409.33333333333	163.666666666666	-938.333333333334	1658.66666666667	-1278.33333333333	2434.66666666667	-442.5	165.5	719.5	2017	-2017	-506.666666666666	-1873.66666666667	225.333333333334	3168.33333333333	-361.75	191.25	532.25	1.5	-161.5	158.5	-1236.5	1236.5	317	-317	-500.166666666666	94.8333333333339	1580.83333333333	-175.166666666666	547	-525	-147	-969	-150.833333333334	-592.833333333334
id_csh_negesi__650_5_42_715_58	68.5	2160.5	-732.5	-1633.5	470.166666666666	253.166666666666	-2114.83333333333	451.166666666666	58.6666666666661	-63.3333333333339	-601.333333333334	488.666666666666	-329.166666666666	-12.1666666666661	-413.166666666666	1412.83333333333	-472.833333333334	601.166666666666	-1227.83333333333	2045.16666666667	-465.75	-359.75	1291.25	2714.5	-2714.5	64	-234	162	-120	-481.25	346.75	615.75	-144.25	150.75	137.75	-13	13	-154.5	154.5	525.333333333334	-795.666666666666	82.3333333333339	-862.666666666666	1005.16666666667	-282.833333333334	-1470.83333333333	-1261.83333333333	282.166666666666	-1319.83333333333
id_csh_negesi__653_5_42_833_56	208.5	53.5	7.5	-686.5	-1586.5	1968.5	680.5	2110.5	63.666666666667	-186.333333333333	-287.333333333333	282.666666666667	-123.333333333333	1.66666666666697	-184.333333333333	552.666666666667	-405	-422	-955	2592	26.5	-337.5	284.5	894.5	-894.5	-394.5	347.5	549.5	286.5	-136.5	28.5	244.5	-80.5	77.5	83.5	5.5	-5.5	-72.5	72.5	12.5	-35.5	39.5	-41.5	363	1	-833	-257	4.5	-96.5
id_csh_negesi__654_5_42_864_61	-307.5	1213.5	-507.5	216.5	-136.833333333333	1131.16666666667	-570.833333333333	-149.833333333333	-152.666666666666	607.333333333334	-362.666666666666	213.333333333334	-66.8333333333339	142.166666666666	-176.833333333334	235.166666666666	-346.666666666667	659.333333333333	-190.666666666667	571.333333333333	-286	353	219	1461	-1461	12	-591	445	110	-206.25	86.75	325.75	65.5	5.5	-136.5	242	-242	239.5	-239.5	113.666666666667	18.666666666667	-373.333333333333	13.666666666667	111.666666666666	217.666666666666	-585.333333333334	32.6666666666661	-138.666666666666	-818.666666666666
id_csh_negesi__655_5_81_864_61	-765.5	6373.5	-3703.5	-373.5	-657.166666666666	3403.83333333333	-1533.16666666667	100.833333333334	-636	2203	-2110	1815	33.6666666666661	251.666666666666	-1575.33333333333	1222.66666666667	-753.5	1268.5	-1063.5	2055.5	-493	-187	1173	4568.5	-4568.5	254.166666666667	-1282.83333333333	-389.833333333333	910.166666666667	-1513.75	1405.25	1622.25	-390.25	163.75	616.75	202	-202	783	-783	1211.16666666667	-2218.83333333333	-55.8333333333339	-1358.83333333333	2056	-1721	-1680	-2767	1247	-1990
id_csh_negesi__657_5_43_946_58	383.166666666668	3479.16666666667	-3533.83333333333	-1094.83333333333	2207.83333333333	233.833333333332	-3237.16666666667	-3620.16666666667	-1278.33333333333	5437.66666666667	-1054.33333333333	-548.333333333332	358.166666666668	1764.16666666667	-1845.83333333333	-992.833333333332	-2400.5	5889.5	-1647.5	2959.5	-1024.75	2541.25	-491.75	5649	-5649	2.16666666666788	-4059.83333333333	2326.16666666667	1727.16666666667	-2296	2662	1930	-478.5	419.5	537.5	357	-357	940.5	-940.5	1303.33333333333	-2141.66666666667	233.333333333334	-2001.66666666667	1732.16666666667	-3168.83333333333	472.166666666668	-2499.83333333333	-361.166666666668	-1492.16666666667
id_csh_negesi__658_5_43_936_55	246.5	461.5	-965.5	-235.5	-1270.16666666667	2411.83333333333	974.833333333333	423.833333333333	-406.333333333333	1466.66666666667	-72.333333333333	-175.333333333333	124.666666666667	638.666666666667	-595.333333333333	-417.333333333333	-595.833333333333	777.166666666667	-372.833333333333	1383.16666666667	-256.5	630.5	-117.5	1051	-1051	-1.33333333333348	-782.333333333333	201.666666666667	584.666666666667	-586	748	424	-160.75	159.25	162.25	-4.5	4.5	183	-183	-50.5	-160.5	-99.5	411.5	574.166666666667	-802.833333333333	124.166666666667	-1043.83333333333	415	-511
id_csh_negesi__661_5_53_940_55	292.833333333332	-1130.16666666667	-164.166666666668	415.833333333332	456.333333333332	-698.666666666668	-138.666666666668	-531.666666666668	-223.5	-50.5	241.5	479.5	47.3333333333358	-167.666666666664	327.333333333336	-301.666666666664	140.666666666664	102.666666666664	-1320.33333333334	795.666666666664	462	-511	-413	1266.5	-1266.5	7.5	967.5	-1438.5	448.5	64	435	-563	-38.25	-44.25	120.75	-214	214	257.5	-257.5	69.3333333333358	364.333333333336	-945.666666666664	373.333333333336	666.166666666664	-874.833333333336	-1601.83333333334	478.166666666664	1196.16666666666	-2878.83333333334
id_csh_negesi__668_5_74_736_53	-222.333333333333	1344.66666666667	-1004.33333333333	326.666666666667	681.166666666667	-754.833333333333	-708.833333333333	-579.833333333333	40.333333333333	-140.666666666667	-319.666666666667	339.333333333333	-296.5	105.5	-45.5	829.5	-168.166666666667	88.8333333333333	100.833333333333	314.833333333333	3.75	-142.25	134.75	638.5	-638.5	293.666666666667	-601.333333333333	-221.333333333333	-58.3333333333335	-186.5	-0.5	373.5	22.5	-63.5	18.5	-221	221	38	-38	282.666666666667	-711.333333333333	439.666666666667	-576.333333333333	434	-202	-163	-937	199.333333333333	-507.666666666667
id_csh_negesi__670_5_88_847_58	-192.833333333333	118.166666666667	-51.833333333333	512.166666666667	758.666666666667	-466.333333333333	-1268.33333333333	-541.333333333333	44	39	-103	-68	-170.666666666667	150.333333333333	-27.666666666667	389.333333333333	-87.333333333333	149.666666666667	-21.333333333333	133.666666666667	-49.75	34.25	65.25	271.5	-271.5	-34.666666666667	-87.666666666667	229.333333333333	-37.666666666667	-12.25	10.75	13.75	-8	5	11	-107	107	4.5	-4.5	-26.666666666667	205.333333333333	-73.666666666667	-51.666666666667	204.5	-326.5	-495.5	208.5	-10.333333333333	-9.33333333333303
id_csh_negesi__671_5_74_888_55	11.6666666666679	-100.333333333332	-112.333333333332	177.666666666668	-32.6666666666679	426.333333333332	-47.6666666666679	-280.666666666668	-69.1666666666679	74.8333333333321	54.8333333333321	77.8333333333321	134.833333333332	-277.166666666668	192.833333333332	-320.166666666668	-136.166666666668	-132.166666666668	-29.1666666666679	569.833333333332	195.75	-241.25	-150.25	287	-287	-76.5	459.5	-304.5	74.5	223.75	-57.25	-390.25	-18.5	90.5	-53.5	-114	114	-16.5	16.5	5.83333333333212	39.8333333333321	-88.1666666666679	30.8333333333321	500	-165	-1205	-130	148.5	163.5
id_csh_negesi__672_5_71_898_58	858.833333333328	-1869.16666666667	56.8333333333285	-764.166666666672	4085	-6096	-6674	515	1001.83333333334	-3088.16666666666	-134.166666666657	216.833333333343	-965	-2845	2556	3184	-2483	-717	-1055	9221	3473.75	-5677.25	-1270.25	9528	-9528	-2911.5	4857.5	2522.5	1354.5	-628.25	908.75	347.75	-513.5	798.5	228.5	-1503.5	1503.5	3656.5	-3656.5	-2845.83333333334	10964.1666666667	-2845.83333333334	419.166666666657	5337.33333333333	-2967.66666666667	-12617.6666666667	-426.666666666672	5569.83333333334	1593.83333333334
id_csh_negesi__673_5_73_956_54	101.5	-413.5	-156.5	265.5	1.66666666666606	75.6666666666661	320.666666666666	-401.333333333334	-39.6666666666661	90.3333333333339	-7.66666666666606	36.3333333333339	167	36	30	-567	61.8333333333339	77.8333333333339	-27.1666666666661	-236.166666666666	92.25	-60.75	-123.75	-108	108	145.833333333334	100.833333333334	-562.166666666666	23.8333333333339	219	-112	-326	80	13	-173	-88	88	-74	74	-82.1666666666661	102.833333333334	70.8333333333339	72.8333333333339	5.66666666666606	165.666666666666	-215.333333333334	32.6666666666661	5.33333333333394	227.333333333334
id_csh_negesi__678_5_74_878_52	-20.333333333333	-97.333333333333	128.666666666667	29.666666666667	-177.666666666667	175.333333333333	403.333333333333	-45.666666666667	-34.5	62.5	13.5	27.5	62.166666666667	-45.833333333333	0.16666666666697	-140.833333333333	2.33333333333303	13.333333333333	26.333333333333	-46.666666666667	15.75	-45.25	13.75	-57	57	-155.666666666667	-111.666666666667	718.333333333333	-139.666666666667	18	9	-45	5.5	-28.5	17.5	321.5	-321.5	-7.5	7.5	-120	530	-195	25	-27	-9	-11	101	192.5	-12.5
id_csh_negesi__682_5_88_904_54	-20.6666666666665	27.3333333333335	-8.66666666666652	43.3333333333335	109.666666666667	3.66666666666674	-265.333333333333	-67.3333333333333	-1	20	-17	0	-52.6666666666665	58.3333333333335	33.3333333333335	66.3333333333335	-5	28	-10	-3	-10.25	-2.25	22.75	59.5	-59.5	-18.6666666666667	-4.66666666666674	50.3333333333333	10.3333333333333	-0.25	4.75	-4.25	-0.25	-5.25	5.75	-13	13	-22.5	22.5	4.16666666666652	-2.83333333333348	-0.833333333333485	-8.83333333333348	18.8333333333333	-76.1666666666667	-81.1666666666667	100.833333333333	25.3333333333335	6.33333333333348
id_csh_negesi__683_5_88_914_57	-427.333333333334	155.666666666666	-127.333333333334	1253.66666666667	-907	1484	53	1184	64	133	-93	-232	-532.166666666666	610.833333333334	-165.166666666666	1150.83333333333	-799.666666666667	147.333333333333	-480.666666666667	2732.33333333333	-144.25	113.75	174.75	904.5	-904.5	-361	-88	1012	159	-40.5	44.5	36.5	-54.5	8.5	100.5	-366	366	-60.5	60.5	27.1666666666665	-73.8333333333335	-90.8333333333335	83.1666666666665	619.5	-1255.5	-1254.5	651.5	44.1666666666665	-83.8333333333335
id_csh_negesi__690_5_88_796_58	-343.5	360.5	-272.5	942.5	968.166666666667	-686.833333333333	-1548.83333333333	-668.833333333333	7.66666666666606	47.6666666666661	18.6666666666661	-89.3333333333339	-275.166666666667	304.833333333333	-92.1666666666665	612.833333333333	-144.5	507.5	27.5	-101.5	-241.5	76.5	406.5	494	-494	-326	264	373	341	-31	45	17	-60.5	34.5	86.5	-21.5	21.5	-38.5	38.5	146.833333333333	-269.166666666667	-313.166666666667	141.833333333333	412.333333333333	-607.666666666667	-936.666666666667	307.333333333333	23.666666666667	-351.333333333333
id_csh_negesi__691_5_88_848_58	-137.333333333333	182.666666666667	-96.333333333333	325.666666666667	642	-370	-1080	-476	-6.83333333333303	69.166666666667	-42.833333333333	-5.83333333333303	-114.666666666667	124.333333333333	-54.666666666667	274.333333333333	-58	84	-41	131	-50.5	10.5	90.5	261.5	-261.5	-40.5	-60.5	213.5	-31.5	-28.5	19.5	37.5	-9.25	4.75	13.75	-40.5	40.5	-16	16	-31.5	67.5	1.5	25.5	179.166666666667	-279.833333333333	-446.833333333333	189.166666666667	40.5	68.5
id_csh_negesi__692_6_00_814_60	-237	1443	-1481	749	1184.66666666667	-1681.33333333333	-1631.33333333333	-241.333333333333	1439.16666666667	-1875.83333333333	-1329.83333333333	-1111.83333333333	-643.666666666667	-312.666666666667	-286.666666666667	2530.33333333333	196	290	45	-923	338.25	-519.75	-156.75	969.5	-969.5	122.166666666666	-388.833333333334	74.1666666666661	-51.8333333333339	-437	116	758	-164.75	64.25	265.25	1295.5	-1295.5	1110	-1110	173.833333333334	-620.166666666666	1359.83333333333	-1261.16666666667	2572.83333333333	-2843.16666666667	-1895.16666666667	-2980.16666666667	671.166666666668	-2527.83333333333
id_csh_negesi__693_6_11_743_61	-187.833333333334	901.166666666666	603.166666666666	-940.833333333334	202.166666666667	123.166666666667	-1134.83333333333	405.166666666667	152	-146	-496	186	-167.333333333334	-34.3333333333339	-225.333333333334	761.666666666666	-137.333333333334	249.666666666666	-575.333333333334	737.666666666666	-196	-383	775	1236	-1236	-171.166666666667	33.833333333333	450.833333333333	28.833333333333	-943.25	771.75	1114.75	-130	144	116	-37	37	-48.5	48.5	-67.333333333333	41.666666666667	-12.333333333333	172.666666666667	104	112	-695	271	-173.666666666666	-208.666666666666
id_csh_negesi__695_6_16_819_61	70.666666666667	74.666666666667	-0.33333333333303	-286.333333333333	419	-137	-509	-611	-27.5	33.5	-82.5	131.5	-28.833333333333	-54.833333333333	-100.833333333333	242.166666666667	-57.8333333333335	-37.8333333333335	-59.8333333333335	271.166666666667	-27.75	0.25	55.25	276.5	-276.5	-39	-2	153	-34	-140.5	177.5	103.5	-15.5	15.5	15.5	-10	10	-1.5	1.5	0.16666666666697	-15.833333333333	7.16666666666697	8.16666666666697	76	-114	-136	22	5.5	27.5
id_csh_negesi__696_6_11_851_56	14.8333333333333	-14.1666666666667	39.8333333333333	-70.1666666666667	-60.8333333333333	82.1666666666667	-70.8333333333333	171.166666666667	23.6666666666667	-10.3333333333333	-49.3333333333333	-11.3333333333333	-1.33333333333326	-4.33333333333326	-10.3333333333333	18.6666666666667	-7	-3	-28	52	5.25	-21.75	11.25	64	-64	-23.8333333333333	13.1666666666667	56.1666666666667	2.16666666666674	-48	41	55	-6	2	10	-9	9	-1.5	1.5	-0.666666666666742	3.33333333333326	1.33333333333326	-2.66666666666674	2.5	-21.5	-15.5	29.5	7.66666666666674	18.6666666666667
id_csh_negesi__697_6_11_861_59	41.1666666666661	126.166666666666	931.166666666666	-1180.83333333333	-1397.33333333333	1453.66666666667	730.666666666667	2007.66666666667	52.333333333333	-262.666666666667	-373.666666666667	479.333333333333	-77.166666666667	-102.166666666667	-173.166666666667	506.833333333333	-430	-356	-758	2404	-33	-227	293	805	-805	-790.166666666667	381.833333333333	1548.83333333333	439.833333333333	-641	628	654	-108.5	138.5	78.5	-14.5	14.5	-33	33	28.6666666666667	-35.3333333333333	-46.3333333333333	-4.33333333333326	-31.833333333333	98.166666666667	-240.833333333333	238.166666666667	-25.1666666666667	3.83333333333326
id_csh_negesi__698_6_11_871_61	-103.333333333332	2275.66666666667	2365.66666666667	-4331.33333333333	1619.5	-1126.5	-3084.5	-647.5	242.333333333332	-1009.66666666667	-1404.66666666667	1687.33333333333	-441.333333333332	-506.333333333332	-750.333333333332	2580.66666666667	-1019	-269	-3787	7113	57.25	-1205.75	1091.25	3889	-3889	-2285.83333333333	-487.833333333332	7139.16666666667	206.166666666668	-2992.5	2711.5	3273.5	-435.25	661.75	208.75	-725	725	-128.5	128.5	-583.5	732.5	537.5	480.5	138.666666666668	271.666666666668	-1078.33333333333	390.666666666668	-355	-387
id_csh_negesi__699_6_21_890_57	-21.5	706.5	132.5	-774.5	445.5	-991.5	-775.5	430.5	260.833333333334	-558.166666666666	-61.1666666666661	-163.166666666666	-508	-442	-22	1988	-594.5	-771.5	-822.5	3377.5	68	-468	332	933.5	-933.5	-192.333333333334	-58.3333333333339	480.666666666666	154.666666666666	-66	-2	134	-57.75	16.25	99.25	-122.5	122.5	123.5	-123.5	14.8333333333339	-21.1666666666661	15.8333333333339	-39.1666666666661	1038.33333333333	-878.666666666667	-1150.66666666667	-1085.66666666667	135.833333333334	-139.166666666666
id_csh_negesi__700_6_21_900_60	105.333333333336	3887.33333333334	-137.666666666664	-4065.66666666666	8337.66666666666	-9078.33333333334	-9770.33333333334	-6164.33333333334	1537.66666666666	-2758.33333333334	-953.333333333336	-901.333333333336	-3098.5	-3229.5	-1260.5	13785.5	-5215	-5167	-6143	26955	380.75	-3325.25	2563.75	5580.5	-5580.5	-1156.5	-1277.5	4733.5	13.5	-553.75	-1262.75	2370.25	-239.5	-140.5	619.5	-120	120	1342.5	-1342.5	312.333333333336	-343.666666666664	473.333333333336	-1066.66666666666	6011.66666666666	-4889.33333333334	-7020.33333333334	-6125.33333333334	2621.16666666666	-6408.83333333334
id_csh_negesi__701_6_18_903_59	-22.3333333333335	-2.33333333333348	-0.333333333333485	69.6666666666665	-5.16666666666652	203.833333333333	-82.1666666666665	-106.166666666667	36.8333333333335	-31.1666666666665	12.8333333333335	-92.1666666666665	-19.6666666666665	46.3333333333335	-1.66666666666652	14.3333333333335	19.6666666666665	64.6666666666665	-24.3333333333335	-99.3333333333335	-5.25	-30.25	40.75	157	-157	-42.1666666666665	11.8333333333335	81.8333333333335	32.8333333333335	34.5	-53.5	-15.5	-3.25	-27.25	33.75	9.5	-9.5	17	-17	8.5	31.5	-16.5	-40.5	92.3333333333333	-140.666666666667	-166.666666666667	30.3333333333333	10.1666666666665	48.1666666666665
id_csh_negesi__702_6_18_913_62	6.66666666666606	-462.333333333334	75.6666666666661	366.666666666666	-1563.83333333333	2347.16666666667	1007.16666666667	1337.16666666667	-68.666666666667	425.333333333333	-49.666666666667	-169.666666666667	-57.166666666667	444.833333333333	-3.16666666666697	-270.166666666667	-370.666666666667	135.333333333333	-208.666666666667	1185.33333333333	-116.25	316.75	-84.25	1096.5	-1096.5	-152.333333333333	-4.33333333333303	300.666666666667	160.666666666667	98.75	-163.25	-34.25	18.5	0.5	-37.5	-99.5	99.5	-12	12	-10.3333333333333	-39.3333333333333	-80.3333333333333	150.666666666667	125	-549	-650	824	6.66666666666674	-68.3333333333333
id_csh_negesi__703_6_19_923_65	-240.833333333332	-620.833333333332	161.166666666668	1182.16666666667	1170.66666666667	135.666666666668	-2019.33333333333	-1628.33333333333	-321.5	1526.5	-541.5	-20.5	-245.833333333332	1327.16666666667	-189.833333333332	-399.833333333332	-1000	2774	428	-202	-427.25	1188.75	-334.25	4111.5	-4111.5	-912.5	-353.5	2902.5	188.5	708	-1094	-322	57.25	-136.75	22.25	-171.5	171.5	-476.5	476.5	-119.166666666668	-444.166666666668	-1633.16666666667	2434.83333333333	-221.666666666668	-678.666666666668	-1957.66666666667	3301.33333333333	-556.333333333332	-2963.33333333333
id_csh_negesi__706_6_21_822_58	-61.3333333333339	1067.66666666667	-187.333333333334	-696.333333333334	42.5	-771.5	-1018.5	1662.5	223.166666666666	-611.833333333334	-12.8333333333339	-44.8333333333339	-581.333333333334	-612.333333333334	-204.333333333334	2560.66666666667	-686.166666666666	-661.166666666666	-690.166666666666	3409.83333333333	-19	-469	507	1058.5	-1058.5	-159.333333333334	-128.333333333334	467.666666666666	138.666666666666	-90	-319	499	-13.25	-45.25	71.75	37.5	-37.5	129.5	-129.5	21.1666666666661	-36.8333333333339	12.1666666666661	-38.8333333333339	1155.83333333333	-928.166666666666	-1315.16666666667	-1224.16666666667	139	-20
id_csh_negesi__709_6_21_772_58	-281.166666666666	1797.83333333333	-77.1666666666661	-877.166666666666	1785.33333333333	-2380.66666666667	-2729.66666666667	-245.666666666666	252.333333333334	-528.666666666666	-59.6666666666661	-168.666666666666	-656.166666666666	-677.166666666666	-486.166666666666	3131.83333333333	-842.833333333334	-689.833333333334	-1131.83333333333	4350.16666666667	-207.25	-582.25	996.75	1085	-1085	-28.333333333333	-71.333333333333	158.666666666667	-2.33333333333303	-171.25	-76.25	418.75	-98.75	2.25	195.25	-46	46	298.5	-298.5	210.666666666666	-330.333333333334	399.666666666666	-701.333333333334	1531.5	-1193.5	-1807.5	-1593.5	451.166666666666	-1456.83333333333
id_csh_negesi__710_6_18_795_63	-72.8333333333339	113.166666666666	-76.8333333333339	182.166666666666	431.5	-83.5	-764.5	-446.5	-29.8333333333339	324.166666666666	-101.833333333334	-132.833333333334	-71.6666666666661	273.333333333334	-54.6666666666661	-3.66666666666606	-141	867	159	-603	-272.5	341.5	203.5	997.5	-997.5	-114.5	66.5	178.5	98.5	65.25	-146.75	16.25	-20.75	1.25	40.25	18	-18	-113	113	-44.8333333333339	-75.8333333333339	-474.833333333334	685.166666666666	101.166666666667	-446.833333333333	-636.833333333333	780.166666666667	-216.833333333334	-694.833333333334
id_csh_negesi__713_6_40_744_55	-2342	1128	10229	-4331	4896.66666666667	-11913.3333333333	-8016.33333333333	5239.66666666667	258.666666666668	-2596.33333333333	-1679.33333333333	3499.66666666667	-1514.83333333333	-2934.83333333333	3428.16666666667	4051.16666666667	-1463.5	264.5	-449.5	4575.5	1407.25	-671.75	-2142.75	1366	-1366	-917	-3653	8859	-2455	-1489.25	1672.75	1305.75	-862.75	-500.75	2226.25	2082.5	-2082.5	1725	-1725	-1907.66666666667	8244.33333333333	-3298.66666666667	777.333333333332	4178.66666666667	-710.333333333334	-7746.33333333333	-4079.33333333333	2056.83333333333	-2229.16666666667
id_csh_negesi__715_6_46_757_62	-143.833333333333	350.166666666667	154.166666666667	-72.8333333333335	161.666666666667	34.6666666666665	-411.333333333333	-108.333333333333	-21.5	-120.5	-230.5	415.5	-105.833333333333	-145.833333333333	-236.833333333333	700.166666666667	-60.6666666666665	-29.6666666666665	-299.666666666667	511.333333333333	-81.75	-313.75	477.25	276	-276	-84.3333333333335	27.6666666666665	97.6666666666665	127.666666666667	-431.5	307.5	555.5	-69	79	59	-1	1	83	-83	-2.5	-75.5	259.5	-176.5	89.6666666666667	-123.333333333333	142.666666666667	-288.333333333333	11.6666666666665	-183.333333333333
id_csh_negesi__716_6_46_807_61	-30.5	278.5	92.5	-279.5	65.8333333333335	29.8333333333335	-451.166666666667	223.833333333333	-35	-139	-201	445	-107	-122	-141	584	-83.3333333333335	-221.333333333333	-199.333333333333	670.666666666667	-21.25	-137.25	179.75	290.5	-290.5	-195.666666666667	-40.6666666666665	443.333333333333	184.333333333333	-402.25	314.75	489.75	-34.5	12.5	56.5	-37.5	37.5	32.5	-32.5	-29.8333333333335	16.1666666666665	82.1666666666665	-8.83333333333348	50.5	-127.5	158.5	-182.5	-9.66666666666652	76.3333333333335
id_csh_negesi__718_6_76_1671_35	-238.666666666666	2107.33333333333	-456.666666666666	-934.666666666666	439.166666666667	476.166666666667	-1167.83333333333	-625.833333333333	-11.333333333333	447.666666666667	-62.333333333333	-351.333333333333	-11.666666666667	192.333333333333	19.333333333333	-176.666666666667	-352.833333333333	550.166666666667	82.1666666666665	426.166666666667	-11.25	59.75	-37.25	2406	-2406	-282.166666666667	-455.166666666667	1291.83333333333	9.83333333333303	183.75	-293.25	-74.25	-56.75	127.25	-13.75	16	-16	138	-138	-105.666666666667	48.333333333333	-344.666666666667	613.333333333333	-11.666666666667	76.333333333333	-744.666666666667	703.333333333333	-316.333333333333	-618.333333333333
id_csh_negesi__722_6_56_802_57	-92.666666666667	2211.33333333333	-915.666666666667	-1017.66666666667	-337.333333333333	1097.66666666667	-994.333333333333	908.666666666667	-48.5	1144.5	-527.5	-471.5	212.666666666667	132.666666666667	-590.333333333333	-180.333333333333	-508.333333333333	474.666666666667	-205.333333333333	1255.66666666667	50.25	-79.75	-20.75	1817	-1817	-32.666666666667	-897.666666666667	169.333333333333	826.333333333333	-1006.75	239.25	1774.25	-230.75	-38.75	500.25	24.5	-24.5	286	-286	59	-1199	1938	-916	8	-35	946	-935	-251	-662
id_csh_negesi__723_6_46_818_64	-787.833333333336	3680.16666666666	2117.16666666666	-3433.83333333334	2536	-738	-5480	-1390	-132.333333333336	-3967.33333333334	-6580.33333333334	10944.6666666667	-2838.16666666666	-3044.16666666666	-5157.16666666666	16715.8333333333	-1491.83333333334	38.1666666666642	-4917.83333333334	9355.16666666666	-701.5	-4432.5	5835.5	6300	-6300	-3108.16666666667	-836.166666666666	7856.83333333333	2303.83333333333	-11269	8115	14423	-1423.75	981.25	1866.25	99	-99	951	-951	410	-1836	3342	-2736	1856	-2502	755	-3821	-79.6666666666642	-2252.66666666666
id_csh_negesi__724_6_53_869_67	-140.333333333333	101.666666666667	-137.333333333333	456.666666666667	139.666666666667	418.666666666667	-544.333333333333	-293.333333333333	-365.333333333333	228.666666666667	-589.333333333333	1456.66666666667	-542.166666666667	173.833333333333	-664.166666666667	2116.83333333333	-344.166666666667	213.833333333333	-817.166666666667	1635.83333333333	-320.75	-354.75	996.25	1093	-1093	-127.833333333333	-390.833333333333	592.166666666667	182.166666666667	-40	-132	212	-7.25	24.75	-10.25	134.5	-134.5	25	-25	452.5	-759.5	53.5	-651.5	524.333333333333	-363.666666666667	-595.666666666667	-613.666666666667	214.666666666667	-1125.33333333333
id_csh_negesi__725_6_53_1263_83	-166.333333333333	1073.66666666667	-235.333333333333	-339.333333333333	174.666666666667	-65.3333333333335	-268.333333333333	-190.333333333333	-20.666666666667	196.333333333333	109.333333333333	-243.666666666667	-49.6666666666665	203.333333333333	15.3333333333335	-69.6666666666665	-12.1666666666665	229.833333333333	147.833333333333	-341.166666666667	-39.75	225.25	-145.75	804	-804	-5.5	-115.5	129.5	2.5	-189.75	184.25	195.25	-45.5	49.5	41.5	187.5	-187.5	46	-46	-89.3333333333335	183.666666666667	-184.333333333333	268.666666666667	-87.8333333333335	-8.83333333333348	-259.833333333333	532.166666666667	6.5	-171.5
id_csh_negesi__728_6_76_797_65	-83.1666666666679	1616.83333333333	-531.166666666668	-836.166666666668	697.833333333332	1324.83333333333	-2877.16666666667	-541.166666666668	30.1666666666679	243.166666666668	136.166666666668	-469.833333333332	-168.333333333333	555.666666666667	84.666666666667	-135.333333333333	-572.833333333332	1136.16666666667	410.166666666668	172.166666666668	-253.75	363.25	144.25	2589.5	-2589.5	568.833333333334	-802.166666666666	-376.166666666666	-528.166666666666	220.25	-311.75	-128.75	-128.5	218.5	38.5	24.5	-24.5	260.5	-260.5	-370.833333333332	69.1666666666679	-821.833333333332	1865.16666666667	-319.166666666668	730.833333333332	-2104.16666666667	2330.83333333333	-719	-1529
id_csh_negesi__731_6_76_915_63	-130.666666666668	757.333333333332	-34.6666666666679	-330.666666666668	-3359	5209	1556	3312	119	106	0	-463	-66.3333333333339	513.666666666666	14.6666666666661	-329.333333333334	-1114.16666666667	-49.1666666666661	-621.166666666666	4012.83333333333	-34.5	221.5	-152.5	2466	-2466	-284.5	-369.5	789.5	433.5	333.75	-263.25	-404.25	22	44	-88	18	-18	74	-74	-34.5	22.5	-163.5	244.5	-191.333333333334	732.666666666666	-1806.33333333333	1647.66666666667	-71.5	-141.5
id_csh_negesi__732_6_76_925_67	-965.666666666672	6092.33333333333	-1261.66666666667	-1933.66666666667	6928.66666666666	-2690.33333333334	-11021.3333333333	-7074.33333333334	103	2185	-339	-2155	-573.666666666668	2021.33333333333	745.333333333332	-1045.66666666667	-4876.33333333333	3138.66666666667	-470.333333333332	11960.6666666667	72.25	937.25	-1081.75	13883	-13883	-39.5	-6102.5	6200.5	20.5	1231.75	-1802.25	-661.25	-495.25	920.75	69.75	-449	449	1234	-1234	-1634.16666666667	1352.83333333333	-4648.16666666667	8197.83333333333	-445.333333333328	1739.66666666667	-8096.33333333333	7692.66666666667	-4041.83333333333	-6081.83333333333
id_csh_negesi__733_6_80_771_64	83.8333333333339	748.833333333334	-194.166666666666	-806.166666666666	777	-417	-1727	-187	131	-40	-379	26	-160	65	-134	549	36.1666666666661	434.166666666666	-431.833333333334	-110.833333333334	-146.5	21.5	271.5	865.5	-865.5	-171.333333333334	83.6666666666661	280.666666666666	149.666666666666	-387.75	219.25	556.25	-137.25	84.75	189.75	51.5	-51.5	231.5	-231.5	-306.833333333334	427.166666666666	-16.8333333333339	510.166666666666	156.5	-388.5	-790.5	709.5	-119.666666666666	-33.6666666666661
id_csh_negesi__735_6_81_879_59	6.33333333333326	-3.66666666666674	-23.6666666666667	8.33333333333326	30.5	-62.5	-110.5	81.5	4.16666666666652	-6.83333333333348	-34.8333333333335	29.1666666666665	0.666666666666742	-20.3333333333333	-15.3333333333333	33.6666666666667	-4.16666666666674	4.83333333333326	-15.1666666666667	22.8333333333333	5.25	-21.75	11.25	64	-64	-12.5	-2.5	17.5	22.5	-50	27	73	-14.5	12.5	16.5	12	-12	3	-3	-1.83333333333348	4.16666666666652	-0.833333333333485	2.16666666666652	0.666666666666742	-7.33333333333326	-45.3333333333333	50.6666666666667	18	13
id_csh_negesi__736_6_81_889_62	-55	428	50	-313	-1945.66666666667	2131.33333333333	1002.33333333333	2703.33333333333	94	-76	-376	170	-81.3333333333339	17.6666666666661	-191.333333333334	417.666666666666	-663.666666666667	-541.666666666667	-907.666666666667	3440.33333333333	64.5	-149.5	20.5	956.5	-956.5	-404.5	291.5	687.5	234.5	-572.25	287.75	856.75	-82	17	147	214.5	-214.5	97	-97	-37	34	57	20	161	-401	-476	394	-15.1666666666665	-44.1666666666665
id_csh_negesi__737_6_80_899_65	-13.5	2223.5	651.5	-2834.5	2333.66666666666	-2297.33333333334	-4106.33333333334	-597.333333333336	537	-240	-1722	351	-384.5	82.5	-875.5	1946.5	-1224.66666666666	1139.33333333334	-2412.66666666666	4947.33333333334	-216.5	-389.5	822.5	3513	-3513	-1173	-1175	3764	930	-2222	1055	3389	-488	128	848	924	-924	916.5	-916.5	-1002.33333333333	1451.66666666667	-113.333333333332	1668.66666666667	673.5	-1129.5	-2295.5	1404.5	-567	49
id_csh_negesi__738_6_76_983_62	67.6666666666661	6.66666666666606	30.6666666666661	-240.333333333334	214.5	494.5	-790.5	-347.5	19	235	49	-341	46	106	1	-245	-483	246	91	1112	57	58	-172	1506	-1506	-98.5	-9.5	143.5	161.5	214.5	-208.5	-220.5	3.75	-5.25	-2.25	-68.5	68.5	93.5	-93.5	0.16666666666697	-41.833333333333	-96.833333333333	138.166666666667	-65.6666666666661	270.333333333334	-1049.66666666667	976.333333333334	-62.1666666666665	-73.1666666666665
id_csh_negesi__739_6_76_993_65	-140.5	905.5	-70.5	-413.5	2640	-1926	-3471	-2523	138.666666666668	701.666666666668	-179.333333333332	-938.333333333332	-197	519	278	-206	-1076.83333333333	1834.16666666667	235.166666666668	1161.16666666667	96.5	231.5	-424.5	3969	-3969	-383	-1019	1720	448	642.25	-787.75	-496.75	-102	251	-47	-116	116	335.5	-335.5	-536.5	493.5	-1213.5	2329.5	-84	849	-2557	1960	-1141.16666666667	-1837.16666666667
id_csh_negesi__740_6_76_1670_35	-261.833333333333	1963.16666666667	-296.833333333333	-880.833333333333	256.666666666667	610.666666666667	-927.333333333333	-453.333333333333	39.666666666667	268.666666666667	29.666666666667	-417.333333333333	-117.333333333333	293.666666666667	62.6666666666665	-4.33333333333348	-257.5	419.5	-0.5	353.5	-7	141	-127	2158	-2158	-231.5	-493.5	1200.5	-12.5	223	-275	-171	-57.5	66.5	48.5	-35	35	150	-150	-129.833333333333	91.1666666666665	-256.833333333333	555.166666666667	-100	212	-692	780	-390.166666666667	-360.166666666667
id_csh_negesi__743_7_01_859_69	774.666666666664	21503.6666666667	-10881.3333333333	-12946.3333333333	1892.33333333333	4565.33333333333	-2067.66666666667	-8174.66666666667	537.833333333332	1717.83333333333	-250.166666666668	-3081.16666666667	-95	-1102	1551	-164	-1798	-525	14	5905	-433.5	-758.5	1625.5	17930.5	-17930.5	967.166666666668	-5936.83333333333	3615.16666666667	-579.833333333332	-1241.25	2467.75	14.75	-736.75	2653.25	-1179.75	2199.5	-2199.5	4013	-4013	-1235	-329	-304	4338	-2421.83333333333	9762.16666666667	-4525.83333333333	2029.16666666667	-4133	-1565
id_csh_negesi__744_7_01_849_66	62.333333333333	1786.33333333333	-860.666666666667	-1112.66666666667	-1072.83333333333	1654.16666666667	663.166666666667	901.166666666667	7.5	156.5	42.5	-221.5	-85	48	244	-37	-198	-122	-195	911	-38	-11	87	874	-874	-187.666666666667	-231.666666666667	595.333333333333	199.333333333333	-42	132	-48	-67.25	183.75	-49.25	351	-351	127	-127	-22.6666666666667	20.3333333333333	-33.6666666666667	81.3333333333333	-319.666666666667	933.333333333333	-496.666666666667	522.333333333333	-48.6666666666667	-66.6666666666667
id_csh_negesi__746_7_46_907_62	-14.8333333333335	87.1666666666665	20.1666666666665	-62.8333333333335	78.1666666666667	-39.8333333333333	-320.833333333333	126.166666666667	12	-7	-24	-5	-9	-10	-4	41	-1.5	17.5	-0.5	-12.5	0	-2	2	60	-60	-17	-25	36	40	-2.5	-7.5	12.5	-3	6	0	3.5	-3.5	7	-7	-2.16666666666652	6.83333333333348	-5.16666666666652	4.83333333333348	20.3333333333333	-35.6666666666667	-70.6666666666667	45.3333333333333	14.6666666666665	17.6666666666665
id_csh_negesi__747_7_45_917_65	-0.5	1289.5	-180.5	-1107.5	-1894	1951	795	2936	141	71	-218	-276	-207.333333333334	269.666666666666	-3.33333333333394	355.666666666666	-635.333333333333	-90.333333333333	-399.333333333333	2395.66666666667	-27	37	17	1047	-1047	-726.833333333333	-6.83333333333303	1513.16666666667	674.166666666667	-176	22	330	-121.5	117.5	125.5	377	-377	188.5	-188.5	-60	81	-38	137	107.666666666667	-221.333333333333	-777.333333333333	675.666666666667	3.16666666666674	-29.8333333333333
id_csh_negesi__748_7_46_927_68	-168.333333333336	4093.66666666666	-216.333333333336	-3372.33333333334	1875.83333333333	-1684.16666666667	-3917.16666666667	-26.1666666666679	285	330	-425	-760	-563.166666666664	892.833333333336	133.833333333336	662.833333333336	-1103.16666666667	1923.83333333333	-693.166666666668	2078.83333333333	-120.5	589.5	-348.5	3682	-3682	-1352.33333333334	-2095.33333333334	5072.66666666666	1079.66666666666	-813	22	1604	-438.25	417.75	458.75	1167	-1167	961	-961	-857	1393	-559	1737	189.333333333332	-247.666666666668	-2125.66666666667	1805.33333333333	-954.666666666666	270.333333333334
id_csh_negesi__749_7_14_680_58	-315.166666666668	-1077.16666666667	-450.166666666668	2472.83333333333	3406.5	-1458.5	-4818.5	-3942.5	433.666666666664	652.666666666664	-131.333333333336	-1822.33333333334	-555.333333333332	559.666666666668	14.6666666666679	1091.66666666667	116.833333333332	726.833333333332	521.833333333332	-1599.16666666667	-49.5	971.5	-872.5	2155	-2155	141.666666666668	-414.333333333332	1329.66666666667	-1340.33333333333	-175	-164	514	-154.5	-138.5	447.5	-6.5	6.5	-573	573	5.5	129.5	-196.5	50.5	2483	-5696	-3364	1611	38.6666666666679	-231.333333333332
id_csh_negesi__750_7_13_690_60	-219.833333333332	-722.833333333332	-119.833333333332	1502.16666666667	3663.66666666667	-2727.33333333333	-4333.33333333333	-3930.33333333333	769.5	111.5	115.5	-2535.5	-642.833333333332	584.166666666668	-205.833333333332	1550.16666666667	-354.666666666667	1236.33333333333	231.333333333333	-403.666666666667	38.25	1047.25	-1123.75	2831	-2831	224.166666666666	-1303.83333333333	2402.16666666667	-1770.83333333333	-286	-37	609	-76.75	-243.75	397.25	18.5	-18.5	-412	412	-72.8333333333321	1352.16666666667	-1055.83333333333	-77.8333333333321	1821.66666666667	-4095.33333333333	-2797.33333333333	1427.66666666667	-473.666666666668	-2491.66666666667
id_csh_negesi__752_7_14_893_60	-30	44	57	-11	-6.83333333333326	71.1666666666667	-174.833333333333	124.166666666667	-10.1666666666667	17.8333333333333	-10.1666666666667	22.8333333333333	-5	17	-36	34	-27.3333333333333	14.6666666666667	-20.3333333333333	87.6666666666667	1	-8	6	62	-62	-17.3333333333333	-23.3333333333333	42.6666666666667	32.6666666666667	-38	27	49	0.25	2.25	-2.75	-11.5	11.5	8.5	-8.5	-1.5	4.5	-3.5	3.5	21.6666666666667	-31.3333333333333	-11.3333333333333	-22.3333333333333	16.5	13.5
id_csh_negesi__753_7_13_903_63	-300	776	358	-234	-1331.83333333333	2227.16666666667	13.1666666666665	1755.16666666667	5.5	53.5	-188.5	118.5	-231.833333333333	86.166666666667	-122.833333333333	732.166666666667	-583.666666666667	43.3333333333333	-726.666666666667	2434.33333333333	-0.25	-104.25	104.75	773	-773	-649.166666666667	-146.166666666667	1525.83333333333	567.833333333333	-374.5	154.5	594.5	-87.5	83.5	91.5	151.5	-151.5	150.5	-150.5	-6.5	-67.5	66.5	20.5	321.166666666667	-259.833333333333	-465.833333333333	-237.833333333333	44.6666666666667	-55.3333333333333
id_csh_negesi__754_7_13_913_66	-853.666666666668	1906.33333333333	1526.33333333333	-871.666666666668	1799.83333333333	-755.166666666668	-3293.16666666667	-1351.16666666667	143.5	113.5	-1090.5	546.5	-643.5	648.5	-568.5	1850.5	-1310.66666666667	1429.33333333333	-1927.66666666667	4430.33333333333	-296.25	-98.25	690.75	2264	-2264	-1459.66666666667	-1413.66666666667	4775.33333333333	1017.33333333333	-1390	581	2199	-310.5	220.5	400.5	630	-630	884.5	-884.5	133.166666666668	-360.833333333332	644.166666666668	-682.833333333332	743.833333333332	-784.166666666668	-869.166666666668	-578.166666666668	-269.833333333332	-474.833333333332
id_csh_negesi__762_7_35_700_60	45.3333333333339	1647.33333333333	390.333333333334	-2173.66666666667	612.333333333334	-824.666666666666	-1943.66666666667	931.333333333334	136.833333333334	-460.166666666666	-62.1666666666661	111.833333333334	-216.666666666666	71.3333333333339	346.333333333334	232.333333333334	-7.5	532.5	-561.5	51.5	144.5	-105.5	-183.5	1998.5	-1998.5	-403.833333333334	-1370.83333333333	2609.16666666667	-26.8333333333339	-3.25	-341.25	347.75	-33.25	15.75	50.75	350.5	-350.5	557	-557	-4.66666666666606	-1.66666666666606	-200.666666666666	216.333333333334	-48.5	111.5	-921.5	955.5	-57	-23
id_csh_negesi__764_7_46_799_67	-41.833333333333	782.166666666667	-121.833333333333	-534.833333333333	438.333333333333	-154.666666666667	-1241.66666666667	81.333333333333	89.166666666667	-17.833333333333	-133.833333333333	-115.833333333333	-60.5	129.5	-35.5	87.5	-43.5	656.5	-82.5	-443.5	-5.5	-10.5	21.5	607.5	-607.5	-137.5	69.5	200.5	142.5	-114.5	7.5	221.5	-72.25	76.75	67.75	14.5	-14.5	181.5	-181.5	-152.833333333333	207.166666666667	-123.833333333333	375.166666666667	23	-176	-547	654	-248.333333333333	92.666666666667
id_csh_negesi__767_7_94_684_61	227.666666666664	12872.6666666667	-5110.33333333334	-8445.33333333334	-1683.5	2422.5	-447.5	3075.5	206.833333333332	-98.1666666666679	-10.1666666666679	-512.166666666668	-430.166666666668	-249.166666666668	904.833333333332	634.833333333332	-2261.33333333333	-3270.33333333333	-2579.33333333333	12633.6666666667	499	-1745	747	8299.5	-8299.5	-1775.5	-5609.5	8560.5	2375.5	-1003	993	1013	-450.75	1110.25	-208.75	6023.5	-6023.5	2243	-2243	-144.833333333332	-67.8333333333321	127.166666666668	375.166666666668	-6556.5	16078.5	-3808.5	7399.5	-467	-138
id_csh_negesi__770_8_03_702_62	-15	524	853	-1332	1561.33333333333	-3275.66666666667	-2437.66666666667	1029.33333333333	194.833333333334	-201.166666666666	-297.166666666666	-86.1666666666661	-164.5	-38.5	-104.5	636.5	-227.833333333334	432.166666666666	-292.833333333334	544.166666666666	191	-227	-155	873.5	-873.5	-196.833333333334	-1172.83333333333	1708.16666666667	55.1666666666661	-161.5	-244.5	567.5	-1.75	-104.75	108.25	588	-588	528	-528	-68	222	-56	38	276.333333333334	-999.666666666666	311.333333333334	-140.666666666666	14.5	48.5
id_csh_negesi__773_8_28_672_61	131.833333333332	3900.83333333333	-1017.16666666667	-3279.16666666667	-1721.83333333333	-556.833333333332	454.166666666668	5268.16666666667	514.5	-509.5	-560.5	-473.5	-439.333333333334	-612.333333333334	-1.33333333333394	1931.66666666667	-2400.33333333333	-3525.33333333333	-4539.33333333333	15265.6666666667	357.5	-1719.5	1004.5	2681	-2681	-2216.83333333333	-2915.83333333333	6897.16666666667	2669.16666666667	-1479.25	1061.75	1896.75	-303.75	556.25	51.25	7682	-7682	1999.5	-1999.5	-109.5	-124.5	817.5	-364.5	-1447.5	3027.5	3624.5	-2309.5	-167	123
[truncated: 4,791 more columns]
