# Supplementary material for: Integrative analyses of TEDDY Omics data reveal lipid metabolism abnormalities, increased intracellular ROS and heightened inflammation prior to autoimmunity for type 1 diabetes
Source: Genome Biol. 2021 Jan 21;22:39. doi: 10.1186/s13059-021-02262-w (PMC7818777; doi:10.1186/s13059-021-02262-w)
Supplement: Supplementary file 8 — Additional file 8. Negative lipidomics metabolomics data raw. [file 13059_2021_2262_MOESM8_ESM.csv]

	1	2	3	4	5	6	7	8	12	13	14	15	16	17	18	19	20	21	22	23	24	25	26	27	28	29	30	31	32	33	34	35	36	37	38	44	45	46	47	48	49	50	51	52	53	54	55	56	57
Sample.Individual.Id	7158992	5155768	4700698	8832589	1739042	2391440	9447525	8811145	1894152	3465406	9527928	3217991	5037772	2688429	9006583	1158536	4959374	3156875	5368868	2315005	6476879	6604420	1458593	1662673	9171013	4968442	8853687	2138212	6537662	4625842	9054257	2625111	2207685	8619318	8051266	8475183	4638225	7800574	2423751	5914417	7683055	2238707	7792352	4069200	6155720	6188011	1719300	4888229	4813276
Individual.Id	461194	322561	335139	420770	308626	349287	515413	944785	720891	380372	467395	581651	720891	380372	467395	581651	720891	380372	467395	581651	720891	380372	581651	881791	863345	881791	863345	968254	991828	523984	535102	727441	523984	535102	727441	571318	380933	571318	804702	314605	281518	712061	762465	314605	281518	712061	762465	314605	281518
Age.in.Months	9	9	9	9	21	21	21	21	42	42	42	42	45	45	45	45	48	48	48	48	54	54	54	3	3	9	9	9	9	3	3	3	6	6	6	57	57	60	60	15	15	15	15	18	18	18	18	21	21
Time.to.IA	0	0	0	0	-12	-12	-12	-12	-12	-12	-12	-12	-9	-9	-9	-9	-6	-6	-6	-6	0	0	0	-6	-6	0	0	0	0	-3	-3	-3	0	0	0	-3	-3	0	0	-12	-12	-12	-12	-9	-9	-9	-9	-6	-6
id_ceramide__d18_1_17_0__6_19_58	693336	683444	700994	666770	724911	597520	666236	636515	754896	755882	757565	757566	676134	689449	692112	668169	643407	634221	646215	726992	651815	656015	632860	673079	691830	690574	693626	707048	701368	716535	716703	708736	691844	697360	694417	733572	723521	682722	688272	688701	690535	689419	691174	692407	711965	646222	725031	694797	692218
id_ceramide__d18_1_17_0__6_2_596	582410	603633	592771	553831	773635	536972	597245	571708	734401	712805	723710	745895	587866	622141	627034	643615	636686	650416	663988	730305	683168	680062	652770	662610	632224	635510	624685	701522	659547	675842	690077	685172	624523	634025	630406	772196	727553	646257	642739	636333	629387	612126	620992	640096	578336	505583	598480	720965	613841
id_cuda_0_8_339_27	292474	288944	323062	296059	348799	429608	424437	383751	303887	295107	309607	312094	287957	290786	287822	280043	243573	269421	237876	354109	180709	164583	163186	319436	299743	270934	370586	338063	353302	329817	321423	320571	305524	316528	301159	365452	351474	284205	283402	317898	316213	317604	313976	262823	263709	257248	265677	326067	311289
id_fa__16_0__d3_3_22_258_25	339205	338941	344421	336215	389207	335197	369147	351785	440234	438836	447833	431481	325211	348906	367390	348075	376751	382510	389052	380503	388695	392140	377453	362538	381581	357243	364476	367290	361284	377137	362788	353110	260024	273095	257017	367167	367797	345102	350262	381478	389509	379301	385217	379172	369419	341724	377817	393417	389103
id_lpc__17_0__1_81_544_32	3177	3343	3345	3129	3492	2339	2830	2392	3297	3200	3257	3292	2864	3049	3070	3050	2871	2801	2856	2980	2960	2805	2693	2924	2847	2958	2963	3159	3111	3125	3108	3105	3065	3133	3030	3315	3214	3001	2979	3091	3084	3085	3089	2587	2404	2120	2632	3137	3126
id_lpc__17_0__1_92_554_35	173826	175293	180184	165672	224038	131647	157721	144747	200780	195674	204783	201731	167737	177548	176337	179458	183310	170533	180240	177685	187050	185655	169864	166844	166667	180841	175756	184515	177694	185913	185830	181991	179382	183429	177950	193119	188067	173778	172733	171341	176752	169295	174762	157068	146982	124499	159205	185873	174859
id_lpe__17_1__1_41_464_28	117537	119991	124071	112242	145654	103177	122053	114870	135532	134393	137690	139414	119240	124824	125505	123482	122053	124154	126713	118928	128632	128841	123985	123987	120429	125682	129683	136128	129931	130398	129756	127665	125272	127831	124172	143279	137503	120442	119752	130130	132579	126961	129964	121438	113769	101330	117357	137961	131806
id_mg__17_0_0_0_0_0__3_12_389_29	7756	7932	8007	7761	8794	7498	8407	7851	10305	10451	11044	10478	7423	7640	6577	7049	8482	8540	8530	8579	8902	8916	8422	6619	6956	8620	9075	9365	9470	8648	9083	8209	7050	7659	7386	9520	9150	7684	7802	8770	8938	8959	9251	8269	7846	7038	8967	9311	9313
id_pc__12_0_13_0__3_61_680_45	9133	9382	9497	8605	10813	7783	9371	8088	10854	10664	10852	11064	9396	9751	9640	9566	9674	9350	9823	10795	10480	9964	9549	9332	9339	9529	9279	9606	9119	10421	10315	9973	9639	9900	9554	10156	9751	9111	9085	10123	10585	10094	10357	7468	6773	5935	7783	11258	10630
id_pe__17_0_17_0__6_54_718_54	253692	254302	264384	236544	340647	244524	293793	271658	274878	267507	293748	286023	249683	248573	264862	244353	240885	245557	254505	307227	250225	251044	225407	274793	285066	259637	241398	247608	241782	248683	241241	238963	263423	271909	269397	274304	263288	245519	249026	299839	312981	292753	308014	258716	249780	218575	273622	306290	298167
id_pg__17_0_17_0__5_8_749_53	1660111	1668003	1676586	1599763	2057787	1489606	1721723	1582451	1768168	1771036	1807259	1791925	1766864	1786108	1786700	1727941	1631381	1629917	1671757	2171214	1668591	1665089	1602380	1770067	1902307	1755339	1685508	1721338	1722162	1808073	1772689	1741554	1754638	1770811	1745123	1829142	1784969	1746816	1771362	1796029	1845197	1778745	1823415	1621399	1526977	1343985	1654386	1913975	1837018
id_sm__d18_1_17_0__5_10_751_	804	860	693	834	361	1081	1061	536	628	825	723	736	750	723	617	737	555	535	637	856	486	495	447	719	770	567	524	450	503	587	593	751	552	523	538	576	498	476	513	320	290	356	296	481	513	590	431	363	297
id_sm__d18_1_17_0__5_27_761_58	49841	50297	41999	47964	51500	62675	67759	54754	55632	60307	56848	63668	44745	48111	42244	51467	47576	47665	46896	59688	46195	50073	51766	53794	47635	48488	45294	42177	47501	43551	46140	44414	44696	45126	44263	48681	49900	43678	46914	49042	38434	49853	41455	47981	42667	45685	39995	52400	43638
id_ceramide__d32_1__4_99_544_45	1156	1157	1199	1093	1068	914	695	1113	1284	1187	1291	1421	1104	1121	1141	1230	1168	1151	1224	1488	1078	942	1056	1135	1074	1046	1271	1106	1076	1029	1159	1177	1078	1115	1130	1306	1153	1201	1140	1064	1040	1079	1094	1247	972	966	810	1095	1084
id_ceramide__d32_1__5_13_554_48	2088	2643	2051	1867	2548	1742	1562	1939	2930	2723	2585	3539	2274	2234	2270	3042	2272	2596	2830	4318	2518	2119	2829	2604	1874	2040	1949	2686	2113	1968	2574	2526	2099	2157	2298	2867	2744	2686	2613	1706	1513	1814	1722	2037	1678	1545	1531	2002	1382
id_ceramide__d33_1__5_32_558_47	3201	3110	3245	2986	2913	2241	2134	2610	3087	3079	3116	3288	2695	2839	2828	3292	2041	2126	1942	3794	2320	2154	2208	3228	2771	2324	2979	3124	3117	2664	2913	2874	2678	2761	2726	3716	3175	2578	2486	2914	2898	2943	2943	3445	2845	3191	2492	2957	2970
id_ceramide__d33_1__5_48_568_5	1787	1713	1796	1787	2504	1807	1570	1816	2616	2623	2777	2886	2182	2197	2134	2531	1923	2365	1820	3086	2485	2224	2472	2603	2194	2235	2152	2680	2415	2078	2366	2309	2170	2165	2215	3247	2678	2355	2243	1992	1887	2006	1712	2297	1749	1614	1685	2366	1869
id_ceramide__d34_0__5_89_574_50	4354	6006	6295	3003	4103	2968	3601	8128	4083	3903	4128	4515	3524	3376	4061	3470	3368	2658	3208	6029	3169	2269	2722	5223	3526	3284	3653	6245	5040	3894	4065	4384	4580	4403	4469	5649	3290	3687	2965	3821	4037	3904	3822	8102	14201	7831	6996	3791	4065
id_ceramide__d34_0__6_08_584_53	2782	3802	3572	2218	4085	1848	2147	3989	2948	3006	3028	3488	2289	2168	2922	2823	2611	3159	3134	5926	2728	2201	2647	5082	2013	3080	2492	6292	4016	2810	3044	3755	2768	2614	2908	5820	2972	3869	2385	3548	5177	3995	4030	4248	6939	3104	2812	3236	3895
id_ceramide__d34_1__5_66_572_48	10788	11152	11065	11160	11296	10522	7708	10318	11793	12031	12007	11808	10702	10948	10869	10617	10514	10915	10908	12403	10143	9927	10336	11425	10718	11730	12125	11318	11483	10901	10845	10658	11052	11066	11089	11940	11246	11363	11412	11044	11061	10990	11263	12245	12971	8140	11246	11149	11112
id_ceramide__d34_1__5_79_582_51	17760	21960	19527	18098	19806	14930	12790	15235	19812	20125	19963	20425	16472	17462	17338	18959	15079	18923	17559	18553	18093	17153	18263	21733	15317	21026	18054	23298	18290	17692	17732	17975	17293	17360	17544	22594	19919	21855	20262	16597	16331	14980	18871	17935	17624	11398	15612	17584	15375
id_ceramide__d34_2__5_09_570_47	505	488	512	570	521	377	274	280	572	593	582	586	548	577	544	567	528	555	513	512	496	489	500	546	537	540	545	495	520	540	534	540	553	552	561	540	546	540	587	578	557	557	571	437	341	309	378	575	572
id_ceramide__d34_2__5_23_580_49	1712	1851	1726	1884	1660	1343	1257	1555	2214	2264	2152	2245	2019	2102	2022	2201	1510	1808	1604	1758	1873	1813	1889	2216	1858	1969	1676	1991	1604	2057	2020	2198	2064	2034	2075	2332	1858	2288	2355	1462	1463	1151	1748	1814	1279	951	1457	1886	1417
id_ceramide__d36_1__6_36_600_51	13997	14388	12864	14449	12146	9839	6573	8399	15027	16189	15130	14395	10393	11976	10794	14232	9705	10009	9424	12980	11584	10793	11208	16044	9660	10296	12962	12491	11031	11315	12565	12453	10754	10851	11244	12599	13132	10637	12029	11746	11233	11476	11440	17036	12301	8911	10656	11740	11400
id_ceramide__d36_1__6_55_610_54	6372	7339	5685	6982	10190	4663	3506	3920	9570	11108	9571	9526	5566	6873	5903	9456	7290	8318	7124	8586	7950	7243	7623	11841	4824	7166	7523	8328	5974	6488	8317	7983	5814	5770	6353	7620	7680	7047	8326	8618	5825	6754	6300	9805	7320	5281	6249	8387	5576
id_ceramide__d38_1__7_06_628_54	14564	15343	16533	13934	15163	12131	9005	12142	19240	17162	17383	17353	13991	14416	14094	19317	13847	12676	12249	14966	15282	13536	13450	19425	12435	13944	15375	17609	13375	14231	19128	19170	14292	14420	14731	14706	15952	14420	14978	13743	13931	13783	13805	12596	8596	8034	9700	13953	13781
id_ceramide__d38_1__7_27_638_57	7540	8151	8500	6978	9463	6777	5519	6793	13090	10607	11003	11721	7243	7916	7647	12374	9189	8176	7155	8537	10379	8501	8685	13319	6010	8454	9187	12367	7588	7787	13625	12982	7514	7794	8158	9364	9761	8600	8910	6195	7041	6662	6473	7522	5052	5161	5642	6485	6075
id_ceramide__d39_1__7_41_642_56	7634	7677	8812	8141	8395	6493	5239	6559	11373	9678	9846	11269	7919	8133	8050	14284	8053	7409	7066	11979	8500	7497	8877	8920	6856	6996	7517	10251	7562	7195	11908	11923	7609	7990	8163	10209	10094	8733	8510	7705	7692	7936	7537	7105	3106	5894	3264	7772	7692
id_ceramide__d39_1__7_63_652_59	3914	4206	4970	3911	5420	3079	2344	2910	8825	6866	7141	9021	4598	5017	4834	11759	5533	5230	4534	8910	6024	5140	6521	6056	3509	3768	3934	7152	3915	3632	9379	10353	4299	4544	4829	6803	6741	5993	5289	4239	4149	5180	3567	5278	2418	4199	2342	4920	4328
id_ceramide__d40_0__7_96_658_59	17534	24381	13691	8437	11744	10560	12540	18541	13382	12215	12225	12335	9670	9160	10154	11404	12554	8770	9191	28053	10268	7484	10163	17507	8651	11247	8811	22641	15167	11147	14321	15846	9795	10910	10372	30408	10714	14074	8953	9127	10007	9902	9713	10744	18216	17419	15959	9138	9617
id_ceramide__d40_0__7_96_668_62	8100	11122	6498	4212	8504	4474	5311	6911	9480	7952	7990	8364	5201	4840	5658	7137	10665	6278	6584	18249	7601	4808	7832	13155	4288	7801	4967	12962	8416	6763	9714	11825	5572	6242	5885	15916	5766	10219	4572	5291	8196	8532	7400	6159	11140	10215	9121	4915	7494
id_ceramide__d40_1__7_74_656_58	62990	70912	69498	60853	75873	50494	40919	56431	84447	76972	77504	75596	66341	68592	67634	80906	60241	57209	56973	72275	65873	61937	62475	82384	61170	62276	61023	82400	60869	69390	82259	84421	67923	68964	70583	85431	74851	75167	73329	69592	71422	70289	70220	46510	28700	33398	46434	70971	70887
id_ceramide__d40_1__7_91_666_6	33637	38584	36973	31621	42872	31463	28606	32941	52235	45482	45570	43292	33791	36135	35726	49460	37579	36628	35143	39538	46405	44071	44148	51591	26813	32047	33930	50215	34237	37761	51204	53072	37150	37669	39787	51848	43739	45989	42278	27869	36767	32021	32329	30248	20189	22649	30480	30375	30129
id_ceramide__d40_2__7_08_654_56	6542	6502	6670	6984	8078	5116	4105	4523	9071	8587	8496	8312	7462	7715	7503	9306	6932	6759	6533	5755	7088	7073	6859	8247	7354	7278	6589	7714	6401	7474	8266	8501	7404	7507	7767	7646	7127	7955	8262	7950	7878	7890	7935	5169	2163	2865	4128	7824	8251
id_ceramide__d40_2__7_36_664_59	3865	3879	3958	4098	4754	3678	3339	3445	5876	5448	5301	5140	4053	4447	4182	6094	4314	4275	3772	3462	4953	4818	4546	5346	3245	4173	3851	5115	3686	4214	5170	5533	4213	4277	4467	5117	4532	4936	5209	3275	3804	3467	3261	3569	1663	2120	2856	3643	3122
id_ceramide__d41_1__8_06_670_59	51971	53638	59462	54534	63948	48068	37174	49863	70995	66846	66742	65603	56533	58992	58588	70070	47224	49117	45906	72392	52652	49124	54493	65541	52900	50914	44777	70785	51619	59012	67974	68635	56636	57530	59087	88236	78655	70071	65155	58645	59396	59486	58554	42459	24122	35789	32296	59241	59408
id_ceramide__d41_1__8_29_680_62	24816	25618	28603	26417	35200	26545	23732	26254	42773	38637	38233	36795	27738	30134	29726	40425	29299	30887	27548	39746	34537	31255	36688	36091	23772	25463	24327	39194	28103	30142	38825	40641	27860	28876	30229	46660	41392	41075	36479	24818	26378	29131	23463	26471	16983	23145	22032	25512	25500
id_ceramide__d42_0__8_59_686_62	28805	42034	18490	12437	16671	15457	19648	26567	18673	17241	17194	17688	13473	12878	14441	15607	14651	11846	12642	41250	13138	10170	14359	29018	12436	14377	11634	30538	23880	16187	24603	23130	13429	16400	14631	41786	15431	19214	11938	13462	14508	14787	14325	14906	28882	24281	27234	13471	14183
id_ceramide__d42_0__8_59_696_65	13582	20492	8979	6062	13347	5412	5858	8831	13462	12110	12025	12610	7478	7036	8525	9555	12042	8709	9476	29061	9313	5856	10462	23844	6723	9928	5095	16320	12283	10914	19392	17409	7341	10021	8873	22039	7264	14395	6379	9839	13498	15279	13218	10146	19363	15984	18108	9011	12896
id_ceramide__d42_1__8_37_684_61	168644	185367	170876	159287	204738	121024	108715	153272	217158	203355	206556	195644	179603	187051	186838	196776	152918	155809	156115	172445	161709	153771	157374	213379	170256	166948	148877	205862	167100	199435	219461	218868	184074	188665	191137	228250	201808	208250	200905	189635	197839	191798	194764	101741	77402	87861	146191	192464	194442
id_ceramide__d42_1__8_52_694_64	90021	99016	88802	79816	109444	79205	76005	89611	129917	115051	119245	106636	90014	99212	98665	108971	87572	92393	93919	91379	104115	96465	100571	125356	79102	84426	79809	122821	91043	113185	134504	133040	96369	99643	102414	136007	116217	124843	114963	63459	104596	76814	88622	68265	54201	60387	94453	65482	79603
id_ceramide__d42_2__7_70_682_59	92748	104640	92950	101016	88929	92914	54878	69544	101764	99385	100686	85157	75199	82367	83001	83347	68987	76300	78846	77744	81771	85324	74165	120460	64136	76657	74307	104941	74978	89745	91705	89857	80966	79958	83418	90291	93768	90503	92634	78461	80627	78275	80289	91539	72980	60088	108965	78940	78835
id_ceramide__d42_2__7_75_692_62	59902	74776	65097	67341	69275	55785	40397	46126	91681	87863	91454	60557	42663	56530	58818	55283	49271	65611	67252	47103	73053	77053	58431	122386	23555	50407	46464	79167	47319	71944	71900	68865	56047	54206	59590	63024	62674	70121	75408	49458	60220	48018	60694	66721	52808	46637	81341	48792	47959
id_ceramide__d42_2__7_82_682_59	31467	30301	31060	31696	50541	19668	18178	21445	43484	42742	41990	40799	44815	49656	50088	41403	28913	29889	28966	29317	31989	32566	32320	41277	34428	35102	27517	38371	29099	54223	55600	54441	38104	38575	39365	43010	38981	42554	43295	40684	41536	40884	40808	21192	9341	14825	21090	41242	41244
id_ceramide__d42_2__7_89_692_62	34751	43258	37557	39017	50638	31469	23383	26322	52286	49763	50934	36208	26426	33907	34758	34377	30438	37557	38151	25892	24528	25341	25032	63347	15046	49465	27943	44415	28272	41766	42307	41349	32135	31204	33510	36532	36078	27370	28596	18748	23798	19909	19438	36983	28361	25836	44614	19401	18763
id_ceramide__d43_1__8_57_698_62	12525	12775	9679	12273	12115	8494	8049	8024	14544	13378	12784	14561	11333	11750	10848	15731	11830	10735	8259	20581	10805	9154	12160	12510	9790	9685	7411	11851	10527	11098	12070	11828	10479	10892	10712	21268	13416	13915	11775	10971	10919	11463	10835	8109	5179	9347	6630	11028	11071
id_ceramide__d43_1__8_89_708_65	6238	6524	5147	6127	7440	5285	5115	5204	9736	8723	7943	9461	6413	6663	5744	10111	8643	7602	5299	12719	7726	6051	9053	7162	4807	5306	4520	6763	6051	6191	6890	6735	5561	5839	5825	10929	7166	8458	6704	5430	5154	7892	4946	5476	3761	6326	4798	5046	5269
id_ceramide__d44_1__8_97_712_64	5899	6429	4839	4994	5452	2674	3457	4541	6299	5930	5675	6071	4563	4869	4707	5654	4129	4030	3479	8956	3254	3522	4292	5620	4254	3842	3079	5776	4596	4933	5535	5558	4585	4752	4740	9596	6427	5641	4618	4876	5016	5073	5021	4241	3609	5349	4854	4946	4907
id_ceramide__d44_1__9_2_722_67	2863	3184	2297	2233	3291	2013	2023	2219	3873	3482	3444	3701	2530	2703	2542	3460	3100	3329	2728	5031	3270	2726	3547	3338	2066	2304	2004	3590	2688	2812	3456	3345	2411	2724	2594	5382	3310	3715	2626	2394	3319	3196	3167	2862	2289	3758	3112	2562	2359
id_fa__16_0__3_25_255_23	41177	37524	35948	36503	32250	35124	34026	35058	35636	29411	34350	49228	15283	22317	22574	25227	31048	32386	30005	29481	30581	27324	28420	39957	32060	21702	32552	31100	31400	30583	32773	26754	32914	28209	27938	31119	33027	29798	28293	29994	32024	30554	29961	31788	30069	27159	37518	30778	31799
id_fa__16_1__2_71_253_22	1382	749	400	1033	632	382	251	293	384	571	931	2793	128	854	418	571	813	649	592	557	558	461	585	1598	306	397	744	560	639	249	354	296	376	453	376	625	633	708	1911	348	415	351	348	411	323	835	1377	423	447
id_fa__18_0__3_82_283_26	22602	22574	22519	20402	24789	22685	21813	20922	12976	13667	18026	17042	10120	8649	13947	13852	23312	20675	21222	23203	31880	25643	27472	12980	24024	18518	21864	24155	21992	17810	19847	12720	22877	16418	18110	21921	23762	27431	21028	21079	21899	22051	21612	24512	20722	20116	24112	21677	22254
id_fa__18_1__3_34_281_25	39885	33298	24562	42326	37057	19614	11614	25242	25252	28991	48803	97960	8021	50200	33296	32360	28836	27339	24344	24469	32929	20753	24412	61298	11973	23350	35125	27739	27422	41287	61790	63395	19780	32647	30383	26478	26494	40438	52912	18656	27236	15226	22417	14838	27154	12887	72736	14653	27745
id_fa__18_2__2_94_279_23	27233	24493	21228	28285	20852	9568	7132	17216	12972	18217	22993	35872	4219	24427	14269	7051	24380	24885	22879	18581	19816	17967	17516	31320	5829	17324	27294	23246	22576	15499	32982	41787	5976	13112	10386	21695	21534	19358	19995	18366	21187	18544	18742	4575	15875	5103	43406	17034	25548
id_fa__20_4__2_85_303_23	2532	2367	1868	2091	2434	969	914	983	1741	1875	2148	3373	794	1481	995	1838	2344	2391	2343	2029	2200	2166	2144	2224	473	2283	2373	2388	2395	1269	1777	1703	1840	1884	1808	2421	2452	2115	2364	2308	2333	2338	2276	1493	1506	1582	2121	2347	2457
id_fa__22_4__3_27_331_26	3217	2823	1974	2548	3091	1536	1296	1196	3098	3139	3317	4129	1333	2556	1721	2105	2544	2449	2572	1793	1987	1825	1481	2825	789	2706	2321	2214	2196	1646	2283	2220	1503	1679	1423	2452	2477	2321	2536	2168	2403	2338	2335	1710	1422	1338	2250	2455	2484
id_glccer__d38_1__6_39_790_60	4776	7170	5244	3633	3314	3828	3367	3233	3896	3924	3771	3777	3346	3386	3343	3715	2480	3121	2598	4640	2806	2428	2696	5155	3162	2637	3148	4487	2846	3268	3995	3976	3154	3266	3247	3937	3868	3127	3349	2915	3031	2848	2883	2646	2588	1735	2417	3142	2952
id_glccer__d38_1__6_59_800_63	3299	4862	3530	2441	3286	2824	2752	2537	4277	4062	3960	4028	3080	3121	3300	3632	3013	4353	2923	4060	3317	2976	3308	6509	2551	2667	3140	4801	2896	2950	4591	4390	2715	2909	2928	4187	3828	3122	3790	2098	2763	1906	2525	2787	2322	1714	2295	3059	2968
id_glccer__d40_1__7_28_818_63	17852	23309	16573	13949	15469	15809	11216	12095	16998	17077	17111	16212	15253	15631	15930	15799	9867	12183	11036	15714	11483	11765	11358	19885	14585	12266	12449	13908	11961	15069	16314	16671	15055	15214	15400	17342	15598	14436	15105	13811	14036	13614	14141	9058	9024	5165	10756	14297	14313
id_glccer__d40_1__7_28_828_66	14361	19133	13537	11447	13756	14088	11793	12078	17695	18177	18249	16302	14499	14781	15981	15583	12144	18199	15170	12677	14938	14444	13793	24179	12425	13042	12938	16606	13299	14270	16792	17661	13693	14143	14478	19683	16837	15019	16174	7632	9080	5635	11053	9583	9676	5436	11481	11049	10027
id_glccer__d41_1__7_40_832_64	9325	12814	9651	8417	8876	11540	6808	8109	9957	9926	9897	9509	8166	8486	8874	9161	5697	7771	6267	11080	6652	6750	6906	11119	7922	6616	6670	8547	7449	8180	9378	9491	8290	8311	8552	11906	10088	8455	8723	7853	7597	7577	7676	7048	5727	3938	5376	8039	7773
id_glccer__d41_1__7_63_842_67	6732	9123	6897	5854	9256	7632	5412	5702	9935	9979	10272	9412	7686	7985	8411	8936	6904	10758	8055	9603	7312	7603	7895	12205	6503	6638	5519	7827	6386	7185	9202	9368	7050	7384	7709	11172	8837	9187	9558	6769	5444	5433	5628	7883	6068	4836	5930	8246	6951
id_glccer__d42_1__7_91_856_69	21866	31567	23165	17611	22596	26594	19415	20798	29867	30868	35388	25093	14690	19829	25786	20404	16259	34806	28355	17696	27586	28388	24367	77833	11060	10980	19543	24186	21185	17634	27602	28321	18184	21990	24450	30477	27035	20722	23755	17107	17283	11580	21772	20545	20918	11657	22445	20915	18742
id_glccer__d42_1__7_95_846_66	18975	26623	18444	15430	19780	20999	12244	14101	20922	20917	22070	19748	18114	19019	19763	18928	12528	17347	15376	16743	15701	16421	15037	28331	17360	15384	15323	17802	16484	18584	20511	20481	18280	18852	19204	21603	20280	18418	18606	18469	18617	18191	18918	12362	13533	6675	15079	19061	18893
id_glccer__d42_2__7_04_844_65	24135	33684	24072	25431	18225	44059	21003	18719	18924	19642	20869	17475	15535	16699	16718	15865	10856	16900	14323	18546	13458	13275	12234	26476	14356	14810	15348	20478	15820	16629	17611	17223	15584	15710	15774	21302	22538	16023	16564	14952	14754	13669	15561	20087	36858	11730	29646	14799	14689
id_glccer__d42_2__7_27_854_67	14847	19925	14547	15065	21168	20951	12269	11479	16271	16897	18381	14236	11885	13174	13576	12748	10633	19424	15749	11338	15424	14930	12871	27560	9589	14647	12163	17960	13181	13504	15093	14463	11561	12069	12100	17273	17763	15417	16207	17393	15724	8735	24864	15010	24798	9600	20721	16909	15912
id_glccer_d14_1_4e__20_0_2oh___4	21757	37081	21963	16370	19560	14806	6074	17093	21760	18880	18608	19082	17483	17481	17248	21342	14675	15329	19214	24637	14589	12183	15247	23136	16111	15404	13776	21204	15343	17374	18883	21254	16774	16813	17085	24374	19436	19300	17556	19423	19310	19283	19293	13830	10843	10211	11140	21118	18296
id_glccer_d14_1_4e__20_0_2oh___5	12529	26396	11745	8724	17901	9937	8886	10437	13941	13078	12170	12917	11515	11771	11405	14114	7089	12305	7801	21083	10368	9530	10694	17446	10234	10120	7526	25036	10716	12010	12991	16165	10841	10899	11277	25887	16680	15417	12440	7385	7786	7316	7537	10228	8695	7959	9006	9016	7017
id_lpc__14_0__1_01_512_3	2418	2625	2051	2125	2073	1250	1161	872	4930	2921	3178	2839	2637	2659	2601	4490	3125	2501	4113	2826	3617	2820	3033	3039	1956	2399	2109	2522	2296	2238	2500	2599	2557	2487	2493	3252	3172	2416	2306	1034	1899	1424	2170	1329	957	1307	1582	1746	866
id_lpc__16_0__1_46_530_30	2029	2056	2078	2014	2026	1417	1451	1569	2095	2087	2085	2047	1839	1965	1882	2452	1415	1414	1415	1853	2507	2245	2028	1973	1387	1699	1597	1363	1731	1880	1910	1912	1749	1954	2008	2071	2066	1893	1851	1968	2014	1974	2043	1613	1597	1647	1712	2034	2034
id_lpc__16_0__1_55_540_33	471730	464631	522479	415427	407528	182911	185203	211755	607367	525439	551710	490758	462768	498695	479835	659775	442520	441762	402939	381264	553964	485231	431443	485288	365741	415063	376423	514068	409458	526622	525317	529996	496675	497344	504547	478980	477853	452453	447704	319779	368011	336852	384430	165551	126812	172761	290077	339929	331487
id_lpc__16_1__1_12_538_32	4950	4832	5599	5081	6265	2533	2486	1993	9669	6466	7278	6304	5374	6025	5579	10543	5905	5424	5135	5711	6964	5880	5855	6192	4464	5254	4873	6643	5360	6032	5443	5818	6056	6033	6166	6597	7045	5549	5707	4158	4135	4284	4621	2891	1631	3050	3346	3803	3729
id_lpc__18_0__2_17_568_36	15139	14964	15987	12688	14534	7674	7240	8987	20659	18802	19051	17989	15553	16596	15847	23977	16115	14697	14420	11571	16858	15116	13872	18315	12357	13777	13400	17235	14110	16876	17539	17898	17340	17426	18223	17159	16841	15432	14520	12002	13122	12320	13070	5939	4044	5748	8367	12784	12284
id_lpc__18_0__2_36_568_36	189779	189940	198071	159167	169711	76725	71389	93628	241327	220200	227201	214351	185717	201868	193144	287003	174577	178480	164076	148520	203250	184972	163243	223495	148023	162455	153572	198259	163777	203871	213576	222635	207646	209851	216367	198174	192454	186640	173989	130805	146283	134812	146505	62490	42559	62336	93446	142624	136238
id_lpc__18_1__1_71_566_35	95121	98356	116853	80862	121454	41762	54123	69213	137727	101604	120027	104568	90133	92842	106489	183156	93624	86873	84715	96073	109499	93332	88490	122542	74153	89532	86635	128007	86464	148151	123600	160684	108028	112726	119558	101274	105128	101056	89236	71470	91203	71437	81599	48954	43352	43685	71744	83738	78166
id_lpc__18_2__1_21_554_30	2143	2213	2712	1682	2439	740	1514	305	2559	2148	2442	2232	2051	1937	2311	2574	2078	1991	2009	1914	2038	1764	1874	2546	1852	2123	2260	2670	2221	2762	2701	3330	2235	2425	2449	2486	2262	2421	2038	2173	2303	2221	2183	403	1568	883	1708	2302	2334
id_lpc__18_2__1_25_564_33	134501	139334	178427	103808	182329	54198	85037	147729	168282	125554	149205	130717	121885	116129	156156	193762	125517	115815	123537	113706	152114	111423	118081	189774	103249	131920	137567	202758	133286	214219	207907	288234	137536	162299	165631	164277	139199	168360	112454	91708	154030	95203	101473	70643	101131	49324	98964	123344	168365
id_lpc__20_1__2_51_594_38	1797	1613	2394	1519	1658	1280	901	1090	2132	1830	2049	1848	1773	1759	1939	2159	1561	1665	1513	1202	1886	1831	1434	2242	1426	1888	1652	2371	1736	2154	2060	2197	2045	2182	2283	1738	1671	1798	1678	1424	1964	1269	1770	645	595	630	1698	1500	1446
id_lpc__20_2__1_88_592_36	1341	1341	1539	1182	1540	456	531	718	1929	1578	1702	1468	1433	1450	1616	2126	1366	1332	1391	1107	1529	1391	1321	1881	1273	1503	1295	1545	1315	1621	1770	1781	1755	1751	1772	1547	1410	1530	1347	1203	1438	1195	1344	433	418	476	875	1237	1306
id_lpc__20_3__1_48_590_35	2678	2746	2781	2600	2957	970	993	1048	2679	2639	2583	2548	1534	1974	2203	3775	1724	1756	1729	2219	2694	2448	2485	2990	1428	1632	1466	1491	1428	2667	2716	2749	2093	2108	2103	1410	1424	2230	2014	1133	1527	876	1373	1218	1131	1239	1195	979	989
id_lpc__22_5__1_35_614_35	1303	1174	1105	924	897	647	614	733	1478	1443	1478	1058	810	871	964	1345	866	658	710	858	977	1081	999	1380	682	893	829	1190	912	756	897	1134	926	1044	1015	1059	1018	1114	923	496	495	474	401	751	1067	756	878	510	604
id_lpe__16_0__1_6_452_28	1261	1246	1297	1228	1136	520	542	565	1264	1221	1224	1197	1051	1051	1172	1681	1156	713	702	1025	1609	1453	1111	1786	676	934	855	945	877	1228	1495	1718	1301	1308	1316	1886	1811	1218	976	675	824	527	659	1101	1055	1033	1058	795	498
id_lpe__18_2__1_31_476_28	13375	12023	17949	8668	22392	4415	9012	17553	17568	10110	12704	13441	11614	10365	19149	20936	10296	9792	10813	10488	14630	11033	11269	19423	9869	11250	15509	19413	12297	25681	28972	38717	12622	15583	16984	21104	13635	18762	9858	9973	23794	8707	12886	10457	12940	3027	12520	15098	19967
id_lpe__20_4__1_28_500_28	6694	6748	7672	5779	11521	3423	3983	5452	9538	6844	7340	8339	6552	6806	8296	11300	5978	6309	7233	6870	7606	7289	7673	10601	6033	6502	6300	8857	6310	8630	11952	13786	7211	7523	8187	8293	8595	7767	6709	5962	8564	4499	5513	5369	5015	1734	4494	7313	6908
id_lpe__22_6__1_22_524_28	4440	6155	4317	3130	5869	3252	2414	2468	5901	4684	3872	4972	3542	4136	4195	5012	3377	4227	3439	3135	3949	5387	3803	9348	2986	3189	3243	4297	3921	3700	9144	8742	2900	3379	3692	4848	4168	5140	3360	3721	3869	2379	2794	3998	3486	1496	3792	3844	3438
id_pc__32_0__5_48_768_54	2042	2180	2168	1861	1752	1551	1110	1692	1890	1576	1888	1919	1746	1687	1763	1790	1572	1568	1635	1763	1700	1292	1678	2035	1588	1687	1733	1999	1880	1893	1889	1964	1808	1824	1779	2075	1939	1835	1776	1827	1868	1770	1834	1768	1479	1349	1494	1927	1818
id_pc__32_0__5_65_778_56	90458	107817	92887	75389	92589	63047	49962	71322	87432	82665	83841	86718	72519	70077	74446	85554	59936	65945	65725	73573	78444	66522	74866	135792	56460	80815	66822	89277	72246	94797	101815	115352	74745	77535	76493	88995	79867	84046	72722	88811	83018	75432	80621	87581	64613	53226	65146	102238	73710
id_pc__32_1__5_09_776_54	41501	45190	35710	45329	70355	32431	28767	17787	107475	49059	58082	54755	40926	42477	40923	89665	36786	29969	37081	83461	57201	36033	59614	39799	27065	27650	22588	31106	29523	42022	37936	45028	32611	31705	33173	49056	48540	35748	41913	57405	54576	58594	58691	72474	32819	45004	32713	61482	38907
id_pc__32_2__4_56_774_53	15074	21337	12516	14407	19643	9886	8809	6412	38490	17818	19590	16967	20047	17285	18645	23903	19445	15312	28457	15938	22737	15162	19031	16922	10754	12410	11674	14995	12361	12982	19568	23246	14739	14615	14390	24829	17054	17057	13973	14683	33577	14738	24293	14957	10644	9915	13923	22506	20586
id_pc__33_1__5_4_790_56	11958	14542	9312	12718	16849	12436	12028	9406	24238	17451	18311	17866	12209	12593	11479	33406	13382	10982	8369	26219	15818	11027	17844	13405	7279	8663	7546	9912	10069	8497	9689	9938	9560	9485	9207	18753	16592	14155	13488	16400	10012	18552	8181	19180	10350	12843	5584	16580	9250
id_pc__33_2__4_87_788_55	10717	13161	9494	12062	12705	10134	10116	10785	19025	14582	14914	15370	13145	12151	12135	18593	13713	10939	8833	15506	14885	10218	13977	11252	7547	8636	8608	10795	10021	8531	10451	10917	10109	10391	9573	23041	13721	16465	12803	12383	11934	14100	8138	11123	8969	9490	5597	15606	12298
id_pc__34_0__6_29_806_59	17773	26491	15691	14571	18227	8914	8752	12540	18869	18886	19399	18767	14895	15100	15639	20442	7818	14010	14072	15164	15217	12548	14418	33006	11368	17596	12208	16845	13917	14838	17194	18950	14708	15190	15302	20646	16439	18357	14493	15193	13644	13468	12105	14627	9075	8410	9020	17657	13088
id_pc__34_1__5_54_794_55	17117	16850	17181	16790	17272	18400	18874	19872	19063	18226	18713	18412	16333	16261	16797	17816	15471	15552	15061	18353	15592	14819	15435	17406	14412	15426	15725	16430	16117	17687	17419	17825	16238	16038	16184	16449	16587	16697	16429	16705	16735	16174	16167	17914	14862	14395	16364	17486	16608
id_pc__34_1__5_73_804_58	1110910	1236646	1151780	1016758	1378984	830073	883327	986062	1445161	1216356	1288206	1217386	963311	994346	1035297	1429582	907432	941379	826757	1256111	1032514	903940	1020941	1179623	690002	853021	831926	1167980	920655	1283448	1235061	1361566	971974	930963	952517	1058995	1149932	1109936	1112335	1127914	1152559	1070258	1177307	1337239	925140	847944	1073752	1203351	953591
id_pc__34_2__5_22_742_54	45840	55371	53163	42670	54330	36592	37793	51044	54798	50563	53421	51286	48284	47758	51332	52114	50107	51773	48719	47466	48529	41260	44238	52685	39516	40807	42358	43254	42341	52785	54414	57370	47326	48458	47486	45264	44420	56314	49718	45158	59060	45223	53292	44018	43221	32773	47969	54103	55358
id_pc__34_2__5_22_792_54	23196	23209	23174	22893	22658	20828	22243	24306	24369	24100	24486	24384	22719	22371	22585	22734	21871	21836	21617	21968	22151	20519	21168	22138	20016	21070	21869	21513	21834	22821	22723	22680	22331	22341	22460	22341	22050	22195	21615	22493	23053	22380	22807	21147	20640	18255	22433	23027	23073
id_pc__34_2__5_22_802_56	2140049	2333724	2328505	1964649	2218708	1537509	1599135	2163360	2400108	2163446	2285711	2247543	2015281	1961004	2200007	2263034	1825510	1867979	1783133	1879062	2156239	1803155	1884201	2195156	1440710	1761909	1898490	2292781	1942950	2380809	2532918	2669581	2008422	2056250	2005092	2348935	1982988	2256087	2017980	1967543	2396639	1957923	2231907	1889673	1838966	1443399	2013208	2241436	2260694
id_pc__34_3__4_65_800_54	45525	66580	60680	40821	67966	38395	38672	37204	108052	63167	59149	56145	54514	50923	60280	69378	50214	56748	41394	63616	61315	63250	49934	39874	21776	34987	27188	54530	30532	32903	44680	44207	43755	42061	31977	91364	38707	69063	43959	36947	60667	65441	71718	66205	65477	48862	64846	63834	64825
id_pc__34_4__4_51_798_53	4188	5020	3680	4300	8274	2842	2577	1591	11757	6461	5850	5730	5182	5728	5182	9573	5398	5537	11119	6325	6184	5417	6721	5152	3493	4169	3569	4512	3866	3829	4824	5170	4700	4633	4613	5529	5986	4547	4568	5331	6751	4652	5173	4845	2210	2349	2265	6839	4703
id_pc__35_1__6_06_818_59	16731	21230	14348	16117	20152	12692	12325	13167	21499	20562	21475	20121	14057	15517	14765	33265	12604	13325	9802	23701	14901	12295	15924	17955	9524	10071	8472	12363	10865	11115	12507	14062	12209	11579	11823	17125	16945	15157	13936	17774	12064	20625	10656	19871	11735	12540	7604	18154	12173
id_pc__35_2__5_56_816_58	34265	44157	36298	35969	41966	23212	19663	32454	45389	42954	45966	48638	32525	34688	35608	59517	28820	28357	21429	35413	37294	28276	33294	36746	19147	23104	24392	32416	29669	24925	32256	38246	29620	31309	30090	50073	35521	45126	33807	35788	35506	42666	24014	32066	26246	24787	17852	43074	39158
id_pc__35_4__4_67_812_55	3850	4755	3170	4503	5727	3592	2720	2549	6937	6981	5304	6725	4460	4882	3957	8186	4258	4842	3667	6712	4307	4364	5534	5119	3016	3444	2837	3883	3769	3084	3597	3949	3773	3638	3829	5320	6003	4466	4827	5128	3598	4687	2626	4064	2514	2858	1352	4981	3650
id_pc__36_1__6_41_832_61	285333	364111	272188	223897	392152	169917	164110	244721	354571	278496	311004	321865	221492	222106	256354	555811	190058	193573	180318	408599	249127	206260	285636	331213	144598	181479	174798	250868	190568	311235	305117	359115	216790	209908	226572	281128	272489	256241	211661	241432	229604	240349	216656	329430	186921	157403	167130	311028	184693
id_pc__36_2__5_72_820_56	22664	22630	22820	22305	22156	21486	20209	24739	23785	23188	23596	23760	21743	21345	22361	22523	20232	20632	20329	21447	19985	19103	19479	22597	19422	20020	21375	21160	21032	22458	22687	22918	21632	21826	21666	21782	21791	21517	20770	22000	22400	21868	22089	19257	17715	15237	18096	22741	22565
id_pc__36_2__5_89_830_59	1377803	1579247	1437284	1274079	1424148	876111	801468	1362520	1473389	1337324	1412136	1438459	1236048	1186701	1354460	1497806	1096054	1130394	1118995	1168665	1259590	1100362	1189216	1564445	945894	1067402	1155740	1363489	1139491	1449483	1578687	1745641	1218071	1266798	1279998	1451785	1289270	1391698	1185083	1195491	1407168	1173348	1253648	1218639	981004	750638	1008106	1444644	1360733
id_pc__36_3__5_13_828_58	304368	371403	466690	292410	375305	252888	192460	240768	503311	444250	348948	316094	263142	433541	350647	551973	230577	226747	213438	304006	311464	247570	338081	320345	217879	246419	256631	371731	234243	352641	319570	406283	325151	339263	383998	341147	355069	337575	262246	291115	460860	264764	363787	244248	241398	158548	332025	383532	421072
id_pc__36_3__5_38_828_58	339368	396301	403102	369705	370589	211612	193266	305570	493042	434511	435652	412874	329938	407296	398764	505659	293539	332936	295221	318872	355999	324991	375305	397388	237786	238495	311127	408394	298433	435826	414921	471800	362589	371373	394691	399323	380031	356762	382506	389583	391339	342569	430311	295632	234939	171121	304291	374648	306485
id_pc__36_4__4_81_826_56	95217	108112	148749	92966	57742	38101	74997	147012	128355	111363	141470	100060	110933	107618	133966	151888	100251	96397	86690	78201	144574	97517	83368	110636	84573	99248	123177	157098	103572	130046	134465	175968	120917	134110	135897	150489	105174	163310	101085	107369	172313	93293	109007	67216	93771	41593	104289	119113	176755
id_pc__36_4__5_12_826_56	782572	868787	828268	764081	969004	543849	451281	560783	945519	969645	888916	980456	733912	842869	782996	969155	644289	831151	735468	797959	720051	747640	822595	933484	587833	694873	564776	830597	704303	716856	858886	915542	741871	717641	760595	730295	883529	724128	836081	832728	763345	683672	658144	636342	506396	397663	437562	829570	739283
id_pc__36_5__4_29_824_54	3006	4781	9849	3548	8131	2038	4438	6648	6400	3752	5195	3606	5503	4041	7100	6057	3815	4788	3174	3817	6645	4320	2635	3684	2589	3854	3258	7735	2899	3858	4804	7829	4944	5756	4586	7686	2619	7366	2578	3806	10510	4471	5594	4148	11204	3383	9029	4857	13658
id_pc__36_5__4_67_824_54	53487	68405	74859	65447	151175	116481	46690	29448	141000	137768	87749	156405	152218	86828	78639	151445	54510	79074	44590	78879	78220	82816	109479	122769	23913	43384	26086	50154	95135	28159	43076	48179	40409	36280	42775	54235	74646	112589	70570	62743	55774	124390	47441	78683	52515	57644	30549	78375	55578
id_pc__37_2__6_22_844_61	5486	7576	9667	5966	7164	4474	3246	7111	7382	5706	6496	6193	5287	5287	6110	7748	4509	4637	4161	4654	6201	4746	4649	7361	3808	4633	4558	7242	5444	4754	7134	9133	5329	6058	5655	7867	6202	6627	4660	6240	6660	6045	4800	7408	5377	3909	5579	6943	7005
id_pc__37_4__5_4_840_58	9275	12747	8786	11504	12893	8643	5567	6625	11885	16541	12033	16357	8747	11456	9065	15852	7102	11199	7745	9834	6716	8782	9257	14018	6036	8301	6298	9924	8850	6429	8775	10267	9419	9057	9607	11048	13406	9424	10126	9013	7530	10555	5756	8419	6259	6437	4846	11027	9100
id_pc__38_2__6_49_858_62	17733	22653	17706	19654	25075	13157	8687	12239	23866	22850	20445	18789	16637	17302	18174	26741	12275	15001	13614	16178	14906	13373	15511	23939	11334	11849	11004	14626	11837	16233	19790	21851	15016	15027	15487	17972	16121	17022	13202	17016	15532	16805	17967	15519	10293	9934	13607	18062	14658
id_pc__38_3__5_87_846_58	5212	5620	5228	6341	6153	3971	2382	3736	6418	6368	6214	6020	5337	6023	5585	6379	4787	5157	4890	5022	4659	4837	5030	5798	4859	5033	4919	5409	4945	5711	5811	5689	5583	5663	5644	5520	5909	5612	5662	6051	6029	5986	6096	4516	3434	3279	4569	6163	6161
id_pc__38_3__5_99_856_61	154918	191662	153000	215271	232727	118338	79091	112588	240674	240889	216837	218289	151808	211647	175107	256865	131995	174389	140437	146471	148972	163335	180505	204647	117072	119516	104537	170954	134316	188395	199589	190136	169204	172503	174371	173050	200611	168490	178663	180690	154656	147334	189073	149201	88853	73578	148379	154854	126223
id_pc__38_4__5_62_844_56	6680	6999	6580	6805	6604	5386	3347	4614	6610	7268	6686	7306	6097	6488	6122	6595	5867	6524	6166	5549	5334	5715	6020	7353	5500	5971	5784	6382	6167	5686	6324	6600	6303	6214	6425	6255	6712	6107	6259	6604	6443	6413	6392	4488	3840	3468	3525	6651	6632
id_pc__38_4__5_79_854_59	356801	413952	365647	378229	417852	252973	171806	234867	372727	444675	366695	462024	324778	372784	335320	414683	277355	388257	328555	310146	272173	319590	359274	534363	256192	300415	257168	360623	304665	300044	379888	421450	330277	318886	350630	327120	405400	321211	351136	325998	274271	246843	229247	259288	186288	161617	167026	339452	290692
id_pc__38_5__5_16_852_58	121854	125031	109552	113112	126515	80790	86028	88248	125476	148936	132484	129405	97689	120479	123178	121024	87545	123932	101911	100415	86975	95978	104402	132655	76728	91220	82573	134256	104453	95308	104740	117476	120818	107887	113480	111996	122846	115834	116923	113279	118275	117068	110578	84288	68519	81279	102132	125460	118226
id_pc__38_5__5_18_852_58	51905	59400	65124	69190	80074	76032	27577	32152	71663	103693	59219	93716	92017	58154	59572	74536	44268	75313	45751	49726	46691	60034	70042	86212	27002	40964	34317	49247	69451	38977	48876	54455	46172	43489	46960	49209	69136	60764	45128	61334	53018	74461	50721	57637	38557	42987	36675	61707	46190
id_pc__38_6__4_95_850_56	578017	731775	440557	486005	374794	466531	297926	275387	395506	715069	392474	412566	377916	428363	286043	316765	247787	498971	284802	318015	287021	369983	317975	754135	205374	343937	161361	391407	360288	261648	529399	545965	223386	281385	289046	387163	381249	467241	345607	425210	286694	417585	293093	429268	312876	452516	383876	360234	337513
id_pc__40_4__6_29_882_62	12599	12978	11904	12523	13866	7372	4838	4262	13297	14328	13662	13377	10764	13060	11667	15028	9948	12385	10836	8883	8572	9611	10481	13301	9951	9662	9990	11826	10351	12386	13260	13337	12900	12554	12568	12304	12951	11655	11890	10270	8683	9322	8903	7537	4135	3848	5833	11119	8243
id_pc__40_5__5_76_880_61	25770	27373	20878	24093	21511	17940	13741	14580	26493	33867	26818	26535	20666	22580	21869	25591	16869	24897	18650	16040	16464	20409	20962	21341	19344	18083	17282	24843	19800	23731	24178	24888	23655	21552	20947	23605	24758	22824	20977	20287	18261	21272	19997	17150	12844	15405	18265	22613	18891
id_pc__40_5__5_86_880_61	7881	8736	10254	9876	13220	8353	5465	6649	11819	14053	12476	14069	9023	11778	10343	14550	7735	11766	9305	9108	8019	9692	11162	10243	8061	8980	9026	12750	9779	12243	12695	13321	12059	11409	11075	10174	13382	10166	11345	12539	10664	9234	10697	8603	5694	4059	9313	10151	7273
id_pc__40_6__5_12_878_59	2979	2886	3428	3338	4794	2832	2926	2176	4342	5259	4095	3860	3190	3837	3792	5102	2839	3810	3274	2660	2943	3161	3387	3730	2520	3153	2847	3582	3206	2936	3135	3231	3787	3442	3562	3622	4131	3352	3358	4391	4151	3620	3651	2402	1650	2202	2487	3559	3072
id_pc__40_6__5_43_868_56	5382	6679	4556	5205	3559	6956	3833	3412	3701	5172	3870	3905	3929	4284	3334	3656	2795	3657	2910	3562	2794	3546	2971	5349	3031	3204	2656	3572	3521	3110	4192	4056	3142	3216	3254	3872	3752	3501	3195	3250	3107	3242	3182	4344	2897	3596	3146	3322	3286
id_pc__40_6__5_55_878_59	207243	283059	145020	171736	164005	157765	83884	86949	134988	250944	137110	146618	140457	172080	101768	134328	81220	157079	88265	109775	97498	155797	111107	317921	80522	113229	56909	118020	103536	88108	185669	174654	84430	101676	103856	131674	129126	141571	106884	145568	82595	124594	97414	166732	95833	138361	106402	124897	95823
id_pc__40_7__4_88_876_58	10024	11174	13572	11416	12621	8266	6249	7285	9750	11827	10063	9364	9350	9711	9114	10910	4851	9674	5829	7746	6852	8358	6322	11019	6052	7714	4944	13905	7468	7726	11042	11575	7116	8196	9393	8799	9557	8805	7156	8128	7898	8103	8016	9324	5676	9150	9643	6979	7883
id_pc__40_8__4_59_874_56	3664	4759	4403	3369	4890	2761	2097	3005	4793	5187	4645	4489	4296	4153	4049	6541	3308	4380	3327	3206	4067	3790	3448	5935	2891	4105	3052	4573	3903	3732	5103	6237	3615	4023	4220	4527	4021	4834	3432	3955	3458	3662	3084	3200	2358	2242	2543	3900	4236
id_pc__o_32_0__6_04_764_58	13695	14810	14961	14050	11683	11420	7480	11558	14574	11906	13249	14644	11366	10566	10443	13145	9291	10526	8164	9940	11172	9525	11035	18128	7650	11087	12386	12705	11317	18391	17068	20106	10870	11541	11941	13919	13874	12261	11292	13435	10962	9833	11925	13809	11483	7074	11171	14535	10477
id_pc__p_32_0__or_pc__o_32_1__5_	14440	14785	11314	10735	8990	7300	6043	7440	13219	11873	11480	11994	10673	10213	9600	11636	8621	10114	8177	8449	8969	8528	8834	17612	7491	8962	9808	11078	11019	14470	14085	18319	10298	10006	10976	13085	12459	11174	10046	12737	10702	10038	8825	12539	7840	6802	6490	14300	10737
id_pc__p_34_0__or_pc__o_34_1__6_	28349	36774	31152	31493	24610	20275	14998	23446	29753	24366	26367	28975	22661	20670	22475	28014	18665	19321	17079	21707	22072	18479	22170	33065	14871	21085	24795	28565	22979	38481	35267	44145	23075	23942	26036	26741	26874	24743	24397	25624	24742	18481	25126	30113	22356	14916	23449	32227	23583
id_pc__p_34_1__or_pc__o_34_2__5_	12272	12724	13429	19918	12079	6159	7286	10109	22071	14599	15480	15659	14100	13616	14853	16866	15836	11464	11689	8105	16448	10350	11783	13078	9807	11947	13859	13229	13581	16442	14822	17672	14020	13832	14432	16364	14847	16144	15337	15186	15883	13283	19394	15027	7979	6270	12653	20680	17631
id_pc__p_34_1__or_pc__o_34_2__6_	14703	16408	11706	12375	9031	6348	5656	7494	13257	13592	13006	14467	11584	11261	11688	15638	8587	9977	8229	9591	10203	9718	11288	15337	7590	9439	10031	11883	10976	15289	14211	18716	10748	11149	11651	13487	12371	13095	11314	12904	10169	10059	8665	14990	6778	7383	8267	18128	9230
id_pc__p_34_2__or_pc__o_34_3__5_	52669	48195	43872	54757	44194	22289	24199	30764	70836	57682	63969	59042	49303	49684	53384	61364	39179	41620	38476	26225	50963	33749	33022	45312	22099	32886	46311	48045	41657	51311	52156	71403	47859	50417	50595	75224	54628	62691	39482	49036	52626	53633	41829	56220	25450	27998	27670	72720	57121
id_pc__p_36_1__or_pc__o_36_2__6_	5148	6448	2852	6954	5146	3432	3106	4495	9179	6600	7711	7488	6468	5934	6626	8027	6320	5535	5563	4984	6955	5179	5839	6285	4624	5347	5732	5367	5592	7565	6968	8116	6068	6027	6829	8084	7095	7047	6764	5682	5174	5285	5535	5814	3368	2320	3384	7401	6087
id_pc__p_36_2__or_pc__o_36_3__5_	6334	6594	7564	8920	5908	3652	3488	5914	8208	6523	7412	6830	6277	5771	6445	6448	7104	5585	5805	5073	7030	5549	5385	6534	5318	5914	7487	7151	6289	8123	7269	8520	7019	6909	7208	7668	7119	6888	6901	7014	8736	5249	9682	6638	4292	2940	7435	8386	9354
id_pc__p_36_3__or_pc__o_36_4__5_	61318	79927	56207	86292	71879	52778	34384	43722	101127	86649	72864	111309	57687	64780	59316	90634	45519	58267	50593	49466	59169	54876	85683	97802	33558	40144	51863	62083	61249	71008	82814	94848	60839	62174	65542	72548	85560	52087	62260	80022	52117	53891	56168	67148	42154	30691	41402	94174	56918
id_pc_p_36_4__or_pc__o_36_5__5_2	1617	1700	1346	1450	1372	909	701	804	1525	1617	1445	1616	1366	1393	1369	1541	1217	1313	1286	1332	1169	1213	1200	1617	1258	1354	1302	1379	1436	1378	1472	1617	1378	1404	1439	1478	1464	1403	1387	1513	1522	1517	1468	1247	901	937	830	1674	1545
id_pc_p_36_4__or_pc_o_36_5__55_4	59041	62899	41550	51651	46282	30510	26127	28435	63018	62444	54826	65709	50052	52832	50154	68230	41399	49402	46866	46427	42658	45065	46173	77030	39200	42841	37923	48535	46194	49990	58773	72386	48415	47710	50683	52687	57237	48256	45039	51278	46618	49842	36814	49357	27280	29135	23676	68776	50233
id_pc__p_38_3__or_pc__o_38_4__6_	19696	28858	15908	26548	22016	17433	8090	14150	31292	25771	25364	36602	21096	21422	21631	37691	16456	20762	17810	24290	22895	19493	29355	29498	15220	16147	16480	17986	18195	18751	21761	24887	18884	19202	20135	24515	27022	20735	22792	22979	11194	14153	11537	20706	11702	7827	8572	27386	14265
id_pc_p_38_4__or_pc__o_38_5__55_	67256	86157	67646	81369	66315	53653	37638	53900	75519	72247	67598	79208	54675	58373	58867	65490	47646	54773	53157	57972	48960	53278	56582	87943	40689	50607	48760	68346	54483	69690	72619	85524	58026	57809	63732	62472	69084	55758	58101	66298	62647	46887	64155	62501	46166	33769	55106	80150	61324
id_pc__p_38_4__or_pc_o_38_5__5_8	11335	16147	7519	11249	10578	6571	5121	6372	16793	16061	13271	18359	11266	12741	11768	18562	9522	11732	11595	13538	9845	10835	11746	16320	8606	10069	8281	9587	9722	9037	11038	12194	10423	10481	10821	13566	12803	11765	10741	11148	8829	11516	7889	12676	6034	5599	4036	15528	10535
id_pc__p_38_5__or_pc__o_38_6__5_	11683	18969	7866	14521	2997	13648	7606	8071	11570	17894	9047	13602	10450	9981	6913	9095	8599	12229	7921	10068	5186	6138	6990	20451	5647	4873	6043	7573	10604	7061	12187	13349	6230	7092	7652	10829	10714	5711	5163	11198	5974	9674	8192	14328	9500	9830	10733	11487	7605
id_pc__p_40_1__or_pc__o_40_2__6_	2909	4709	2681	2697	2694	2064	1777	1965	2590	2388	2787	2194	2121	2085	2226	2051	1534	2730	1857	1783	1568	2264	1482	3884	1853	2471	1832	3367	2515	2218	2400	2741	2047	2202	2115	3526	3262	2574	2512	2537	2575	1604	2854	2418	2638	1102	3804	2916	2172
id_pc__p_40_3__or_pc__o_40_4__6_	3417	4573	3206	5395	3959	3853	1586	2838	5657	4920	5842	6100	3867	4278	4086	5845	3112	4717	3321	4573	4804	3930	4280	5169	2871	3543	3276	3660	3541	3806	4962	4748	3801	3906	3966	4305	5482	3901	4168	4003	2966	3035	3221	3292	2291	1357	2167	4290	3545
id_pc__p_40_4__or_pc__o_40_5__6_	6804	9344	6186	10798	7758	9515	3641	5747	9126	8700	8739	9695	6262	6454	6382	8416	5081	7572	5352	7440	6635	6404	7053	9957	4493	5628	4920	6419	5929	5798	6869	6983	6060	6105	6376	7570	8365	6635	6526	7020	5140	5301	5461	6851	5514	3227	4593	8109	5725
id_pc__p_42_4__or_pc__o_42_5__6_	5170	6023	5319	9805	6603	7544	2586	4871	7562	7024	8140	7863	5377	5944	5806	6653	4552	6821	4855	4908	6935	5833	5173	7771	4111	5383	4611	5764	5559	5787	7222	6886	5792	5781	5961	6297	7494	5599	5833	6529	4692	4515	5115	5749	4521	1782	4318	6440	5098
id_pc__p_42_5__or_pc__o_42_6__6_	1461	1690	1709	2139	1844	1838	647	1237	2276	2448	2365	2108	1920	2194	1963	1969	1625	2059	1756	1087	1933	2109	1641	2406	1599	1994	1847	2016	2010	2142	2501	2416	2251	2316	2281	2100	2317	2114	2028	1858	1731	1554	1827	1206	1339	829	1201	1833	2031
id_pc__p_44_4__or_pc__o_44_5__7_	6907	8549	9064	14416	6976	9549	3219	6556	10553	9300	12245	9857	7010	7609	7735	8661	5244	8208	6253	5942	8491	6321	6289	10657	5230	5805	5282	7059	6008	8361	11085	10827	7460	8080	8286	6760	9302	6302	6945	8778	6335	5815	7892	7517	7960	3306	6635	8972	6968
id_pe__34_1__5_93_716_52	5456	5073	10913	4356	11172	3595	5557	7651	7877	5790	6090	7604	5411	5448	6872	7304	4385	4724	4057	5940	7044	5723	4801	5714	5039	6311	5978	12658	6139	8104	7934	8141	6923	6497	7444	6452	6203	6703	5666	6585	9853	5205	7639	7341	5235	1286	3067	6457	4897
id_pe__34_2__5_4_714_51	11508	12435	21671	10645	21495	8532	10030	17047	17730	12010	13525	15075	12534	12008	16995	14263	9077	10204	9228	9465	15912	11838	9897	13142	10581	11509	12966	26454	13517	18029	21041	21038	14331	14462	15147	19651	13308	16495	11957	14507	28486	11618	19914	15507	15071	3542	9461	15367	15869
id_pe__36_1__5_73_744_55	22450	27542	24798	21573	31169	19587	20751	22653	30114	25751	27521	25224	21958	22630	22903	28659	23030	24082	21418	31077	21729	20102	22778	25528	18021	19154	19021	20057	19347	26148	24883	26770	21986	21303	21699	20434	20678	25690	25291	24367	25325	24350	26338	29780	21395	19539	24494	26402	20591
id_pe__36_2__6_03_742_54	31123	40738	52271	29163	59001	20831	24734	53151	41084	28948	34693	40264	31207	29110	49859	41451	23319	26636	26021	29371	38746	30444	26734	37324	25214	27875	26970	58289	28661	40485	49193	47480	32882	32544	36584	53844	31804	41258	26856	35728	80034	30767	49748	43409	33855	7683	21277	47858	41018
id_pe__36_3__5_43_740_52	8199	9510	30202	5168	19530	4064	8742	19511	11180	6020	9697	12671	8498	7530	21276	12986	4893	6020	5243	8020	16118	7101	4808	11098	7866	14527	12291	28828	11297	23585	23017	27725	12454	12816	17011	15844	9079	18583	5549	10879	35587	9114	20545	11862	14477	2437	9404	13397	18048
id_pe__36_4__5_3_738_51	13257	13238	17642	14649	24134	11704	8856	9483	23262	18787	18068	19273	14164	16900	16245	19758	11208	13387	12331	15026	16277	15739	13985	16835	13063	14999	9906	25951	13256	14905	16477	18337	14828	14312	15435	15762	18833	14633	15347	18335	17810	12746	14080	17086	13365	3899	5521	17337	12863
id_pe__38_2__5_88_770_57	24579	31316	26896	22742	29087	18908	16903	26987	28069	26045	27610	26889	24894	24270	26311	27889	24517	25261	25048	24054	23008	20810	23311	29828	21083	20325	22031	22679	22077	26971	28176	30407	24329	24973	25222	23834	23568	27867	23697	22872	27619	23013	24974	24190	19796	15930	20085	27948	26912
id_pe__38_4__5_11_766_54	15374	18375	16784	14937	20413	13191	10933	13091	19833	19817	19090	20169	16866	18166	17240	20011	15400	20122	18070	18209	14449	15393	17148	19918	14844	14677	15362	16168	15798	16296	17985	18609	16639	16251	16803	16651	17027	15903	17900	17226	16041	14315	13869	13832	11723	8932	9858	17306	15284
id_pe__38_4__5_93_766_54	38209	40870	46955	44220	68056	31348	23580	30102	55208	52460	47301	56258	40789	47650	48234	52699	32505	41777	40150	40059	39886	42801	41276	50635	33916	60742	28765	69357	37482	39892	44906	51003	41954	39705	43274	46067	52070	43236	44485	48495	52349	33572	35674	38292	31467	11243	15320	49176	37816
id_pe__38_6__5_11_762_51	17363	26653	18417	19266	24142	22207	10617	9158	19773	25500	16943	17105	15689	20043	14863	14131	12408	21610	12466	11078	14506	21369	13254	17025	11495	12680	8895	28649	17975	12215	15962	15545	11827	12469	13049	18868	18633	18462	16734	18906	13062	13136	10440	19170	15368	7764	7309	14736	10853
id_pe__40_6__4_96_790_54	11298	14913	9021	9708	8609	11085	7171	6658	8362	11513	7837	8125	7706	8336	6641	7428	7057	12352	7895	8605	6298	7992	7030	12475	5173	7484	4524	5167	5024	5730	8735	9167	5446	6324	6344	6841	5552	9642	7488	9605	6980	9131	6828	9222	6841	9796	8402	8212	7597
id_pe__44_3__6_68_852_66	2327	3029	2587	2552	2559	2911	2161	2029	2798	2988	2844	2533	2217	2430	2364	2360	1773	3192	2326	1875	2331	2447	2198	4863	1932	2494	2339	3337	2358	2519	2700	2760	2253	2272	2352	3311	3061	2758	2943	2570	2287	1483	2945	2548	3038	1440	3096	2711	2293
id_pe__p_34_1__or_pe__o_34_2__6_	9996	13470	9787	6429	10502	4968	5183	10118	9717	8408	8978	9407	6917	6753	8036	10410	6447	6592	6981	14938	6937	5864	7450	12248	5355	8210	7860	11379	9540	12285	9750	13921	8288	7786	9796	9655	8682	7894	6530	7650	8801	9349	7381	9311	7692	4930	5909	11740	8383
id_pe__p_34_2__or_pe__o_34_3__5_	11784	14082	11355	11378	16085	6002	7058	13784	12429	10729	12209	11245	10429	10375	11479	11326	11017	10069	11147	15330	10601	9487	9711	12102	9189	11807	12264	12281	12815	12620	11973	15668	11241	11264	12268	13948	12371	12759	10557	10439	12216	13316	11433	15337	10457	7585	9271	15876	14566
id_pe__p_36_1__or_pe__o_36_2__6_	8124	12338	6769	6137	8880	4306	4297	8414	9614	8022	8283	9145	6616	6330	7217	11597	5944	5655	6784	15907	6339	5248	7091	8330	4869	6270	4814	6546	6379	6513	6122	8359	6179	5937	7091	9093	7681	6999	5873	6769	6468	9146	5497	9193	7291	4339	3379	11135	6991
id_pe__p_36_2__or_pe__o_36_3__6_	19079	29702	16620	17323	20784	6925	8926	18412	23913	18900	22031	20825	18665	18705	20749	24112	16730	14850	16981	23136	20120	15635	18017	19445	13917	16856	16076	18213	17928	19147	17802	23449	18391	18158	20064	28797	21179	23352	17979	17886	16539	22783	13737	19898	13201	10970	8500	31256	23383
id_pe__p_36_4__or_pe__o_36_5__5_	61423	104775	49960	60497	61466	29946	27715	39647	52488	54001	52142	56115	43534	46847	49643	53740	36980	45532	52767	55934	41283	43431	45089	80338	40714	73266	36102	61861	56950	44694	52181	69841	46229	43927	47525	53814	62372	42633	42145	55998	42384	59287	44042	56062	38855	35740	26724	74519	55468
id_pe__p_36_5__or_pe__o_36_6__5_	5268	9620	4805	5888	5845	4641	2715	2425	4113	6573	3962	7212	6368	3203	3549	4704	3004	5611	3262	6521	2757	2665	3770	10269	2028	4130	1596	3191	13631	2023	3191	3890	2498	2302	2726	4782	4730	5992	2606	3327	2110	9809	2431	4416	4456	5427	2913	4526	3331
id_pe__p_38_2__or_pe__o_38_3__7_	2914	3668	3569	2823	3667	1918	1956	3875	4319	3068	3387	3187	3100	3011	2873	3016	2682	2620	2835	4045	3053	2426	2570	2867	2186	2776	3049	3601	3269	3004	3056	4407	2995	3094	3500	4378	3181	3144	2988	3077	3506	4301	3143	2552	2346	2906	2489	4197	3705
id_pe__p_38_3__or_pe__o_38_4__6_	3600	7903	2535	4316	4688	2060	1913	5227	5771	4634	5031	5164	3154	4043	3944	7457	3171	3588	4855	7038	3603	3011	4330	4837	2404	3427	2813	3331	3303	4005	4262	3838	3229	3801	3342	5380	4124	4097	3934	4490	3092	6270	4125	4650	3526	2774	3008	5431	3430
id_pe__p_38_4__or_pe__o_38_5__6_	71577	144171	49793	72276	82911	37275	34505	53781	92846	90874	79909	101326	66324	75831	75105	110820	58956	72810	85681	105740	65188	65645	75704	116298	58086	92816	47962	67391	62839	59010	65231	82711	67475	65288	69123	85188	89848	73334	70129	80439	50212	84912	50738	74305	46136	42874	20833	115439	69003
id_pe__p_38_5__or_pe__o_38_6__5_	30145	45819	25531	29698	30062	10293	10990	21014	24647	25760	26871	29113	20870	23338	26154	25315	19706	22863	26100	20261	24071	23891	27897	38137	21545	30593	21358	30650	25992	23790	24467	31554	25637	24209	25699	27729	30882	23963	24117	31457	21181	20380	25013	23543	13146	13714	17545	43579	27124
id_pe__p_38_6__or_pe__o_38_7__5_	45290	94779	30435	36525	26921	26665	15378	22439	30632	41726	28335	34782	29891	26298	25788	26224	20988	30359	22978	29375	22761	23448	25143	73513	21252	33111	18505	35467	45563	26974	45315	56055	19926	22444	23641	43879	36122	32227	22526	28792	20975	34842	24185	33627	27170	29477	25559	34751	31548
id_pe__p_40_4__or_pe__o_40_5__6_	6009	8792	5852	4975	7661	4669	3030	6141	6924	6788	6032	6732	5345	5728	5667	6359	4080	5266	5799	10440	4700	5039	5154	8023	4949	7910	3995	6570	5197	4862	5813	8055	5678	5482	5990	5729	6736	4998	5311	6167	4902	7066	4875	5073	5651	4993	3308	7705	5972
id_pe__p_40_5__or_pe__o_40_6__6_	8107	14334	5311	5758	6635	4512	3573	6669	8566	8936	8167	9230	7145	7336	7622	10722	4826	6390	6082	9668	6000	5706	7797	11978	5936	7818	4393	6065	5819	5478	5293	7294	7090	6495	6761	9319	8328	7471	6899	7221	6114	7138	5658	4792	5184	3854	2585	10682	7399
id_pe__p_40_6__or_pe__o_40_7__6_	33996	91201	18284	29699	20267	23056	13952	22223	29099	41823	26311	34558	26986	25964	22847	28707	19473	29070	23372	32037	20942	22901	24337	65255	16253	25596	13640	20465	28728	15794	23728	33264	16014	16811	18793	39831	30029	32589	19197	27540	14882	36619	16114	33848	23578	28568	14165	36038	24062
id_pe__p_40_7__or_pe__o_40_8__5_	40978	112207	28053	29260	16084	16743	10682	17103	20164	42614	24864	31984	22117	20137	19283	14013	13408	22915	17214	16498	14753	18436	15238	92448	22419	30012	14605	28760	38453	23459	40779	55269	14390	18042	21231	31340	24398	27001	14337	18603	13429	17768	16869	21002	14383	18221	19026	23521	19212
id_pi__32_1__4_47_807_5	2211	1654	2173	1826	4074	2251	1387	934	8244	3913	3288	2960	2049	3280	2168	5779	1944	2228	2524	4385	3491	2713	3002	2458	1590	1798	1444	2018	2235	2339	2052	2237	1941	2031	2079	3255	3498	2363	3082	2311	1998	3381	2575	3354	1621	2230	1072	2194	1856
id_pi__34_1__5_06_835_53	32745	39179	47700	18905	27397	17057	15205	28055	29865	24023	23309	23201	19667	21848	21004	32925	10123	14793	11497	40917	19099	15966	14922	26481	17546	15717	12424	47780	18888	24235	21769	26329	19919	20133	19910	42982	34859	26945	20987	19018	18781	20654	19134	17278	13302	11772	11750	19792	17975
id_pi__34_2__4_6_833_52	20971	18425	37700	19588	36803	18220	12011	23936	32363	28107	28772	23668	23064	28178	24704	25720	14675	19924	18900	14753	23286	24926	16633	28848	19827	19540	21526	29974	23904	31650	33572	38015	24871	25625	26319	29179	22934	30346	24320	20454	27716	21089	28974	16117	16753	12404	20850	19968	26136
id_pi__36_1__5_72_863_57	17411	16327	20757	14097	19429	9519	16106	20306	21315	18379	20311	18489	16723	16746	20680	24299	14490	14810	15579	19904	20256	17667	15249	17267	13037	14357	15792	22362	15505	18817	15218	16973	16792	17614	16515	19867	18349	19107	15108	15192	16961	17482	16577	16174	13647	12765	12528	18891	15868
id_pi__36_2__5_16_861_55	40828	37555	55233	40731	49089	25732	21390	39783	49524	50142	49723	44621	45301	48989	47615	45479	33680	38611	43311	29894	39254	42426	32359	46715	41106	38291	43219	51613	42267	50168	46618	48277	46327	47915	47940	52252	43069	51069	44824	36299	48233	39305	47854	27854	29203	26554	35091	40394	57010
id_pi__36_3__4_75_859_53	4836	5164	9915	5364	8146	2843	2924	6841	7607	5613	7032	6053	6046	6478	7102	7740	4031	4384	4126	3942	6239	5781	5019	7387	5359	5740	6663	7629	6049	10188	8156	10372	6809	7301	7901	7951	6159	8742	5441	5081	7767	4666	6920	4938	6043	4936	8332	4623	8820
id_pi__36_4__4_48_857_52	26300	27131	44682	27306	54409	19546	19465	29303	44893	32299	38406	31649	28097	31768	30572	49158	20221	21434	21206	31003	32975	25501	24729	48695	24827	24184	17011	39724	22284	35784	45035	58188	29522	30023	32609	31938	33423	31757	23920	29440	27898	24625	31553	28481	13067	13996	24219	26422	24758
id_pi__38_3__5_37_887_56	24785	27357	31177	35611	29275	17070	21962	29965	37015	30188	33831	28731	28039	28878	31468	33154	21971	22417	25628	22030	26686	21533	21766	34196	23054	21259	21099	34832	21656	39561	32558	34504	29182	30167	29218	30229	26330	29624	25805	28275	30958	26819	37480	20187	15498	17691	39517	27037	30111
id_pi__38_4__5_07_885_55	220016	239889	260406	257779	267924	137149	137677	181765	249770	230565	245326	223654	220163	217914	232443	242852	160260	171091	186813	176150	198438	167572	174427	253196	194789	204282	158231	265684	174192	235015	245488	279329	216865	215791	227029	240223	229039	239097	203215	194944	182089	173670	201669	164555	112130	107271	167696	197409	201983
id_pi__38_5__4_61_883_53	6027	4885	13111	7093	9605	4189	5064	7684	9020	7476	7978	7130	6347	6739	7130	12130	4342	5668	5438	5089	5127	4523	4634	10329	5993	5891	3806	12042	5493	8287	8704	11805	6377	6451	7011	5791	5697	7615	6238	4698	6484	5520	6966	3949	3972	3289	3953	5446	6608
id_pi__40_6__4_96_909_55	17908	23202	17960	17929	14562	23597	8692	12645	16127	19254	13564	11175	11692	14503	10372	11839	8819	14836	13099	13782	10678	11721	9144	16543	7425	9601	7202	13017	12822	8500	10516	11632	7574	8495	9266	14621	14930	13074	9801	11270	7310	14841	9072	15828	12411	18559	11831	9356	9044
id_sm__d30_1__3_64_691_50	6026	9597	3004	3132	3052	2252	1725	1825	7420	4698	5474	7902	4120	4547	4631	11570	4005	3686	5712	6131	4096	3232	6426	9831	2455	3053	2234	2961	2710	2544	8850	10282	2854	3358	3625	4346	4582	3969	3638	2906	5023	3713	5185	3084	2781	2529	4755	4296	3093
id_sm__d32_0__4_51_721_55	5489	8246	2731	2950	3179	2868	2160	3146	5637	5183	4508	5429	3758	3747	3606	7211	3560	3680	3414	6372	3574	2667	5013	7424	1975	2850	2145	3182	3009	2465	5764	7054	2513	2791	2860	5274	3678	4234	2597	3337	3302	4699	3983	3546	3985	3439	3002	3686	2879
id_sm__d32_1__4_26_719_53	129339	191785	99151	78613	94625	66410	49689	81934	136946	118429	111635	191914	96301	99043	92413	229515	83581	89648	71102	155542	97940	80452	142640	196099	54464	66302	70477	105326	84402	64785	178881	212617	76233	87739	90682	117583	107140	110656	95967	75850	64381	90295	71026	76326	60303	63338	51602	99782	67500
id_sm__d32_2__3_83_717_52	8393	10768	4649	5818	5299	3242	2612	2483	8082	7410	6287	8276	5452	6163	5492	10329	4704	5490	4701	6273	4688	4726	6651	10674	3578	4049	3012	3809	3640	4600	6478	7832	4326	4567	4609	6063	5885	5264	5426	5137	5963	5821	6672	5122	3568	3830	5907	6383	4219
id_sm__d33_1__4_56_733_55	45561	60166	41353	37442	41912	31406	22257	33969	55060	54710	47483	78093	40382	43245	37963	84294	34970	42868	29074	59860	41854	37291	53466	68567	26431	29644	30511	41578	37848	30739	54544	62033	34211	35946	35982	54358	47183	51186	45499	33567	22094	38022	21077	32670	18240	27003	11662	40749	29016
id_sm__d34_0__5_16_749_58	41375	52601	28842	27417	25806	25665	24572	39936	35895	38383	33913	34157	29271	28915	30210	31007	28851	29344	25482	39134	29606	25857	28382	60721	19098	29594	24946	35043	30729	35735	36075	41091	26547	29773	28921	40771	29746	34851	24148	29551	31152	36602	30251	28423	33160	27744	28559	31706	34119
id_sm__d34_1__4_8_747_57	1044025	1258781	976770	907335	917056	701368	521023	805609	1061706	1067437	1006475	1104475	878417	931576	903824	1088411	778826	903717	775993	892202	885013	851659	922281	1368783	637033	823152	782501	1018135	856702	1055595	1083258	1185925	874709	895749	914066	1084135	989944	1010856	938630	824362	824940	799124	861853	759007	637870	533095	711394	938272	822865
id_sm__d34_2__4_35_745_55	128605	150688	112864	104124	104473	61471	56700	73508	116965	135300	107816	140524	94842	109957	95445	141247	80204	101679	77356	99616	85876	93939	104986	170564	69616	82766	87185	113630	95336	126039	123984	149346	101147	99683	101797	125362	112570	121877	125785	88020	91997	78511	95781	85347	59510	52908	81112	110157	81988
id_sm__d36_0__5_85_777_61	16942	21484	5034	7237	5659	9148	5286	6266	7544	10984	6946	9507	6182	6081	5122	6937	6447	6771	6473	17613	5823	4920	8200	26434	4134	7382	4873	6907	7051	8088	8450	7104	4366	5819	4599	9956	5526	6997	4596	7202	4363	8090	6140	7132	11513	6903	5790	6769	5605
id_sm__d36_1__5_42_765_57	5713	5929	5159	4685	4092	5160	3386	4694	4606	4639	4461	4913	4178	4287	4123	4713	3591	3770	3504	5014	3765	3545	4029	5286	3610	3774	4274	4606	4183	4416	4699	4607	4100	4111	4141	4469	4446	4063	4240	4195	4056	4012	4054	3787	3572	2951	2939	4185	4082
id_sm__d36_1__5_56_775_6	234278	275574	187181	168748	157961	149317	95411	145656	191138	202879	174170	227348	150847	165073	140170	219777	130132	152702	119712	183102	147645	136061	183541	303779	101402	123672	138137	190047	146278	186853	227168	234837	138878	147860	146838	168130	169054	158557	173409	149444	110339	130732	116890	154368	126311	101955	107838	171231	122602
id_sm__d36_2__4_87_763_55	7752	8852	5574	5386	5173	3691	2114	4211	5022	5569	4865	5480	4514	4897	4514	5664	3124	3807	2957	5644	3448	3466	3820	7580	3997	4251	3976	5890	4375	5490	5102	5690	4631	4553	4628	5993	5712	5086	5365	4843	4833	4627	4730	3880	3071	2936	3212	4898	4783
id_sm__d36_2__5_01_773_58	37611	41166	24317	28865	26267	18684	15127	19573	24228	30811	23805	30102	20495	23576	20593	27351	13270	19497	12476	29341	18430	19602	22533	42605	18092	19988	19456	28660	22045	27775	24547	28217	22005	21317	22129	29965	28486	24045	29294	24310	17393	20424	19168	23796	17828	16878	18175	26377	18796
id_sm__d36_3__4_41_771_56	3691	5225	2779	2875	2730	1987	1502	2330	3148	3877	3127	4179	2718	3192	2863	4157	2502	2928	2290	3219	2438	2680	3093	5922	2101	2587	2517	3124	2812	3501	3268	3908	2991	2868	3061	4019	3174	3320	3764	2765	2447	2544	2395	2084	1639	1678	1787	3098	2612
id_sm__d37_1__5_77_789_61	10648	12846	11080	8779	8418	9057	5662	8038	12891	12386	10888	16478	9182	9802	8128	15945	8530	8917	6456	12178	8545	7505	10522	14314	5156	6449	6908	10661	8294	6327	12755	14132	7097	8179	7752	9433	10909	8927	9108	7328	5479	8005	4876	6991	5505	6882	4127	8296	7045
id_sm__d38_0__6_36_805_64	8983	12728	3021	4067	4087	4017	3619	4485	8159	6156	5239	6499	4927	4345	4395	5867	4975	3705	3973	8702	4586	3159	5257	11326	2551	4029	2946	5264	4201	5291	6784	8535	3225	4261	3328	7738	4172	5424	2533	4190	3826	5131	4886	3404	5658	4100	4854	3858	4870
id_sm__d38_1__6_11_793_60	5332	5811	5653	4250	3580	4984	3659	5366	4695	4569	4254	4920	4009	4015	3899	4521	3095	3125	2999	4452	3391	3074	3499	4902	3242	3155	3744	4778	3956	3782	5019	5104	3649	3804	3777	4289	4457	3549	3634	3479	3429	3435	3470	2307	2320	2147	2407	3675	3570
id_sm__d38_1__6_27_803_63	151609	181573	167641	110121	117550	100615	76031	112742	172153	156009	143828	191397	127640	125817	119897	175831	109303	115904	93319	130824	119304	101650	133419	196055	79461	91338	108107	169649	114647	122105	217235	230163	106656	120719	119211	125672	139028	120718	126540	86444	96545	92450	95070	82516	77624	68159	83641	104342	101445
id_sm__d38_2__5_71_801_61	28307	26714	27241	25150	19182	19126	14997	19077	25754	29337	24993	28799	22409	24447	21738	25782	20162	23264	19317	21206	20686	22005	23074	36781	17531	20441	22397	26845	22611	27851	26434	27487	22919	22773	22232	23398	25707	23085	27304	19928	21258	18143	20964	18484	15983	12687	20511	23112	20031
id_sm__d39_1__6_63_817_64	39764	48279	44517	33572	37318	32364	22796	31849	58096	49774	45121	79116	39502	39929	36009	81533	34974	37900	27695	49651	37794	30924	51747	45713	22304	24120	29525	46110	35075	25849	63906	77859	29196	33956	35558	45675	46516	43039	38989	26987	22177	33096	19994	24992	17265	24106	14759	33531	29346
id_sm__d39_2__5_89_815_63	4254	4343	4187	4129	3601	4147	2431	3109	5713	5475	4981	8209	4012	4115	3761	9041	3906	4062	2978	6189	3910	3499	5623	4982	2528	2981	3188	4202	3604	3417	4149	4894	3381	3382	3453	4755	4552	4108	4366	3586	2829	3655	2586	3604	2121	2835	2161	4403	3029
id_sm__d40_0__7_26_833_67	12457	19105	5667	5127	5735	7225	4725	6261	8027	7411	6677	6983	5889	5167	5536	5798	6246	5490	5636	10577	5120	3979	5200	12210	3149	7106	4292	7801	7015	6397	9689	9437	4138	5767	4722	11101	5441	7892	3487	4902	5715	6714	6439	5518	8333	5090	6813	5571	6861
id_sm__d40_1__6_80_821_63	6380	6802	6508	5755	6331	5174	4118	6019	6804	6696	6508	6647	6217	6269	6152	6593	5420	5523	5257	5955	5306	5218	5297	6458	5289	5707	5733	6292	5978	6136	6639	6849	5944	6067	6103	6675	6387	6226	6072	6318	6453	6328	6415	4287	3973	3710	4480	6551	6591
id_sm__d40_1__6_97_831_66	210734	254656	217360	177620	202549	150634	112791	164891	247147	239323	220060	245556	197819	208824	192919	239037	166694	183963	153889	177659	171664	169653	184232	232061	124934	166128	164097	227216	184538	203112	250565	285618	174081	185584	191960	229221	210666	218052	198005	137647	164787	143967	168602	133027	114306	100753	142812	166706	167256
id_sm__d40_2__6_11_829_64	81606	117239	76363	60483	64877	61498	39979	52916	90296	78110	76807	119014	66858	66972	64014	102151	51963	57603	48974	79454	30689	24045	42225	113662	31465	37460	49474	82198	60557	45815	107841	127832	48921	58085	61902	64440	70616	61387	60788	50114	42144	56970	52091	58277	50331	56074	51689	68403	46925
id_sm__d40_2__6_35_829_64	81376	94364	79545	74069	57704	48710	38518	47551	87503	92625	79518	105390	74819	80301	71835	96169	59075	68289	57616	58511	52905	61072	56316	99839	48587	55126	64326	80329	68468	77277	101715	112521	69355	73592	76389	81123	77260	68568	77251	46646	55187	40134	57803	49014	36503	35624	54164	53310	48593
id_sm__d40_3__5_72_827_63	4224	5607	4333	4211	3469	3625	2226	3681	4622	4627	4750	6308	3033	4919	4002	3809	3765	4523	4160	3386	4203	4360	4625	6695	3296	4114	4872	4934	4714	4702	5937	6378	4715	4814	5064	4513	4405	4510	4519	3931	3916	3880	4771	2888	3214	3783	4414	4158	4069
id_sm__d41_1__7_13_835_64	4013	4509	4608	3937	3741	4158	2602	3796	4113	4230	3998	4229	3660	3886	3647	4086	3109	3315	3054	4007	3081	2994	3230	3838	3048	3247	3242	3975	3665	3564	3903	4102	3465	3538	3590	4376	4300	3809	3669	3673	3709	3714	3649	2983	2520	2393	2581	3825	3842
id_sm__d41_1__7_22_845_67	86580	105991	102559	85876	93740	81839	49329	74406	115869	116583	102783	120227	82509	95757	81916	112891	73112	91457	68706	85127	72432	73586	84683	93769	47882	61507	69551	106648	49544	82346	104823	124599	70258	75617	78747	120019	111255	110663	90391	67620	60538	72513	59697	68744	53313	53960	55268	75419	76006
id_sm__d41_2__6_51_833_63	2246	2637	2458	2518	357	3038	2077	2693	1858	1813	1765	2129	1650	1841	1654	2614	975	1214	934	2136	1310	1252	1503	1506	1112	1022	941	1353	1141	1539	1820	2060	1392	1418	1422	1635	1596	1293	1285	116	52	51	70	1659	1534	1320	1103	108	167
id_sm__d41_2__6_72_843_66	34345	39811	38685	38406	34034	28901	19954	25907	42882	47549	39038	54595	33268	39362	33295	58841	24841	32798	22749	36736	27550	26693	34649	42785	19672	19872	19698	29507	23900	29962	35192	45664	26426	26576	28540	35763	34217	33878	33810	28271	22596	27935	22443	29382	16914	20765	18835	32570	25561
id_sm__d42_0__7_69_861_71	6013	10030	4175	3347	3569	8262	5036	9355	5126	4860	5049	4828	3681	3684	4205	3989	2548	3040	3027	3983	3709	3529	4002	7206	2537	4275	4228	8230	5771	4957	7369	6988	3367	4955	4008	9023	7825	4661	2761	4011	4219	4121	4219	3226	3432	2862	3401	4343	4599
id_sm__d42_1__7_45_849_66	5468	6283	5400	4964	5091	4095	2949	4672	5477	5510	5309	5374	4994	5214	5088	5173	4240	4439	4343	4505	4224	4294	4196	5503	4418	4709	4699	5308	4898	5361	5388	5674	4969	5018	5085	5655	5296	5190	5044	5317	5384	5294	5384	3587	3639	3192	4080	5485	5523
id_sm__d42_1__7_62_859_69	142571	179442	143020	117619	131952	99834	70064	113809	160931	158098	148698	146589	91245	92831	146018	92341	101867	121045	104277	101911	107140	113312	109887	177885	95963	108103	109097	154724	126949	100412	100580	102189	114463	125359	126426	160987	146081	148533	127484	99469	119960	98627	126898	94132	83889	66279	107324	112255	121023
id_sm__d42_2__6_76_847_65	12559	13869	12403	12123	9932	14040	9094	11890	10850	11002	10723	10503	9739	10214	10011	9680	8308	8930	8568	9786	8435	8420	8175	12084	8241	9298	9345	10521	9962	10912	10542	10663	9590	9807	9748	10446	10539	9732	9669	9726	9889	9651	10018	9199	9970	7660	10707	10151	10040
id_sm__d42_2__6_90_857_67	31302	123910	107599	28852	51610	63928	43298	65656	98625	109801	92458	115055	78860	84212	75666	92464	49436	67760	51293	80505	65897	69109	74257	128895	47436	55258	39900	63516	50227	78308	69808	96313	68657	69076	70656	76414	33568	79823	80760	46677	50210	40054	54298	76349	54454	54031	73560	56878	45381
id_sm__d42_2__6_93_857_67	361787	460450	362539	342407	345989	301878	184530	249424	337476	355694	324902	310894	273870	304887	291847	275679	202622	254260	226619	216603	269435	274191	253989	469747	143609	276445	218241	337001	261115	381158	340530	359978	260347	269310	263895	300043	297028	313796	288018	277850	303340	238010	372487	285161	316483	209922	367459	300600	279754
id_sm__d42_3__6_19_845_63	5077	4965	5139	5220	4562	4445	3162	3662	4719	5052	4803	4899	4366	4743	4443	4389	3765	4145	3974	3710	3741	3981	3791	5274	3895	4242	4320	4636	4440	4846	4594	4677	4535	4521	4512	4629	4712	4546	4668	4709	4752	4660	4800	3669	3457	3239	4430	4880	4791
id_sm__d42_3__6_35_855_66	178577	189700	178647	185888	146462	124261	89699	104767	164010	190730	158798	169912	140047	166014	142967	146566	102320	138749	113899	117207	119584	140394	122775	240127	96100	119834	111670	154519	121350	179777	158423	182096	141693	140320	142279	141050	144123	148081	162158	151198	148003	126687	180428	141494	121905	105839	177856	168743	134542
id_sm__d43_1__7_67_873_70	11384	14008	5999	10444	9171	9578	7065	7461	19109	17429	12494	25958	10999	12580	7439	19040	9223	10957	6185	13337	9893	8285	13625	11109	2963	5104	4709	5445	9721	3479	5003	4739	4832	6015	5056	16438	9595	12990	7396	8625	7204	9352	7348	8336	8010	7262	4437	8598	7957
id_sm__d43_2__7_23_871_69	17831	21139	7341	18551	12537	14360	9374	8371	16816	16844	12946	20696	12626	13302	9653	16942	11830	11754	6845	20856	11730	9938	14256	18934	6077	7629	5014	5940	10506	5129	6784	7228	6796	7568	6640	14705	9969	12045	8686	13921	6524	16646	4582	14447	14190	13727	2361	10569	8248
id_sm__d44_2__7_42_885_71	2927	3926	2464	2388	2001	2235	1315	1610	2219	2997	2011	2322	2091	1871	1826	2005	1518	2100	1642	1965	1061	1670	1720	4145	1137	1956	1538	2220	1999	2418	2029	2753	1592	1830	1680	2197	1709	1895	1555	2158	1556	2151	2077	2351	2365	1781	1911	2062	1766
id_csh_negesi__014_3_13_367_27	13750	13900	13879	13832	11245	5991	7813	7277	13713	13698	13704	14625	13560	13534	13467	13503	14056	13752	13768	14059	13712	13654	13692	14217	14104	13649	13622	13646	13671	13442	13437	13444	13705	13984	14019	13722	13631	13660	13658	11131	11454	10996	11432	5367	5179	4672	5386	12189	11749
id_csh_negesi__046_5_08_962_53	12909	12090	12653	12103	14533	13478	12815	13362	15679	16259	15850	16967	13227	14286	14094	14123	15301	18343	17662	17860	14822	15178	15768	14621	11923	14734	13847	13845	15541	13138	13410	14962	14315	13983	14443	14983	15151	12972	14318	13315	12472	10966	10035	14875	13620	11197	12312	13501	12604
id_csh_negesi__056_5_33_964_55	8651	8934	8817	8712	13108	9037	8363	9678	12975	12070	12117	11173	9183	11391	10129	11707	8510	9906	8223	10385	11643	10627	11112	10205	7947	7670	10197	10860	9140	11282	11476	10684	10272	10574	10908	11537	11468	10132	10730	9684	9995	8419	10738	9544	8373	6743	10300	8988	7384
id_csh_negesi__071_5_84_1616_19	21501	33551	25749	17345	26431	10583	9332	20138	22063	18957	20734	20663	17437	16389	20392	24756	10272	11222	10947	13607	16998	12353	15609	27466	12706	11658	16006	20372	15797	23734	28285	35521	16723	17774	18344	23290	19085	24839	15711	14670	21127	14131	15730	17057	13694	10987	13822	21395	19337
id_csh_negesi__109_8_24_697_61	14657	15113	16124	15853	20280	14698	12023	14845	21898	20532	20572	20345	17455	19179	18644	24314	14288	15483	13602	21365	23851	21789	25166	22411	15583	15588	14786	21029	15135	18710	23060	24076	17770	18203	18780	25829	22958	20386	19449	18329	18791	19341	17796	19036	10554	15717	14969	18379	18569
id_csh_negesi__113_8_53_711_62	48700	51278	49052	47260	63446	41388	38804	48566	66521	63146	63700	61265	54190	58102	58537	62787	45867	48768	47783	57095	68415	64414	66194	74084	50631	53919	48175	62570	52935	63687	71068	72106	58161	59444	60597	69030	64092	62698	60993	58167	65099	59952	62215	48130	37932	41884	64161	58069	60510
id_csh_negesi__120_5_56_843_58	15708	15731	13132	11638	12777	10177	8080	10120	13288	13837	11992	14760	11021	11951	10701	14749	8662	10706	7684	16527	11519	10644	13777	16262	8424	9727	11823	14696	12043	12735	14099	14046	10471	11027	10678	13740	13534	12214	13260	11436	8364	10299	8045	11508	9734	8403	8081	12010	8878
id_csh_negesi__120_5_56_911_57	6258	5905	5710	5009	5951	5461	4420	4924	6257	6594	5904	7121	5415	5585	5021	6081	5482	5905	4827	9560	5427	5091	6053	7326	4417	4926	6528	7129	6178	6257	6360	6144	5286	5500	5373	6463	6595	5421	6093	4898	3633	4521	3767	6173	5264	4763	4421	5656	4144
id_csh_negesi__123_5_81_834_61	4570	5728	5063	4341	5178	2903	2501	4315	5301	4774	4964	5007	4204	3988	4528	5229	3361	3572	3627	3543	4500	3591	4206	5493	3102	3503	3906	4237	3905	5131	5591	6264	4255	4194	4469	4843	4300	4622	3886	4025	5114	3878	4157	4416	3606	2727	3695	5283	4898
id_csh_negesi__130_0_5_244_91	14964	30971	24478	9020	7866	3189	3151	1421	7313	6656	6828	6404	5150	5621	5572	6333	3525	3918	3980	6110	6013	5941	6305	19013	11015	8589	11825	14520	16515	12329	20693	9147	8178	11061	8306	6002	11278	5359	6296	1863	3230	8036	1579	1856	3599	5615	2486	1736	2747
id_csh_negesi__131_0_62_329_23	26066	13239	8421	6295	13740	8891	19102	7472	7637	5922	13020	5420	7832	5794	7913	7129	6298	5683	10904	5307	4549	7045	15551	12018	36109	7253	9845	11959	7494	14283	14388	9264	12455	12962	7509	16190	10709	5834	10328	8715	7884	6723	7222	4646	5740	10296	8418	8046	6452
id_csh_negesi__192_3_26_467_37	7140	6600	5723	4778	6078	2738	2936	3634	4772	4235	5363	4479	6088	4833	6278	4868	12571	5043	11005	4888	6841	5820	5195	6782	4790	5307	4562	6007	4478	6968	6466	6588	6035	6098	6212	5215	7909	5264	5622	6067	6129	5573	5773	5828	5356	3229	4379	6143	5907
id_csh_negesi__199_4_36_778_51	5057	6051	5246	4617	5629	4121	3350	7094	6089	6193	5734	5974	5283	5361	5459	6039	4276	5934	4565	9867	4669	4413	4391	6694	4255	5091	3436	5953	4228	5173	5264	5392	4851	5025	5170	8767	7492	6007	4768	5089	4769	5391	5133	5241	3215	4064	4625	5974	5389
id_csh_negesi__202_4_71_960_52	3342	3918	4207	3704	6790	4625	2757	2316	6362	6375	4728	7372	5506	4122	3912	5558	4042	6563	3272	9043	3378	3432	4113	5980	2034	2769	1038	4092	8294	2191	2859	3021	2734	2473	2728	4067	6290	4609	3507	2993	2864	4684	2724	4944	3722	3690	2459	3597	2973
id_csh_negesi__203_4_8_1068_67	5655	7655	5055	4899	4403	4087	2834	3714	5207	6453	5718	6133	4327	5062	4625	5424	3527	5187	3821	5091	3914	4221	4320	8452	3097	4023	3452	5508	3866	5266	5737	6587	4096	4510	4506	5224	4402	4951	4592	4654	4745	4766	4080	4958	3931	3902	3683	5291	4324
id_csh_negesi__206_4_91_1019_51	4151	3906	4067	4301	3782	4675	4469	4421	5422	5446	5345	5590	4703	4824	4914	4691	6743	6889	7352	5894	5507	5515	5708	5055	4344	5472	5912	4972	5396	5280	5025	5098	5203	5066	5056	4882	5262	4936	5064	4711	4904	4630	5009	5738	5556	4954	5543	5195	4725
id_csh_negesi__220_4_95_906_62	9079	7941	10035	11405	13070	13027	5974	9292	13892	12720	15022	14489	12080	12988	12703	12686	9194	9851	9144	11859	11710	11683	11597	15913	10653	10431	9156	9560	8267	12282	12240	12499	12873	12719	13156	11498	14812	12628	12550	11634	11378	9187	10508	11462	11751	5129	9253	11360	11275
id_csh_negesi__221_4_96_974_6	856	739	1018	1064	1490	1496	1078	1325	1651	1519	1804	1781	1542	1586	1615	1598	917	1031	975	1193	1537	1500	1441	1541	1405	1364	1432	1142	1054	1609	1523	1578	1665	1635	1634	1388	1779	1492	1560	922	965	653	846	1453	1457	843	1105	850	804
id_csh_negesi__223_5_02_325_18	11802	13475	11416	9484	13336	9733	8603	10260	12934	12812	12619	12598	12685	12791	12714	14541	11601	14972	10877	12643	10419	9580	10435	17129	9520	10004	9195	11953	10213	12950	14293	15026	12690	12538	12659	13075	12411	15203	13685	10475	11085	10098	11638	13860	12221	9800	13432	12372	10236
id_csh_negesi__223_5_02_339_2	6520	6990	5897	5098	7151	5244	4518	5484	6880	6875	6798	6827	6961	7106	7086	8039	6639	7938	5919	7398	5495	5273	5618	9746	5133	5472	5162	6665	5654	7296	7688	8161	6869	7023	6836	6938	6740	8499	7632	6058	6304	5718	6214	7952	6099	5411	7346	6605	5818
id_csh_negesi__238_5_2_1074_51	2308	2119	2025	2275	670	2410	2437	2218	2749	2919	2820	2970	2507	2608	2384	2265	4088	3694	4320	3219	3130	3285	3196	2404	3385	3273	2691	2159	2681	2422	2524	2284	2662	2644	2521	2395	2668	2358	2510	4129	3206	4213	3625	3457	3494	4011	3221	3795	3604
id_csh_negesi__251_5_29_1100_523	2487	2674	2814	2851	2999	3118	3070	3090	3970	3786	3881	3557	3101	3414	3218	3169	4127	4662	4275	4077	3901	3594	3766	3243	2640	2838	3759	3412	3543	3739	3494	2695	3453	3483	3461	3610	3668	3281	3503	3522	3565	2815	3749	3654	3165	2844	3750	3189	2344
id_csh_negesi__251_5_32_1168_51	1510	1518	1654	1577	1362	1735	1780	1690	2119	2117	2366	2024	1781	1941	1880	1665	2724	2751	2562	2428	2278	2107	2201	1823	1609	1780	2218	1849	2057	2200	1967	1905	1990	2010	2040	1950	2051	1932	2034	2015	2391	1901	2427	2158	2200	1719	2445	2026	1699
id_csh_negesi__257_5_37_1032_537	5253	4962	5302	5325	6675	5593	5311	5653	7392	7153	6773	6706	5485	6388	6130	6225	6804	7672	6916	7167	6724	6207	6751	6181	4744	5388	6994	6415	6096	6630	6560	6049	6231	6239	6505	6570	6542	5942	6382	5989	6051	5310	6351	6147	5518	4606	6730	5163	5171
id_csh_negesi__259_5_61_1047_55	1401	1043	1301	1119	1576	1133	1123	1215	1875	1813	1901	2121	1700	1717	1584	1734	2227	2288	1956	2635	1783	1529	1875	1855	1462	1750	2099	1505	1637	1936	1924	1944	1721	1705	1613	1502	1374	1738	1970	1850	1358	1668	1497	2168	1927	1745	1892	2151	1484
id_csh_negesi__261_5_65_816_52	3740	5769	2904	3857	4198	2371	2508	3381	3760	3974	3863	4240	3290	3577	3754	3885	2592	3510	4372	3729	2917	3001	3334	4912	3250	4160	2777	4453	3853	3497	3704	4245	3738	3494	3660	4007	4922	3517	3494	4037	3008	3132	3247	3527	2383	2463	2426	5339	3645
id_csh_negesi__264_5_71_1206_48	584	520	606	523	8	657	694	665	678	633	714	681	683	708	616	568	828	877	863	688	709	751	755	624	763	768	633	615	633	703	656	640	668	650	664	620	584	645	657	1018	1257	1223	1142	768	802	814	801	1131	1012
id_csh_negesi__275_5_72_1564_15	21284	31041	24629	17078	32780	14407	15010	18235	34044	23212	26053	23043	15404	16474	17211	35108	13547	15111	10919	42725	16052	12483	16253	23997	10687	12572	13083	23681	15644	26549	24682	29121	16168	14926	15503	19617	22874	20735	20791	17611	18581	16931	19446	24055	14970	13103	17851	20278	14213
id_csh_negesi__275_5_72_1632_14	5660	6661	6507	4914	10326	5112	5426	5948	9342	7509	8152	7432	5347	5493	5710	8134	4895	5591	3830	14898	5251	4266	5298	7544	3928	4532	4324	6239	4776	7897	7466	7832	5505	5226	5419	5890	6479	6553	6776	5553	5781	5340	6008	8139	5478	5093	6453	6241	4531
id_csh_negesi__293_5_88_1096_52	1963	1911	1815	2158	911	1905	2048	1976	2152	2178	2121	2062	2053	1965	1939	1885	1949	1929	2046	2169	1831	1864	1686	1920	1904	1953	1714	1617	1680	2029	1911	1916	1926	1993	1849	1595	1648	1770	1749	2324	2473	2278	2300	2037	2286	2241	2161	2567	2943
id_csh_negesi__293_5_88_960_55	4914	4776	4991	4582	3584	3833	3872	4235	4226	4160	4275	4435	4225	3981	4287	4314	3116	3204	3080	4027	3030	2695	2786	4022	3295	3350	3493	3447	3380	4354	4348	4417	3876	4089	3889	3431	3509	3704	3615	3969	4954	3811	4124	4052	3977	3480	3767	5181	4903
id_csh_negesi__298_5_88_1617_19	29809	45235	35297	24023	33611	17015	15301	30007	31994	27016	29731	29832	24538	23368	28256	33241	17139	18905	18195	23565	21128	16522	19981	40393	18578	18779	23265	30049	23288	32533	37661	47244	24191	25601	26149	33596	27628	32100	23543	22473	28286	22081	23847	24244	19237	15196	19364	29210	27291
id_csh_negesi__298_5_88_1685_17	8501	9898	9235	7710	10778	7061	6642	9031	10029	8933	9674	9619	8159	7702	9026	9728	6417	7385	6964	9234	7765	6505	7415	10980	6346	6801	8277	9181	8153	9961	10670	11504	8099	8423	8513	9645	9198	9687	7827	7091	8515	6746	7363	8492	7053	5989	7153	8748	8188
id_csh_negesi__344_6_66_875_69	7066	8936	6340	4742	4658	3728	3127	5251	5748	5855	5167	5465	4616	4416	4559	4561	3858	4592	3781	3664	4066	3719	3664	8581	2837	4328	4162	6134	4902	7298	5740	7247	4541	4554	4690	5276	4959	4945	4049	4248	5198	4100	5692	4801	4806	3140	6216	5631	4757
id_csh_negesi__345_6_67_885_63	4900	6165	5767	4077	5083	4231	3114	4086	6580	6045	5449	8428	4838	4949	4656	8062	4623	5145	3319	8890	4586	3986	5746	5402	3415	3506	4208	7274	5113	3806	7060	8203	3998	4297	4447	6888	7031	5458	4973	3403	3239	4103	2901	3760	2808	3752	2374	4168	3825
id_csh_negesi__347_6_93_920_68	1937	2161	2569	3367	2122	2069	768	1477	3414	3423	3542	2949	2878	3094	2954	3044	2063	2927	2499	1331	2343	2726	2259	3359	2456	2856	2798	2875	2886	3068	3960	3984	3235	3324	3467	2994	3429	2939	2785	2755	2317	2099	2522	1446	1742	1075	1543	2595	3209
id_csh_negesi__366_7_54_896_67	2182	2894	2346	3263	2179	2656	1018	1908	3474	2970	3718	3791	2468	2600	2641	3294	1999	3057	2273	2574	2791	2380	2486	3014	1822	2175	2060	2337	2156	2390	3165	3511	2357	2503	2599	2782	3095	2408	2606	2356	1804	1832	2056	2354	1592	848	1587	2672	2178
id_csh_negesi__376_8_6_707_61	1345	1360	1344	1339	1528	1287	1279	1287	1363	1369	1359	1346	1340	1348	1348	1349	1329	1329	1325	1328	1356	1340	1337	1366	1329	1319	1328	1367	1348	1356	1357	1363	1351	1351	1355	1395	1382	1333	1338	233	473	381	455	1304	1301	1310	1337	213	385
id_csh_negesi__377_9_71_862_68	5896	5891	5860	5823	6368	5525	5496	5522	7007	6654	6762	6776	6469	6482	6519	6609	6212	6253	6188	6388	6864	6580	6786	6551	6321	6268	6236	6584	6323	6529	6608	6628	6372	6421	6420	6636	6917	6393	6325	5271	7517	6705	6464	5803	5099	5920	6924	5437	6745
id_csh_negesi__378_7_93_709_61	24435	25629	24178	26339	29445	29814	18345	22392	30780	31361	30966	27142	25478	28678	29060	27649	23775	28023	29027	26702	35036	37289	32052	40692	20671	24866	24413	31848	24702	33120	31263	30976	26991	26332	26979	28473	30281	26843	27933	27049	28882	27065	28747	38180	30582	27179	45430	27133	27000
id_csh_negesi__380_1_27_632_32	4065	4099	5325	3262	5456	3392	2694	5144	5514	4550	3695	3651	4442	4343	5111	5799	3537	3159	3706	4176	5187	4129	4124	6239	4052	4655	4937	7641	4538	6392	6200	7615	5154	5571	5630	6226	4972	5502	4178	3517	5554	3782	4024	2971	3886	2284	3844	4539	6366
id_csh_negesi__380_1_27_700_31	1494	1578	1969	784	2425	1519	1702	1948	2064	1778	2079	1819	1685	1669	1892	2058	1089	1146	1284	391	1930	1573	1663	2442	1603	1834	2038	3253	1878	2448	2484	2690	1912	2118	2066	2397	1829	2097	1574	1400	1898	1436	1380	1391	1763	1155	1728	1599	1939
id_csh_negesi__384_4_25_794_51	5984	7557	5985	6058	7475	5218	4325	7938	9394	8974	8334	8490	7969	7920	7832	8701	6566	8000	5287	7246	7157	6510	6280	8930	6434	6716	5179	7600	5989	7641	7425	8211	7399	7446	7566	12215	9019	9607	7751	6207	6751	6450	7402	4890	3742	3790	6376	7166	6639
id_csh_negesi__385_4_56_818_55	2754	4425	2812	2702	2790	1630	1236	1976	3038	3146	2689	3258	2543	2869	2511	3030	2069	2715	2118	1897	2268	2435	2563	3472	2088	2475	2697	3222	2651	3198	3945	4375	3051	3059	3037	3122	3150	3097	3266	2234	2672	2208	2521	1591	2037	1108	1881	2527	2585
id_csh_negesi__386_4_66_557_46	1640	1615	1980	1772	2353	132	183	823	2524	2389	2391	2430	2516	2388	2445	2389	2116	1984	2092	1501	2205	2137	2088	2296	2324	2424	2483	2485	2328	3740	2715	3077	2986	2917	3045	2545	2613	2635	2639	2587	2719	2576	2608	1024	960	816	940	2789	2750
id_csh_negesi__386_4_92_883_54	17033	16058	16821	16574	18594	17303	16339	17797	20838	20459	20294	21077	17831	18501	18459	18735	19281	21882	19326	23606	19146	18784	19661	20749	14842	19075	20639	19920	20838	20996	20874	20750	19302	19156	19368	19787	20901	18761	18684	15485	15887	15017	16752	18955	17953	16134	18656	17676	15909
id_csh_negesi__387_5_03_841_57	9731	8712	5621	7122	7143	3574	4317	4370	6484	8355	6551	7508	5639	6161	5569	7065	3583	5976	3267	9103	4600	4747	5437	9742	4734	5144	5315	6458	5829	7312	6314	7174	5526	5408	5730	6754	6923	6114	7081	5285	4471	4881	4657	6528	4764	4533	5303	5994	4770
id_csh_negesi__390_7_56_710_63	3503	4024	3355	2432	4112	2665	2608	3260	4316	3958	4289	4494	3070	3227	3704	3447	3821	4293	3380	3388	4440	3946	3826	6803	2492	3854	2810	5537	3868	4430	4043	4699	3501	3454	3519	4187	3571	4582	3159	3197	3816	2961	4010	4485	4531	3729	5149	3734	4008
id_csh_negesi__393_7_96_748_51	707	721	667	667	1078	751	628	663	961	907	914	885	796	777	782	843	802	718	738	648	781	771	826	823	727	753	767	805	772	790	806	842	797	801	819	935	778	766	813	104	267	133	125	683	616	674	677	217	160
id_csh_negesi__395_8_6_776_54	1929	1972	1926	1867	3082	2125	1829	1881	2474	2461	2554	2471	2168	2219	2195	2233	2105	2069	2043	1723	2234	2072	2354	2530	2079	2055	2041	2273	2176	2221	2242	2310	2255	2264	2270	2560	2263	2169	2248	219	665	378	553	1988	1710	1782	1988	235	417
id_csh_negesi__397_6_08_810_53	3102	3838	5211	2888	6256	2746	2823	4873	4036	3137	3478	3968	3356	3064	4700	3925	2537	2797	2788	3502	3735	3204	2839	3772	2819	3332	3344	7387	3667	4062	4713	4514	3484	3472	3775	6660	3752	4148	3092	3287	6837	2977	4298	4501	3868	1492	2475	4395	3833
id_csh_negesi__405_4_7_759_57	2798	3379	2259	2738	2225	1632	1379	1684	2783	3340	2488	3613	2263	2518	2167	3735	1968	2329	1687	2754	2009	2192	2789	3736	1649	1954	1882	2275	2216	1926	2369	2561	2098	2127	2103	2979	2605	2664	2792	2171	1666	2360	1583	2130	1209	1625	1054	2436	1722
id_csh_negesi__407_6_39_991_63	5560	5373	5596	6029	6131	4940	4558	4662	6858	7689	6529	6880	5871	6502	5884	5378	4228	6895	5245	5124	5114	5923	5215	8397	4669	5864	5624	6326	5796	7175	6624	6624	6132	6011	6145	5803	5629	6259	6570	5951	5661	5218	7041	6941	6465	5958	8803	6438	5063
id_csh_negesi__408_4_87_951_52	7171	6414	7190	7315	7565	7803	7747	7786	9373	9134	9434	9497	8213	8446	8364	8104	10540	10865	10687	10206	9450	9360	9698	8601	7308	9148	10335	8766	9425	9331	9126	8885	8961	8807	8799	8565	9010	8370	8500	7562	7609	7484	8056	9369	8616	8075	9237	9050	7121
id_csh_negesi__413_5_65_846_55	7530	8323	8306	6654	8842	5514	4713	6305	7979	7733	7840	7685	6897	6734	7146	7569	4963	5300	5684	8717	6645	5712	6496	10131	5822	7905	6896	8905	7293	8046	8184	9067	7169	7399	7202	9321	8103	7681	7135	7640	7925	6814	7400	8520	6817	5422	6404	9043	6718
id_csh_negesi__414_5_73_872_57	50368	49878	50212	48803	62655	46779	47515	49706	66432	61468	63926	60910	50780	51024	52481	57701	50025	51547	44465	73511	56512	51854	56141	55733	40312	49314	51177	55415	54088	61914	60582	61815	50887	49918	50164	53987	55965	57100	57066	59338	61417	57004	62144	68482	54687	52212	60266	63280	49755
id_csh_negesi__415_5_12_894_55	39404	40130	41334	37826	48667	37956	35059	38087	48181	49999	47195	51709	38809	43481	41507	45244	34611	48193	42180	53026	40432	41957	45060	46629	33528	39716	32763	42943	42582	39568	45665	46308	41291	40696	42222	42894	47313	38160	44368	42059	38076	33830	31584	39008	34417	27710	29460	42107	36099
id_csh_negesi__416_6_06_1060_57	3242	3371	3211	3709	5337	3856	3451	3826	5158	5156	4839	4666	3775	4518	4070	4658	3335	4739	3452	4154	3996	4378	4580	4379	3166	3294	3462	4187	3593	4610	4792	4593	4115	4224	4221	4298	4783	4010	4148	3775	3053	2850	3762	4035	2874	2876	4076	3016	2396
id_csh_negesi__417_6_08_924_6	12041	14739	12314	17771	23594	10730	8159	10427	20699	20841	19210	18945	15304	18990	16686	21489	6784	12303	8056	17802	11177	12209	13466	18955	12783	9001	5265	10621	5897	17532	18180	17739	15481	15620	15757	10684	14149	13654	14305	16554	14082	13957	16841	15243	10242	8930	14954	13929	12301
id_csh_negesi__418_6_06_992_58	6415	6703	6105	7746	11232	6902	6104	7107	9794	9784	9203	8992	7369	8826	7812	9556	5179	7657	5687	7614	7434	7847	8138	8921	6143	6449	6327	8136	6286	8612	8717	8384	7945	7984	7898	8018	9454	7691	7942	7095	6436	6216	7575	7345	5561	5089	7421	6264	5605
id_csh_negesi__419_4_96_918_55	34699	36864	28077	31662	25571	25032	20358	18768	24893	36500	25766	26792	24911	26765	21349	21429	18656	34880	21560	29485	22044	25158	22235	33491	17719	23573	15366	30326	30454	19822	29628	29721	18098	20506	20283	29561	30252	27713	23027	27879	20792	28214	21401	28264	23780	30367	26987	24972	23967
id_csh_negesi__420_5_81_1058_55	2311	2185	2218	2390	925	2034	1909	2042	2503	2868	2519	2808	2252	2416	2226	2186	2556	3462	3161	1910	2264	2596	2596	2435	2029	2486	2022	2221	2134	2005	2316	2409	2334	2294	2406	2294	2509	2006	2104	2127	1590	1477	919	2024	1964	1848	1616	2069	1844
id_csh_negesi__421_5_81_922_58	17359	18280	16720	18370	17360	14994	12228	13964	17711	20936	17717	21318	16799	18333	16428	18057	13746	20657	17439	14644	14835	17398	18449	22432	13797	15916	13600	17591	16011	15263	18345	19063	17124	16714	17842	16986	19994	15472	16852	15302	12085	10712	9548	13990	11216	10131	9937	15459	13449
id_csh_negesi__422_5_81_990_57	5623	5823	5715	5992	4602	5363	4678	5081	6134	7219	6093	7063	5715	6158	5362	5869	5633	7754	6960	4624	5359	6180	6425	6864	4743	5651	4837	5768	5356	5096	6018	6072	5805	5730	5975	5855	6669	5124	5491	5110	4189	3784	2956	5011	4180	4095	3521	5204	4621
id_csh_negesi__501_0_50_397_21	2182	2550	1223	1178	1083	562	430	727	1706	1726	1735	1884	1496	1513	1589	1649	1512	1568	1611	828	1472	1463	1593	2225	1525	1880	1862	1855	1982	2437	2512	2170	2430	2190	1966	1842	1731	1704	2007	1270	1343	1093	1097	317	574	132	506	1157	1278
id_csh_negesi__502_0_51_231_12	193259	85824	69513	42730	100808	53959	538759	110038	64509	39207	142430	45165	54623	59432	74146	71620	775130	162404	574475	70410	72464	143656	102930	81085	445742	126339	102315	179263	71708	108211	148996	99808	73758	112268	37038	111099	170899	30400	58145	77011	100322	64932	64155	128382	187829	172604	166949	45522	70308
id_csh_negesi__504_0_51_275_13	65074	29143	25326	15628	16092	12423	91925	25351	13951	8175	32035	9943	10311	12103	16430	16542	258475	64734	180745	25558	17726	31062	20280	14440	56775	29714	45246	79149	30568	21018	22155	17248	15039	18145	7897	53253	74759	6811	13921	3153	3469	2098	5046	31710	56970	36532	36011	3401	4009
id_csh_negesi__507_0_55_417_21	99553	63539	43078	33090	35577	29176	159154	51917	23858	12497	40614	11550	20773	14099	23741	12150	68544	29848	85922	25372	14196	25282	28505	35170	167993	22536	44831	34764	52190	38861	79376	34735	22692	55716	12386	54442	60358	13121	21729	28159	34275	15616	18133	45386	63692	35848	23408	19721	22712
id_csh_negesi__508_0_53_498_29	1245	2925	2681	785	765	2278	922	6608	1168	797	1793	2799	1232	619	992	856	1535	1013	6746	2965	796	681	4784	3585	3556	1408	1271	6464	1988	3866	7028	6855	1026	1129	1095	1490	3220	837	1098	837	705	827	949	856	5615	657	1244	1894	645
id_csh_negesi__510_0_61_445_25	74448	76203	39858	24843	37608	24602	54367	34439	14400	4839	9942	2909	17964	5180	14271	2736	9900	8619	31433	15551	5597	8206	14828	36639	152042	8355	27320	8268	55164	37283	90914	32477	14607	70250	8561	37045	34080	10772	14727	26502	31996	12548	12419	46827	46649	18261	5196	25494	16945
id_csh_negesi__511_0_66_469_37	26564	64044	23861	15864	17182	18730	5211	4884	18967	13981	13519	12356	11527	9966	11102	11787	9064	9077	8620	11073	10440	9361	7971	34910	6868	15803	12748	14392	21930	29053	19838	13209	7547	10296	8644	38695	10931	15070	8586	9529	8742	9390	6884	28306	16527	20248	2113	9707	8315
id_csh_negesi__512_0_69_631_34	12124	10845	5531	8067	6367	5345	7734	7264	2787	1077	5274	3296	2742	3400	2524	1009	2372	2269	5301	4087	1092	3453	3260	5666	17980	2001	7277	1845	5366	5030	10237	5652	1171	7132	1914	6468	4424	2064	3724	4342	4207	1755	3087	7991	10618	1945	2800	3542	2995
id_csh_negesi__516_0_80_562_32	1522	1857	2567	1422	2044	931	1201	1231	4438	2130	2621	2094	2099	1895	2744	4466	2323	1937	2438	2530	2111	1869	1587	1826	1322	1906	1276	2310	1302	2504	2434	3151	2046	2586	2068	2916	1542	2197	1649	2011	2099	2062	2085	1533	2371	1294	2637	2110	2132
id_csh_negesi__520_1_21_504_31	16860	17751	22231	13330	26199	9377	13587	22116	21923	17291	19960	17970	16699	16172	20327	23984	18827	17414	18701	14700	18681	14207	14980	23524	15045	16815	18529	20757	18357	25484	25101	33041	18714	21356	21604	19684	18827	21389	15222	14585	22030	15752	16363	9393	13525	6659	13219	18353	23747
id_csh_negesi__522_1_19_588_33	19985	21579	21835	18286	26924	9333	8756	11905	25823	24735	24272	24888	19898	22246	21743	29952	20226	21845	21266	18800	22150	22203	21531	29431	18388	22091	18946	24929	20683	22018	25191	27996	23779	24470	25568	21540	25346	21486	21535	13982	14621	12195	11904	8509	8114	6115	8120	14772	13991
id_csh_negesi__523_1_14_612_33	6727	8494	6331	4529	7762	4495	3489	4190	6607	8371	6040	6389	4968	5977	5176	6932	5079	5809	4827	4240	5376	5937	4819	14475	4028	6092	4067	6782	5471	5656	10393	12326	4409	5456	6011	6617	5789	6460	4388	3885	3010	3307	2419	3938	3567	4141	4637	3205	4267
id_csh_negesi__524_1_46_480_31	11536	11541	11657	11461	5497	3832	3841	3895	11335	11227	11210	11110	8993	9847	9544	14176	8666	8614	8574	9852	13022	11467	10129	9988	7037	7493	10731	10291	10193	9897	9777	9800	10902	12308	10928	12084	12085	9462	9373	2993	4132	3384	4681	8995	8875	8962	9255	3569	3391
id_csh_negesi__527_1_65_478_29	8068	7362	17414	5152	18316	2981	9186	15171	12253	6986	8716	11013	7745	7073	13588	16467	6350	6306	6151	9566	10734	7570	7158	12198	6510	8276	9448	18434	9030	24830	19535	31811	9373	11944	14695	11266	8157	10306	6224	7341	14666	6765	9366	6869	9466	1976	7766	9711	11737
id_csh_negesi__528_1_61_506_33	12273	13341	14833	10529	15374	5079	7051	9184	17979	14390	16422	14793	13141	13543	14802	21799	14472	13791	13144	12899	13905	12306	11823	16270	11564	12281	13873	15168	13916	18583	16104	19186	14536	15137	15731	14703	14753	13946	12708	9997	12171	10222	11108	6876	5658	5866	9675	11374	10719
id_csh_negesi__530_1_73_436_28	1377	1441	1461	1183	1343	618	549	777	1713	1617	1779	1700	1340	1419	1431	1848	1313	1244	1295	1195	1426	1399	1230	1864	1156	2420	1275	1519	1424	1693	1747	1810	1541	1562	1667	1395	1431	1296	1262	1156	1235	1269	1236	742	580	682	751	1208	1193
id_csh_negesi__532_1_73_526_35	2920	2827	3113	3068	2576	1523	1224	1398	4313	3778	3751	3981	3390	3329	3252	4388	3317	3091	2850	2540	3580	3210	3000	3578	2684	3322	2846	3143	2862	3675	3430	3506	3575	3572	3685	3348	3659	3092	3159	2779	2872	2688	3112	1203	942	1031	1711	2888	2580
id_csh_negesi__534_2_23_636_35	6519	6835	7034	5536	6876	5352	5257	6024	9833	9065	9377	9064	8109	8384	8338	10491	4621	5093	4126	5140	8684	8190	7389	9525	6659	7443	4421	7701	5260	9017	9235	9447	8980	9118	9389	7637	7625	8098	7671	5305	5705	5518	5800	3307	2467	3295	4887	5746	5570
id_csh_negesi__550_3_16_505_34	6542	6342	7845	6576	12542	5470	4425	3406	8334	11804	9347	10390	8259	10860	9044	10621	5507	10598	5211	12346	8049	10620	9800	8417	7674	7950	5614	10134	6364	10597	9470	8842	8869	8939	8750	8641	6656	9510	11574	11013	10826	9085	8710	12666	5157	5867	6132	12647	9050
id_csh_negesi__557_3_42_509_33	5319	6941	4992	4634	6021	3689	3361	4363	8017	9360	7252	6928	6501	7381	6360	6709	4586	6540	3943	2906	5785	6231	5033	7295	5111	5302	5299	6917	5777	7233	7766	12644	6336	6342	7295	9612	8594	7071	5534	6454	6004	5921	5952	10866	4444	4981	6955	6868	5618
id_csh_negesi__564_4_17_659_51	8272	11909	6770	5311	6703	4953	3881	6237	8438	7754	7276	10178	6649	6607	6375	11673	6958	7435	6077	11736	6519	5156	8517	10535	4669	4910	5055	5395	5095	5191	9303	10441	5620	5988	6176	5759	5642	7214	6454	5393	4884	6042	5069	5513	4487	4485	3899	6974	5338
id_csh_negesi__565_4_17_709_51	4089	5676	3416	2856	2874	2702	1775	3196	3540	3234	3124	4049	2926	3014	2878	4476	2463	2612	2343	4699	2525	2406	3098	4036	2425	2496	2542	3153	2854	2517	3812	4142	2657	2780	2856	3448	3225	2938	2822	2746	2799	2865	2804	2357	2194	2075	1898	2951	2868
id_csh_negesi__566_4_17_767_46	755	810	656	592	568	584	414	686	648	617	623	700	603	628	600	792	541	544	517	738	512	478	549	757	495	532	552	651	564	522	734	775	570	581	590	669	647	579	577	617	622	616	639	450	414	435	401	622	623
id_csh_negesi__567_4_17_787_52	11563	16456	8851	6660	9252	6317	5501	7545	11072	10246	9593	14436	8304	8391	8216	14372	7414	8545	5685	20770	8567	7058	10371	14156	5991	6874	7089	11876	9138	6595	13179	14175	7141	7782	7933	13374	12232	8889	8447	6897	6040	7613	6688	7735	6563	6033	5662	8372	6215
id_csh_negesi__569_4_26_685_53	6684	7963	6207	5627	6281	3484	3327	4505	6852	7440	6484	7365	6126	6593	5897	7332	5609	6654	5257	6257	4789	5180	5814	8442	5127	5099	5604	5884	5667	6837	6814	7337	6172	6040	6075	6130	6004	6840	7083	5460	5424	5011	5944	4905	3531	3169	4685	6708	5249
id_csh_negesi__572_4_26_881_52	13058	14574	16533	11753	13715	14453	7902	9915	14908	16741	11892	12765	10488	12707	9706	13912	6820	11314	8080	13464	9998	11296	9612	19115	7562	9642	7930	14455	13959	11250	13182	16983	9000	9707	10215	14903	14830	13384	10939	10087	8553	11630	9401	12582	9537	11588	10282	9615	8846
id_csh_negesi__573_4_26_813_54	11154	12898	10094	8958	10422	7529	6726	7990	10875	11812	10355	12218	9400	10160	9172	11903	5538	8316	5373	10746	8207	8915	9445	13821	7651	8778	8143	11796	9222	11398	11230	12428	9673	9619	9676	12646	11227	10978	11284	8541	8752	8054	8868	8896	6977	6346	8551	9829	8016
id_csh_negesi__574_4_26_793_48	745	780	716	696	716	474	418	559	706	729	692	747	630	681	655	717	613	656	622	633	582	591	598	786	605	644	651	687	665	696	684	721	657	665	665	688	687	686	691	746	763	749	757	534	478	453	519	782	764
id_csh_negesi__575_4_26_803_51	3068	3311	2572	2490	2736	1414	1449	1915	2616	2881	2545	2880	2290	2587	2447	2861	1766	2055	1723	2702	1963	2043	2103	3303	2053	2292	2192	2706	2252	2826	2618	2939	2475	2445	2522	2924	2729	2645	2672	2546	2574	2587	2555	1812	1587	1413	1863	2617	2544
id_csh_negesi__578_4_27_722_50	2475	3977	1341	1360	1844	1017	798	819	7634	2009	2540	2814	2004	1801	1986	5518	2187	1461	14633	4610	3785	1557	5071	3956	1107	1520	1063	1289	1283	1233	3712	4810	1322	1420	1321	4091	2166	1856	1393	1944	3636	2033	3490	3027	1790	1039	1661	3863	1606
id_csh_negesi__579_4_27_735_52	4094	4468	3727	3486	3652	2065	1896	2542	3719	3932	3580	3992	3404	3608	3389	3911	2782	3024	2849	3622	2866	2946	3067	4280	3036	3244	3198	3672	3288	3708	3744	3983	3465	3495	3478	3913	3587	3645	3693	3701	3739	3689	3732	2669	2305	2178	2661	3868	3837
id_csh_negesi__580_4_27_871_49	2467	2983	2082	1980	2627	1425	1308	1585	2380	2676	2249	2682	2106	2280	2042	2721	1418	1779	1323	2397	1705	1872	2036	3296	1668	2025	1923	2462	2110	2640	2560	2837	2225	2192	2206	2752	2673	2436	2406	2127	2155	2100	2200	1765	1348	1504	1696	2092	2139
id_csh_negesi__581_4_46_673_53	2881	3605	2699	2435	2703	2282	1564	2374	3306	3335	2916	4219	2730	2982	2631	4453	2789	3236	2288	4484	2541	2462	3434	3792	2116	2032	2280	2396	2308	2322	3207	3455	2479	2495	2485	2595	2570	3271	2914	2291	1739	2512	1616	2154	1308	1871	776	2701	2079
id_csh_negesi__582_4_34_898_55	1244	1369	1053	982	514	1160	682	851	1450	2074	1404	1623	1149	1203	944	1913	970	1501	993	1081	1096	1144	1039	2304	867	1318	747	1122	957	896	1314	1648	940	974	1008	1252	1307	1248	936	1051	853	1155	807	968	641	901	527	1100	1076
id_csh_negesi__583_4_39_925_51	2609	2516	4084	2762	5110	2266	2537	2829	4417	3372	3699	3455	2948	3188	3033	4419	1880	2086	2108	3344	3337	2676	2777	4710	2701	2851	1789	4572	2629	3577	4333	5347	3060	3087	3333	3804	4018	3318	2723	2839	2681	2627	3021	3201	1967	1902	2801	2741	2622
id_csh_negesi__584_4_47_774_53	16113	23004	13407	15329	20996	10896	9879	7347	41516	19200	21224	18351	21463	18633	20146	25379	21409	16820	31214	17656	23529	16123	19901	18468	11824	13888	12669	16330	13414	14112	21064	24949	15915	15746	15551	27001	18435	18448	15433	16228	34696	16281	25623	16130	11562	10665	14957	23898	22023
id_csh_negesi__586_4_53_836_54	3817	5933	2287	4304	2952	4745	2324	1680	4348	8731	3680	4572	3895	4574	2489	4628	2889	4078	1911	4246	2581	2837	3320	4383	1489	1929	1138	1998	2447	1647	2388	2348	1514	1766	1865	5197	3871	3833	2396	3769	1970	4593	1535	4069	2106	4496	1513	3405	2477
id_csh_negesi__587_4_58_763_56	5631	7732	5702	4523	4796	3168	2368	3953	4973	5424	4406	5004	3913	4383	3851	5113	3430	4149	3390	3648	3812	3775	3853	9280	3139	3995	4119	6240	4172	6558	7144	8275	4537	4801	5039	5045	4776	4619	4227	4257	3914	4012	4174	3967	3033	2755	4116	4261	3386
id_csh_negesi__589_4_66_790_52	1636	2127	2009	1575	1795	1549	1443	1428	2260	1754	1721	1712	1723	1702	1839	1848	1496	1572	1397	2008	1519	1471	1343	1482	1237	1343	1397	1867	1425	1432	1539	1501	1554	1544	1472	2335	1584	1719	1532	1568	1614	1608	1600	1331	1427	1071	1405	1639	1654
id_csh_negesi__590_4_58_814_52	2800	3264	3610	3206	2677	7724	3026	1541	3840	3788	2971	4161	3915	2887	2727	3746	2236	2540	1988	3967	2241	2226	2422	3762	1646	1955	1466	2365	3529	1765	2089	2248	2039	1979	2090	2434	3123	2606	2326	2224	2213	2354	2158	2949	1988	2176	1471	2314	2304
id_csh_negesi__591_4_65_840_53	848	872	939	873	1187	295	391	638	1134	1143	1180	1149	1092	1066	1098	1197	945	968	879	851	939	884	913	1029	988	1037	927	1087	956	1047	1069	1102	1098	1098	1112	1063	1047	1099	1043	1177	1220	1177	1184	651	591	591	643	1234	1237
id_csh_negesi__592_4_83_840_53	17387	21462	14809	14756	8997	15057	10631	9711	10188	12417	10046	10526	10441	10879	9280	10097	7211	8935	7633	8949	7849	8469	8061	11223	8026	8790	7300	10458	9366	8833	11771	11990	8201	8711	8684	11105	10308	9257	8685	8791	8544	8751	8551	9855	8569	9893	9224	8896	8808
id_csh_negesi__593_4_64_850_56	25704	27540	29707	26432	39502	12063	14583	22129	35638	34260	37942	34389	32570	32290	34553	45893	24784	28944	24695	27983	28801	26804	26381	33803	25041	26209	21374	32160	23086	28235	31568	35129	31062	30749	31615	29186	29931	28666	27497	30340	30851	26422	25025	15596	14064	10094	14012	30668	33613
id_csh_negesi__595_4_58_872_47	565	657	661	636	505	1631	727	477	661	653	554	697	718	593	577	723	462	480	454	625	447	451	456	684	385	436	429	504	622	406	471	473	447	451	472	502	603	510	478	488	501	511	472	490	397	450	343	508	521
id_csh_negesi__596_4_58_882_50	1936	2536	2589	2337	2203	4122	1815	1120	2922	2816	2377	3238	3000	2110	2000	2839	1628	2145	1380	3192	1525	1557	1759	2796	1076	1470	848	1857	3428	1179	1341	1595	1393	1303	1432	2046	2709	1917	1650	1427	1478	1583	1403	2050	1402	1589	1123	1589	1505
id_csh_negesi__597_4_58_892_53	7178	8334	9065	7829	12558	10903	5952	4622	13135	12761	9219	14250	11948	8429	7429	11833	7065	11179	5626	15273	6610	7118	8245	11528	3727	5347	2548	7474	15675	4190	5397	5893	5036	4799	5346	8171	11827	8998	6882	6576	5862	9507	5277	8858	6517	6956	4311	7173	5861
id_csh_negesi__598_4_76_687_55	49376	64986	47682	43681	45972	38343	29692	43680	53814	53270	50818	53429	47001	49040	47275	53859	45497	53052	45457	50118	40248	41485	45001	65290	39019	41500	42343	43895	42864	51745	52129	56106	46129	46888	47163	45856	45228	52795	48988	41819	42430	40676	44072	39736	32887	29947	38562	47523	41825
id_csh_negesi__599_4_76_737_54	18959	20243	18235	17751	17294	15553	12804	17271	18537	18539	18217	18785	17096	17521	17114	18109	15359	16090	15302	16935	15393	15231	15653	19118	15067	16212	16720	17409	16948	17953	18095	18249	17185	17278	17319	18111	17631	17331	17101	17716	17768	17616	17893	14225	12763	11609	13473	18290	18046
id_csh_negesi__600_4_76_815_55	58604	60902	54240	52119	53404	48846	42976	53278	63605	62328	60504	64558	54044	55180	54694	60430	45458	55634	45826	67242	54147	53512	56622	68118	42654	53447	55678	63009	57758	63571	62663	66127	55957	56232	57142	65621	62401	59795	56743	48975	48804	48306	52070	51548	46716	40035	51476	56037	48750
id_csh_negesi__601_4_73_855_45	524	470	471	504	442	881	936	825	485	486	494	509	455	474	488	474	458	446	458	456	432	447	448	459	442	440	479	456	469	476	465	429	458	464	463	457	500	437	444	470	475	458	472	386	312	319	353	493	482
id_csh_negesi__602_4_75_863_49	1552	1496	1605	1639	1619	1751	1694	1879	1734	1739	1746	1854	1604	1567	1606	1530	1615	1613	1612	1589	1529	1559	1514	1534	1388	1577	1748	1599	1706	1689	1631	1581	1652	1657	1657	1630	1642	1577	1607	1631	1670	1633	1684	1384	1343	1371	1452	1691	1706
id_csh_negesi__603_4_75_873_51	6416	5795	6209	6316	6912	6440	6006	6414	7381	7299	7096	7267	6351	6514	6390	6327	6643	6656	6445	7037	6479	6440	6643	6769	5349	6481	7268	6432	6909	7000	6754	6845	6735	6762	6785	6494	6795	6403	6330	6081	6093	6091	6185	6320	5884	5501	6304	6315	6115
id_csh_negesi__604_4_76_805_52	10168	9411	9803	9756	9896	9294	8466	9543	10461	10219	10555	10866	9414	9646	9348	9849	8687	9032	8763	10106	8888	8379	8806	10154	7852	9194	9797	9324	9766	10110	10042	10142	9720	9724	9807	9756	9825	9463	9391	9261	9220	9252	9273	8138	7626	7047	8190	9477	9365
id_csh_negesi__605_4_82_986_53	12221	11261	10945	11435	11156	10602	8994	8583	11868	15872	12413	12397	11088	11998	9960	9643	10385	17507	12241	14665	10422	12002	10784	13094	9119	11468	8096	13311	13810	9626	12049	12396	8757	9810	9701	12484	13031	11881	10505	12493	9475	12983	9711	14329	11890	15107	13740	11732	10912
id_csh_negesi__606_4_76_1440_10	1796	2223	1736	1635	1590	1392	798	1660	1704	1710	1622	1736	1506	1588	1542	1703	1299	1405	1267	1580	1173	1174	1242	2052	1299	1380	1405	1627	1505	1673	1634	1737	1546	1532	1548	1678	1643	1621	1580	1648	1647	1659	1681	1169	1095	974	1136	1718	1727
id_csh_negesi__607_4_77_1450_13	18840	31287	16020	12384	15370	10776	7276	12956	17656	17847	15938	18377	13478	14630	13992	19011	9370	13659	9425	15908	10946	10642	12675	32601	10181	11652	11850	17604	13415	17767	17889	20993	13473	13818	14360	19486	17120	17062	14970	12551	12772	12249	13252	11556	9771	8171	10885	14575	12402
id_csh_negesi__608_4_77_1518_12	5795	7708	4962	4174	5296	4372	3682	4786	5826	5769	5496	5959	4897	5244	4867	6063	2757	4411	2842	7551	3457	3452	3841	8628	3934	3781	2954	4563	3496	5801	5862	6385	4689	4827	4902	5122	4490	5201	4739	4010	3918	3801	4041	4260	3750	3287	4066	4233	3947
id_csh_negesi__610_4_82_1657_12	9770	17136	5606	6741	2796	4806	2298	2058	2948	10037	2901	3260	3054	3967	1903	2316	1575	6998	2179	4182	1588	2534	1754	13516	1202	2071	432	3430	3029	1584	5352	5396	1265	1832	1845	3591	3302	3812	2016	2525	1344	2260	1291	2609	1943	3128	2333	1887	1647
id_csh_negesi__612_4_87_505_35	11216	11366	11135	10978	12180	5452	5351	5469	11087	11102	11060	11088	11296	11340	11291	11567	9238	9550	9168	11138	11322	11263	11342	11796	10934	11245	7851	9281	8419	11351	11501	11592	11085	11071	11078	9011	8754	11417	11268	10351	10612	10315	10537	13366	10511	8408	11871	10903	10495
id_csh_negesi__615_4_87_681_51	1637	1699	1754	1668	1180	912	676	896	1306	1280	1264	1309	1219	1293	1190	1262	1053	1043	1003	847	722	751	782	1108	1028	1026	1163	1227	1173	1183	1202	1178	1135	1142	1134	1330	1343	1127	1151	1178	1211	1169	1157	744	735	626	768	1235	1210
id_csh_negesi__616_4_87_713_56	2373	2762	1549	1757	1699	1482	911	1595	1650	1962	1669	1874	1562	1619	1501	1781	1339	1736	1171	2169	1164	1319	1410	2254	1420	1406	1369	1500	1409	1832	1662	1792	1543	1582	1614	1507	1515	1727	1973	1573	1407	1490	1473	1519	1095	992	1175	1754	1462
id_csh_negesi__617_4_88_866_55	1794	1821	2324	1755	1604	1444	822	1227	1366	1570	1448	1427	1313	1427	1299	1644	795	1261	891	1186	961	966	906	1743	1021	1136	911	2163	1216	1251	1606	1681	1223	1315	1374	1418	1548	1386	1217	1207	1236	1197	1215	1106	805	857	982	1259	1253
id_csh_negesi__622_4_93_943_51	3718	3451	4282	4186	1347	4841	5837	6416	2828	2550	2982	2317	3099	3026	3270	2879	2104	2264	2686	2615	2408	2021	2013	3221	2657	2280	2272	2432	2285	3267	3269	3514	2813	2792	2901	2900	2598	2204	1809	1017	1014	1055	1070	2725	2169	2322	3266	1019	1064
id_csh_negesi__623_4_93_953_53	13893	13197	15577	15445	13412	11825	13140	14029	14774	13918	15362	13629	13256	12859	13922	13678	10856	11558	13807	11990	13342	11320	11405	15165	11650	13246	11238	15090	11582	14645	14500	15932	13264	13181	14184	16141	14995	14001	11699	12411	11573	10937	13441	12648	10007	9386	13598	12528	13197
id_csh_negesi__624_4_97_816_53	14865	15213	15438	14454	15442	13971	12045	13742	15978	16043	15745	16522	14158	14921	14527	15257	13239	14617	13873	15169	12836	13059	13473	15177	12765	13681	13284	14415	14227	13824	15018	14910	14435	14316	14654	14650	15131	13982	14597	15108	14996	14846	14855	11669	10431	8718	9538	15399	15259
id_csh_negesi__625_4_97_1608_12	8456	11981	9719	7640	15527	6781	5417	6748	13052	13501	11869	14145	9284	11195	9770	13605	6086	11217	8034	11820	7127	7420	9003	14815	7929	8200	7261	10942	9012	9267	11248	12455	9541	9198	9788	9814	12982	9369	11254	10136	9561	8560	8477	8084	6583	5415	5891	10304	9161
id_csh_negesi__626_4_96_1667_11	3772	4522	4979	4316	6175	3364	2905	4143	5851	5652	5616	5521	4412	4757	4822	5825	3078	3857	3901	4624	3551	3288	3625	6408	3589	4042	3633	5571	4206	4628	5406	6520	4424	4378	4679	5100	5227	4795	4676	4540	4420	4100	4291	3721	2960	2516	3210	4748	4561
id_csh_negesi__627_4_98_911_56	5691	5345	4445	4659	4699	5136	3401	3855	5640	6276	5570	4837	4765	5175	5073	5292	3480	4763	4569	4342	3795	4042	4073	5657	3769	4156	2935	4943	4723	3604	4065	4511	4410	4310	4292	5156	5504	5251	4821	4518	3885	5448	4448	4030	3644	4271	4758	4678	4559
id_csh_negesi__628_5_02_734_53	3409	3788	3401	3415	3124	9863	3495	3707	3201	3327	3389	3310	3206	3200	3164	3296	3124	3453	3463	3505	2975	3179	3204	3556	3243	3335	3397	3167	3136	3173	3167	3166	3164	3179	3180	3356	3428	3182	3284	3250	3243	3251	3379	3042	5149	2318	3456	3347	3305
id_csh_negesi__629_5_05_834_57	7082	9066	3260	6504	3508	4862	3465	2865	5820	9921	5452	6379	5706	6247	3941	5444	4358	6027	4544	4451	3500	5284	4205	11026	3424	4597	2881	3493	4507	3444	5337	6727	3206	3528	4217	5461	5147	4643	3398	5583	3017	6274	3038	7553	3792	6663	3166	6378	4298
id_csh_negesi__630_5_07_870_55	59938	54291	55707	59488	55581	60533	61661	60536	71688	70001	70640	70570	64913	63371	63189	61791	72228	71741	70829	73864	70920	65904	68197	62392	54777	65162	66479	57633	65038	67273	64722	62886	64830	63777	63947	61840	64117	62564	63107	66179	75096	65524	72872	70457	69464	63169	71899	72074	73776
id_csh_negesi__631_5_07_746_51	6784	14895	6898	7824	5148	3442	2126	3654	4192	6122	4381	7070	4595	3777	4052	3787	3841	5969	4028	4595	3410	3171	4104	8636	3010	4342	2409	4686	10424	3078	3665	4344	3334	3192	3475	6262	5363	7895	3603	4043	3268	5531	4080	5127	3857	5172	4495	6815	4331
id_csh_negesi__632_5_05_788_52	2352	3353	3459	2447	2881	1904	980	1342	2226	2727	2332	2191	2079	2282	2429	2027	1543	2423	1625	1484	1841	2582	1514	2921	1835	2222	1296	5149	2264	1822	2345	2452	1731	1801	1927	2623	2092	2304	1919	2172	2423	2052	2040	2627	2375	912	1508	2211	1851
id_csh_negesi__633_5_23_818_55	8298	8851	8837	8815	9035	6062	5413	7857	9731	9247	9274	8919	8114	8864	8640	9390	7549	7771	7580	8073	7510	7174	7530	8451	7140	7685	7884	8548	7756	8919	8708	8883	8482	8568	8640	8722	8595	8519	8537	8906	9000	8816	8998	6699	5984	5039	6804	9166	9122
id_csh_negesi__634_5_08_860_52	7207	6633	6396	7653	7722	8965	9412	7342	8064	8618	8470	8449	7984	7750	7405	7036	8112	8014	8326	8355	7871	7783	7928	7115	7433	7891	7720	6721	7739	7303	7054	6592	7764	7665	7691	7210	7611	6899	7221	7217	7244	7288	7351	8214	8269	8301	8351	7229	7327
id_csh_negesi__635_5_06_932_52	4701	4264	4519	4720	3048	4206	4383	4134	4377	4407	4319	4368	4296	4272	4262	3995	3493	3473	3720	4509	3130	2941	3146	3745	3568	3599	3570	3234	3517	4252	4226	3927	3907	3968	3978	3461	3499	3480	3596	4927	5821	4415	5269	4189	4330	4229	4196	5476	5688
id_csh_negesi__636_5_08_938_54	13338	12255	12157	14078	10882	15215	15302	13839	16459	17160	16969	17278	15893	15631	14861	14084	21202	19975	20977	19243	17694	17858	17683	14657	15493	17238	16528	13121	15914	14902	14504	13544	15939	15622	15647	14349	15455	13686	15024	16681	17730	16960	17540	18244	18974	18623	18431	17732	17608
id_csh_negesi__637_5_07_1560_12	69154	90517	87641	55154	82872	43365	46361	75087	83694	67960	75993	71153	61525	57784	71998	75799	50793	54412	48331	60754	61291	40546	46305	78700	38883	45878	58575	72998	60036	83729	96351	107827	59986	62459	59456	77079	61443	85277	65515	54277	79869	53737	68540	56101	53408	37367	63467	69838	70627
id_csh_negesi__638_5_22_768_56	6150	7753	7640	6907	8724	4772	4302	6544	9207	8627	8601	8233	7190	8184	7942	9247	7216	8005	7232	7432	6669	6145	7004	8120	6137	5944	6979	7264	6933	8349	7850	8567	7537	7631	7931	7436	7414	7748	7764	7123	7942	6591	7649	6076	4940	3680	6149	7454	7155
id_csh_negesi__639_5_22_886_54	5316	5606	5602	5725	6378	4235	4185	5373	6518	6274	6306	6010	5127	5721	5687	6002	4746	4929	4678	5528	4953	4578	4944	5553	4315	4947	5167	5560	4968	6006	5863	5833	5600	5661	5740	5929	5706	5497	5594	5493	5564	5368	5499	4430	4085	3227	4719	5408	5598
id_csh_negesi__640_5_22_896_56	21615	24197	24351	23579	30135	19836	19091	22807	32076	29097	29393	27634	23162	27169	26013	30227	18180	22219	18987	26377	24337	22304	24366	26436	18619	20977	22341	27763	20954	28950	28135	28823	25238	25690	26454	29031	27170	25450	25620	23017	24666	20749	24669	22149	19014	15699	23010	22931	21902
id_csh_negesi__644_5_18_842_55	1405	1386	1575	1643	1223	2577	1185	986	1528	1893	1529	1909	1776	1550	1425	1307	1209	1369	1185	1353	1160	1259	1342	1844	1070	1218	1027	1307	1633	1228	1299	1374	1321	1297	1351	1294	1559	1427	1293	1412	1424	1397	1485	714	785	659	1205	1443	1471
id_csh_negesi__647_5_21_862_60	9764	17384	7452	10654	6135	11805	6199	8256	8104	12346	7296	8975	7070	7380	5587	5764	5975	7874	6029	7372	5188	6788	5790	17229	4638	6851	4506	6527	7137	6421	10792	12995	4885	5926	6836	7894	7457	6819	5244	8458	5569	6742	7536	10739	8556	7901	9631	9536	7033
id_csh_negesi__648_5_22_876_50	1351	1375	1463	1319	1470	1313	1356	1605	1480	1422	1421	1400	1284	1358	1382	1350	1267	1267	1280	1285	1208	1152	1202	1294	1153	1291	1365	1569	1344	1404	1387	1366	1324	1333	1362	1311	1308	1346	1325	1440	1637	1432	1534	1067	1043	873	1066	1516	1535
id_csh_negesi__649_5_18_920_56	3844	4521	5176	5505	7696	6457	3684	3389	5847	8115	5857	8554	6842	5581	4806	6379	4119	6716	3779	7492	4158	4766	5320	7032	2998	3944	2577	4676	7619	3895	4448	4789	4249	4086	4406	4101	6574	5132	4498	3827	4422	5908	4152	5174	4102	4480	3658	4329	3887
id_csh_negesi__650_5_42_715_58	8779	10871	7978	7077	7290	7073	4705	7271	8119	7997	7459	8549	6620	6937	6536	8362	7164	8238	6409	9682	5971	6077	7728	10849	5420	5893	5595	5991	5709	7495	8323	8592	6266	6561	6548	6078	6104	7294	7603	6915	5594	6472	5527	6962	5674	4486	4695	7601	5999
id_csh_negesi__653_5_42_833_56	5057	4902	4856	4162	1515	5070	3782	5212	3188	2938	2837	3407	2909	3034	2848	3585	2263	2246	1713	5260	2497	2133	2755	4082	2293	1806	2548	2750	2487	3234	3399	3615	2695	2853	2859	2545	2534	2056	2201	652	604	679	598	3489	3127	2293	2869	735	634
id_csh_negesi__654_5_42_864_61	4612	6133	4412	5136	3608	4876	3174	3595	4673	5433	4463	5039	4036	4245	3926	4338	2583	3589	2739	3501	2527	3166	3032	5736	2814	2970	2367	3403	3068	3791	4084	4323	3913	3853	3711	3905	3421	3611	3132	3555	3460	3068	3455	4465	4571	3768	4386	4391	3711
id_csh_negesi__655_5_81_864_61	7168	14307	4230	7560	4380	8441	3504	5138	8177	11016	6703	10628	6533	6751	4924	7722	4890	6912	4580	7699	5188	5494	6854	12481	3344	4452	2915	3808	5108	3778	6697	6914	3362	3916	4369	6739	6335	6250	4684	6736	3306	5469	4166	8918	5141	5182	4095	7720	4483
id_csh_negesi__657_5_43_946_58	15941	19037	12024	14463	13521	11547	8076	7693	10830	17546	11054	11560	11016	12422	8812	9665	7278	15568	8031	12638	8280	11846	8813	19046	7748	9948	5886	12272	11673	8095	13053	12321	7906	8804	8922	13716	13002	11025	9144	10472	7027	9402	7167	13738	8837	12478	9506	8925	7794
id_csh_negesi__658_5_43_936_55	5301	5516	4089	4819	1581	5263	3826	3275	2236	4109	2570	2467	2951	3465	2231	2409	1412	2785	1635	3391	1622	2509	1761	4126	2024	1792	1011	1995	2378	1934	3268	2944	1877	2197	2200	2718	2727	1834	1468	592	482	543	1054	4235	2858	3785	2617	1408	482
id_csh_negesi__661_5_53_940_55	14393	12970	13936	14516	17225	16070	16630	16237	19554	19727	20019	20257	16635	16420	16915	16286	20253	20215	18792	20908	19373	18400	18498	17786	15253	17766	18726	16320	18207	19120	19491	18493	17040	17034	17199	17162	17590	18731	18216	19573	19868	18558	19877	21401	19860	19133	21213	21337	17262
id_csh_negesi__668_5_74_736_53	2299	3866	1517	2848	2673	1237	1283	1412	2577	2396	2217	2876	1726	2128	1977	2852	1801	2058	2070	2284	1787	1641	1918	2909	1632	2271	1376	1756	1919	1559	1745	2119	1844	1758	1840	1941	2383	2035	1959	2392	1398	2549	1533	2085	1449	1488	714	2625	1918
id_csh_negesi__670_5_88_847_58	2737	3048	2878	3442	3305	2080	1278	2005	3412	3407	3265	3300	2857	3178	3000	3417	2512	2749	2578	2733	2502	2586	2617	3147	2604	2663	2610	2927	2660	3038	3061	3064	3005	3018	3024	2960	3174	2998	2989	3231	3463	3184	3206	2393	1862	1693	2397	3287	3288
id_csh_negesi__671_5_74_888_55	10338	10226	10214	10504	11144	11603	11129	10896	12006	12150	12130	12153	10877	10465	10935	10422	10462	10466	10569	11168	10408	9971	10062	10358	9784	10415	10951	10187	10566	11029	10748	10415	10771	10880	10736	10529	10757	10255	10288	10247	10281	10153	10272	10641	9976	8936	10011	10418	10433
id_csh_negesi__672_5_71_898_58	64993	62265	64191	63370	70104	59923	59345	66534	78077	73987	76941	77292	67147	65267	70668	71296	67143	68909	68571	78847	72544	63393	67800	74471	55415	63451	71220	68885	67717	74667	76204	75643	67999	69311	68741	69463	72470	72770	65457	63226	77036	63226	66491	71315	63010	53360	65551	78386	74410
id_csh_negesi__673_5_73_956_54	5724	5209	5466	5888	6318	6392	6637	5915	6998	7128	7030	7074	6310	6179	6173	5576	6904	6920	6815	6606	6545	6392	6329	5764	5980	6390	6345	5682	6268	6280	5949	5735	6420	6353	6167	5930	6106	5796	5944	5702	5887	5855	5857	6660	6820	6439	6687	5716	5938
id_csh_negesi__678_5_74_878_52	2187	2110	2336	2237	2795	3148	3376	2927	2365	2462	2413	2427	2309	2201	2247	2106	2155	2166	2179	2106	2087	2026	2085	2083	2197	2208	2252	3082	2224	2209	2200	2146	2222	2188	2234	2865	2222	2158	2173	2356	3006	2281	2501	1961	1979	1977	2089	2667	2462
id_csh_negesi__682_5_88_904_54	1037	1085	1049	1101	1081	975	706	904	1138	1159	1122	1139	988	1099	1074	1107	961	994	956	963	875	883	908	1031	912	965	979	1034	994	1039	1044	1035	1050	1045	1056	1055	1081	1029	1074	1159	1152	1154	1146	771	676	671	853	1208	1189
id_csh_negesi__683_5_88_914_57	5022	5605	5322	6703	2848	5239	3808	4939	4688	4757	4531	4392	3896	5039	4263	5579	1955	2902	2274	5487	2574	2832	2893	4891	3082	1881	2154	3254	2401	4552	4637	4629	4191	4254	4346	3445	4177	2516	2637	1431	1330	1313	1487	4253	2378	2379	4285	1381	1253
id_csh_negesi__690_5_88_796_58	2938	3642	3009	4224	4209	2554	1692	2572	4361	4401	4372	4264	3633	4213	3816	4521	3233	3885	3405	3276	2839	3157	3487	4162	3174	2770	3360	3469	3437	3843	3919	3891	3653	3748	3800	3748	3791	3649	3726	3734	3318	3274	3729	3172	2152	1823	3067	3406	3031
id_csh_negesi__691_5_88_848_58	2491	2811	2532	2954	2910	1898	1188	1792	2909	2985	2873	2910	2565	2804	2625	2954	2241	2383	2258	2430	2200	2261	2341	2806	2283	2351	2331	2605	2360	2709	2757	2775	2646	2660	2669	2642	2723	2643	2675	2789	2888	2822	2846	2086	1627	1460	2096	2909	2937
id_csh_negesi__692_6_00_814_60	6153	7833	4909	7139	5672	2806	2856	4246	11231	7916	8462	8680	6976	7307	7333	10150	6397	6491	6246	5278	6533	5675	6038	6766	4827	6190	5679	6142	6016	6220	6773	7415	6236	6465	6666	10004	7413	8873	6653	6296	5502	7482	4861	8300	2884	3832	2747	9648	6449
id_csh_negesi__693_6_11_743_61	4984	6073	5775	4231	4385	4306	3048	4588	5709	5411	5061	5743	4655	4788	4597	5584	4771	5158	4333	5646	3951	3764	4922	6117	3645	3564	3769	4186	3764	4422	6137	6480	4229	4503	4475	4056	4130	4702	4799	3656	3765	3711	3896	3317	3325	2518	3484	3992	3957
id_csh_negesi__695_6_16_819_61	2296	2300	2225	1939	2178	1622	1250	1148	2135	2196	2080	2294	2056	2030	1984	2327	1837	1857	1835	2166	1788	1816	1871	2304	1751	1846	1883	2038	1851	1953	2271	2197	1986	2017	2017	2012	2032	2034	2037	2194	2178	2201	2202	1394	1204	1182	1340	2233	2255
id_csh_negesi__696_6_11_851_56	767	738	792	682	664	807	654	896	765	731	692	730	684	681	675	704	613	617	592	672	577	550	583	726	598	621	658	701	647	671	760	774	655	663	671	672	690	648	651	694	698	696	692	475	451	457	502	719	730
id_csh_negesi__697_6_11_861_59	4993	5078	5883	3771	1598	4449	3726	5003	3565	3250	3139	3992	3149	3124	3053	3733	1996	2070	1668	4830	2017	1823	2343	3989	2379	1519	2691	3858	2749	3358	4627	4653	2727	2974	2914	3322	3351	1790	1856	689	625	614	656	2300	2430	2091	2570	687	716
id_csh_negesi__698_6_11_871_61	14993	17372	17462	10765	13216	10470	8512	10949	16523	15271	14876	17968	12758	12693	12449	15780	11250	12000	8482	19382	11288	10025	12322	17367	9589	10064	11862	19489	12556	13193	18897	19459	11356	12453	12000	14053	15503	12099	12356	9033	10349	10154	10097	9783	9916	8566	10035	10921	10889
id_csh_negesi__699_6_21_890_57	5260	5988	5414	4507	5706	4269	4485	5691	6023	5204	5701	5599	4449	4515	4935	6945	3939	3762	3711	7911	4321	3785	4585	5568	3701	4071	4205	4744	4418	5395	5459	5595	4391	4465	4548	5341	5586	4477	4230	4211	4175	4212	4157	5698	3781	3509	3574	4470	4195
id_csh_negesi__700_6_21_900_60	23260	27042	23017	19089	34933	17517	16825	20431	28202	23906	25711	25763	19385	19254	21223	36269	16591	16639	15663	48761	21397	17691	23580	26146	14985	17658	17537	23548	18828	25006	24297	27930	18854	18953	19713	26912	27152	21502	18817	20127	19471	20288	18748	29138	18237	16106	17001	25270	16240
id_csh_negesi__701_6_18_903_59	1226	1246	1248	1318	1215	1424	1138	1114	1386	1318	1362	1257	1171	1237	1189	1205	1067	1112	1023	948	1049	1024	1095	1305	991	1110	1164	1234	1185	1309	1221	1259	1170	1146	1207	1292	1273	1216	1182	1252	1275	1227	1203	1126	893	867	1064	1241	1279
id_csh_negesi__702_6_18_913_62	4764	4295	4833	5124	1324	5235	3895	4225	2978	3472	2997	2877	3008	3510	3062	2795	1753	2259	1915	3309	2127	2560	2159	4395	2202	2039	2187	2492	2352	3642	3380	3509	3136	3118	3080	2333	2532	2289	2313	827	798	757	988	3516	2842	2741	4215	924	849
id_csh_negesi__703_6_19_923_65	14859	14479	15261	16282	14399	13364	11209	11600	15249	17097	15029	15550	13567	15140	13623	13413	9359	13133	10787	10157	12169	13785	12262	19075	10852	13348	13907	17163	14449	16885	15083	15855	14285	14091	14250	15522	15865	14769	15722	13236	12911	11722	15790	13270	12813	11534	16793	14488	12081
id_csh_negesi__706_6_21_822_58	7915	9044	7789	7280	7391	6577	6330	9011	8075	7240	7839	7807	6543	6512	6920	9685	5728	5753	5724	9824	6073	5623	6599	7809	5692	6018	6049	6645	6316	7442	7213	8031	6488	6456	6573	7465	7390	6662	6403	6733	6675	6724	6673	7485	5401	5014	5105	6892	6733
id_csh_negesi__709_6_21_772_58	5221	7300	5425	4625	7810	3644	3295	5779	6404	5623	6092	5983	4755	4734	4925	8543	4810	4963	4521	10003	4578	4203	5782	6035	3865	3998	3955	4185	4024	5428	5523	6018	4494	4595	4788	4338	4430	5172	4575	5494	4953	5683	4582	6992	4267	3653	3867	6209	4301
id_csh_negesi__710_6_18_795_63	4448	4634	4444	4703	4034	3519	2838	3156	4654	5008	4582	4551	4136	4481	4153	4204	3802	4810	4102	3340	3260	3874	3736	5548	3553	3705	3886	3998	3918	4637	4425	4588	4197	4219	4258	4170	4134	4470	4696	4178	4147	3748	4908	3964	3416	3226	4643	4477	3999
id_csh_negesi__713_6_40_744_55	7275	10745	19846	5286	21658	4848	8745	22001	9837	6982	7899	13078	7727	6307	12670	13293	5161	6889	6175	11200	9880	7801	6330	9383	6651	10191	7455	19967	8653	12252	15414	15047	9798	10160	12887	11388	7223	9542	6092	9120	19272	7729	11805	14405	9516	2480	6147	12080	7794
id_csh_negesi__715_6_46_757_62	1374	1868	1672	1445	1528	1401	955	1258	1892	1793	1683	2329	1529	1489	1398	2335	1644	1675	1405	2216	1407	1175	1966	1646	1094	1047	1159	1229	1259	1221	1960	2208	1274	1422	1402	1339	1341	1689	1523	1085	1012	1347	911	1019	806	1072	641	1429	1234
id_csh_negesi__716_6_46_807_61	2159	2468	2282	1910	1840	1804	1323	1998	2251	2147	2085	2731	1886	1871	1852	2577	1625	1487	1509	2379	1562	1446	1763	2084	1503	1576	1731	2215	1956	1618	2335	2510	1698	1745	1789	2181	2256	1823	1758	1694	1740	1806	1715	1381	1203	1489	1148	1793	1879
id_csh_negesi__718_6_76_1671_35	3912	6258	3694	3216	2949	2986	1342	1884	2609	3068	2558	2269	2055	2259	2086	1890	1246	2149	1681	2025	1548	1619	1522	6036	1224	1890	1717	3464	2182	3203	2726	2945	1940	2124	1983	2692	2660	2295	2019	1970	2124	1731	2689	2458	2546	1725	3173	2138	1836
id_csh_negesi__722_6_56_802_57	3161	5465	2338	2236	2121	3556	1464	3367	2932	4125	2453	2509	2500	2420	1697	2107	1785	2768	2088	3549	2073	1943	2002	4745	1111	2074	1209	2276	2933	1468	2714	4249	1491	1683	2222	3127	3078	2152	1580	2650	1392	4529	1675	2869	2826	3807	1926	2823	2412
id_csh_negesi__723_6_46_818_64	20985	25453	23890	18339	19873	16599	11857	15947	30493	26658	24045	41570	21106	20900	18787	40660	17372	18902	13946	28219	18844	15113	25381	24722	12122	11345	13617	22310	16757	13304	32688	38996	14893	17298	18183	22815	22617	20368	18466	14405	12159	17337	11259	13742	9384	12641	8065	17898	15725
id_csh_negesi__724_6_53_869_67	3352	3594	3355	3949	2788	3067	2104	2355	3555	4149	3331	5377	2596	3312	2474	5255	2390	2948	1917	4370	2340	2306	3657	3754	1568	1657	1394	2377	1967	2389	2297	2641	2073	2105	2070	3296	3027	2634	2584	3388	2176	2989	2284	4028	3140	2908	2890	3475	2135
id_csh_negesi__725_6_53_1263_83	1539	2779	1470	1366	1725	1485	1282	1360	2055	2272	2185	1832	1767	2020	1832	1747	1465	1707	1625	1136	1374	1639	1268	3011	1403	1754	1644	1889	1762	2010	2384	2395	1690	1785	1777	2175	1800	1955	1863	1479	1752	1384	1837	1081	1160	909	1701	1800	1622
id_csh_negesi__728_6_76_797_65	10451	12151	10003	9698	9756	10383	6181	8517	9310	9523	9416	8810	7969	8693	8222	8002	7854	9563	8837	8599	6723	7340	7121	11415	6236	8074	6703	7129	6977	9361	8829	9012	7838	8185	8005	7355	7306	8981	8460	8354	8794	7903	10590	8709	9759	6924	11359	9184	8374
id_csh_negesi__731_6_76_915_63	10466	11354	10562	10266	3716	12284	8631	10387	6806	6793	6687	6224	6333	6913	6414	6070	3551	4616	4044	8678	4417	4673	4299	8933	4001	4248	4163	5322	4966	8031	7434	7293	5735	5757	5625	5390	5354	4237	4089	1400	1457	1271	1679	7344	8268	5729	9183	1432	1362
id_csh_negesi__732_6_76_925_67	41206	48264	40910	40238	43747	34128	25797	29744	39296	41378	38854	37038	31948	34543	33267	31476	24824	32839	29230	41661	28343	29208	27189	50714	22948	33654	27591	39894	33714	41552	38518	39659	31233	32649	31798	36138	37036	35416	32948	32964	35951	29950	42796	38664	40849	31013	46802	35654	33614
id_csh_negesi__733_6_80_771_64	6106	6771	5828	5216	6066	4872	3562	5102	7067	6896	6557	6962	6053	6278	6079	6762	6216	6614	5748	6069	4888	5056	5306	6778	5047	5115	5370	5567	5436	6134	6741	7078	5632	5854	5959	5835	5732	6540	6077	4534	5268	4824	5351	4004	3459	3057	4557	5395	5481
id_csh_negesi__735_6_81_879_59	1010	1000	980	1012	1012	919	871	1063	1074	1063	1035	1099	1018	997	1002	1051	933	942	922	960	897	870	903	1014	886	956	966	986	991	950	1027	1073	964	991	995	1022	998	999	993	1076	1082	1077	1080	712	704	666	762	1119	1114
id_csh_negesi__736_6_81_889_62	5987	6470	6092	5729	2292	6369	5240	6941	4912	4742	4442	4988	4664	4763	4554	5163	2766	2888	2522	6870	3245	3031	3201	5142	3229	2592	3288	3684	3231	4470	5330	5899	4187	4286	4416	4242	3813	3032	2838	1008	1079	1102	1065	3516	2954	2879	3749	1068	1039
id_csh_negesi__737_6_80_899_65	19609	21846	20274	16788	22027	17396	15587	19096	24957	24180	22698	24771	20763	21230	20272	23094	16606	18970	15418	22778	18463	18290	19502	22948	15922	18826	18824	23763	20929	21060	24337	26671	19324	19940	20660	25029	23181	22335	20502	14138	16592	15027	16809	16302	14499	13333	17033	16596	17212
id_csh_negesi__738_6_76_983_62	5584	5523	5547	5276	5298	5578	4293	4736	5720	5936	5750	5360	5056	5116	5011	4765	3549	4278	4123	5144	4212	4213	3983	6297	3285	4467	4556	4709	4727	5931	5508	5496	4565	4556	4559	4876	5013	4504	4317	4033	3991	3936	4171	5164	5500	4180	6206	4032	4021
id_csh_negesi__739_6_76_993_65	12831	13877	12901	12558	15834	11268	9723	10671	13610	14173	13292	12533	11220	11936	11695	11211	10340	13251	11652	12578	11028	11163	10507	15919	7981	12153	11517	14256	12984	14751	13321	13612	11107	11460	11162	13395	13627	12510	11839	9913	10943	9236	12779	13378	14311	10905	15422	10929	10233
id_csh_negesi__740_6_76_1670_35	3617	5842	3582	2998	2413	2767	1229	1703	2540	2769	2530	2083	1797	2208	1977	1910	1237	1914	1494	1848	1513	1661	1393	5444	1128	1835	1573	3267	2054	3017	2519	2623	1823	1947	1929	2575	2645	2140	1840	1755	1976	1628	2440	2063	2375	1471	2943	1882	1912
id_csh_negesi__743_7_01_859_69	26008	46737	14352	12287	13726	16399	9766	3659	15492	16672	14704	11873	11197	10190	12843	11128	10339	11612	12151	18042	7111	6786	9170	44110	8249	16932	10028	19580	15385	17921	21630	19177	9854	13244	9411	15090	10691	15283	7257	13205	14111	14136	18778	13257	25441	11153	17708	13769	16337
id_csh_negesi__744_7_01_849_66	2445	4169	1522	1270	425	3152	2161	2399	870	1019	905	641	673	806	1002	721	401	477	404	1510	483	510	608	2277	529	707	663	1490	1094	1148	1322	1142	642	893	660	1344	642	661	407	195	238	184	299	803	2056	626	1645	205	187
id_csh_negesi__746_7_46_907_62	1057	1159	1092	1009	1027	909	628	1075	1089	1070	1053	1072	1003	1002	1008	1053	935	954	936	924	884	882	886	1051	931	974	966	1027	1031	1061	1056	1076	1005	1014	1008	1050	1043	1026	1012	1117	1126	1114	1124	759	703	668	784	1160	1163
id_csh_negesi__747_7_45_917_65	6372	7662	6192	5265	1909	5754	4598	6739	4406	4336	4047	3989	4104	4581	4308	4667	1877	2422	2113	4908	2353	2417	2397	5008	2914	2197	2917	4437	3598	4863	5061	5369	3929	4168	4176	5401	4647	2839	2462	821	962	843	1018	3149	2820	2264	3717	929	896
id_csh_negesi__748_7_46_927_68	17741	22003	17693	14537	18388	14828	12595	16486	20029	20074	19319	18984	16829	18285	17526	18055	12014	15041	12424	15196	14566	15276	14338	20693	13329	16020	15277	22445	18452	19757	20592	22174	16230	17086	17127	22823	20489	19010	17088	13025	15275	13323	15619	14107	13670	11792	15723	14580	15805
id_csh_negesi__749_7_14_680_58	14869	14107	14734	17657	16518	11653	8293	9169	17960	18179	17395	15704	14879	15994	15449	16526	13406	14016	13811	11690	14282	15303	13459	17856	13546	14716	14160	15904	13234	15738	15749	16427	15254	15270	15856	14860	14873	15895	17041	16078	16202	15876	16123	14573	6394	8726	13701	16186	15916
id_csh_negesi__750_7_13_690_60	8545	8042	8645	10267	12044	5653	4047	4450	13431	12773	12777	10126	8762	9989	9199	10955	7596	9187	8182	7547	9523	10532	8361	12747	7085	8091	6563	10269	6096	9567	9816	10462	9034	8867	9508	9068	9031	10769	11593	10981	12406	9998	10976	12323	6406	7704	11929	11672	9654
id_csh_negesi__752_7_14_893_60	758	832	845	777	723	801	555	854	782	810	782	815	744	766	713	783	650	692	657	765	627	618	632	754	630	673	667	733	723	707	772	794	709	711	706	790	813	739	722	781	787	779	786	558	505	525	514	818	815
id_csh_negesi__753_7_13_903_63	3814	4890	4472	3880	1749	5308	3094	4836	3285	3333	3091	3398	2984	3302	3093	3948	1382	2009	1239	4400	1823	1719	1928	3605	2059	1413	1916	3588	2630	3029	3558	3998	2575	2746	2754	4352	4049	2178	1877	826	765	899	853	2323	1742	1536	1764	901	801
id_csh_negesi__754_7_13_913_66	10565	13325	12945	10547	13432	10877	8339	10281	13998	13968	12764	14401	10695	11987	10770	13189	8709	11449	8092	14450	9814	10012	10801	12321	7793	9196	9242	15431	11673	11053	13024	14642	9865	10396	10576	17201	15941	13532	11763	9039	8545	9550	8223	9689	8161	8076	8367	10098	9893
id_csh_negesi__762_7_35_700_60	7215	8817	7560	4996	6449	5012	3893	6768	6938	6341	6739	6913	5524	5812	6087	5973	5131	5671	4577	5190	5484	5234	5156	9110	5113	5930	4963	8943	6307	6763	6425	7114	5978	6027	6062	6849	6148	6823	5709	5777	5780	5581	5998	6453	6613	5580	7457	5784	5818
id_csh_negesi__764_7_46_799_67	3647	4471	3567	3154	3583	2990	1903	3226	4255	4148	4032	4050	3686	3876	3711	3834	3442	4142	3403	3042	2955	2950	2982	4208	2993	3062	3269	3400	3342	3950	4072	4286	3460	3609	3600	3580	3551	3998	3635	3037	3397	3066	3565	2555	2356	1985	3186	3225	3566
id_csh_negesi__767_7_94_684_61	19368	32013	14030	10695	11272	15378	12508	16031	11933	11628	11716	11214	8332	8513	9667	9397	9632	8623	9314	24527	9159	6915	9407	24149	7550	12242	8408	22578	16393	11729	13725	13745	9310	10871	9552	21946	9899	12805	8319	8410	8487	8682	8930	12096	34731	14844	26052	8171	8500
id_csh_negesi__770_8_03_702_62	6653	7192	7521	5336	8424	3587	4425	7892	8518	8122	8026	8237	7331	7457	7391	8132	6089	6749	6024	6861	6641	6223	6295	8616	6869	6704	5728	8609	6956	8193	8110	8922	7513	7410	7623	8711	7535	8356	7300	7594	7884	7606	7700	6141	4865	6176	5724	7717	7751
id_csh_negesi__773_8_28_672_61	10142	13911	8993	6731	7236	8401	9412	14226	9034	8010	7959	8046	5586	5413	6024	7957	7337	6212	5198	25003	6372	4295	7019	10297	4935	5608	4909	14722	10494	6195	8736	9571	5702	6562	6057	23117	7753	9113	5114	5521	5506	6448	5266	9123	13598	14195	8261	5321	5611
[truncated: 4,791 more columns]
