# Supplementary material for: Integrative analyses of TEDDY Omics data reveal lipid metabolism abnormalities, increased intracellular ROS and heightened inflammation prior to autoimmunity for type 1 diabetes
Source: Genome Biol. 2021 Jan 21;22:39. doi: 10.1186/s13059-021-02262-w (PMC7818777; doi:10.1186/s13059-021-02262-w)
Supplement: Supplementary file 9 — Additional file 9. Positive lipidomics metabolomics data processed. [file 13059_2021_2262_MOESM9_ESM.csv]

	1	2	3	4	5	6	7	8	12	13	14	15	16	17	18	19	20	21	22	23	24	25	26	27	28	29	30	31	32	33	34	35	36	37	38	44	45	46	47	48	49	50	51	52	53	54	55	56	57
Sample.Individual.Id	7158992	5155768	4700698	8832589	1739042	2391440	9447525	8811145	1894152	3465406	9527928	3217991	5037772	2688429	9006583	1158536	4959374	3156875	5368868	2315005	6476879	6604420	1458593	1662673	9171013	4968442	8853687	2138212	6537662	4625842	9054257	2625111	2207685	8619318	8051266	8475183	4638225	7800574	2423751	5914417	7683055	2238707	7792352	4069200	6155720	6188011	1719300	4888229	4813276
Individual.Id	461194	322561	335139	420770	308626	349287	515413	944785	720891	380372	467395	581651	720891	380372	467395	581651	720891	380372	467395	581651	720891	380372	581651	881791	863345	881791	863345	968254	991828	523984	535102	727441	523984	535102	727441	571318	380933	571318	804702	314605	281518	712061	762465	314605	281518	712061	762465	314605	281518
Age.in.Months	9	9	9	9	21	21	21	21	42	42	42	42	45	45	45	45	48	48	48	48	54	54	54	3	3	9	9	9	9	3	3	3	6	6	6	57	57	60	60	15	15	15	15	18	18	18	18	21	21
Time.to.IA	0	0	0	0	-12	-12	-12	-12	-12	-12	-12	-12	-9	-9	-9	-9	-6	-6	-6	-6	0	0	0	-6	-6	0	0	0	0	-3	-3	-3	0	0	0	-3	-3	0	0	-12	-12	-12	-12	-9	-9	-9	-9	-6	-6
id_ce__22_1__11_71_724_70	-79	984	765	-1512	4154	-4227	-2947	-5288	1877	-6076	3068	-2623	16971.6666666666	36933.6666666666	-101921.333333333	14072.6666666666	-2734.16666666663	183.833333333372	4195.83333333337	3822.83333333337	-1074.75	1257.25	892.25	-1412	1412	-7045.16666666663	6749.83333333337	4649.83333333337	9735.83333333337	12369	-39277	14539	-5295.75	13945.25	-3353.75	2464	-2464	454.5	-454.5	1600	-1696	-1213	-1891	571.666666666628	-696.333333333372	-2214.33333333337	1195.66666666663	-1822	1857
id_ce__22_1__11_71_729_65	-147.333333333372	403.666666666628	362.666666666628	-324.333333333372	1947.33333333337	-1379.66666666663	103.333333333372	-4565.66666666663	-5028.66666666663	5064.33333333337	6113.33333333337	3908.33333333337	-695.166666666628	-28783.1666666666	15567.8333333334	15300.8333333334	-438.5	1824.5	2237.5	-2746.5	-250.25	156.75	343.75	-512	512	-8475.33333333337	9174.66666666663	5871.66666666663	10379.6666666666	26241.5	-77171.5	24688.5	11473.5	12873.5	-35820.5	1661.5	-1661.5	220	-220	834.833333333372	-1501.16666666663	554.833333333372	-1558.16666666663	-123	36	-1451	1784	-2044.16666666663	1199.83333333337
id_ceramide_c17_5_95_534_53	-359.5	1933.5	1064.5	-1919.5	1525.16666666666	-2943.83333333334	-329.833333333343	-1301.83333333334	1173.66666666666	-2330.33333333334	-217.333333333343	-973.333333333343	-4156.66666666666	1766.33333333334	3860.33333333334	6843.33333333334	-47.666666666657	-1298.66666666666	2778.33333333334	-1336.66666666666	903.25	442.25	-2248.75	701	-701	-337.666666666657	-1220.66666666666	-968.666666666657	3202.33333333334	-273.25	2782.75	-2236.25	-3892.75	7628.25	157.25	2992	-2992	699	-699	-784.333333333343	-10225.3333333333	20778.6666666667	-8200.33333333334	1066	16	-3573	359	4652.83333333334	-1837.16666666666
id_ceramide_c17_5_95_552_54	-105.166666666657	3553.83333333334	-284.166666666657	-2954.16666666666	359.5	-252.5	1388.5	-2214.5	1849.83333333334	-3802.16666666666	-1491.16666666666	-256.166666666657	-7139.33333333331	2467.66666666669	6472.66666666669	12477.6666666667	-2086.66666666666	-3438.66666666666	5183.33333333334	4515.33333333334	1185.5	1008.5	-3379.5	2606	-2606	-368.5	-1489.5	-3611.5	6206.5	438.25	2415.25	-3291.75	-6415.5	12588.5	242.5	7371	-7371	1284	-1284	-460.833333333343	-16243.8333333333	30898.1666666667	-13271.8333333333	1222.66666666666	280.666666666657	-5298.33333333334	1349.66666666666	7543.83333333334	-3209.16666666666
id_ceramide_c17_5_95_574_52	2401	2827	-2540	-7490	1467	-1672	-2311	-418	1493.33333333334	-2821.66666666666	-1688.66666666666	30.333333333343	-5694.5	1255.5	113.5	15714.5	5969.66666666666	-3316.33333333334	3996.66666666666	-18589.3333333333	-1323.75	4999.25	-2351.75	5767	-5767	-12738	7979	14653	15582	-7047	7084	7010	-2133	3052	1214	5195.5	-5195.5	-4861	4861	-1799.66666666666	-12673.6666666667	28460.3333333333	-10387.6666666667	-1028.16666666666	2889.83333333334	-3503.16666666666	3697.83333333334	3075	-1323
id_cholesterol_d7_4_81_376_40	-179.833333333336	-1705.83333333334	1840.16666666666	405.166666666664	-4270.5	2590.5	6630.5	3590.5	661.166666666664	-2906.83333333334	976.166666666664	-52.8333333333358	-940.666666666664	1340.33333333334	5031.33333333334	-3549.66666666666	2056.66666666666	-4382.33333333334	2246.66666666666	-4034.33333333334	-10.75	1050.25	-1028.75	-10318	10318	-19.3333333333285	3068.66666666667	-3722.33333333333	711.666666666672	3353.5	-1547.5	-5159.5	2463	-1012	-3914	-964	964	-967.5	967.5	27.5	-391.5	536.5	-227.5	-458.166666666664	898.833333333336	-93.1666666666642	568.833333333336	-261.833333333336	192.166666666664
id_cuda_istd_0_78_341_28	-3007.83333333331	10208.1666666667	264.166666666686	-1448.83333333331	-38889.6666666667	41137.3333333333	35601.3333333333	39930.3333333333	460.833333333314	296.833333333314	1239.83333333331	-2919.16666666669	-1963.5	4661.5	18490.5	-17261.5	-3253.33333333331	-6309.33333333331	5736.66666666669	10332.6666666667	804	-1023	-585	58	-58	-2404.33333333331	6598.66666666669	-8843.33333333331	9457.66666666669	7145.25	-2848.75	-11441.75	8269.5	-4262.5	-12276.5	-1009.5	1009.5	1626	-1626	3390.83333333331	-19273.1666666667	23270.8333333333	-14170.1666666667	-1561	4800	2603	-2720	18829.1666666667	5207.16666666669
id_dg__12_0_12_0_0_0__4_26_474_4	-114.166666666657	478.833333333343	730.833333333343	-867.166666666657	1631.16666666666	-2483.83333333334	-1169.83333333334	-1239.83333333334	1064.5	-1902.5	91.5	-1382.5	-2921.66666666666	2102.33333333334	4972.33333333334	1690.33333333334	-5001	7559	1809	5635	527	-5	-1049	408	-408	-626.166666666657	344.833333333343	-454.166666666657	1987.83333333334	846.5	1421.5	-3114.5	-1778.25	4755.75	-1199.25	1272	-1272	549.5	-549.5	-70.5	-2538.5	4592.5	-1842.5	111.5	144.5	-1244.5	765.5	997.5	-376.5
id_dg__12_0_12_0_0_0__4_26_479_3	46.1666666666861	788.166666666686	3321.16666666669	-4247.83333333331	-3131.5	-1489.5	6255.5	4628.5	5551.83333333331	-9705.16666666669	1085.83333333331	-8036.16666666669	-10591.1666666667	16969.8333333333	22399.8333333333	-7596.16666666669	3243.5	-869.5	6186.5	-15047.5	3027.5	-184.5	-5870.5	-6424.5	6424.5	-9247	7468	5181	15092	8503	4100	-21106	-3584.5	14474.5	-7305.5	2781.5	-2781.5	1161.5	-1161.5	61.6666666666861	-5939.33333333331	10317.6666666667	-4563.33333333331	1680.83333333331	-855.166666666686	-6629.16666666669	2441.83333333331	-321.166666666686	-724.166666666686
id_dg__18_1_2_0_0_0__3_17_416_34	171	452	1302	-2267	3622	-4717	-2959	-3190	3433.33333333337	-4257.66666666663	-2185.66666666663	-3856.66666666663	-7578.66666666663	5715.33333333337	19493.3333333334	-2472.66666666663	-7793.66666666663	17143.3333333334	-2136.66666666663	8374.33333333337	1677.25	-3948.75	594.25	-5462	5462	-5191.66666666663	9059.33333333337	-4006.66666666663	10522.3333333334	5537.75	6937.75	-18013.25	2453.25	3938.25	-8844.75	4485	-4485	1805	-1805	-439.166666666628	-6595.16666666663	15004.8333333334	-7092.16666666663	-1382.83333333337	1117.16666666663	-2241.83333333337	5273.16666666663	2114.33333333337	1269.33333333337
id_dg__18_1_2_0_0_0__3_17_421_29	1490	5101	-1011	-8560	-3565	3803	3188	3704	16746	-33271	618	-17585	-20156.1666666667	4959.83333333326	45785.8333333333	9722.83333333326	1404.33333333326	-6549.66666666674	7616.33333333326	-5279.66666666674	1975	425	-4375	-14806.5	14806.5	-19517.3333333333	21937.6666666667	7265.66666666674	29348.6666666667	-856	40650	-38938	-1693.75	15435.25	-12047.75	7034	-7034	1387.5	-1387.5	-223.833333333256	-7683.83333333326	14973.1666666667	-6617.83333333326	-2866.16666666674	4706.83333333326	-5504.16666666674	9395.83333333326	2026.66666666674	1495.66666666674
id_lpc_17_0_1_82_510_36	7209.5	14172.5	-473.5	-35327.5	15724.1666666667	-17942.8333333333	-7287.83333333326	-21941.8333333333	12462.3333333333	-32837.6666666667	9752.33333333326	-14301.6666666667	-27790	33530	27943	21897	54240	-71110	56452	-148062	8367	6419	-23153	-282	282	4488	-13865	-11324	11725	4748.5	15178.5	-24675.5	-7910	20006	-4186	28811	-28811	1298.5	-1298.5	-5777.33333333326	-50356.3333333333	107497.666666667	-39809.3333333333	2724.33333333326	6627.33333333326	-31977.6666666667	17177.3333333333	12767.5	-20002.5
id_lpe_17_1_1_34_466_29	710.166666666672	1103.16666666667	-154.833333333328	-3078.83333333333	681	-3701	297	1361	1113.5	-1373.5	-1081.5	-885.5	-2184.33333333333	3281.66666666667	4138.66666666667	-867.333333333328	993.166666666672	311.166666666672	4176.16666666667	-7466.83333333333	668.5	523.5	-1860.5	1080.5	-1080.5	-365.5	376.5	-918.5	1638.5	1764	-338	-3190	12.75	1798.75	-1824.25	2137.5	-2137.5	462.5	-462.5	-492.833333333328	-3922.83333333333	8646.16666666667	-3244.83333333333	1133.83333333333	-514.166666666672	-3678.16666666667	790.833333333328	937	-764
id_mg_17_0_0_0_0_0_3_03_345_30	-375.5	960.5	695.5	-529.5	-1360.66666666666	1300.33333333334	1311.33333333334	1470.33333333334	797.166666666657	-2289.83333333334	550.166666666657	-651.833333333343	-2155	1404	4307	754	247.333333333343	216.333333333343	1517.33333333334	-2475.66666666666	153.25	320.25	-626.75	-675.5	675.5	-1624.16666666666	1197.83333333334	1554.83333333334	2119.83333333334	1747.5	-162.5	-3332.5	-2108.5	5480.5	-1263.5	962.5	-962.5	-154	154	68	-857	1517	-864	150.666666666657	-440.333333333343	-677.333333333343	665.666666666657	442.833333333343	58.833333333343
id_mg_17_0_0_0_0_0_3_03_362_33	-20.1666666666642	207.833333333336	153.833333333336	-301.166666666664	-238	100	369	245	303.833333333336	-599.166666666664	30.8333333333358	-343.166666666664	-810.166666666664	494.833333333336	1578.83333333334	356.833333333336	31.6666666666642	259.666666666664	633.666666666664	-988.333333333336	96.5	173.5	-366.5	-291.5	291.5	-378.333333333336	116.666666666664	426.666666666664	591.666666666664	518.5	358.5	-1395.5	-605.5	1622.5	-411.5	227	-227	62	-62	8	-432	963	-555	46.6666666666642	-15.3333333333358	-346.333333333336	221.666666666664	183.666666666664	-138.333333333336
id_mg_17_0_0_0_0_0_3_03_367_28	-230	803	519	-632	-1330.83333333334	1461.16666666666	1146.16666666666	1385.16666666666	1687.83333333334	-5873.16666666666	2227.83333333334	-1418.16666666666	-2084.5	4620.5	3421.5	-1788.5	550.833333333343	1084.83333333334	1538.83333333334	-4276.16666666666	145.75	306.75	-598.25	-863	863	-2271.16666666666	2418.83333333334	2186.83333333334	2207.83333333334	-453	2497	-1591	-967.5	2988.5	-1053.5	793.5	-793.5	-716.5	716.5	-67.833333333343	-794.833333333343	1744.16666666666	-745.833333333343	29.166666666657	-233.833333333343	-178.833333333343	325.166666666657	59.833333333343	-209.166666666657
id_pc_12_0_13_0_3_49_636_46	-660.333333333328	2300.66666666667	672.666666666672	-992.333333333328	-3068	1992	4092	3120	377.166666666672	-1414.83333333333	-9.83333333332848	293.166666666672	-799.666666666672	1163.33333333333	2551.33333333333	-1315.66666666667	2289	-2741	2964	-7090	349.25	426.25	-1124.75	-389	389	473.166666666672	-698.833333333328	-1744.83333333333	1024.16666666667	462	1031	-1955	-256.5	1259.5	-746.5	1124.5	-1124.5	-147	147	-620.333333333328	-3383.33333333333	7571.66666666667	-2327.33333333333	684.166666666672	-878.833333333328	-2188.83333333333	1015.16666666667	1573.66666666667	-595.333333333328
id_pe_17_0_17_0_6_23_720_56	-913.166666666686	6449.83333333331	3908.83333333331	-7619.16666666669	32448.5	-39982.5	-26299.5	-31063.5	93.3333333333139	-9220.66666666669	9217.33333333331	-276.666666666686	74.1666666666861	-5402.83333333331	11550.1666666667	-6369.83333333331	16862.1666666667	-457.833333333314	18665.1666666667	-68793.8333333333	2753.25	1979.25	-7485.75	3153	-3153	11529.8333333333	-16243.1666666667	-14654.1666666667	-3692.16666666669	2669.25	-308.75	-5029.75	-3854	7318	390	9715.5	-9715.5	-2621.5	2621.5	3424.33333333331	-22698.6666666667	32437.3333333333	-20011.6666666667	4016.66666666669	-623.333333333314	-14616.3333333333	3189.66666666669	105.833333333314	-587.166666666686
id_sm_17_0_5_06_717_59	3463.66666666669	17717.6666666667	-24283.3333333333	-3825.33333333331	-20654.3333333333	30948.6666666667	27263.6666666667	3750.66666666666	-3988.16666666669	3439.83333333331	-7762.16666666669	16286.8333333333	-12501.8333333333	11746.1666666667	-16311.8333333333	42071.1666666667	-1155	-201	-2423	6089	-5311.5	1716.5	8906.5	46690.5	-46690.5	-4316.83333333331	-4286.83333333331	-10025.8333333333	27263.1666666667	-8006.5	15991.5	21.5	-4839.5	9348.5	330.5	8538.5	-8538.5	-6148.5	6148.5	10672.6666666667	-43722.3333333333	42352.6666666667	-30648.3333333333	4103.5	-4131.5	-2647.5	-5531.5	6956.16666666669	-16568.8333333333
id_sphingosine_d17_1_1_04_286_28	-771.666666666657	2237.33333333334	1533.33333333334	-1455.66666666666	1206.33333333334	-2533.66666666666	-447.666666666657	-637.666666666657	1132.33333333334	-956.666666666657	-806.666666666657	-1633.66666666666	-2549.83333333334	1269.16666666666	3875.16666666666	2505.16666666666	-2577.66666666666	-703.666666666657	3250.33333333334	5186.33333333334	633.75	246.75	-1514.25	-548.5	548.5	293.833333333343	-1069.16666666666	-1865.16666666666	2052.83333333334	492	1053	-2037	-869.75	4176.25	-2436.75	2376.5	-2376.5	798.5	-798.5	-222.833333333343	-5744.83333333334	11188.1666666667	-4774.83333333334	61.166666666657	1986.16666666666	-3415.83333333334	1246.16666666666	2202	-1653
id_tg_d5__17_0_17_1_17_0_istd_10	-99.1666666666861	8076.83333333331	1196.83333333331	-8976.16666666669	7826.83333333331	-8719.16666666669	-10408.1666666667	-4353.16666666669	3017.33333333331	-10280.6666666667	-191.666666666686	1420.33333333331	-12266.3333333333	-2545.33333333331	9971.66666666669	29372.6666666667	-1352.83333333331	-3303.83333333331	-3703.83333333331	11066.1666666667	3239.5	-4333.5	-2145.5	27375	-27375	757.333333333314	-8753.66666666669	4577.33333333331	1904.33333333331	8056.5	-5871.5	-10241.5	-16288.75	4698.25	27879.25	14392.5	-14392.5	-8423	8423	6357.83333333331	-16509.1666666667	17113.8333333333	-19678.1666666667	5351	-4033	-8632	-3388	3366.5	-8509.5
id_tg_d5_17_0_17_1_17_0__istd_10	2823.66666666666	-411.333333333343	-6292.33333333334	-1767.33333333334	-11453.5	10491.5	11913.5	11955.5	690.833333333343	-289.166666666657	487.833333333343	-2271.16666666666	4540.16666666666	7109.16666666666	-730.833333333343	-19998.8333333333	6444.83333333331	-1089.16666666669	10452.8333333333	-28698.1666666667	197.75	376.75	-772.25	-215	215	933.166666666657	-762.833333333343	-4294.83333333334	2258.16666666666	10823.75	-14076.25	-7571.25	-1795.5	-7148.5	10739.5	-2308.5	2308.5	-1744	1744	1415.33333333334	-11333.6666666667	15385.3333333333	-8297.66666666666	-747.666666666657	-358.666666666657	-492.666666666657	3094.33333333334	-6645.16666666667	1598.83333333333
id_acylcarnitine__c10_1__0_53_31	-547.166666666667	1921.83333333333	-875.166666666667	594.833333333333	-76.1666666666665	521.833333333333	-654.166666666667	360.833333333333	-738.166666666667	78.833333333333	1548.83333333333	586.833333333333	-744.333333333333	2142.66666666667	959.666666666667	-869.333333333333	902	-407	306	-2605	-58.5	12.5	104.5	-400.5	400.5	-103	168	713	-572	-821	-1662	3304	-488	-353	1329	14	-14	-839.5	839.5	-289.833333333333	753.166666666667	188.166666666667	-71.8333333333335	-784.666666666667	1620.33333333333	-882.666666666667	1616.33333333333	-959.833333333333	2800.16666666667
id_acylcarnitine__c14_2__0_70_36	58.3333333333335	86.3333333333335	-417.666666666667	156.333333333333	33.3333333333335	140.333333333333	-257.666666666667	17.3333333333335	-279.833333333333	193.166666666667	467.166666666667	179.166666666667	-476.666666666667	1280.33333333333	290.333333333333	-140.666666666667	250.5	60.5	-117.5	-694.5	-0.5	-27.5	28.5	695	-695	-214.666666666667	831.333333333333	-12.6666666666665	-174.666666666667	-474.5	89.5	859.5	-532	72	992	-148	148	-362	362	-22.5	390.5	-270.5	-52.5	-471.333333333333	537.666666666667	-323.333333333333	1199.66666666667	-494.666666666667	1318.33333333333
id_acylcarnitine__c18_3__1_07_42	-43.3333333333333	37.6666666666667	51.6666666666667	40.6666666666667	6.5	53.5	-43.5	-29.5	34	-66	-37	1	-21.5	109.5	39.5	-84.5	34.3333333333333	45.3333333333333	-43.6666666666667	-104.666666666667	-7	-9	23	49.5	-49.5	-5.66666666666663	-1.66666666666663	92.3333333333334	-73.6666666666666	-48.25	9.75	86.75	-49.5	48.5	50.5	44	-44	15.5	-15.5	-14.3333333333333	68.6666666666667	38.6666666666667	-64.3333333333333	-36.6666666666667	163.333333333333	-38.6666666666667	-14.6666666666667	-80.5	117.5
id_acylcarnitine__c8_0__0_49_288	449.333333333333	976.333333333333	-863.666666666667	-1460.66666666667	242.666666666667	-24.3333333333335	-367.333333333333	-336.333333333333	-377.166666666667	-676.166666666667	992.833333333333	814.833333333333	-386.166666666667	715.833333333333	50.8333333333335	391.833333333333	1044	-1345	315	-2102	-280.75	30.25	531.25	1116	-1116	437	-383	-157	-771	120.25	-1068.75	828.25	-206.25	-356.25	768.75	-289	289	-530	530	-90	218	-24	76	-316	406	-356	898	-14	981
id_acylcarnitine__c8_1__0_46_286	-616	1011	2494	-1657	-33.333333333333	-784.333333333333	-57.333333333333	941.666666666667	-435.833333333333	-376.833333333333	1952.16666666667	-267.833333333333	-759.333333333333	526.666666666667	3734.66666666667	-1983.33333333333	1482.33333333333	-406.666666666666	1365.33333333333	-5405.66666666667	-510	1299	-279	915.5	-915.5	-206	-2400	5869	-2851	-596.25	-1387.25	2579.75	820.25	-1654.75	14.25	604.5	-604.5	212	-212	-844	1938	-735	1329	-1802.33333333333	3246.66666666667	-1644.33333333333	3804.66666666667	-1114.83333333333	3205.16666666667
id_acylcarnitine_c10_0_0_58_316_	328.333333333334	3323.33333333333	-3115.66666666667	-1192.66666666667	-196.666666666667	972.333333333333	-462.666666666667	80.333333333333	-1485	-902	2691	2666	-1262.33333333333	2669.66666666667	416.666666666667	700.666666666667	1702.5	-3456.5	1147.5	-2798.5	-469.5	-1202.5	2141.5	3503.5	-3503.5	38.5	458.5	-286.5	-287.5	-1248.25	-675.25	3171.75	-533.25	-206.25	1272.75	145	-145	-1176.5	1176.5	98.5	724.5	-431.5	-588.5	-911.666666666667	1762.33333333333	-1135.66666666667	2108.33333333333	-548.333333333333	2884.66666666667
id_acylcarnitine_c12_0_0_73_344_	903.166666666667	407.166666666667	-2173.83333333333	-942.833333333333	144.666666666667	421.666666666667	-575.333333333333	-280.333333333333	-699	-123	834	1386	-1139.66666666667	2176.33333333333	907.333333333333	335.333333333333	-304	-1645	3702	-1145	-617.25	-510.25	1744.75	2388.5	-2388.5	-247.333333333333	790.666666666667	-133.333333333333	84.6666666666667	-2036.75	978.25	3095.25	-58.75	552.25	-434.75	-51	51	-664.5	664.5	-311	1022	-133	44	-724.833333333333	596.166666666667	-870.833333333333	2449.16666666667	-510.833333333333	1400.16666666667
id_acylcarnitine_c16_0_1_58_400_	2271.83333333333	-938.166666666666	-3060.16666666667	-2817.16666666667	-607.166666666666	929.833333333334	90.8333333333339	800.833333333334	271.333333333334	-21.6666666666661	-630.666666666666	-161.666666666666	-1848.5	1587.5	79.5	3878.5	39.1666666666661	96.1666666666661	-496.833333333334	283.166666666666	-148	-804	1100	5936	-5936	-65.5	-62.5	1458.5	-1199.5	-1172.5	1090.5	1254.5	-398.75	-83.75	881.25	-313.5	313.5	943.5	-943.5	141	533	-2	-954	-18.8333333333339	-11.8333333333339	-744.833333333334	813.166666666666	-31.3333333333339	918.666666666666
id_acylcarnitine_c18_0_2_33_428_	1052.33333333333	200.333333333333	-1792.66666666667	-1564.66666666667	-463.333333333333	256.666666666667	289.666666666667	843.666666666667	42.666666666667	390.666666666667	-251.333333333333	-267.333333333333	-751.166666666667	200.833333333333	53.833333333333	1998.83333333333	-5.33333333333303	-73.333333333333	88.666666666667	0.66666666666697	-56.25	-456.25	568.75	2335.5	-2335.5	356.666666666667	-643.333333333333	246.666666666667	-673.333333333333	-582.5	315.5	849.5	-239.5	-279.5	758.5	94.5	-94.5	588	-588	108	-50	204	-478	98	-181	-212	99	146	487
id_acylcarnitine_c18_1_1_73_426_	1219.83333333333	-705.166666666668	-2943.16666666667	-11.1666666666679	1168.33333333333	-933.666666666667	-1768.66666666667	-802.666666666667	-59.8333333333321	148.166666666668	-342.833333333332	374.166666666668	-1550.5	2372.5	1972.5	306.5	705.666666666666	573.666666666666	-572.333333333334	-2118.33333333333	-32.25	-22.25	86.75	3914	-3914	-1035.33333333333	1273.66666666667	3023.66666666667	-1191.33333333333	621.25	-1090.75	-151.75	133.75	-840.25	572.75	-550	550	-503	503	-34.6666666666661	983.333333333334	-661.666666666666	-217.666666666666	-617.5	282.5	-683.5	2253.5	-803.5	1038.5
id_acylcarnitine_c18_2_1_33_424_	25.8333333333339	-103.166666666666	-93.1666666666661	118.833333333334	-183.166666666667	197.833333333333	-91.166666666667	442.833333333333	55.666666666667	163.666666666667	-111.333333333333	-219.333333333333	-235.833333333333	875.166666666667	265.166666666667	-432.833333333333	159	427	-124	-780	75.75	301.75	-453.25	998.5	-998.5	-304.666666666666	401.333333333334	801.333333333334	-288.666666666666	-381.75	-54.75	818.25	-21.75	-303.75	347.25	-45.5	45.5	50.5	-50.5	-71.166666666667	495.833333333333	-133.166666666667	-149.166666666667	-216.333333333333	185.666666666667	-155.333333333333	618.666666666667	-296.166666666667	847.833333333333
id_ce__16_1__10_33_645_56	617.666666666664	121.666666666664	-1774.33333333334	-200.333333333336	-22.1666666666642	111.833333333336	68.8333333333358	-114.166666666664	6377.66666666666	-6701.33333333334	-6894.33333333334	-5537.33333333334	-6596	2502	-13174	30460	157.5	-94.5	-1103.5	725.5	230	-1674	1214	16770	-16770	-259	-42	223	596	280.5	-7343.5	6782.5	-646.75	235.25	1058.25	-241.5	241.5	-212.5	212.5	49.6666666666642	-304.333333333336	196.666666666664	-41.3333333333358	-13.5	-225.5	176.5	89.5	-26.3333333333358	-227.333333333336
id_ce__16_1__10_34_640_60	112.666666666667	152.666666666667	-346.333333333333	-144.333333333333	111.333333333333	-72.666666666667	-138.666666666667	-122.666666666667	680.666666666667	-686.333333333333	-778.333333333333	-577.333333333333	-1389.33333333333	41.6666666666661	-1772.33333333333	5898.66666666667	-90.333333333333	80.666666666667	-573.333333333333	763.666666666667	0.5	-198.5	197.5	1873.5	-1873.5	58.5	-399.5	114.5	109.5	-82.75	-486.75	652.25	-158.5	74.5	242.5	46	-46	9	-9	48.166666666667	-330.833333333333	232.166666666667	-45.833333333333	48.833333333333	-40.166666666667	41.833333333333	-148.166666666667	-1.83333333333303	-275.833333333333
id_ce__18_1__10_85_668_63	562.166666666664	614.166666666664	-1524.83333333334	-775.833333333336	-94.1666666666642	201.833333333336	-41.1666666666642	121.833333333336	805.5	3168.5	-3580.5	-2004.5	-1870.16666666667	229.833333333328	-10031.1666666667	15411.8333333333	-179.166666666664	964.833333333336	-317.166666666664	-110.166666666664	-282	-307	871	14393.5	-14393.5	-225.166666666664	-577.166666666664	549.833333333336	702.833333333336	-792.5	-7598.5	9183.5	660	694	-2014	-459	459	161.5	-161.5	253.166666666664	-885.833333333336	291.166666666664	-164.833333333336	-48.8333333333358	-197.833333333336	78.1666666666642	266.166666666664	-3.16666666666424	-220.166666666664
id_ce__18_1__10_85_673_59	534	109	-1720	9	-144.333333333328	211.666666666672	289.666666666672	-68.3333333333285	589.666666666672	5552.66666666667	-4171.33333333333	-3150.33333333333	2848.66666666667	5599.66666666667	-19581.3333333333	5435.66666666667	333.666666666672	282.666666666672	238.666666666672	-1522.33333333333	-373.25	-395.25	1141.75	12594	-12594	-1072.33333333333	1054.66666666667	554.666666666672	1607.66666666667	539	-10906	9828	1111.5	-13.5	-2209.5	-859.5	859.5	-297	297	162.5	-506.5	180.5	-161.5	-179	-234	480	291	-73.1666666666715	-66.1666666666715
id_ce__18_2__10_37_666_62	1653.5	8032.5	-8836.5	-4156.5	-3361.66666666663	2348.33333333337	580.333333333372	7156.33333333337	3500.16666666663	27283.1666666666	-12516.8333333334	-25266.8333333334	-203.333333333372	11919.6666666666	-29729.3333333334	18419.6666666666	4084.16666666663	8204.16666666663	-5322.83333333337	-15133.8333333334	-853	-536	2242	152317	-152317	-8633.16666666663	-627.166666666628	20002.8333333334	6523.83333333337	-24599	-7833	57031	-4584.75	40610.25	-31440.75	1090.5	-1090.5	5783.5	-5783.5	903.166666666628	-4546.83333333337	3271.16666666663	-1433.83333333337	-908.5	-683.5	157.5	3251.5	1.16666666662786	6628.16666666663
id_ce__18_2__10_37_671_57	-262.833333333372	7155.16666666663	-6479.83333333337	113.166666666628	-5263	2067	4011	9711	-6302.83333333337	31643.1666666666	2910.16666666663	-15644.8333333334	18699	25021	-36755	-44363	7118	6790	-8729	-19415	-2105.25	-1253.25	5463.75	67919	-67919	-7024.66666666663	4943.33333333337	12144.3333333334	3986.33333333337	8879.5	-47671.5	29912.5	9163	8794	-27120	-5635	5635	3213.5	-3213.5	1073.66666666663	-5351.33333333337	4237.66666666663	-2107.33333333337	-3703.66666666663	722.333333333372	3744.33333333337	6644.33333333337	-1946.33333333337	7722.66666666663
id_ce__18_3__9_96_664_60	29.6666666666642	271.666666666664	-180.333333333336	-180.333333333336	908.166666666664	-715.833333333336	-1211.83333333334	-796.833333333336	5059.16666666666	-1155.83333333334	-4478.83333333334	-9542.83333333334	-5496.66666666667	5184.33333333333	-2709.66666666667	14015.3333333333	64.1666666666642	4777.16666666666	-2873.83333333334	-2095.83333333334	-355.5	561.5	149.5	5569	-5569	56.5	-2196.5	3466.5	-1439.5	-2665.25	-870.25	6200.75	2126.25	-84.75	-4167.75	1774	-1774	1306.5	-1306.5	-197.333333333336	-674.333333333336	917.666666666664	348.666666666664	-0.166666666664241	-140.166666666664	-241.166666666664	381.833333333336	-157.333333333336	113.666666666664
id_ce__18_3__9_96_669_56	6.5	-2300.5	-1386.5	3667.5	-584	-37	1287	502	2991.33333333333	5416.33333333333	4153.33333333333	-18543.6666666667	-6732.66666666667	15400.3333333333	-12488.6666666667	17286.3333333333	3470	1059	-7939	-3530	-1882.25	-100.25	3864.75	4341.5	-4341.5	-75.1666666666642	-769.166666666664	2153.83333333334	-1159.16666666666	6723.25	-12533.75	-912.75	5916.25	-6588.75	-5243.75	-3173.5	3173.5	-2141.5	2141.5	172.666666666664	-811.333333333336	777.666666666664	-484.333333333336	-308.166666666664	-192.166666666664	1011.83333333334	104.833333333336	-294.833333333336	165.166666666664
id_ce__20_3__10_49_692_63	17.6666666666661	116.666666666666	-325.333333333334	155.666666666666	-1.16666666666606	36.8333333333339	11.8333333333339	-45.1666666666661	-7.83333333333394	1416.16666666667	-1121.83333333333	-270.833333333334	-1685.66666666667	2393.33333333333	-2622.66666666667	5286.33333333333	-93.8333333333339	294.166666666666	56.1666666666661	-68.8333333333339	-106.5	-108.5	321.5	2297.5	-2297.5	-106.5	90.5	61.5	167.5	239.25	-749.75	271.25	40.5	1190.5	-1271.5	-266	266	-152	152	56	-134	16	-50	-10.5	-36.5	20.5	47.5	-9.5	-79.5
id_ce__20_3__10_57_697_59	54.5	-24.5	-345.5	206.5	2.16666666666652	-10.8333333333335	19.1666666666665	-14.8333333333335	29.8333333333339	1489.83333333333	-1213.16666666667	-366.166666666666	99.5	-1791.5	-981.5	2474.5	-114.166666666667	53.833333333333	223.833333333333	64.833333333333	-170.75	-356.75	698.25	215	-215	-72	37	104	75	214.75	-765.25	335.75	-207	947	-533	-244	244	-165	165	6.5	-5.5	-7.5	-6.5	-33.1666666666665	-21.1666666666665	103.833333333333	16.8333333333335	-1.16666666666652	-2.16666666666652
id_ce__20_4__10_13_690_62	1432.83333333334	5118.83333333334	-7969.16666666666	-1448.16666666666	955.166666666657	45.166666666657	-1871.83333333334	-1038.83333333334	-4023.5	20209.5	-14943.5	6804.5	-19485	24223	-29345	63577	-5159	9351	756	5370	-2591.75	423.25	4760.25	65496	-65496	259.666666666657	-6693.33333333334	1984.66666666666	3929.66666666666	-19121	13692	24550	2257.75	247.75	-4763.25	-7834	7834	-2978.5	2978.5	2533.66666666666	-4094.33333333334	-725.333333333343	-2781.33333333334	583.666666666657	-929.333333333343	-261.333333333343	-560.333333333343	1192.16666666666	-2576.83333333334
id_ce__20_4__10_13_695_57	2806.66666666666	-1215.33333333334	-9675.33333333334	2470.66666666666	-376.166666666657	-10.166666666657	1306.83333333334	-168.166666666657	-4447.5	17512.5	-8934.5	4764.5	-10669.1666666667	22205.8333333333	-32816.1666666667	42617.8333333333	-1430	-1297	2878	2709	-2280	-4343	8903	41937.5	-41937.5	-1592.33333333334	1420.66666666666	-613.333333333343	3969.66666666666	-9750.75	-2429.75	21931.25	3923.5	-2206.5	-5640.5	-5278	5278	-4471	4471	982.666666666657	-1541.33333333334	-330.333333333343	-1076.33333333334	160.666666666657	-1667.33333333334	1787.66666666666	-602.333333333343	394.333333333343	-1330.66666666666
id_ce__20_5__9_70_688_60	-810.166666666668	2257.83333333333	-1179.16666666667	1351.83333333333	1071.83333333333	1001.83333333333	-2001.16666666667	-2216.16666666667	-4613.83333333334	21464.1666666667	-11196.8333333333	3574.16666666666	10159.5	-11999.5	-32518.5	14039.5	-2494.66666666666	16249.3333333333	-6012.66666666666	-2752.66666666666	-944.25	-145.25	2033.75	27398	-27398	-810.333333333332	-3448.33333333333	145.666666666668	5733.66666666667	-2249	1986	2512	369.25	-532.75	-205.75	-2605	2605	3303	-3303	-387.5	-1985.5	4746.5	-1598.5	-167.333333333332	136.666666666668	609.666666666668	-244.333333333332	-110.833333333332	-826.833333333332
id_ce__20_5__9_71_693_56	964.333333333336	-1044.66666666666	-13698.6666666667	11850.3333333333	-970	4287	794	-2171	-15386.8333333333	65175.1666666667	-32142.8333333333	13128.1666666667	14619.3333333333	-18847.6666666667	-81638.6666666667	56628.3333333333	-2418	12847	-13684	8091	-6569	-9515	22653	69481.5	-69481.5	-1818.16666666666	-6727.16666666666	-4321.16666666666	16502.8333333333	-3665.5	98.5	7232.5	615	-1219	-11	-11261	11261	-555.5	555.5	626.5	-2310.5	2166.5	-1735.5	-353.166666666664	-2065.16666666666	4930.83333333334	-1806.16666666666	-70.3333333333358	-2208.33333333334
id_ce__22_6__9_88_714_62	-559.5	27293.5	-14390.5	-11224.5	1332.33333333334	2671.33333333334	-3858.66666666666	-2809.66666666666	-9824.5	53289.5	-13364.5	-10451.5	-1261.5	47186.5	-37154.5	-6247.5	-6298	27055	-6279	-1882	-1444.25	3265.75	-377.25	81156	-81156	436.666666666664	-10580.3333333333	9203.66666666666	66.6666666666642	-19116.25	16523.75	21708.75	-8121.5	15453.5	789.5	1413	-1413	7125	-7125	1825.5	-4739.5	2668.5	-3405.5	-81.6666666666642	-459.666666666664	880.333333333336	-175.666666666664	-617.833333333336	-1079.83333333334
id_ce__22_6__9_88_719_57	3538.66666666666	31131.6666666667	-38435.3333333333	-3312.33333333334	-6006.83333333333	11073.1666666667	3587.16666666667	3360.16666666667	-35636.6666666667	146328.333333333	-14345.6666666667	-25072.6666666667	19018	86941	-89281	-54714	-4051.66666666666	43605.3333333333	-24711.6666666667	-6738.66666666666	-5448.75	2030.25	8867.25	129321.5	-129321.5	5070	-29755	7498	7047	-4227	-11560	20014	-12102.5	14798.5	9406.5	-8014.5	8014.5	4183	-4183	2473.5	-7250.5	4554.5	-4724.5	-2538.16666666667	-1137.16666666667	9888.83333333333	-1137.16666666667	-2315.5	-701.5
id_ceramide__d18_1_23_0__7_94_61	-83.5	62.5	161.5	26.5	110.333333333333	62.333333333333	-501.666666666667	108.333333333333	233	-165	-167	-367	-869	-45	-199	2851	-66.333333333333	129.666666666667	-253.333333333333	322.666666666667	-39.5	-167.5	246.5	751.5	-751.5	-245.666666666667	-331.666666666667	989.333333333333	79.333333333333	-1076.25	855.75	1296.75	-506.75	15.25	998.25	349	-349	328.5	-328.5	-86	-388	1140	-494	71.333333333333	-221.666666666667	58.333333333333	-50.666666666667	87	134
id_ceramide__d18_1_23_0__7_94_63	-161.166666666666	67.8333333333339	381.833333333334	33.8333333333339	86.3333333333339	296.333333333334	-635.666666666666	80.3333333333339	342.166666666666	-241.833333333334	-235.833333333334	-548.833333333334	-1012.33333333333	25.6666666666661	-164.333333333334	3175.66666666667	-115	195	-273	423	-59.5	-221.5	340.5	926	-926	-309	-427	1336	18	-1254.75	975.25	1534.25	-521.25	117.75	924.75	460	-460	413	-413	-175.166666666667	-375.166666666667	1629.83333333333	-729.166666666667	135	-327	15	-93	114.666666666667	351.666666666667
id_ceramide__d18_1_23_0__7_94_65	-812.166666666668	227.833333333332	1388.83333333333	819.833333333332	385.5	-123.5	-881.5	-151.5	557.166666666668	-225.833333333332	-524.833333333332	-920.833333333332	-1189.5	65.5	-321.5	3824.5	1501.33333333333	-6124.66666666667	112.333333333332	1508.33333333333	9.5	-906.5	887.5	1516.5	-1516.5	-1935.33333333333	-621.333333333332	5094.66666666667	1332.66666666667	-1585.75	1541.25	1630.25	-213.5	44.5	382.5	985.5	-985.5	903	-903	-270	-722	2595	-1063	285.166666666668	-582.833333333332	-111.833333333332	-160.833333333332	-28.3333333333321	282.666666666668
id_ceramide__d40_1__7_62_604_60	-89.1666666666661	448.833333333334	26.8333333333339	-208.166666666666	130.833333333334	63.8333333333339	-478.166666666666	21.8333333333339	468.666666666666	-421.333333333334	-277.333333333334	-707.333333333334	-827.833333333334	-1.83333333333394	-485.833333333334	2971.16666666667	161.833333333334	-109.166666666666	-202.166666666666	-174.166666666666	79.5	-124.5	-34.5	1550	-1550	-100.5	-262.5	816.5	-252.5	-1799.25	1750.75	1847.75	-564.5	142.5	986.5	391.5	-391.5	239	-239	-272.666666666666	149.333333333334	816.333333333334	-147.666666666666	95.1666666666661	-216.833333333334	-152.833333333334	84.1666666666661	94	36
id_ceramide__d40_1__7_62_622_61	-146.333333333334	792.666666666666	138.666666666666	-492.333333333334	132	175	-608	37	580.166666666666	-601.833333333334	-463.833333333334	-674.833333333334	-1001.83333333333	-157.833333333334	-464.833333333334	3628.16666666667	192.333333333334	-157.666666666666	-274.666666666666	-144.666666666666	139.5	-272.5	-6.5	1701	-1701	-182.666666666666	-482.666666666666	1410.33333333333	-379.666666666666	-2174.5	2255.5	2093.5	-646.5	-69.5	1362.5	582.5	-582.5	238	-238	-468	197	1377	-170	99.5	-285.5	-81.5	68.5	40.5	256.5
id_ceramide__d40_1__7_62_644_59	-381.166666666668	1798.83333333333	587.833333333332	-1243.16666666667	227.666666666668	-134.333333333332	-682.333333333332	133.666666666668	598.666666666668	-469.333333333332	-472.333333333332	-854.333333333332	-781.833333333332	-179.833333333332	-625.833333333332	3151.16666666667	782.5	-171.5	-908.5	-1267.5	192.5	-494.5	109.5	2234.5	-2234.5	-885.833333333332	-260.833333333332	3460.16666666667	-541.833333333332	-2096.75	2020.25	2173.25	-213	166	260	1334	-1334	472.5	-472.5	-456	-140	1954	-446	127.333333333332	-395.666666666668	-219.666666666668	233.333333333332	-122	288
id_ceramide__d42_1__8_26_632_63	-28.5	981.5	-88.5	-807.5	285.666666666668	-441.333333333332	-1201.33333333333	785.666666666668	937.833333333332	-725.166666666668	-372.166666666668	-1716.16666666667	-1563.5	1024.5	687.5	2978.5	12.8333333333321	261.833333333332	260.833333333332	-561.166666666668	169.25	-286.75	-51.75	3094.5	-3094.5	-474	-1232	2626	28	-2010.25	2225.75	1794.75	-1569.5	659.5	2479.5	1025.5	-1025.5	638	-638	-1127	785	2358	238	-66.6666666666679	-460.666666666668	-367.666666666668	1028.33333333333	-453.166666666668	1457.83333333333
id_ceramide__d42_1__8_26_650_65	-75	1641	-212	-1204	247.666666666668	-436.333333333332	-1545.33333333333	1238.66666666667	1042.66666666667	-883.333333333332	-250.333333333332	-1994.33333333333	-1972.66666666666	1209.33333333334	1382.33333333334	3326.33333333334	-128.666666666668	305.333333333332	362.333333333332	-281.666666666668	283.5	-479.5	-87.5	3382	-3382	-769.333333333332	-2008.33333333333	4211.66666666667	104.666666666668	-2270	2764	1776	-1816	711	2921	1696	-1696	864.5	-864.5	-1784	1119	3508	725	-138.166666666668	-664.166666666668	-197.166666666668	1275.83333333333	-626	2088
id_ceramide__d42_1__8_26_672_63	-878	5298	-189	-2475	182.5	-243.5	-1399.5	1095.5	981.166666666672	-291.833333333328	-332.833333333328	-2318.83333333333	-1616.5	870.5	704.5	3274.5	1722.5	2908.5	-2064.5	-6011.5	628.5	-1264.5	7.5	4373.5	-4373.5	-4306.33333333334	-1580.33333333334	10980.6666666667	3518.66666666666	-912	398	1426	-653.75	88.25	1219.25	2432.5	-2432.5	937.5	-937.5	-1626.66666666667	-85.6666666666679	5003.33333333333	-37.6666666666679	-292.333333333336	-771.333333333336	-142.333333333336	1790.66666666666	-1098.33333333333	1773.66666666667
id_ceramide__d42_2__7_59_630_62	34.8333333333339	505.833333333334	-400.166666666666	-210.166666666666	269.5	682.5	-1101.5	-389.5	543.833333333334	1.83333333333394	-6.16666666666606	-1627.16666666667	-1185.5	1421.5	1000.5	1134.5	-209.666666666666	365.333333333334	666.333333333334	-402.666666666666	128	49	-305	4023.5	-4023.5	223.666666666666	-891.333333333334	561.666666666666	-341.333333333334	300.5	329.5	-930.5	-1156.25	-547.25	2859.75	297.5	-297.5	75	-75	-221.666666666666	-52.6666666666661	522.333333333334	195.333333333334	103.166666666666	-387.833333333334	-508.833333333334	587.166666666666	-212.666666666666	-137.666666666666
id_ceramide__d42_2__7_59_648_63	55.6666666666661	-75.3333333333339	-29.3333333333339	-62.3333333333339	391.666666666666	936.666666666666	-1323.33333333333	-788.333333333334	2325.16666666667	-2346.83333333333	-2279.83333333333	-2348.83333333333	25.6666666666661	-97.3333333333339	-34.3333333333339	54.6666666666661	149.833333333334	432.833333333334	2433.83333333333	-3316.16666666667	-43.25	39.75	46.75	4706.5	-4706.5	-787	-649	2762	248	-22.75	48.25	-2.75	-4.75	-40.75	50.25	838.5	-838.5	-5.5	5.5	-393.833333333334	283.166666666666	743.166666666666	155.166666666666	86.5	-185.5	-414.5	340.5	-221.333333333334	-711.333333333334
id_ceramide__d42_2__7_59_670_61	-544.666666666664	2077.33333333334	-1453.66666666666	1010.33333333334	498.333333333332	628.333333333332	-1505.66666666667	-617.666666666668	-90	1340	-200	-870	-960.833333333332	1247.16666666667	1178.16666666667	457.166666666668	-517.833333333332	1837.16666666667	2965.16666666667	-3248.83333333333	199.25	788.25	-1186.75	4871.5	-4871.5	-84.6666666666679	-2161.66666666667	3650.33333333333	-1234.66666666667	-305.25	654.75	-44.25	-656.5	1656.5	-343.5	308.5	-308.5	-794	794	-434.833333333332	-480.833333333332	1930.16666666667	-144.833333333332	100.833333333332	-687.166666666668	-803.166666666668	1187.83333333333	-399.166666666668	-350.166666666668
id_cholesterol_4_87_369_35	406	-10601	3389	5994	-4137	6519	268	5624	-3555.66666666669	-886.666666666686	7162.33333333331	4391.33333333331	5535.83333333331	-6210.16666666669	8840.83333333331	-19238.1666666667	5611.33333333331	206.333333333314	7012.33333333331	-24052.6666666667	933.25	-4670.75	2804.25	3117.5	-3117.5	2839.66666666669	515.666666666686	-7103.33333333331	-1931.33333333331	3946.75	-688.25	-7205.25	3446.25	-2480.75	-4411.75	-708.5	708.5	-2559	2559	1899.83333333331	752.833333333314	-9973.16666666669	3520.83333333331	216.666666666686	1209.66666666669	-3051.33333333331	1191.66666666669	-973.833333333314	5480.16666666669
id_dg__32_1__6_23_584_52	-127.333333333333	313.666666666667	201.666666666667	-133.333333333333	311.333333333333	-317.666666666667	-324.666666666667	-291.666666666667	281.666666666667	-616.333333333333	-240.333333333333	11.6666666666665	-528	-330	68	1846	-68.1666666666665	-9.16666666666652	79.8333333333335	133.833333333333	139	-157	-121	496	-496	-69	29	106	72	-409.5	640.5	178.5	226.75	-229.25	-224.25	262	-262	106.5	-106.5	-50.8333333333335	219.166666666667	-135.833333333333	69.1666666666665	68.5	-28.5	-159.5	-17.5	77	-82
id_dg__32_1__6_23_589_48	269.333333333333	462.333333333333	-73.666666666667	-1196.66666666667	431.833333333334	-407.166666666666	-442.166666666666	-446.166666666666	1274.5	-2166.5	-1424.5	-232.5	-2000.83333333333	-1780.83333333333	-496.833333333333	8280.16666666667	401	-330	816	-1689	1460.75	-1069.25	-1852.25	2040	-2040	-1117.33333333333	452.666666666667	1803.66666666667	1095.66666666667	-1577.75	3077.25	78.25	265	40	-570	1326.5	-1326.5	382.5	-382.5	-346.166666666666	733.833333333334	-116.166666666666	420.833333333334	354.666666666666	-548.333333333334	-581.333333333334	65.6666666666661	106.833333333334	-501.166666666666
id_dg__34_1__6_85_612_56	-130.333333333334	-36.3333333333339	1003.66666666667	-576.333333333334	839.5	-532.5	-1200.5	-785.5	369.166666666666	-944.833333333334	-304.833333333334	142.166666666666	-1405.16666666667	-783.166666666666	1242.83333333333	3755.83333333333	83.3333333333339	-31.6666666666661	-361.666666666666	143.333333333334	302	-148	-456	1776.5	-1776.5	-439.333333333334	-333.333333333334	1660.66666666667	-9.33333333333394	-832.75	2539.25	-873.75	-289.5	-2172.5	2751.5	480	-480	351.5	-351.5	-340	802	-101	319	-4.66666666666606	67.3333333333339	-107.666666666666	54.3333333333339	167.833333333334	-182.166666666666
id_dg__34_1__6_85_617_51	-1158.66666666666	-1365.66666666666	10376.3333333333	-5534.66666666666	2015.66666666666	-748.333333333336	-3054.33333333334	-2244.33333333334	1860.66666666666	-4975.33333333334	-1272.33333333334	665.666666666664	-9040.83333333334	-3214.83333333334	5195.16666666666	25142.1666666667	3097.33333333333	-79.6666666666679	-2969.66666666667	-6242.66666666667	3202.25	-1566.75	-4837.75	8226	-8226	-5889.66666666666	-593.666666666664	16021.3333333333	2241.33333333334	-3477	11812	-4858	-1149.25	-3559.25	5857.75	3683	-3683	2252	-2252	-1377	1866	1182	1083	-46	97	-122	163	138.333333333336	-887.666666666664
id_dg__34_2__6_36_610_54	-169.333333333334	84.6666666666661	732.666666666666	-309.333333333334	264.833333333334	-111.166666666666	-569.166666666666	-114.166666666666	93.6666666666661	-303.333333333334	-69.3333333333339	91.6666666666661	-705	-1	817	1299	107.333333333334	150.333333333334	-85.6666666666661	-386.666666666666	70.25	190.25	-330.75	897	-897	-306.666666666666	-142.666666666666	1020.33333333333	42.3333333333339	-708.75	1664.25	-246.75	-199.25	-948.25	1346.75	463	-463	408	-408	-324.833333333334	828.166666666666	-29.8333333333339	176.166666666666	-92	126	58	92	-41.3333333333339	333.666666666666
id_dg__34_2__6_36_615_50	-1029.16666666667	-460.166666666668	5922.83333333333	-2375.16666666667	-403.333333333336	741.666666666664	-227.333333333336	695.666666666664	641.5	-1615.5	-215.5	-93.5	-2302.66666666667	635.333333333333	3168.33333333333	3104.33333333333	1812.33333333333	1996.33333333333	296.333333333332	-7729.66666666667	822.75	900.75	-2546.25	2821	-2821	-5140.83333333333	2575.16666666667	9102.16666666667	3745.16666666667	-2725	7912	-2462	-391.75	-1096.75	1880.25	1750.5	-1750.5	2132.5	-2132.5	-951.166666666664	1646.83333333334	942.833333333336	263.833333333336	-98	156	-30	168	-340	778
id_dg__34_3__5_78_608_52	-53	-67	236	-10	176.5	-49.5	-264.5	-215.5	48.3333333333333	-88.6666666666667	-53.6666666666667	-2.66666666666674	-152.5	42.5	275.5	139.5	21.1666666666667	96.1666666666667	-40.8333333333333	-118.833333333333	47.5	59.5	-154.5	170.5	-170.5	-95.3333333333334	28.6666666666666	167.666666666667	89.6666666666666	-129.75	347.25	-87.75	-265.75	289.25	242.25	91.5	-91.5	72	-72	-35.1666666666665	179.833333333333	-82.1666666666665	7.83333333333348	5.33333333333348	-3.66666666666652	1.33333333333348	-13.6666666666665	-8.33333333333348	44.6666666666665
id_dg__36_1__7_56_640_59	-13.666666666667	115.333333333333	112.333333333333	-186.666666666667	339.5	-299.5	-499.5	-219.5	-10	-297	-21	348	-456.166666666667	-527.166666666667	418.833333333333	1476.83333333333	-104.833333333333	-55.8333333333335	-40.8333333333335	411.166666666667	40	-12	-68	477.5	-477.5	-92	-266	458	84	-262.75	597.25	-71.75	-92.25	-181.25	365.75	316.5	-316.5	180.5	-180.5	-28	113	-129	100	-13	70	-71	40	71	-59
id_dg__36_2__6_93_638_57	-612.666666666668	-1000.66666666667	3886.33333333333	-1047.66666666667	3757.66666666667	-2852.33333333333	-4734.33333333333	-3686.33333333333	303.333333333332	-1701.66666666667	670.333333333332	121.333333333332	-3028.83333333333	-662.833333333332	5511.16666666667	4238.16666666667	170.5	452.5	-838.5	-125.5	101.75	384.75	-588.25	2515.5	-2515.5	-1403.16666666667	-1324.16666666667	6287.83333333333	-754.166666666668	-1651	5150	-1848	-3009	-4694	10712	1068.5	-1068.5	85	-85	-1281.16666666667	3926.83333333333	-1117.16666666667	1033.83333333333	-54.5	521.5	-557.5	199.5	339.666666666668	-95.3333333333321
id_dg__36_2__6_93_643_53	-4272.33333333333	-5830.33333333333	24590.6666666667	-5943.33333333333	10158	-8137	-12105	-10232	1283.5	-7177.5	2986.5	340.5	-12417	-2926	22788	17389	3639	2708	-4061	-9564	1047.25	2837.25	-4931.75	9411	-9411	-10162	-1703	30982	1207	-5725.5	21661.5	-10210.5	-3544.5	-3876.5	10965.5	5102	-5102	-547.5	547.5	-3086.83333333333	7445.16666666667	-71.8333333333321	1887.16666666667	-81.3333333333358	1065.66666666666	-1152.33333333334	330.666666666664	319.5	-800.5
id_dg__36_3__6_40_636_56	-882	-402	4223	-1175	1787.5	-1053.5	-3118.5	-1190.5	-119.5	-390.5	434.5	314.5	-1205.16666666667	820.833333333332	4591.83333333333	-1797.16666666667	241.833333333332	1189.83333333333	-470.166666666668	-1445.16666666667	-229.75	1330.25	-870.75	1778	-1778	-1400.5	-935.5	5660.5	-523.5	-3345	6692	-2	-2233	-3086	7552	1270	-1270	840	-840	-1845.5	5787.5	-1194.5	943.5	-330.166666666668	962.833333333332	-447.166666666668	474.833333333332	-345.333333333332	2359.66666666667
id_dg__36_3__6_40_641_51	-4670.83333333334	-1796.83333333334	22372.1666666667	-6562.83333333334	2300.33333333333	-1344.66666666667	-3980.66666666667	-1575.66666666667	-44.1666666666642	-1395.16666666666	1177.83333333334	349.833333333336	-3783.66666666666	3721.33333333334	14988.3333333333	-7358.66666666666	3461	7286	-782	-16887	-874.25	6018.75	-4270.25	5295.5	-5295.5	-8695.83333333333	-157.833333333332	24534.1666666667	1711.16666666667	-9328.5	20932.5	-2275.5	-2114.5	-2525.5	6754.5	5087.5	-5087.5	3540	-3540	-2961	8211	-16	688	-401.833333333328	1014.16666666667	-524.833333333328	716.166666666672	-1003.33333333333	4153.66666666667
id_dg__36_4__5_91_634_54	-503.833333333334	68.1666666666661	1902.16666666667	-458.833333333334	685.5	-541.5	-1264.5	-250.5	-115	122	16	207	-419.666666666666	245.333333333334	1960.33333333333	-946.666666666666	116.833333333333	645.833333333333	-113.166666666667	-883.166666666667	-149.5	896.5	-597.5	493.5	-493.5	-418.5	-283.5	1813.5	-274.5	-1460.75	2692.25	229.25	-823.5	-869.5	2516.5	630.5	-630.5	822.5	-822.5	-697	2299	-343	135	-295.333333333334	619.666666666666	-62.3333333333339	328.666666666666	-368	2053
id_dg__36_4__5_91_639_50	-492.166666666667	156.833333333333	1958.83333333333	-639.166666666667	422.333333333334	-361.666666666666	-694.666666666666	-210.666666666666	102.833333333333	-246.166666666667	115.833333333333	-178.166666666667	-544.166666666667	161.833333333333	2348.83333333333	-878.166666666667	429.333333333333	735.333333333333	-72.6666666666665	-1950.66666666667	-364.75	1608.25	-878.75	515.5	-515.5	-942	349	2068	409	-1703.75	2841.25	566.25	-515.75	-552.75	1584.25	743	-743	783	-783	-648	1909	-5	40	-181.666666666667	448.333333333333	-97.666666666667	194.333333333333	-354.833333333333	1706.16666666667
id_dg__36_5__5_65_632_52	-110.666666666667	-48.6666666666667	446.333333333333	-65.6666666666667	113.666666666667	-120.333333333333	-93.3333333333333	-127.333333333333	23.3333333333333	-51.6666666666667	-33.6666666666667	15.3333333333333	-25.5	-83.5	470.5	-310.5	13.5	81.5	7.5	-129.5	-127.75	305.25	-49.75	-45	45	-67	-17	146	72	-49.75	114.25	-14.75	-501.75	511.25	492.25	184	-184	194	-194	-83.6666666666665	468.333333333333	-114.666666666667	-102.666666666667	-48.6666666666667	19.3333333333333	-8.66666666666674	135.333333333333	-94.8333333333335	530.166666666667
id_dg__38_0__7_94_670_61	-601	2210	-1267	860	-1038	2495	600	19	482.5	-70.5	553.5	-1930.5	-1049.16666666667	1169.83333333333	974.833333333332	1002.83333333333	379.333333333334	940.333333333334	221.333333333334	-2299.66666666667	178.25	953.25	-1309.75	5923.5	-5923.5	2205.83333333333	-3206.16666666667	-786.166666666666	-2625.16666666667	-158.5	657.5	-340.5	-558.5	1372.5	-255.5	478.5	-478.5	-468	468	597	-605	-613	-573	107.166666666668	-643.833333333332	-632.833333333332	955.166666666668	2140	-2167
id_dg__38_3__7_06_664_59	-74.3333333333334	110.666666666667	125.666666666667	-13.3333333333334	-30.8333333333333	36.1666666666667	29.1666666666667	27.1666666666667	-0.666666666666629	-10.6666666666666	69.3333333333334	-56.6666666666666	-15.3333333333334	-52.3333333333334	241.666666666667	-143.333333333333	44.1666666666666	-1.83333333333337	-56.8333333333334	-73.8333333333334	-4	-8	16	11.5	-11.5	-48.6666666666666	33.3333333333334	88.3333333333334	24.3333333333334	1.75	0.75	-4.25	5.75	-67.25	55.75	4	-4	-6.5	6.5	-95.5	260.5	-45.5	71.5	-5.5	-0.5	68.5	-51.5	-7	66
id_dg__38_5__6_25_660_56	-159.5	272.5	396.5	-190.5	872.333333333333	-584.666666666667	-1135.66666666667	-896.666666666667	15.666666666667	13.666666666667	-131.333333333333	70.666666666667	-448	367	298	679	-27	254	18	-191	-167.5	456.5	-121.5	553.5	-553.5	-123.833333333333	-300.833333333333	705.166666666667	-32.833333333333	-531.75	256.25	807.25	-154	-653	961	99.5	-99.5	51	-51	-131.333333333333	547.666666666667	-7.33333333333303	-146.333333333333	31.666666666667	351.666666666667	-355.333333333333	-91.333333333333	-102.5	488.5
id_dg__38_5__6_25_665_51	-1124.5	811.5	3365.5	-803.5	2526.83333333333	-1922.16666666667	-3108.16666666667	-2550.16666666667	-168.5	-158.5	-169.5	833.5	-1575.83333333333	1539.16666666667	995.166666666668	2193.16666666667	133.833333333334	1419.83333333333	-64.1666666666661	-1757.16666666667	-1090.25	2883.75	-703.25	2304	-2304	-1044.16666666667	-2441.16666666667	5216.83333333333	356.833333333334	-2089.75	375.25	3804.25	-166.5	-776.5	1109.5	782	-782	-116.5	116.5	-301.666666666668	1056.33333333333	327.333333333332	-478.666666666668	-330.5	1652.5	-329.5	-331.5	-484.666666666668	1176.33333333333
id_dg__38_6__5_71_658_54	-69.6666666666665	656.333333333333	-497.666666666667	50.3333333333335	329.5	-121.5	-621.5	-245.5	106	11	-475	146	-162	497	109	-120	-25.1666666666665	178.833333333333	69.8333333333335	-173.166666666667	-168	453	-117	896.5	-896.5	-278	-136	812	158	-782.25	242.75	1321.75	-161.5	-533.5	856.5	119.5	-119.5	118.5	-118.5	-153.833333333333	606.166666666667	59.1666666666667	-203.833333333333	-227.166666666667	778.833333333333	-54.1666666666665	-43.1666666666665	-314.666666666667	1159.33333333333
id_dg__38_6__5_71_663_50	-360.5	401.5	1074.5	-394.5	73.166666666667	257.166666666667	-328.833333333333	-147.833333333333	-85.666666666667	249.333333333333	-118.666666666667	126.333333333333	25.166666666667	615.166666666667	82.166666666667	-772.833333333333	83.5	1025.5	373.5	-1649.5	-657.5	2025.5	-710.5	864	-864	-115.5	-798.5	1213.5	-68.5	-808.75	515.25	1102.25	15.25	-256.75	226.25	86	-86	132.5	-132.5	-158.666666666667	557.333333333333	-5.66666666666697	-75.666666666667	-77.5	353.5	-61.5	-59.5	-266.666666666667	972.333333333333
id_gal_gal_cer_d18_1_16_0_or_lac	-492	-800	712	1564	2554.83333333334	1642.83333333334	-6568.16666666666	-2739.16666666666	-324.833333333336	-4817.83333333334	4426.16666666666	1366.16666666666	-3543.5	5347.5	3730.5	1552.5	-25.5	1322.5	178.5	-1424.5	-401.25	919.75	-117.25	12376.5	-12376.5	-2211.16666666666	687.833333333336	4118.83333333334	1826.83333333334	-540.5	267.5	813.5	-257.75	-459.75	975.25	-1196	1196	-151.5	151.5	685.333333333336	-677.666666666664	-451.666666666664	-926.666666666664	1673	1563	-5352	-1230	653.666666666664	154.666666666664
id_gal_gal_cer_d18_1_16_0__or_la	-67.5	-371.5	238.5	335.5	393.333333333332	541.333333333332	-1339.66666666667	-381.666666666668	23.5	-2428.5	1810.5	547.5	-1207.5	630.5	2187.5	804.5	123	257	-55	-571	-174	12	336	3435	-3435	-1068.5	760.5	1509.5	935.5	272	-357	-187	-4	-35	43	-295	295	-233	233	103.666666666668	-92.3333333333321	-61.3333333333321	-157.333333333332	332.666666666668	596.666666666668	-1356.33333333333	-238.333333333332	61.1666666666679	0.166666666667879
id_glccer__d40_1__6_98_766_66	-0.166666666666515	178.833333333333	46.8333333333335	-225.166666666667	-14.8333333333335	144.166666666667	-114.833333333333	15.1666666666665	22.3333333333335	68.3333333333335	-1.66666666666652	-133.666666666667	-119	-66	262	161	-42.5	184.5	63.5	-120.5	8.75	55.75	-73.25	945.5	-945.5	-85.3333333333335	-64.3333333333335	273.666666666667	46.6666666666665	-355.75	294.25	417.25	-162.5	30.5	294.5	88	-88	-12.5	12.5	-83.1666666666665	53.8333333333335	82.8333333333335	112.833333333333	-29.6666666666665	112.333333333333	-103.666666666667	80.3333333333335	53.6666666666665	-21.3333333333335
id_glccer__d40_1__6_98_784_67	-49.666666666667	871.333333333333	-135.666666666667	-586.666666666667	-85.666666666667	578.333333333333	-263.666666666667	-57.666666666667	107	-43	81	-359	-283.5	-119.5	581.5	388.5	-168.166666666667	579.833333333333	211.833333333333	-287.166666666667	0.5	55.5	-56.5	2079	-2079	-158.666666666667	-19.666666666667	517.333333333333	-21.666666666667	-878.25	764.75	991.75	-765.25	486.75	1043.75	254.5	-254.5	56.5	-56.5	-75.5	-3.5	11.5	218.5	12.333333333333	119.333333333333	-292.666666666667	136.333333333333	183.5	117.5
id_glccer__d40_1__6_98_806_65	-160	2524	-659	-1385	44.3333333333339	419.333333333334	-381.666666666666	-170.666666666666	108	108	8	-440	-292.166666666666	-129.166666666666	751.833333333334	253.833333333334	-287.333333333333	1660.66666666667	521.666666666667	-1320.33333333333	2.5	11.5	-16.5	2469.5	-2469.5	-627.833333333333	191.166666666667	1438.16666666667	254.166666666667	-1371.5	1081.5	1661.5	-409.25	-433.25	1251.75	477	-477	-78	78	-69.666666666667	-35.666666666667	287.333333333333	-42.666666666667	-37.833333333333	184.166666666667	-239.833333333333	169.166666666667	32.1666666666661	-8.83333333333394
id_glccer__d42_1__7_63_794_69	-83.833333333333	712.166666666667	-52.833333333333	-407.833333333333	-30.5	265.5	-125.5	-48.5	121.5	-170.5	121.5	-315.5	-385.166666666667	111.833333333333	750.833333333333	292.833333333333	-130.5	328.5	212.5	-149.5	31.25	26.25	-88.75	1881	-1881	-209	133	315	179	-113.75	-1292.75	1520.25	-457.75	282.25	633.25	88.5	-88.5	38.5	-38.5	16.1666666666665	-49.8333333333335	-22.8333333333335	24.1666666666665	2.5	66.5	-133.5	59.5	41.166666666667	-35.833333333333
id_glccer__d42_1__7_63_812_70	-206	2023	-426	-979	-102	705	-372	-27	248	-130	370	-984	-814.666666666666	245.333333333334	1509.33333333333	689.333333333334	-340.5	1084.5	643.5	-706.5	33.25	24.25	-90.75	4533.5	-4533.5	-404	105	699	408	-1746	1866	1626	-1100.25	634.75	1565.75	272	-272	55.5	-55.5	14.5	-114.5	-72.5	143.5	31.6666666666661	87.6666666666661	-360.333333333334	177.666666666666	168.166666666666	-93.8333333333339
id_glccer__d42_1__7_63_834_68	-189.833333333334	2722.16666666667	-720.833333333334	-1431.83333333333	3.5	626.5	-429.5	-207.5	109	6	678	-1011	-826.5	666.5	1852.5	-39.5	-459.166666666666	1908.83333333333	1186.83333333333	-1718.16666666667	-94.5	286.5	-97.5	4989.5	-4989.5	-805.666666666666	414.333333333334	1378.33333333333	624.333333333334	-2006	1796	2216	-681.75	520.25	843.25	439	-439	-230.5	230.5	-34.3333333333339	-16.3333333333339	6.66666666666606	112.666666666666	8.16666666666606	118.166666666666	-328.833333333334	186.166666666666	57.5	-121.5
id_glccer__d42_2__6_96_792_67	-16.833333333333	495.166666666667	-133.833333333333	-310.833333333333	76.666666666667	514.666666666667	-499.333333333333	-245.333333333333	28.666666666667	12.666666666667	134.666666666667	-233.333333333333	-157.333333333333	86.666666666667	380.666666666667	4.66666666666697	-108.166666666667	258.833333333333	54.833333333333	10.833333333333	16.75	31.75	-65.25	1931.5	-1931.5	-82	-298	607	-63	-297	597	-3	69.5	-309.5	170.5	206.5	-206.5	180.5	-180.5	-100.666666666667	18.333333333333	0.33333333333303	283.333333333333	-154.666666666667	490.333333333333	-172.666666666667	146.333333333333	-115	-118
id_glccer__d42_2__6_96_810_68	1561.5	-3090.5	1602.5	-3196.5	55.3333333333339	73.3333333333339	-121.666666666666	-117.666666666666	1.66666666666606	0.66666666666606	28.6666666666661	-34.3333333333339	-26.1666666666661	24.8333333333339	36.8333333333339	16.8333333333339	1264.66666666667	-2039.33333333333	-2077.33333333333	322.666666666667	9.75	-1.25	-18.25	287	-287	58	-3030	2371	485	-2063.25	-1959.25	6085.75	-83.25	44.75	121.75	543	-543	8.5	-8.5	5.33333333333394	-31.6666666666661	-23.6666666666661	39.3333333333339	-13.1666666666661	56.8333333333339	-44.1666666666661	26.8333333333339	-21.3333333333339	-29.3333333333339
id_glccer__d42_2__6_96_832_66	-543.666666666666	3213.33333333333	-1269.66666666667	-312.666666666666	208.666666666666	1594.66666666667	-1079.33333333333	-1141.33333333333	-26.3333333333339	-25.3333333333339	739.666666666666	-635.333333333334	-593.833333333334	1032.16666666667	1227.16666666667	-477.833333333334	-828.666666666666	2411.33333333333	1299.33333333333	-1224.66666666667	123.75	247.75	-495.25	4767	-4767	143.333333333334	-1018.66666666667	1238.33333333333	-649.666666666666	-701	1228	174	-346.75	198.25	495.25	265	-265	-42.5	42.5	216	-916	194	74	-125.833333333334	776.166666666666	-742.833333333334	344.166666666666	-661.166666666666	-675.166666666666
id_lactosylceramide_d18_1_24_1_1	10.6666666666665	25.6666666666665	-55.3333333333335	-2.33333333333348	164.166666666667	303.166666666667	-514.833333333333	-280.833333333333	86.3333333333335	-244.666666666667	-53.6666666666665	39.3333333333335	-16	-101	70	79	-138.333333333333	-157.333333333333	-119.333333333333	691.666666666667	60.25	-251.75	131.25	1409.5	-1409.5	360	-336	161	-905	-47	170	-76	-108.25	20.75	195.75	65	-65	55.5	-55.5	239	-342	-122	-253	174.333333333333	-43.6666666666665	-371.666666666667	-107.666666666667	153.833333333333	-368.166666666667
id_lactosylceramide__d18_1_24_1_	-4.5	42.5	7.5	-36.5	165.166666666667	191.166666666667	-464.833333333333	-221.833333333333	14.5	-36.5	-32.5	25.5	-93.6666666666665	148.333333333333	9.33333333333348	123.333333333333	-37.1666666666665	153.833333333333	-183.166666666667	140.833333333333	14	-122	94	811	-811	180	-388	121	-273	-129.5	61.5	197.5	116.75	-83.25	-150.25	74	-74	203.5	-203.5	214.333333333333	-354.666666666667	-24.6666666666667	-263.666666666667	164.166666666667	-2.83333333333348	-405.833333333333	-83.8333333333335	182.166666666667	-311.833333333333
id_lpc__14_0__0_99_468_31	378.333333333332	4051.33333333333	-3141.66666666667	-2044.66666666667	1255.16666666667	288.166666666666	-1368.83333333333	-2684.83333333333	9696.33333333333	-9985.66666666667	-7902.66666666667	-11200.6666666667	-4356.16666666666	-4402.16666666666	-5833.16666666666	23303.8333333333	8.33333333333576	-9000.66666666666	14260.3333333333	-5284.66666666666	2871.5	-3570.5	-2172.5	6345	-6345	125.166666666668	-1605.83333333333	1205.16666666667	25.1666666666679	-3415.75	2726.25	4105.25	199.75	-84.25	-315.25	819	-819	835	-835	-1832.16666666667	403.833333333332	3410.83333333333	1681.83333333333	0.5	-959.5	380.5	577.5	326.666666666668	-3098.33333333333
id_lpc__15_0__1_20_482_33	128.666666666666	958.666666666666	-1177.33333333333	-167.333333333334	404.333333333334	377.333333333334	-624.666666666666	-965.666666666666	2884.5	-2856.5	-2297.5	-3499.5	-3502.33333333333	-1184.33333333333	-4849.33333333333	16540.6666666667	2901.5	-2255.5	-4188.5	-2260.5	1391.25	-1381.75	-1400.75	2789.5	-2789.5	-1226	-33	2129	1582	-645	667	623	18.5	159.5	-196.5	1227	-1227	604	-604	53.5	-1572.5	3547.5	-2135.5	102.333333333334	-669.666666666666	1202.33333333333	-839.666666666666	482.166666666666	-1102.83333333333
id_lpc__16_0__1_47_496_34	40094	-23611	349722	-446393	280528	-281710	-394775	-165099	388871	-373211	-163030	-630372	-401033.833333333	-23289.8333333335	-184623.833333333	1411015.16666667	270632.5	152687.5	-250269.5	-714315.5	266858	-114291	-419425	511893	-511893	-111345.333333333	-318887.333333333	701932.666666667	-49009.3333333335	5605.75	-4732.25	-6479.25	-24423.5	16179.5	32667.5	34195.5	-34195.5	17472	-17472	-93034.1666666665	-16373.1666666665	215698.833333333	79776.8333333335	-75373.6666666665	-164411.666666667	7571.33333333349	382961.333333333	-4135.33333333349	-33723.3333333335
id_lpc__16_1__1_09_494_32	-289.666666666664	-2018.66666666666	2995.33333333334	-107.666666666664	5860.5	-4719.5	-5853.5	-7008.5	11321.6666666667	-13020.3333333333	-6678.33333333334	-14266.3333333333	-12126.8333333333	-3781.83333333333	-9763.83333333333	49926.1666666667	1993.83333333334	-954.166666666664	-3790.16666666666	-1237.16666666666	3602.5	-3205.5	-3999.5	7871.5	-7871.5	-3044.66666666666	-1786.66666666666	9220.33333333334	1700.33333333334	2507.75	-5003.25	-12.25	-1340.5	197.5	2483.5	-276.5	276.5	-492.5	492.5	-823	-1844	4987	-674	-413.666666666664	-3257.66666666666	2837.33333333334	1661.33333333334	-744.333333333336	-1738.33333333334
id_lpc__17_1__1_35_508_34	125.166666666667	-166.833333333333	87.1666666666667	-295.833333333333	72.8333333333333	-29.1666666666667	-70.1666666666667	-119.166666666667	136.166666666667	-98.8333333333333	-173.833333333333	-135.833333333333	-224.166666666667	-144.166666666667	-275.166666666667	1091.83333333333	144	-33	-237	-162	141	-147	-135	88.5	-88.5	-325.833333333333	357.166666666667	318.166666666667	302.166666666667	-215.75	201.25	230.25	-1.25	16.75	-14.25	109.5	-109.5	69.5	-69.5	-3.66666666666663	-207.666666666667	482.333333333333	-263.666666666667	27.8333333333333	-106.166666666667	46.8333333333333	-24.1666666666667	23.8333333333334	-118.166666666667
id_lpc__18_0__2_23_524_37	25045.3333333334	44994.3333333334	27501.3333333334	-147631.666666667	589.333333333256	-5663.66666666674	-49066.6666666667	52962.3333333333	41842.5	-35123.5	-30042.5	-60361.5	-113248.5	-35881.5	-76699.5	452326.5	38451.1666666666	52774.1666666666	-54891.8333333334	-113235.833333333	45615.5	-8405.5	-82825.5	206694.5	-206694.5	12967.1666666666	-103245.833333333	109644.166666667	-45299.8333333334	-37852	22201	53503	-18351.25	3689.75	33012.75	25550.5	-25550.5	34747	-34747	-19164.6666666666	-12208.6666666666	70678.3333333334	-975.666666666628	-7542.83333333337	-48136.8333333334	1318.16666666663	69447.1666666666	12931.6666666666	-5472.33333333337
id_lpc__18_1__1_62_522_36	-9775.83333333337	43990.1666666666	120895.166666667	-135557.833333333	59808	-125925	-76047	22548	94363.8333333334	-131613.166666667	-25820.1666666666	-125658.166666667	-165285.333333333	-127774.333333333	-3904.33333333331	627534.666666667	29497	-66474	-84314	62297	49979	-41006	-58952	204048.5	-204048.5	-52703.3333333333	-37375.3333333333	224538.666666667	-29053.3333333333	42652.5	-229318.5	144013.5	-44151	18101	70201	-3447	3447	48710	-48710	-19259.8333333334	18397.1666666666	49810.1666666666	-10427.8333333334	-6958.16666666663	-23387.1666666666	-28562.1666666666	72823.8333333334	4417.66666666663	-25566.3333333334
id_lpc__18_2__1_23_520_34	-25325.5	37420.5	308095.5	-269539.5	46420.8333333333	-255730.166666667	-123683.166666667	240150.833333333	129184.333333333	-190167.666666667	-40091.6666666666	-157293.666666667	-164106.166666667	-228324.166666667	176797.833333333	543844.833333333	41351	-104588	12711	-32176	94102.75	-110641.25	-77564.25	407454	-407454	-93834.8333333333	-23684.8333333333	351522.166666667	-46332.8333333333	-223347.5	-276349.5	723044.5	-141965.5	142398.5	141532.5	104338.5	-104338.5	222562.5	-222562.5	-48005.8333333334	121947.166666667	77560.1666666666	-55489.8333333334	-37883.6666666666	110283.333333333	-90797.6666666666	94165.3333333334	-9991.33333333326	211126.666666667
id_lpc__18_3__0_98_518_32	-719.166666666666	100.833333333334	3224.83333333333	-1168.16666666667	3097.5	-3997.5	-2830.5	-2464.5	2695	-3333	-1654	-3098	-2468.33333333333	-3105.33333333333	2356.66666666667	8153.66666666667	349	-1329	231	51	979	-43	-1915	1499.5	-1499.5	322.333333333334	-1673.66666666667	2277.33333333333	-1570.66666666667	-687.25	-443.25	1817.75	-875.25	2635.75	-885.25	2058	-2058	2816	-2816	-1032.66666666667	946.333333333334	1443.33333333333	708.333333333334	-827.5	2074.5	-774.5	1182.5	-1094.66666666667	1740.33333333333
id_lpc__20_0__3_05_552_40	-490	-899	5319	-2950	409.166666666666	-1205.83333333333	-1054.83333333333	1033.16666666667	1107.16666666667	-1531.83333333333	-186.833333333334	-1602.83333333333	-90.8333333333339	-1104.83333333333	795.166666666666	582.166666666666	317.666666666666	1446.66666666667	-419.333333333334	-1980.33333333333	775.5	148.5	-1699.5	2375.5	-2375.5	-2589.83333333333	892.166666666667	6278.16666666667	599.166666666667	-2652.25	1562.75	3741.75	-709.25	712.75	705.75	478.5	-478.5	841	-841	-740.166666666666	1686.83333333333	208.833333333334	324.833333333334	-54.8333333333339	-989.833333333334	-567.833333333334	1722.16666666667	-71.6666666666661	774.333333333334
id_lpc__20_1__2_37_550_39	-537	-1084	4156	-1461	-235.166666666666	1309.83333333333	-1059.16666666667	454.833333333334	704.666666666667	-978.333333333333	28.666666666667	-1164.33333333333	-664.333333333334	-1159.33333333333	904.666666666666	2247.66666666667	172	272	-173	-615	635.75	176.75	-1448.25	3577	-3577	-136.666666666666	-1478.66666666667	2962.33333333333	-1073.66666666667	-236.25	-424.25	896.75	-490.5	-205.5	1186.5	-54	54	573	-573	-693.166666666666	1376.83333333333	57.8333333333339	644.833333333334	-415	-685	-138	2068	-450.666666666666	25.3333333333339
id_lpc__20_2__1_79_548_37	-229.166666666667	101.833333333333	833.833333333333	-248.166666666667	465	-795	-616	16	561.666666666666	-497.333333333334	-265.333333333334	-922.333333333334	-1282	-218	-33	4097	387.833333333333	551.833333333333	48.833333333333	-1764.16666666667	396.5	-343.5	-449.5	1940.5	-1940.5	200.333333333333	-644.666666666667	692.333333333333	-648.666666666667	-541.75	-72.75	1156.25	-317.25	-34.25	668.75	133	-133	704	-704	-225.166666666666	309.833333333334	298.833333333334	66.8333333333339	-276.333333333334	-103.333333333334	-220.333333333334	1152.66666666667	-61.5	288.5
id_lpc__20_3__1_42_546_36	-550.333333333336	2805.66666666666	644.666666666664	-1799.33333333334	6358	-8227	-9044	-1803	6491.83333333334	-7490.16666666666	-4032.16666666666	-7953.16666666666	-10645.3333333333	-2249.33333333333	1018.66666666667	33166.6666666667	2117.16666666666	-104.833333333336	702.166666666664	-6948.83333333334	934.5	-1687.5	-181.5	11466.5	-11466.5	-1257.66666666666	-309.666666666664	5735.33333333334	-1652.66666666666	-690.5	1271.5	109.5	-3103.5	2810.5	3396.5	-440	440	1798	-1798	-383.333333333336	420.666666666664	367.666666666664	361.666666666664	-143.333333333336	-417.333333333336	-3472.33333333334	4319.66666666666	-328.833333333336	894.166666666664
id_lpc__20_4__1_20_544_34	-588.5	10176.5	7415.5	-15826.5	18340.3333333333	-18682.6666666667	-26914.6666666667	-9423.66666666666	7820	-7840	-9836	-5784	-24827.8333333333	-1571.83333333334	-5379.83333333334	81435.1666666667	1369.16666666666	11100.1666666667	8590.16666666666	-23797.8333333333	262.75	1143.75	-1669.25	53270.5	-53270.5	1936.16666666666	-18232.8333333333	19505.1666666667	-7080.83333333334	-31684.75	13004.25	50365.25	-6627.5	114.5	13140.5	-9935.5	9935.5	1155.5	-1155.5	2746	-634	3206	-10810	460.333333333328	1538.33333333333	-3837.66666666667	918.333333333328	1760.5	-200.5
id_lpc__20_5__0_96_542_32	-44.6666666666661	43.3333333333339	120.333333333334	-29.6666666666661	180.833333333334	73.8333333333339	-277.166666666666	-339.166666666666	542.166666666666	-757.833333333334	-224.833333333334	-643.833333333334	-511.166666666666	-712.166666666666	504.833333333334	1740.83333333333	501.166666666667	-1479.83333333333	255.166666666667	-278.833333333333	-26	32	20	1787	-1787	1033.66666666667	-1086.33333333333	-962.333333333334	-1052.33333333333	2507.25	-2593.75	-2420.75	-14.25	-140.25	168.75	14	-14	193	-193	-42.6666666666661	-83.6666666666661	353.333333333334	-141.666666666666	3.33333333333394	24.3333333333339	23.3333333333339	-57.6666666666661	-16.6666666666661	-35.6666666666661
id_lpc__22_4__1_66_572_37	-258.333333333333	323.666666666667	322.666666666667	128.666666666667	214.333333333333	-166.666666666667	-318.666666666667	-157.666666666667	213.5	58.5	-357.5	-341.5	-7	294	-182	-91	-14	222	251	-431	73	-10	-136	616.5	-616.5	-173.166666666667	-45.1666666666665	514.833333333333	49.8333333333335	-706.75	475.25	938.25	53.25	-92.75	-13.75	162.5	-162.5	40.5	-40.5	-27.6666666666667	48.3333333333333	134.333333333333	-99.6666666666667	102.666666666667	19.6666666666665	-137.333333333333	-190.333333333333	-21.3333333333333	16.6666666666667
id_lpc__22_5__1_30_570_36	224	362	-323	-711	182.833333333333	-265.166666666667	-240.166666666667	-43.1666666666665	-81.333333333333	56.666666666667	99.666666666667	87.666666666667	128.5	-496.5	-478.5	589.5	199.333333333333	295.333333333333	249.333333333333	-1142.66666666667	-79.25	63.75	94.75	111.5	-111.5	-751.833333333333	669.166666666667	932.166666666667	654.166666666667	-90.25	-137.25	317.75	-377.75	365.25	390.25	-82	82	426.5	-426.5	-134	-36	653	-215	-167	53	93	355	-96.6666666666665	172.333333333333
id_lpc__22_6__1_15_568_34	337.333333333336	14753.3333333333	-4377.66666666666	-11387.6666666667	2055.16666666666	1191.16666666666	-5290.83333333334	-2065.83333333334	637.166666666664	5943.16666666666	-5011.83333333334	-2842.83333333334	-5317.83333333334	4041.16666666666	-650.833333333336	12563.1666666667	474.166666666664	4653.16666666666	-1348.83333333334	-4726.83333333334	-35.5	1887.5	-1816.5	36638	-36638	2775	-8268	1152	-1209	-26284.25	15814.75	36753.75	-5947.5	3792.5	8102.5	2451	-2451	8173.5	-8173.5	1055.33333333333	-2283.66666666667	2614.33333333333	-3496.66666666667	-1020.5	-400.5	1303.5	2158.5	-2420.83333333334	54.1666666666642
id_lpc__o_16_0__1_75_482_36	-121.833333333333	-473.833333333333	-69.833333333333	909.166666666667	-843.333333333333	1852.66666666667	-41.333333333333	718.666666666667	1658	-2074	-1601	-1299	-2137.83333333333	-26.8333333333321	-2224.83333333333	8665.16666666667	2091.83333333333	179.833333333334	-2039.16666666667	-4416.16666666667	1389	-778	-2000	4949	-4949	504.333333333334	-1193.66666666667	303.333333333334	-622.666666666666	542.5	-687.5	-397.5	117.25	-1310.75	1076.25	-346	346	-317	317	-11.8333333333339	-1102.83333333333	970.166666666666	168.166666666666	41	-982	-755	1614	-16.5	-1305.5
id_lpc__p_16_0__or_lpc__o_16_1__	849.5	-1197.5	282.5	-1633.5	-1087	1697	1142	422	2099.5	-364.5	-49.5	-5884.5	-2212.33333333333	-529.333333333332	-1395.33333333333	8561.66666666667	1150.5	651.5	-1104.5	-2998.5	849.5	247.5	-1946.5	4856.5	-4856.5	332.833333333333	178.833333333333	-700.166666666667	-477.166666666667	-1268	3816	-1280	79	-307	149	388	-388	1176	-1176	-93.3333333333339	-710.333333333334	1896.66666666667	-906.333333333334	210.833333333334	-1149.16666666667	-29.1666666666661	545.833333333334	473.833333333334	-1368.16666666667
id_lpc__p_18_0__or_lpc__o_18_1__	-36.6666666666661	-122.666666666666	401.333333333334	-168.666666666666	-371	943	-284	454	409.5	-586.5	-246.5	-395.5	-969.166666666666	346.833333333334	-675.166666666666	3235.83333333333	1356	-17	-492	-3559	722.75	54.75	-1500.25	2747.5	-2747.5	-5.33333333333394	-505.333333333334	989.666666666666	-468.333333333334	457	-600	-314	-342.25	125.75	558.75	-253.5	253.5	-417.5	417.5	-154.333333333334	-282.333333333334	52.6666666666661	692.666666666666	-413.5	-399.5	-105.5	1745.5	-163.666666666666	-622.666666666666
id_lpe__18_2__1_22_478_29	-595.166666666667	-614.166666666667	3224.83333333333	-825.166666666667	689	-2268	-1152	1353	-142.333333333333	-492.333333333333	1343.66666666667	-424.333333333333	673.833333333333	-199.166666666667	-1023.16666666667	-799.166666666667	657.833333333333	-768.166666666667	-701.166666666667	-504.166666666667	1270.25	-1275.75	-1264.75	2680	-2680	202.666666666667	-223.333333333333	-88.333333333333	-296.333333333333	-3056.5	-456.5	6569.5	-1078	803	1353	-639.5	639.5	2471	-2471	-631.666666666667	2319.33333333333	-297.666666666667	-126.666666666667	-367	1963	-537	-325	223.166666666667	1778.16666666667
id_pc__16_0_9_0_cho___2_38_650_4	4506	-6374	-8473	1329	-628.333333333334	-308.333333333334	-657.333333333334	2850.66666666667	-74.833333333333	-320.833333333333	-88.833333333333	634.166666666667	-92.8333333333339	-1136.83333333333	699.166666666666	716.166666666666	-1131.16666666667	-817.166666666666	-843.166666666666	5053.83333333333	3918.5	-6556.5	-1280.5	2952	-2952	-4970.66666666667	1778.33333333333	7498.33333333333	5635.33333333333	482.75	662.75	-1628.25	618.25	909.25	-2145.75	353.5	-353.5	2054	-2054	-303.166666666666	-174.166666666666	1153.83333333333	-70.1666666666661	460.5	-101.5	-1062.5	-217.5	-113.5	-125.5
id_pc__28_0__4_22_678_51	853.5	10866.5	-7553.5	-5873.5	1326.33333333333	-611.666666666666	-1387.66666666667	-1979.66666666667	16515.1666666667	-18477.8333333333	-15943.8333333333	-15123.8333333333	-5069.83333333334	-8709.83333333334	-6026.83333333334	29946.1666666667	-30343.1666666667	-40346.1666666667	149547.833333333	-18172.1666666667	1008.25	-11072.75	9056.25	12824.5	-12824.5	1387.66666666667	-2469.33333333333	-1534.33333333333	-159.333333333333	-17978	10044	25912	-251	995	-493	8782	-8782	2767	-2767	-2657.33333333333	4341.66666666667	-307.333333333332	3937.66666666667	2279.83333333333	-1420.16666666667	-3126.16666666667	-2293.16666666667	5860.66666666667	-9640.33333333333
id_pc__30_0__4_79_706_54	14534.1666666667	133031.166666667	-107099.833333333	-69533.8333333333	39080	-13562	-55926	-47752	104529.5	-123162.5	-105179.5	-85246.5	-54530.5	-93845.5	-61583.5	319020.5	-43331.3333333334	-134966.333333333	239607.666666667	25352.6666666666	16205	-96898	64488	227847	-227847	27094.1666666667	-62844.8333333333	-7001.83333333334	-11435.8333333333	-112659.5	86118.5	139200.5	96	4075	-4267	73093	-73093	49022	-49022	6733.5	-31848.5	31627.5	-19979.5	37599.3333333333	-27883.6666666667	-39098.6666666667	-45815.6666666667	49727.1666666667	-95020.8333333333
id_pc__30_1__4_33_704_52	67.8333333333339	4461.83333333333	-3343.16666666667	-1322.16666666667	3002	-1805	-3158	-4043	10654.6666666667	-12066.3333333333	-10532.3333333333	-9365.33333333333	-5203.66666666667	-8200.66666666667	-6429.66666666667	30241.3333333333	-3582.83333333333	-6972.83333333333	14640.1666666667	3081.16666666667	2055	-6578	2468	6116	-6116	-57.333333333333	-848.333333333333	406.666666666667	613.666666666667	-6360.25	1798.75	10921.75	-236.75	986.25	-512.75	2192.5	-2192.5	1025	-1025	-1178.83333333333	1242.16666666667	1255.16666666667	1039.16666666667	1785.83333333333	-1703.16666666667	-1471.16666666667	-2183.16666666667	2758.66666666667	-6157.33333333333
id_pc__31_0__5_12_720_56	-667	8745	-6657	-87	335.166666666668	3387.16666666667	-3200.83333333333	-1191.83333333333	2921.33333333334	-3042.66666666666	-5878.66666666666	157.333333333336	-5361.66666666666	-6749.66666666666	-9663.66666666666	32498.3333333333	184.833333333336	-3297.16666666666	-8129.16666666666	10871.8333333333	-150	-6040	6340	23462	-23462	1512.66666666667	-5181.33333333333	-1526.33333333333	2169.66666666667	-4216.25	3728.75	4703.75	-51.75	821.25	-717.75	7958.5	-7958.5	12538.5	-12538.5	4290	-10214	8262	-10918	3313.66666666667	-1657.33333333333	-1397.33333333333	-6886.33333333333	5504.33333333333	-8304.66666666667
id_pc__31_1__4_69_718_53	-448.833333333333	1128.16666666667	-1134.83333333333	1353.16666666667	965.833333333333	-529.166666666667	-1336.16666666667	-1032.16666666667	2762.33333333333	-2387.66666666667	-3820.66666666667	-2078.66666666667	-3163.16666666667	-2036.16666666667	-2364.16666666667	13889.8333333333	948.5	-623.5	-1593.5	-628.5	244	-2047	1559	185.5	-185.5	-107.5	191.5	-21.5	152.5	-104.25	-238.25	446.75	-460	1480	-560	985.5	-985.5	329.5	-329.5	371.333333333333	-1101.66666666667	2103.33333333333	-2115.66666666667	959.666666666667	-1330.33333333333	2.66666666666652	-1551.33333333333	878.333333333333	-1912.66666666667
id_pc__32_0__5_40_734_57	-25043.3333333333	176746.666666667	-3734.33333333326	-97882.3333333333	10564	21368	-92377	39317	29216	-22139	-47649	-17860	-44144.3333333333	-52122.3333333333	-7539.33333333326	192094.666666667	-26382.6666666666	57640.3333333334	25097.3333333334	-3589.66666666663	16541.75	-50818.25	17734.75	536296.5	-536296.5	29632	-155507	116057	-49446	-146752	45588	247916	-15857.5	22712.5	9002.5	73358.5	-73358.5	62381	-62381	37296.3333333334	-77875.6666666666	29840.3333333334	-63853.6666666666	53314.8333333334	-38440.1666666666	-82221.1666666666	-39283.1666666666	81819.1666666666	-87953.8333333334
id_pc__32_1__4_86_732_55	-394.666666666744	181580.333333333	-167061.666666667	-13334.6666666667	186938.833333333	-66744.1666666666	-227900.166666667	-266172.166666667	505198.833333333	-555522.166666667	-449448.166666667	-510626.166666667	-268882.166666667	-213030.166666667	-292354.166666667	1312030.83333333	-32931.5	-119983.5	-10633.5	229411.5	52799.5	-198781.5	93182.5	451579	-451579	-42543.3333333334	-130939.333333333	198708.666666667	59860.6666666666	-92071.25	-94185.25	278327.75	-2677	-7197	12551	57636.5	-57636.5	-21638.5	21638.5	2563.83333333326	-104456.166666667	148287.833333333	-51523.1666666667	132778	-139859	-102792	-155683	89695.5	-157716.5
id_pc__32_2__4_43_730_54	-3954.33333333334	39330.6666666667	-20045.3333333333	-7422.33333333334	12108.3333333333	-3649.66666666666	-13699.6666666667	-18975.6666666667	48400.1666666667	-49469.8333333333	-41886.8333333333	-53843.8333333333	2730.33333333334	-26812.6666666667	-15036.6666666667	33658.3333333333	-313.166666666657	-46204.1666666667	99464.8333333333	-52321.1666666667	10687.75	-19691.25	-1684.25	21552.5	-21552.5	2339.33333333333	-13990.6666666667	12968.3333333333	-5995.66666666667	-37585	19604	55566	1364.5	174.5	-2903.5	34955.5	-34955.5	13821.5	-13821.5	-15686.3333333333	39599.6666666667	-165.333333333343	7624.66666666666	3166.66666666666	-4701.33333333334	-6072.33333333334	1273.66666666666	13453.8333333333	1322.83333333334
id_pc__32_3__4_79_728_52	2164.33333333334	15776.3333333333	-13931.6666666667	-8337.66666666666	3168	-914	-4732	-3858	8738.5	-10527.5	-9047.5	-6640.5	-3836.5	-7001.5	-6144.5	24655.5	-7699.5	-18547.5	37507.5	4138.5	1892.25	-12273.75	8489.25	23324	-23324	1594	-6495	724	989	-10685.5	9776.5	11594.5	-343.75	371.25	316.25	7386	-7386	5436.5	-5436.5	690.5	-3902.5	4449.5	-2618.5	3373.5	-3015.5	-2736.5	-4368.5	4761.16666666666	-9879.83333333334
id_pc__33_0__5_63_748_59	300.833333333332	4457.83333333333	-4623.16666666667	-737.166666666668	335.666666666668	2129.66666666667	-857.333333333332	-2279.33333333333	1504.33333333334	18.3333333333358	-3521.66666666666	-1009.66666666666	-6686.5	-4874.5	-10611.5	35545.5	1273.16666666667	-2767.83333333333	-7226.83333333333	6175.16666666667	17.75	-5019.25	4983.75	13471	-13471	529.833333333334	-2353.16666666667	-410.166666666666	1173.83333333333	-2438.25	2221.75	2654.75	184.75	381.75	-751.25	2872.5	-2872.5	2084.5	-2084.5	1872.66666666667	-6167.33333333333	7173.66666666667	-6624.33333333333	2754.83333333333	-2021.16666666667	-354.166666666668	-5889.16666666667	2003.66666666667	-3851.33333333333
id_pc__33_1__5_16_746_57	-3833.66666666666	32109.3333333333	-29871.6666666667	9263.33333333334	19856.3333333333	-4977.66666666666	-23549.6666666667	-31041.6666666667	40435.3333333333	-43004.6666666667	-36766.6666666667	-41534.6666666667	-67887	-48733	-74685	327079	5930.83333333331	-41173.1666666667	-80395.1666666667	103775.833333333	3296.75	-36820.25	30226.75	49636	-49636	-12326.5	-15800.5	27294.5	25485.5	-12131.5	6452.5	17810.5	1384.75	-1865.25	-904.25	21084	-21084	1030.5	-1030.5	13334.1666666667	-46288.8333333333	58523.1666666667	-52236.8333333333	26300.1666666667	-22945.8333333333	-13517.8333333333	-42436.8333333333	25424.5	-36629.5
id_pc__33_2__4_70_744_55	-5535.33333333334	25782.6666666667	-16214.3333333333	7037.66666666666	355.166666666657	7906.16666666666	-17099.8333333333	8128.16666666666	22762	-21973	-23369	-22944	-13449.1666666667	-23613.1666666667	-24173.1666666667	88133.8333333333	23885.1666666667	-25214.8333333333	-59688.8333333333	13248.1666666667	8843	-22805	5119	35419.5	-35419.5	-3233.66666666666	-20887.6666666667	18493.3333333333	12095.3333333333	-20664.5	15701.5	25627.5	-193.25	7875.75	-7489.25	69727.5	-69727.5	26830.5	-26830.5	4680	-9800	28380	-32620	8165	-1973	-4104	-18418	18507.1666666667	-3010.83333333334
id_pc__34_0__6_05_762_60	-6399	76544	-23889	-33458	11577.6666666667	-13783.3333333333	-22174.3333333333	1224.66666666666	2846	-2983	-5552	-3	-14326.8333333333	-15012.8333333333	-13715.8333333333	71709.1666666667	-6652.16666666666	7185.83333333334	5098.83333333334	7671.83333333334	3203	-10569	4163	127352.5	-127352.5	13459.8333333333	-40892.1666666667	19433.8333333333	-18921.1666666667	-31246.5	12236.5	50256.5	-3715.5	7215.5	215.5	23525.5	-23525.5	22282.5	-22282.5	6336	-13287	13428	-19149	7650	-7310	-8449	-7191	18886.3333333333	-15752.6666666667
id_pc__34_1__5_52_760_59	-53049.833333334	690439.166666666	102139.166666666	-633428.833333334	413510.333333334	-493053.666666666	-642377.666666666	-105099.666666666	615300.833333334	-717791.166666666	-313440.166666666	-814671.166666666	-618432.5	-367945.5	13374.5	2209868.5	-50662.5	129922.5	-827269.5	849334.5	264607.75	-743976.25	214760.75	2431984	-2431984	-955219.166666666	-120984.166666666	2146348.83333333	840292.833333334	-48958	-236057	333973	212329.75	-351100.25	-73559.25	-123795	123795	-52985	52985	24493	-341149	377275	-109605	515574.166666666	-549550.833333334	-830539.833333334	-166631.833333334	404474.333333334	-496787.666666666
id_pc__34_2__4_98_780_55	9683.16666666674	-39925.8333333333	-21065.8333333333	31942.1666666667	-50467.5	47401.5	48964.5	55036.5	1087.33333333326	-22920.6666666667	21669.3333333333	-2010.66666666674	25596	-13370	19388	-82806	25170.3333333335	2366.33333333349	16758.3333333335	-94635.6666666665	42937	-58125	-27749	258559	-258559	-9294.5	51209.5	-39365.5	16039.5	74219	-30628	-117810	-25405	55479	-4669	-12649	12649	-37991	37991	8955	-15306	-18043	6484	-1530.33333333349	19634.6666666665	-17455.3333333335	2411.66666666651	-16501.3333333333	-13606.3333333333
id_pc__34_2__5_04_758_58	-91532.666666666	507123.333333334	362362.333333334	-594887.666666666	188634.666666666	-513720.333333334	-710557.333333334	658373.666666666	385543.833333334	-573300.166666666	-163702.166666666	-419629.166666666	-242949.666666667	-443718.666666667	532538.333333333	640029.333333333	108206	210918	-130360	-405176	562227.5	-768187.5	-356267.5	2419138.5	-2419138.5	-642111.833333334	205539.166666666	1278020.16666667	442776.166666666	-250233.75	128626.25	371841.25	-238010.25	479827.75	-3807.25	472856.5	-472856.5	425185.5	-425185.5	-186508.833333334	314662.166666666	180644.166666666	64220.166666666	97514.5	114606.5	-800724.5	393574.5	332271	377653
id_pc__34_3__4_60_756_56	-32984.1666666667	86011.8333333333	49856.8333333333	-36916.1666666667	63083.6666666667	-59750.3333333333	-74728.3333333333	-54772.3333333333	82026.8333333333	-74344.1666666667	-72340.1666666667	-99396.1666666667	37415	-112194	-11236	11185	-11253.1666666667	47520.8333333333	-30894.1666666667	17132.8333333333	11106	14188	-36400	65028	-65028	2495.16666666666	-48954.8333333333	74952.1666666667	-33482.8333333333	-43819	48010	39628	11701.5	21949.5	-45352.5	90177	-90177	78248.5	-78248.5	-48644	20599	107797	17536	10224.1666666667	10528.1666666667	-50564.8333333333	9364.16666666669	-3486	-4073
id_pc__34_4__4_37_754_54	-1486.33333333334	8898.66666666666	-4317.33333333334	-122.333333333336	14531.3333333333	-10405.6666666667	-14594.6666666667	-18593.6666666667	20676.8333333333	-18043.1666666667	-21458.1666666667	-22529.1666666667	-8832	-4323	-10898	41717	-14619.8333333333	-14326.8333333333	66602.1666666667	-8415.83333333333	-610.75	-2659.75	3881.25	9000	-9000	-90.6666666666679	-5182.66666666667	6252.33333333333	-797.666666666668	-8085.75	5637.25	10534.25	239.5	-454.5	-24.5	-998	998	-852	852	300.333333333336	3072.33333333334	441.333333333336	-4414.66666666666	4433.16666666667	-4027.83333333333	-4390.83333333333	-4880.83333333333	6958.16666666666	-6847.83333333334
id_pc__35_1__5_80_774_61	-6093.16666666666	43944.8333333333	-25814.1666666667	148.833333333343	24055.8333333333	-20175.1666666667	-30824.1666666667	-21168.1666666667	6459.5	-1813.5	-8010.5	-9554.5	-53211.8333333333	-31508.8333333333	-41740.8333333333	232885.166666667	-4054.83333333334	1893.16666666666	-29343.8333333333	39615.1666666667	-200.25	-18422.25	18822.75	53157	-53157	-4093.5	-14626.5	18940.5	7966.5	-14717	3490	25944	1567.25	-2045.75	-1088.75	4723.5	-4723.5	14085	-14085	8218.66666666666	-39375.3333333333	58592.6666666667	-43873.3333333333	15051.1666666667	-12842.8333333333	-7867.83333333333	-24442.8333333333	19127.5	-21363.5
id_pc__35_2__5_22_772_59	-15811	62029	-12576	-2020	17738	-19456	-39012	5254	9672	-16364	-10486	-2166	-56919.3333333333	-26422.3333333333	-15467.3333333333	212647.666666667	10616.3333333333	-2607.66666666666	-42568.6666666667	13327.3333333333	11849	-30707	7009	99219.5	-99219.5	-16643.3333333333	-12031.3333333333	35538.6666666667	26422.6666666667	-59075.5	28645.5	89505.5	-4419.75	6531.25	2308.25	44453.5	-44453.5	53362	-53362	5720	-33126	74141	-58175	9345	1730	-5004	-24761	29561	-334
id_pc__35_2__b_5_37_772_58	-21545.5	72586.5	-6740.5	-1209.5	-33881.6666666667	33089.3333333333	-4891.66666666669	73447.3333333333	10651.8333333333	-20113.1666666667	-11806.1666666667	-36.1666666666861	-64315.8333333334	-38291.8333333334	-6264.83333333337	237504.166666667	-670.166666666686	32382.8333333333	37915.8333333333	-68288.1666666667	19910.75	-45553.25	5731.75	130293	-130293	-50057.5	14403.5	108062.5	27706.5	-61313.75	55790.25	66837.25	-4660	5040	4280	25532	-25532	70220	-70220	-11305.3333333333	3219.66666666669	53945.6666666667	-23249.3333333333	16923	-3500	-15183	-32086	4351	74872
id_pc__35_3__4_86_770_57	-3932.66666666667	5014.33333333333	484.333333333332	6299.33333333333	2892	2085	-7377	-3384	7371.66666666666	-7180.33333333334	-6929.33333333334	-8005.33333333334	-11971.5	-6588.5	-10060.5	52563.5	1514.33333333334	2183.33333333334	-8751.66666666666	2025.33333333334	1767.25	-5298.75	1764.25	13338	-13338	-6174.66666666666	-826.666666666664	9894.33333333334	9456.33333333334	-9415.25	9216.75	9613.75	-322.5	-194.5	839.5	6151.5	-6151.5	6760.5	-6760.5	1082.33333333334	-6202.66666666666	12767.3333333333	-9811.66666666666	2637.5	-1705.5	-2203.5	-4003.5	2920.83333333334	837.833333333336
id_pc__35_4__4_63_768_55	-1640.5	6279.5	-4512.5	3154.5	4170.5	-763.5	-6221.5	-5526.5	2120.33333333334	209.333333333336	-6616.66666666666	46.3333333333358	-7980.16666666667	-1159.16666666667	-11126.1666666667	36225.8333333333	-2033.5	3001.5	-8713.5	11812.5	-1975.25	-2259.25	6209.75	10019	-10019	-321.833333333332	-5162.83333333333	3324.16666666667	2804.16666666667	-4700.5	3702.5	5698.5	274.75	-259.25	-290.25	-94.5	94.5	-394.5	394.5	5326	-9536	7724	-14166	2597	-1392	-908	-5491	6208	-4914
id_pc__36_1__6_13_788_62	-24999.6666666665	537973.333333333	-126703.666666667	-336270.666666667	429433.5	-477854.5	-647649.5	-162796.5	201112.833333333	-304551.166666667	-181905.166666667	-116882.166666667	-547741.333333333	-515411.333333333	-241006.333333333	2399641.66666667	-152860.333333333	-150685.333333333	-293533.333333333	902799.666666667	-9244.5	-232701.5	251190.5	931518	-931518	-93544	-231716	524506	-12158	-166543.25	-173069.25	506155.75	-16906.5	-42827.5	76640.5	55185.5	-55185.5	223610	-223610	38772.1666666665	-237151.833333333	317804.166666667	-196968.833333333	251755.666666667	-192204.333333333	-303333.333333333	-259729.333333333	303445.5	-346951.5
id_pc__36_2__5_64_786_60	-126329.833333334	831688.166666666	100767.166666666	-553465.833333334	345146.166666666	-572920.833333334	-1159313.83333333	696796.166666666	301865.333333334	-593265.666666666	-191082.666666666	-121247.666666666	-400027.5	-674802.5	611661.5	1263223.5	-65097	117803	181807	-104319	297684.5	-607835.5	12466.5	2555510	-2555510	-651100.833333334	214548.166666666	1328690.16666667	410064.166666666	-454113.75	181111.25	727116.25	-333801	160712	506890	486258	-486258	668036	-668036	-77451.666666666	142992.333333334	292826.333333334	-203463.666666666	417701.666666666	-123156.333333334	-922262.333333334	-207686.333333334	567045.166666666	280869.166666666
id_pc__36_3__a_5_07_784_59	-190688.666666667	248683.333333333	619167.333333333	-295784.666666667	146821.333333333	-534211.666666667	-362367.666666667	456115.333333333	77037.8333333335	-247037.166666667	129140.833333333	-113217.166666667	-239056.666666667	-498927.666666667	620120.333333333	595977.333333333	17552	41423	-73408	-20671	141664.25	-135105.75	-148222.75	919614.5	-919614.5	-197405.333333333	55359.6666666665	717337.666666667	-180481.333333333	-109677.25	-351271.25	570625.75	-147121.5	43342.5	250900.5	288896	-288896	371150.5	-371150.5	-138412.5	412195.5	-75486.5	78528.5	-805.5	-3707.5	-279156.5	285280.5	130990	255664
id_pc__36_3__b_5_16_784_59	-169842.333333333	452458.666666667	-138209.333333333	195277.666666667	391619.333333333	-273611.666666667	-686641.666666667	-214604.666666667	305241.166666667	-198630.833333333	-266674.833333333	-450417.833333333	-583436.333333333	284986.666666667	-29816.3333333333	1495138.66666667	-142986	485186	606	-56834	76496.5	-161408.5	8415.5	801437	-801437	112038.166666667	-539673.833333333	462556.166666667	-258996.833333333	-40239	302175	-221697	-119984.75	61494.25	178475.25	-65386	65386	-508603.5	508603.5	1003.66666666698	-118607.333333333	40601.666666667	74994.666666667	95030.5	-102648.5	-439641.5	257198.5	140568.333333333	26827.3333333335
id_pc__36_4__4_91_782_57	-132572	693193	51518	-346995	424286.833333333	-114946.166666667	-979589.166666667	-178325.166666667	58233.833333334	265156.833333334	-615106.166666666	175247.833333334	-713247.333333334	595057.666666666	-165308.333333334	1709992.66666667	-618664.666666667	1093381.33333333	419192.333333333	343420.333333333	-247085.25	-60070.25	554240.75	2684421	-2684421	-180468.833333333	-1587080.83333333	1613122.16666667	515365.166666667	-1207506	904182	1510830	-39468	-224915	303851	-589452	589452	-416255	416255	334962.333333333	-385528.666666667	78347.333333333	-697705.666666667	384106.333333333	-118727.666666667	-607974.666666667	-425616.666666667	363651.666666667	21147.666666667
id_pc__36_4__a_4_64_782_57	-85036.8333333334	57513.1666666666	232867.166666667	-35269.8333333334	49946	-279389	-111276	240827	4327.5	-51689.5	110288.5	-71581.5	-83402	8322	114899	126985	80448.6666666666	-9418.33333333337	-111216.333333333	-120711.333333333	141092	-107310	-174874	108357.5	-108357.5	-89842.8333333333	38084.1666666667	308832.166666667	-77387.8333333333	-131526.25	-73386.25	336438.75	-30200	88719	-28319	185753	-185753	314177.5	-314177.5	-34103.5	177607.5	31601.5	-106898.5	-16042.6666666666	90719.3333333334	-93048.6666666666	50457.3333333334	7155	388228
id_pc__36_4__c_5_48_782_57	-2344.16666666674	50952.8333333333	22597.8333333333	-66518.1666666667	-18672.3333333333	11603.6666666667	-12755.3333333333	57168.6666666667	70446	-91333	-22221	-97784	-59575	-85392	-6210	270327	13309.8333333333	-14648.1666666667	-115131.166666667	89849.8333333333	24421.75	-75065.25	26221.75	323102.5	-323102.5	-93917	42442	131303	108006	3480.25	-31724.75	24764.25	19782.25	-40307.75	743.25	-5256.5	5256.5	-25693	25693	-686.5	-14039.5	15440.5	658.5	51092.5	-57284.5	-94130.5	-1862.5	-569.166666666744	-26805.1666666667
id_pc__36_5__a_4_27_780_56	-4577.83333333333	2240.16666666667	17177.1666666667	-5683.83333333333	6706.83333333334	-9827.16666666666	-7829.16666666666	-2464.16666666666	2260.66666666666	-2719.33333333334	-847.333333333336	-3215.33333333334	4195.33333333333	-7885.66666666667	-3040.66666666667	-1659.66666666667	-617.166666666664	3371.83333333334	-1923.16666666666	402.833333333336	5585.75	-2194.25	-8977.25	743	-743	108.666666666664	-7144.33333333334	14536.6666666667	-7718.33333333334	-9180.75	147.25	18214.25	-782.25	3708.75	-2144.25	11983	-11983	17196.5	-17196.5	-5246.5	12815.5	1895.5	1028.5	-3919	10556	-4247	5448	-6256	32588
id_pc__36_5__b_4_54_780_56	-58002.6666666666	57422.3333333334	81772.3333333334	34813.3333333334	173167	139734	-292051	-367184	70377.5	1638.5	-292636.5	79865.5	237185.166666667	-401550.833333333	-497999.833333333	187995.166666667	-33292.6666666667	227215.333333333	-162086.666666667	34749.3333333333	-38562.25	-25028.25	102152.75	478798	-478798	-88478.6666666666	-266878.666666667	1565.33333333337	530749.333333333	-113809.75	85506.25	142113.25	2980.75	-35922.25	29960.75	-88934	88934	158286.5	-158286.5	-38454.6666666666	-166107.666666667	472821.333333333	-191349.666666667	61300.3333333333	-41097.6666666667	-14790.6666666667	-128012.666666667	53890.5	-58737.5
id_pc__36_6__4_22_778_54	-1225.16666666667	11493.8333333333	-6598.16666666667	-1220.16666666667	2581.33333333333	1718.33333333333	-3481.66666666667	-5980.66666666667	6061.33333333333	-391.666666666668	-8825.66666666667	-8966.66666666667	2397.66666666666	-2338.33333333334	-9683.33333333334	4828.66666666666	-3286.16666666666	313.833333333336	17337.8333333333	-7793.16666666666	-556	622	490	7039	-7039	858.333333333334	-4098.66666666667	1216.33333333333	307.333333333334	-7219	5433	9005	12.75	660.75	-686.25	2894.5	-2894.5	3143	-3143	-22.8333333333321	-2735.83333333333	5831.16666666667	-3026.83333333333	1232.66666666667	-2533.33333333333	202.666666666668	-1367.33333333333	2094.83333333333	-3933.16666666667
id_pc__37_2__5_92_800_62	-7673.5	8143.5	17812.5	-2935.5	4968.66666666666	-6506.33333333334	-12896.3333333333	4496.66666666666	5150.5	-6757.5	-3167.5	-5526.5	-5224.66666666667	-11328.6666666667	4269.33333333333	22733.3333333333	1683.16666666666	1250.16666666666	-4876.83333333334	-1422.83333333334	4041.25	-4700.75	-3381.75	21806	-21806	-4119.16666666666	-6051.16666666666	15824.8333333333	2583.83333333334	-21426.5	6298.5	36554.5	-885.25	-238.25	2008.75	9386.5	-9386.5	15186	-15186	1047.16666666666	-2638.83333333334	10400.1666666667	-10902.8333333333	3204	-1643	-5947	-2022	7885.83333333334	3271.83333333334
id_pc__37_3__5_48_798_60	264.166666666664	-2156.83333333334	-4677.83333333334	6042.16666666666	-343.5	-1305.5	-2443.5	4779.5	46.3333333333358	2873.33333333334	-759.666666666664	-2252.66666666666	-7825	3757	-3614	23332	895.5	3829.5	-3384.5	-3131.5	-2253.5	-1589.5	6096.5	10506.5	-10506.5	-6545.5	6086.5	7218.5	6331.5	-3244	4413	2075	-800.5	522.5	1078.5	2009	-2009	7300	-7300	3161.33333333334	-6662.66666666666	7223.33333333334	-10044.6666666667	131.166666666664	-190.833333333336	1923.16666666666	-2125.83333333334	2833.5	-1361.5
id_pc__37_4__5_22_796_59	-9161.16666666666	31752.8333333333	-14744.1666666667	10474.8333333333	17795.3333333333	-6474.66666666666	-30621.6666666667	-16289.6666666667	-6427.66666666666	18931.3333333333	-16223.6666666667	16575.3333333333	-30637	8668	-18873	102116	-15726.6666666667	48732.3333333333	-10180.6666666667	8628.33333333334	-8895.25	1663.75	16126.75	81855	-81855	-8254.5	-25063.5	32311.5	17515.5	-46680.25	22631.75	70728.75	53.5	-226.5	119.5	-15097.5	15097.5	-4129.5	4129.5	15259.6666666667	-30221.3333333333	24668.6666666667	-40226.3333333333	6896.83333333334	-5249.16666666666	-4751.16666666666	-10690.1666666667	15913.6666666667	-6892.33333333334
id_pc__37_5__4_93_749_56	200.833333333332	-471.166666666668	1026.83333333333	-1158.16666666667	1291.5	-2128.5	-1869.5	123.5	227.5	-1531.5	1426.5	-577.5	-131.166666666668	-2058.16666666667	923.833333333332	1527.83333333333	57.1666666666679	-150.833333333332	-166.833333333332	146.166666666668	-669	-1078	2416	1402.5	-1402.5	-2239.16666666667	1915.83333333333	3342.83333333333	1458.83333333333	3120	-1878	-4362	-191.5	-239.5	622.5	887.5	-887.5	1224.5	-1224.5	365.833333333332	-3219.16666666667	5161.83333333333	-3040.16666666667	340.833333333332	-182.166666666668	-1593.16666666667	752.833333333332	1507	-38
id_pc__37_6__4_50_792_55	-919.166666666666	8758.83333333333	-7895.16666666667	1893.83333333333	-680.166666666668	6148.83333333333	-1017.16666666667	-3091.16666666667	-1169	10929	-5445	-1977	1163.16666666666	3539.16666666666	-11271.8333333333	4243.16666666666	-108.833333333332	6169.16666666667	-6329.83333333333	487.166666666668	-989	76	1902	11083.5	-11083.5	33.1666666666661	-4550.83333333333	570.166666666666	3881.16666666667	-4770	4606	4934	-892.25	1214.75	569.75	4417.5	-4417.5	6735.5	-6735.5	2224.83333333333	-8026.16666666667	11013.8333333333	-9662.16666666667	902.166666666666	-2122.83333333333	2859.16666666667	-3442.83333333333	1859.16666666667	-1655.83333333333
id_pc__38_2__6_20_814_63	-11541.8333333333	45433.1666666667	-10341.8333333333	-465.833333333328	45793.8333333333	-33800.1666666667	-63151.1666666667	-40430.1666666667	14786.1666666667	-1399.83333333334	-14466.8333333333	-28491.8333333333	-27176.8333333333	-18144.8333333333	924.166666666672	98751.1666666667	-10208.5	24090.5	9625.5	-3090.5	734.75	-9716.25	8246.75	98228.5	-98228.5	-6140.83333333334	-13300.8333333333	26408.1666666667	5315.16666666666	-36298.25	20006.75	52589.75	2330	-2728	-1932	15295.5	-15295.5	36000	-36000	981.5	-25373.5	29790.5	-7361.5	7228.83333333334	-8296.16666666666	-13432.1666666667	41.833333333343	14564.3333333333	-9693.66666666666
id_pc__38_3__5_79_812_61	-111563.833333333	204200.166666667	-135477.833333333	265969.166666667	223450.333333333	-132068.666666667	-360670.666666667	-177611.666666667	61619	27839	-114119	-98577	-299612	218206	-75559	756189	-108478.5	343118.5	-13329.5	-4353.5	-57056.5	25298.5	88814.5	380513	-380513	-49865.8333333333	-116145.833333333	307639.166666667	-41895.8333333333	-56297.25	103273.75	9320.75	41144.25	-170127.75	87839.25	-99752.5	99752.5	-23375	23375	61550.1666666667	-201012.833333333	22679.1666666667	-6316.83333333326	62617.6666666667	-96461.3333333333	-149820.333333333	58428.6666666667	93471	-77748
id_pc__38_4__a_5_53_810_60	-124213.333333333	438259.666666667	-80873.333333333	15253.666666667	345903	-80444	-717062	-240203	-190094.5	398909.5	-296772.5	468146.5	-391674.5	425855.5	-139300.5	888468.5	-441295.333333333	912328.666666667	346550.666666667	65006.666666667	-292277	190165	394389	1760633.5	-1760633.5	86819.333333333	-959343.666666667	669953.333333333	28932.333333333	-788652.75	492068.25	1085237.25	-56575.75	-165886.75	279038.25	-411506.5	411506.5	-184570	184570	263204.833333333	-246235.166666667	-59402.166666667	-483977.166666667	214001.333333333	-105454.666666667	-286499.666666667	-250049.666666667	246774.5	27646.5
id_pc__38_4__b_6_12_810_60	272.5	73098.5	-15614.5	-58301.5	56931.6666666667	-62565.3333333333	-84977.3333333333	-23252.3333333333	36021.8333333333	-48807.1666666667	-35949.1666666667	-23309.1666666667	-90654.6666666666	-78565.6666666666	-47374.6666666666	397904.333333333	-24952.6666666667	-22312.6666666667	-53535.6666666667	150706.333333333	-5928.5	-47414.5	59271.5	164834	-164834	-26166	-33630	97234	14894	-32089.5	-25279.5	89458.5	-695.75	-2276.75	3668.25	12812	-12812	44221.5	-44221.5	5594.83333333331	-47602.1666666667	69680.8333333333	-38863.1666666667	44747	-40031	-56994	-37216	42660	-56854
id_pc__38_5__a_4_97_808_58	-14809.5	2325.5	25345.5	16757.5	59877.5	8422.5	-94084.5	-93970.5	13180.3333333333	21562.3333333333	-57089.6666666667	-4013.66666666669	18387.1666666666	-112449.833333333	116312.166666667	-59023.8333333334	-26504.8333333334	80697.1666666666	-16282.8333333334	15100.1666666666	-29802.75	8760.25	50845.25	49475.5	-49475.5	-55135.5	-36899.5	69866.5	132439.5	-11799.5	71339.5	-47740.5	34191.75	-60178.25	-8205.25	-17925	17925	-21102	21102	-11767.8333333334	-29537.8333333334	96027.1666666666	-31185.8333333334	12356.5	-24704.5	-25935.5	13570.5	24765.3333333334	22704.3333333334
id_pc__38_5__b_5_14_808_59	-36496.1666666666	9192.83333333337	51837.8333333334	48457.8333333334	116042.333333333	43471.3333333334	-200092.666666667	-191505.666666667	4475.33333333337	41560.3333333334	-104677.666666667	49691.3333333334	78969.8333333333	-273568.166666667	-226326.166666667	262984.833333333	-42083	131582	-80	-5253	-56633.5	11686.5	101580.5	227544.5	-227544.5	-41227.3333333334	-168744.333333333	75947.6666666666	216478.666666667	-35072.25	-67449.25	137593.75	7948.25	-23463.75	7567.25	-50145.5	50145.5	132797.5	-132797.5	5960.16666666663	-95157.8333333334	179202.166666667	-101924.833333333	46246.5	-28534.5	-96146.5	-14058.5	46156	-60704
id_pc__38_6__a_4_76_806_57	48752.166666667	1022824.16666667	-686584.833333333	-482495.833333333	-72005	701863	-307687	-178161	-268916.666666667	1617779.33333333	-468463.666666667	-342565.666666667	64314.5	743483.5	-811224.5	-125202.5	-377659.666666667	1510281.33333333	-48852.666666667	-328449.666666667	-137056.5	262597.5	11515.5	2543700.5	-2543700.5	137731.833333333	-1481098.16666667	605270.833333333	462631.833333333	-1478215.5	1384549.5	1571881.5	-392942.75	392497.25	393388.25	137209.5	-137209.5	508766	-508766	206254.166666667	-613012.833333333	524184.166666667	-529933.833333333	91	-103	-228	58	42452.833333333	-75862.166666667
id_pc__38_6__b_5_25_806_57	-29656.3333333334	49535.6666666666	8338.66666666663	31094.6666666666	832622.166666667	-818140.833333333	-873474.833333333	-806250.833333333	68985.3333333334	-19423.6666666666	-71106.6666666666	-116425.666666667	-124214.166666667	69695.8333333334	60069.8333333334	242876.833333333	-17239.6666666666	65042.3333333334	-5767.66666666663	-7555.66666666663	13896	-64099	36307	205859	-205859	-59457.8333333333	-30916.8333333333	173602.166666667	35688.1666666667	-23945	-32114	80004	-8111.75	10859.25	5364.25	931	-931	-23509	23509	19479.5	-32635.5	45601.5	-71404.5	35546.1666666666	-43559.8333333334	-93766.8333333334	30688.1666666666	29711.3333333334	7650.33333333337
id_pc__38_6__c_4_64_806_57	1519801.66666667	-1507735.33333333	-1514859.33333333	-1536810.33333333	-342880.166666667	1840899.83333333	-427197.166666667	-385062.166666667	9485	-16229	-1684	-10542	-76009.5	-209.5	33760.5	194477.5	-2320.83333333334	39627.1666666667	-12090.8333333333	-20573.8333333333	-140511.75	271656.25	9367.25	2490215	-2490215	1121031.66666667	-1164827.33333333	-1058938.33333333	-1139329.33333333	-34102	14297	53907	1860	-17759	14039	-4204.5	4204.5	496777	-496777	15430	-9126	-618	-36546	4900.83333333334	-177.166666666657	-11996.1666666667	-2529.16666666666	-368259	-341757
id_pc__38_7__4_20_804_55	-2413.16666666667	-1348.16666666667	2243.83333333333	6343.83333333333	3972.16666666667	-4240.83333333333	-4623.83333333333	-3051.83333333333	827.833333333332	1227.83333333333	-1768.16666666667	-1943.16666666667	-1217.33333333334	332.666666666664	-4805.33333333334	8124.66666666666	-846.833333333332	6519.16666666667	-2473.83333333333	-1504.83333333333	-172.5	1320.5	-975.5	3380.5	-3380.5	-249.833333333334	-1236.83333333333	-701.833333333334	2688.16666666667	-3654.25	2388.75	4919.75	-1298.25	695.75	1900.75	3417.5	-3417.5	6556.5	-6556.5	364.166666666666	-799.833333333334	2506.16666666667	-2798.83333333333	617	-2978	1549	-422	398	-1566
id_pc__39_6__4_99_820_59	-920.833333333336	11120.1666666667	-8858.83333333334	501.166666666664	46.8333333333321	5178.83333333333	-2545.16666666667	-2774.16666666667	-5148.66666666666	21923.3333333333	-4671.66666666666	-1805.66666666666	-1942.83333333334	12745.1666666667	-13203.8333333333	6287.16666666666	-903.666666666664	8395.33333333334	-4379.66666666666	-1304.66666666666	-2407.25	3686.75	1127.75	21458.5	-21458.5	2033.5	-6314.5	-705.5	919.5	-7136.75	5484.25	8789.25	-1555	1126	1984	1459.5	-1459.5	4686	-4686	2961.33333333333	-8030.66666666667	7549.33333333333	-8402.66666666667	1561.66666666667	-2541.33333333333	3051.66666666667	-5195.33333333333	1187	-1680
id_pc__40_4__5_98_838_63	-803.833333333328	7294.16666666667	-6335.83333333333	1453.16666666667	10766.1666666667	-3958.83333333334	-17841.8333333333	-10497.8333333333	-66	1642	-1579	135	-14466	9587	-5998	39809	-9079.5	22628.5	2545.5	2064.5	-4296	1233	7359	18492	-18492	-492.666666666672	-10494.6666666667	15588.3333333333	-3615.66666666667	-10981	8171	13791	6331.25	-6180.75	-6481.75	-4913	4913	-1140	1140	4117.5	-12291.5	7913.5	-7974.5	4008.5	-5090.5	-5637.5	-1297.5	9815.33333333333	-9226.66666666667
id_pc__40_5__a_5_57_836_61	9294.16666666669	36858.1666666667	-55014.8333333333	-9725.83333333331	8153.66666666669	27033.6666666667	-28951.3333333333	-22543.3333333333	-16172.3333333333	87580.6666666667	-18554.3333333333	-20509.3333333333	-49274	61740	3766	82316	-36045	124292	5871	-22028	-29054.75	26733.25	31376.25	145624.5	-145624.5	-11778.5	-72242.5	98001.5	9576.5	-57722	39345	76099	15824.75	-14447.25	-17202.25	-5958	5958	10936	-10936	3611.5	-42283.5	47244.5	-15795.5	4100.16666666669	-22685.8333333333	-3228.83333333331	13614.1666666667	24088.3333333333	-12023.6666666667
id_pc__40_5__b_5_80_836_61	-9563.33333333334	9623.66666666666	3500.66666666666	15565.6666666667	18606.3333333333	-8066.66666666666	-28000.6666666667	-19751.6666666667	-1966.16666666666	9728.83333333334	-8553.16666666666	4722.83333333334	-30402.1666666667	18386.8333333333	-6722.16666666666	79541.8333333333	-14261.6666666667	39183.3333333333	5304.33333333333	-1702.66666666667	-13210	4870	21550	24432	-24432	-11865	-12857	43678	4774	-13098	8011	18185	4454.75	-2497.25	-6412.25	-15595.5	15595.5	-5285	5285	9100.66666666666	-17307.3333333333	2958.66666666666	-12953.3333333333	4784.66666666666	-5414.33333333334	-11883.3333333333	2943.66666666666	11745.8333333333	-14375.1666666667
id_pc__40_6__a_5_04_834_60	58501.5	178752.5	-176895.5	-177361.5	659	-836	-202	-939	-1399.83333333334	4010.16666666666	702.166666666664	-512.833333333336	-2074.33333333334	1662.66666666666	1167.66666666666	3392.66666666666	1883.83333333334	4770.83333333334	421.833333333336	-10844.1666666667	-1229	330	2128	2984	-2984	-3313.33333333334	2461.66666666666	3428.66666666666	4049.66666666666	-725.5	-212.5	1663.5	47	91	-185	-1221.5	1221.5	-1354.5	1354.5	318.166666666664	1331.16666666666	-254.833333333336	-2030.83333333334	191.666666666664	-764.333333333336	-233.333333333336	422.666666666664	1635.16666666666	-421.833333333336
id_pc__40_6__b_5_36_856_58	1366	47174	-35020	-16252	90999.5	-77921.5	-99888.5	-95188.5	-7928.33333333331	46886.6666666667	-15252.3333333333	-7849.33333333331	-5008.33333333331	20457.6666666667	-21976.3333333333	16543.6666666667	-15142.5	55941.5	-5992.5	-4521.5	-37733.25	77949.75	-2483.25	88504	-88504	55913.5	-91151.5	-32008.5	-44580.5	-46285.5	49680.5	42890.5	-1121.25	1171.75	1070.75	3239.5	-3239.5	69505.5	-69505.5	45409.3333333333	-119287.666666667	65058.3333333333	-81998.6666666667	9119.33333333334	-11373.6666666667	-6358.66666666666	-9625.66666666666	14677.5	-46156.5
id_pc__40_7__4_82_832_59	-25492.5	10248.5	58327.5	7901.5	41724.5	-8596.5	-85015.5	-31561.5	-9333	55396	9068	-36465	-28989.8333333334	33752.1666666666	-27221.8333333334	80439.1666666666	-40885.3333333333	141125.666666667	11543.6666666667	-30013.3333333333	-2379.5	25431.5	-20672.5	192303	-192303	-21315.6666666667	-119073.666666667	195792.333333333	-12771.6666666667	-127036	113990	140082	-20010.75	7901.25	32120.25	-6094	6094	54193	-54193	8731.5	-38808.5	28224.5	-15610.5	8115.33333333331	-42645.6666666667	-8096.66666666669	26396.3333333333	-5127.66666666669	8423.33333333331
id_pc__40_8__4_41_830_57	1271	6351	-10439	275	2395.5	-2098.5	-4307.5	-780.5	567.5	2015.5	-1247.5	-2470.5	-3909.83333333334	-3682.83333333334	-5460.83333333334	20873.1666666667	-3141.33333333333	8973.66666666667	-3432.33333333333	3882.66666666667	1148.75	-493.25	-1804.25	13201	-13201	4909.83333333333	-3324.16666666667	-5420.16666666667	-5985.16666666667	-10793	4467	17119	-2259	1446	3072	1568	-1568	7232	-7232	2168.16666666667	-4410.83333333333	3454.16666666667	-5547.83333333333	539	-564	-677	-376	887	2922
id_pc__42_10__4_38_854_56	-129.5	2253.5	-981.5	-883.5	524	537	-1154	-955	-153.333333333334	1842.66666666667	-1184.33333333333	-198.333333333334	-1207.16666666667	-143.166666666666	-1726.16666666667	5490.83333333333	-518.833333333333	2243.16666666667	-498.833333333333	-187.833333333333	113	-247	21	5266.5	-5266.5	1367.33333333333	-2514.66666666667	-488.666666666667	-1098.66666666667	-2661	1122	4200	-453	598	308	-221	221	1077.5	-1077.5	657.833333333333	-1070.16666666667	1340.83333333333	-2244.16666666667	181.166666666667	-444.833333333333	344.166666666667	-442.833333333333	381.5	-328.5
id_pc__42_5__6_05_864_65	-120.833333333334	1390.16666666667	44.1666666666661	-1071.83333333333	430.166666666666	1321.16666666667	-1431.83333333333	-1179.83333333333	-128	1338	-595	-359	-530	-1814	1548	1856	-453	1223	639	-503	-322.25	-61.25	705.75	7036.5	-7036.5	-646.666666666666	-1497.66666666667	3377.33333333333	60.3333333333339	-2356	2258	2454	498.5	515.5	-1512.5	627.5	-627.5	1801.5	-1801.5	-434.666666666666	-1202.66666666667	2153.33333333333	353.333333333334	-193.666666666666	-747.666666666666	352.333333333334	976.333333333334	554.5	-446.5
id_pc__42_6__5_76_862_63	-413.5	-1806.5	1840.5	1206.5	2341	-962	-3044	-3017	-63.5	2028.5	-578.5	-1259.5	-1976	2665	-4471	7734	-758.333333333333	2668.66666666667	291.666666666667	-685.333333333333	-564.25	148.75	979.75	1374.5	-1374.5	-1243.5	-925.5	3765.5	890.5	-994	-10	1998	523.75	-853.25	-194.25	-1687.5	1687.5	-388.5	388.5	1333.83333333333	-2151.16666666667	-222.166666666667	-1628.16666666667	496.166666666667	-694.833333333333	-946.833333333333	153.166666666667	1178.5	-992.5
id_pc__o_32_0__5_80_720_59	-6049.5	13521.5	96.5	4530.5	844.5	10219.5	-20004.5	7251.5	5337.16666666666	-10587.8333333333	-6893.83333333334	1470.16666666666	-7288.66666666666	-4299.66666666666	-8462.66666666666	34628.3333333333	-851.666666666657	21714.3333333333	-12075.6666666667	-7083.66666666666	2669.75	-8807.25	3467.75	66216	-66216	-5755.83333333334	2223.16666666666	16305.1666666667	-1260.83333333334	-8600	-9702	26902	-2244.5	647.5	3841.5	1795	-1795	7171	-7171	10252	-16707	-4058	-9991	7947.83333333334	-3365.16666666666	-18278.1666666667	-2200.16666666666	16912.5	-12970.5
id_pc__o_34_0__6_44_748_62	-1328.16666666667	5880.83333333333	-3049.16666666667	1152.83333333333	-405.5	1935.5	-1691.5	972.5	728.666666666668	-2361.33333333333	-1284.33333333333	1459.66666666667	-1218.83333333333	-2916.83333333333	-1745.83333333333	8319.16666666667	321.833333333332	714.833333333332	-2459.16666666667	778.833333333332	391	-2423	1641	6949.5	-6949.5	963.833333333332	-1410.16666666667	-777.166666666668	-704.166666666668	-2790.75	1393.25	4188.25	-502.25	526.75	477.75	1844	-1844	342	-342	1776.16666666667	-3272.83333333333	493.166666666668	-2548.83333333333	1563.33333333333	-642.666666666668	-2069.66666666667	-1977.66666666667	3007.5	-2221.5
id_pc__p_32_0__or_pc__o_32_1__5_	7980.16666666666	9702.16666666666	-13442.8333333333	-20199.8333333333	567	2100	-7322	3521	4367.16666666667	-4382.83333333333	-6653.83333333333	-2064.83333333333	-917.166666666657	-10093.1666666667	-6749.16666666666	19593.8333333333	1190.66666666667	14545.6666666667	-6807.33333333333	-11310.3333333333	1927	-4181	327	50050	-50050	-6886.33333333334	-5831.33333333334	17304.6666666667	9185.66666666666	-16352.5	-8311.5	41016.5	-1414.5	-1268.5	4097.5	8073	-8073	6777	-6777	8896.5	-9242.5	513.5	-17960.5	8879	-4112	-10759	-11766	15876.8333333333	-10034.1666666667
id_pc__p_32_1__or_pc__o_32_2__4_	-388.333333333334	1452.66666666667	53.6666666666661	-341.333333333334	-829.666666666666	1235.33333333333	-155.666666666666	1409.33333333333	301.333333333334	-485.666666666666	-347.666666666666	-70.6666666666661	-152.5	-343.5	-351.5	1152.5	-295.5	-137.5	165.5	858.5	337	-722	48	2333	-2333	-361.166666666666	-695.166666666666	1716.83333333333	61.8333333333339	-466.75	-306.75	1240.25	-151.5	-594.5	897.5	764	-764	633.5	-633.5	81.8333333333339	-88.1666666666661	77.8333333333339	-235.166666666666	70.6666666666661	-148.333333333334	-181.333333333334	117.666666666666	54.8333333333339	-362.166666666666
id_pc__p_34_0__or_pc__o_34_1__5_	-26878.3333333333	72292.6666666667	-3476.33333333331	11818.6666666667	2506.83333333331	6810.83333333331	-32406.1666666667	18074.8333333333	13805.3333333333	-24498.6666666667	-18474.6666666667	1557.33333333334	-9338	-31918	-7019	66951	4421.5	12939.5	-21428.5	-4775.5	9442.25	-21019.75	2135.25	117835	-117835	-17697.3333333333	4490.66666666669	49145.6666666667	-544.333333333314	-15883	-33184	64950	-15774.5	-14498.5	46047.5	2765	-2765	4885.5	-4885.5	13409	-21591	-9102	-9534	18604	-7249	-39125	-9438	41757.8333333333	-35833.1666666667
id_pc__p_34_1__or_pc__o_34_2__a_	-30238.3333333333	-9735.33333333331	-17951.3333333333	118401.666666667	5863.66666666666	-15360.3333333333	-22770.3333333333	20539.6666666667	60486.3333333333	-62562.6666666667	-62127.6666666667	-56768.6666666667	-21141.3333333333	-26494.3333333333	4126.66666666669	85791.6666666667	86982	-71706	-51396	-137844	30963.75	-39846.25	-22081.25	58963.5	-58963.5	-29047.8333333333	23012.1666666667	22886.1666666667	41245.1666666667	-12864.75	-28848.75	54578.25	-2094.75	-2661.75	6851.25	28995.5	-28995.5	11528.5	-11528.5	-467.666666666686	-26945.6666666667	11694.3333333333	16654.3333333333	26246.1666666667	-31482.8333333333	-46086.8333333333	-1168.83333333334	46487	6454
id_pc__p_34_1__or_pc__o_34_2__b_	-3486	46607	-19972	-16177	14260.5	-15319.5	-32379.5	4917.5	4551.16666666666	-9680.83333333334	-13057.8333333333	9085.16666666666	-27929.1666666667	-23315.1666666667	9574.83333333331	97527.8333333333	-8166.5	26296.5	-14037.5	12240.5	454	-8689	7781	82067	-82067	-18480	-7810	47309	15941	-26163.5	-19582.5	71909.5	-8433	3861	13005	17013	-17013	24663	-24663	13189.6666666667	-20237.3333333333	12543.6666666667	-31875.3333333333	25902.1666666667	-24439.8333333333	-30021.8333333333	-23244.8333333333	46303.5	-43413.5
id_pc__p_34_2__or_pc__o_34_3__5_	485.166666666628	12757.1666666666	-40558.8333333334	26346.1666666666	10503	-19904	-23887	12282	32207.3333333334	-35796.6666666666	-27651.6666666666	-33173.6666666666	-34736.6666666666	-25081.6666666666	12407.3333333334	116884.333333333	22807	26167	2133	-96721	23344	-25500	-21188	79071	-79071	-3815.66666666669	-5047.66666666669	32671.3333333333	-16176.6666666667	-51226.75	-16703.75	119157.25	-4754.75	1383.25	8126.25	61721	-61721	62923.5	-62923.5	-745	-15955	68358	-50168	33532.1666666667	-34572.8333333333	-32975.8333333333	-33047.8333333333	56295	-12748
id_pc__p_36_1__or_pc__o_36_2__6_	-6485	15636	-6571	10390	-456	1096	-6482	6754	10041	-15703	-8432	-5988	-3353.16666666667	-9900.16666666667	3686.83333333333	16272.8333333333	7753.33333333334	-8128.66666666666	-2832.66666666666	-12298.6666666667	6209	-10492	-1926	16846.5	-16846.5	-4645.5	2375.5	7533.5	4027.5	-1446	-6544	9436	1158.5	-699.5	-1617.5	4523.5	-4523.5	4577	-4577	1647.33333333334	-8110.66666666666	8167.33333333334	-4998.66666666666	5291.83333333334	-3836.16666666666	-9339.16666666666	-2700.16666666666	9908.66666666667	-3803.33333333333
id_pc__p_36_1__or_pc__o_36_2__b_	-733.333333333332	5606.66666666667	-3250.33333333333	-156.333333333332	-35.6666666666661	739.333333333334	-997.666666666666	365.333333333334	122.833333333332	-669.166666666668	-1059.16666666667	1359.83333333333	-2025.16666666667	-1958.16666666667	-1196.16666666667	9229.83333333333	-667.5	1001.5	-853.5	1854.5	-199	-1035	1433	-377	377	-17.3333333333339	-1375.33333333333	154.666666666666	1272.66666666667	-2445.75	837.25	4054.25	-80	104	56	1704	-1704	2016.5	-2016.5	839.333333333334	-2633.66666666667	2567.33333333333	-2451.66666666667	1590.33333333333	-1676.66666666667	-1434.66666666667	-1659.66666666667	3274.66666666667	-4217.33333333333
id_pc__p_36_2__or_pc__o_36_3__5_	-7276	3523	1702	16603	-2840.66666666667	2664.33333333333	-5484.66666666667	11342.3333333333	9892.83333333333	-10316.1666666667	-12152.1666666667	-7210.16666666667	-1903.16666666667	-311.166666666672	5596.83333333333	423.833333333328	9068.83333333333	-4677.16666666667	-5809.16666666667	-16720.1666666667	3575	-8992	1842	17290	-17290	-5283.83333333333	6332.16666666667	8031.16666666667	1488.16666666667	5498.5	-18634.5	7637.5	191	-2746	2364	4038.5	-4038.5	14037.5	-14037.5	-423	366	-7135	8038	3627.16666666667	-5473.83333333333	-12338.8333333333	6931.16666666667	6352.16666666667	7584.16666666667
id_pc__p_36_3__or_pc__o_36_4__5_	-60530	133598	-98677	146669	59803.1666666666	13523.1666666666	-139462.833333333	-53469.8333333334	59844.1666666666	-63675.8333333334	-151970.833333333	36114.1666666666	-91340.1666666667	-23263.1666666667	-57439.1666666667	354722.833333333	-20375.1666666666	102988.833333333	18640.8333333334	-60504.1666666666	-27119.75	-40898.75	95138.25	365869.5	-365869.5	-44497.5	-49037.5	95215.5	87314.5	-135666.25	44982.75	226349.75	-10382.5	-4116.5	24881.5	-52390	52390	-10974.5	10974.5	77694	-137220	13699	-109561	59150.3333333334	-37363.6666666666	-93664.6666666666	-46422.6666666666	128577.666666667	-92450.3333333334
id_pc__p_36_4__or_pc__o_36_5__5_	-91595.333333334	497029.666666666	358121.666666666	-580365.333333334	-793835.833333334	476687.166666666	283460.166666666	1621360.16666667	375081.666666666	-563406.333333334	-157647.333333334	-404191.333333334	-236757.833333334	-432780.833333334	519169.166666666	623885.166666666	157070.666666666	257275.666666666	-75674.333333334	-652813.333333334	-8112	-280	16504	2359814.5	-2359814.5	-834663.166666666	408789.833333334	1455007.83333333	640191.833333334	-244317.75	125550.25	363085.25	-232196.5	468101.5	-3708.5	461315	-461315	34631.5	-34631.5	58968.5	-10420.5	-92608.5	-73876.5	95761	110572	-783664	385809	156658	22909
id_pc__p_38_2__or_pc__o_38_3__6_	-2980.5	10162.5	-7360.5	6139.5	160.333333333332	2905.33333333333	-4311.66666666667	925.333333333332	5020.83333333333	-6926.16666666667	-6804.16666666667	-1332.16666666667	2125.33333333333	3130.33333333333	-9169.66666666667	-336.666666666668	304.166666666668	-971.833333333332	-303.833333333332	363.166666666668	-3079.25	-2229.25	8387.75	10405	-10405	-554	296	195	1171	-1462.5	2303.5	621.5	-601.25	250.75	951.75	973.5	-973.5	-805.5	805.5	2334	-7205	3079	-2876	1275.16666666667	-282.833333333332	-3479.83333333333	-62.8333333333321	2648.5	-3712.5
id_pc__p_38_3__or_pc__o_38_4__5_	-23791.3333333333	77974.6666666667	-57277.3333333333	50676.6666666667	4192.16666666669	29620.1666666667	-42355.8333333333	159.166666666686	10477	-29624	-36823	35016	-36748.6666666667	-24249.6666666667	-18505.6666666667	153001.333333333	-28160.6666666667	46919.3333333333	-2986.66666666669	40549.3333333333	-343.75	-19111.75	19799.25	87501.5	-87501.5	10045.6666666667	-29982.3333333333	-5110.33333333334	4955.66666666666	-34349.75	21275.25	47424.25	1135	-42	-2228	-17594	17594	-8454	8454	29385.6666666667	-47364.3333333333	3192.66666666669	-43985.3333333333	25070.5	-14370.5	-30779.5	-30061.5	40279.5	-28827.5
id_pc__p_38_4__or_pc__o_38_5__a_	-53205.3333333333	150974.666666667	-50361.3333333333	59002.6666666667	32601.8333333334	28126.8333333334	-128649.166666667	2716.83333333337	21613.5	-20680.5	-59084.5	14924.5	-66993	13252	19013	168714	-26871.6666666666	50464.3333333334	29668.3333333334	482.333333333372	-17835	-3849	39519	325419.5	-325419.5	-28012.1666666666	-93708.1666666666	172284.833333333	5459.83333333337	-98951	2497	195405	-8283.25	-9082.25	25648.75	-16520	16520	8867.5	-8867.5	39404.8333333334	-65125.1666666666	-7038.16666666663	-46051.1666666666	38389.8333333334	-23281.1666666666	-86130.1666666666	-5758.16666666663	77274.6666666666	-56353.3333333334
id_pc__p_38_4__or_pc__o_38_5__b_	-5694.83333333334	47415.1666666667	-32487.8333333333	2157.16666666666	937.333333333328	5340.33333333333	-9447.66666666667	1295.33333333333	5814.33333333334	-3806.66666666666	-20809.6666666667	7173.33333333334	-22151.3333333333	-2629.33333333334	-13295.3333333333	82378.6666666667	-13610.5	20741.5	9832.5	10257.5	-5181.75	406.25	9957.25	39392	-39392	4668	-19745	739	5002	-19990.75	14802.25	25179.25	-1157.25	-202.25	2516.75	3061	-3061	6521.5	-6521.5	6182.16666666667	-16396.8333333333	18133.1666666667	-20282.8333333333	10797.1666666667	-9516.83333333333	-8549.83333333333	-14324.8333333333	23087.3333333333	-21828.6666666667
id_pc__p_38_5__or_pc__o_38_6__a_	12598.6666666667	35573.6666666667	-73198.3333333333	-171.333333333343	5684.33333333333	-8635.66666666667	-6745.66666666667	-1671.66666666667	-3031.16666666667	16906.8333333333	-7155.16666666667	-658.166666666672	-14623	633	4834	38402	8334.5	29467.5	-27225.5	-27245.5	-3759.5	3956.5	3562.5	62129	-62129	-21230.6666666667	-293.666666666664	42270.3333333333	21715.3333333333	-34664.5	11997.5	57331.5	-3607.25	3453.75	3760.75	-1313.5	1313.5	13080	-13080	3714.33333333333	-3694.66666666667	4463.33333333333	-11911.6666666667	7352	-9257	-5878	-6921	18467.6666666667	-11081.3333333333
id_pc__p_38_5__or_pc__o_38_6__b_	-3877.66666666667	13988.3333333333	-7233.66666666667	4878.33333333333	-6190.33333333333	12805.6666666667	1814.66666666667	3950.66666666667	-347	7528	-6430	-57	4229.33333333333	-642.666666666668	-8447.66666666667	-3597.66666666667	-556.5	9850.5	-4178.5	-4002.5	-564.5	-428.5	1557.5	16004	-16004	-406.333333333328	-6070.33333333333	-1367.33333333333	8656.66666666667	-7570.25	7041.75	8098.75	-1905	1992	1818	917.5	-917.5	3618	-3618	3716	-10772	5880	-6256	1264.83333333333	-1585.16666666667	-1690.16666666667	-519.166666666672	4753.66666666667	-5704.33333333333
id_pc__p_38_6__or_pc__o_38_7__5_	1493.5	19543.5	-22415.5	-1608.5	-5868.83333333334	13191.1666666667	3602.16666666666	813.166666666664	-3893.5	27157.5	-10660.5	-4816.5	3116.16666666667	13138.1666666667	-21957.8333333333	-528.833333333328	-1859.66666666667	16516.3333333333	223.333333333328	-11160.6666666667	-10716.5	15858.5	5574.5	54097	-54097	4552.83333333334	-15528.1666666667	-3691.16666666666	5560.83333333334	-21071.5	10743.5	31399.5	-5326.75	2310.25	8343.25	1740	-1740	9356	-9356	3301.33333333334	-10523.6666666667	10272.3333333333	-9652.66666666666	5014.33333333334	-6847.66666666666	2406.33333333334	-10601.6666666667	2752.16666666666	-5070.83333333334
id_pc__p_40_1__or_pc__o_40_2__6_	-759.666666666667	1567.33333333333	-737.666666666667	1449.33333333333	-185.666666666667	589.333333333333	-209.666666666667	177.333333333333	161.666666666667	-158.333333333333	-22.3333333333335	-304.333333333333	386.166666666667	517.166666666667	-834.833333333333	-840.833333333333	62.3333333333335	577.333333333333	53.3333333333335	-817.666666666667	75.25	0.25	-150.75	2001.5	-2001.5	26.8333333333335	162.833333333333	667.833333333333	-911.166666666667	362.25	72.25	-796.75	19.5	-468.5	429.5	890.5	-890.5	892	-892	286	-422	42	-478	-0.5	89.5	-394.5	306.5	85.8333333333335	-116.166666666667
id_pc__p_40_3__or_pc__o_40_4__6_	-3788.16666666666	4820.83333333334	-5744.16666666666	12287.8333333333	-1518.5	8312.5	-4980.5	1223.5	796.333333333336	-4330.66666666666	-775.666666666664	2717.33333333334	-3825.5	-1516.5	-2780.5	15773.5	-5088.33333333334	14096.6666666667	-2468.33333333334	3636.66666666666	2733	-5386	-80	11011.5	-11011.5	1375.16666666667	-4259.83333333333	-413.833333333332	548.166666666668	-5488.25	5009.75	5966.75	182.75	-418.25	52.75	-4758	4758	5363	-5363	4237	-7222	213	-5702	2375.66666666666	-986.333333333336	-4489.33333333334	-1651.33333333334	5047.83333333334	-3532.16666666666
id_pc__p_40_4__or_pc__o_40_5__5_	-24688.6666666667	29807.3333333333	4774.33333333333	39484.3333333333	1226.83333333333	22294.8333333333	-20620.1666666667	-5355.16666666667	-484.833333333328	-823.833333333328	-1203.83333333333	3482.16666666667	-4262.16666666667	2259.83333333333	-4271.16666666667	14797.8333333333	-3156.5	35115.5	1876.5	-27522.5	319.25	-1682.75	1044.25	24887	-24887	-4257.5	-7849.5	15292.5	5329.5	-6791.75	10933.25	2650.25	5068.75	-3333.25	-6804.25	-2539	2539	1591.5	-1591.5	6429.66666666666	-12525.3333333333	2978.66666666666	-9742.33333333334	5287.83333333334	-628.166666666664	-9550.16666666666	-5685.16666666666	10026	-9585
id_pc__p_40_5__or_pc__o_40_6__5_	-8542.33333333333	49546.6666666667	-26750.3333333333	2830.66666666667	-41.6666666666642	15204.3333333333	-11036.6666666667	-4042.66666666666	-1527.16666666666	6437.83333333334	-6197.16666666666	4340.83333333334	988.833333333328	-1074.16666666667	-17338.1666666667	15445.8333333333	-5726	21968	-9172	4382	-2876.5	2207.5	3545.5	32841	-32841	1036.66666666666	-10599.3333333333	-2129.33333333334	9618.66666666666	-18882	13865	23899	614	-921	-307	4956	-4956	9195	-9195	10404	-22291	8805	-17726	5393.33333333333	-4320.66666666667	-3968.66666666667	-7890.66666666667	14626.3333333333	-14289.6666666667
id_pc__p_40_6__or_pc__o_40_7__a_	-4150.66666666667	26855.3333333333	-14480.6666666667	77.3333333333285	-711.833333333336	9290.16666666666	-6693.83333333334	-460.833333333336	-2140.66666666667	13703.3333333333	-8553.66666666667	1272.33333333333	-640.666666666672	3084.33333333333	-9613.66666666667	8451.33333333333	-626.166666666664	7950.83333333334	-2580.16666666666	-3492.16666666666	-2958.25	3760.75	2155.75	50168	-50168	3521	-12166	129	1474	-23864.25	14706.75	33021.75	-2064.25	-1633.25	5761.75	1290.5	-1290.5	7822.5	-7822.5	3320	-7959	646	-2647	2473	-2675	-3798	-946	2756	-4576
id_pc__p_40_6__or_pc__o_40_7__b_	1277.66666666667	10619.6666666667	-7995.33333333333	-6457.33333333333	195	825	-1462	52	-1517.5	8743.5	-5669.5	1478.5	39.8333333333358	8227.83333333334	-8034.16666666666	-313.166666666664	-1144.5	4717.5	-3016.5	1732.5	-1207.5	3235.5	-820.5	18640.5	-18640.5	1720.16666666667	-4967.83333333333	-3007.83333333333	2815.16666666667	-209.25	189.75	228.75	-612	320	904	1696.5	-1696.5	4103	-4103	1892.83333333333	-6401.16666666667	3089.83333333333	-2367.16666666667	3172.16666666667	-2025.83333333333	-895.833333333332	-6594.83333333333	1199	-4117
id_pc__p_40_7__or_pc__o_40_8__5_	23.6666666666661	1435.66666666667	-1380.33333333333	-126.333333333334	13.8333333333339	379.833333333334	-250.166666666666	-171.166666666666	-1791	-951	8033	-1709	-636.833333333333	-587.833333333333	2661.16666666667	-162.833333333333	356.333333333334	1239.33333333333	293.333333333334	-2601.66666666667	-500	649	351	1612	-1612	1307.5	-1377.5	-1231.5	-1313.5	-147.75	-454.75	750.25	-33.5	-15.5	82.5	-26.5	26.5	-81.5	81.5	147	-520	508	-429	647.333333333334	-709.666666666666	-356.666666666666	-875.666666666666	197.333333333334	-467.666666666666
id_pc__p_42_2__or_pc__o_42_3__7_	-1709.83333333333	-528.833333333334	810.166666666666	4848.16666666667	-979	2096	-845	1686	504.5	-1721.5	2105.5	-1897.5	-380	-897	1366	671	348	2035	46	-3125	1972.75	-1299.25	-2646.25	3030.5	-3030.5	-1478.83333333333	1885.16666666667	1561.16666666667	990.166666666666	-1610	1546	1674	-319	-913	1551	-1097	1097	-9.5	9.5	92.1666666666661	-838.833333333334	-617.833333333334	1180.16666666667	-90.1666666666661	788.833333333334	-1584.16666666667	1065.83333333333	220.333333333334	473.333333333334
id_pc__p_42_3__or_pc__o_42_4__7_	-2636.33333333333	3081.66666666667	-1176.33333333333	6003.66666666667	-1304.33333333333	4331.66666666667	-1932.33333333333	1513.66666666667	334	-2211	968	241	-2108.33333333333	-957.333333333332	393.666666666668	6888.66666666667	-2075.66666666667	6977.33333333333	-308.666666666668	-441.666666666668	1178.5	-1898.5	-458.5	6996.5	-6996.5	-131	-1141	872	662	-5499.75	4501.25	6498.25	-1005.5	469.5	1541.5	-2256.5	2256.5	4054.5	-4054.5	2187.66666666667	-4107.33333333333	403.666666666666	-2859.33333333333	1193.16666666667	-589.833333333332	-2133.83333333333	-855.833333333332	2652.5	-2193.5
id_pc__p_42_4__or_pc__o_42_5__6_	-6430.83333333333	850.166666666672	-6391.83333333333	24834.1666666667	-971.833333333328	14168.1666666667	-10770.8333333333	-481.833333333328	316.5	-3368.5	3279.5	-860.5	-3478.33333333333	2588.66666666667	1352.66666666667	6493.66666666667	-5022.83333333334	19123.1666666667	-624.833333333336	-3429.83333333334	3942.5	-3936.5	-3948.5	17008	-17008	683.833333333336	-6765.16666666666	2929.83333333334	1783.83333333334	-7625	8490	6760	-900.5	573.5	1227.5	-6333	6333	-1796	1796	5419.83333333334	-8896.16666666666	-2787.16666666666	-4576.16666666666	2310.5	642.5	-6770.5	-803.5	4103.5	-5596.5
id_pc__p_42_5__or_pc__o_42_6__a_	-2094.5	-498.5	-281.5	7063.5	641.5	3853.5	-5508.5	-269.5	951.666666666668	-1120.33333333333	-509.333333333332	-1225.33333333333	-940.5	3424.5	-1251.5	648.5	-1883.66666666667	8860.33333333333	1197.33333333333	-4406.66666666667	499.75	1647.75	-2647.25	9726	-9726	-563.666666666668	-1659.66666666667	2348.33333333333	1002.33333333333	-7518.25	7553.75	7482.75	-2179.75	1892.25	2467.25	-2453	2453	2285.5	-2285.5	2124.5	-4033.5	-154.5	-2185.5	235.5	652.5	-1763.5	404.5	571	2597
id_pc__p_42_5__or_pc__o_42_6__b_	973.666666666666	4169.66666666667	-3899.33333333333	-3191.33333333333	141.166666666666	2486.16666666667	-2167.83333333333	-741.833333333334	-740.333333333334	-1110.33333333333	-882.333333333334	4213.66666666667	-1378.33333333333	-1412.33333333333	-1026.33333333333	6573.66666666667	-741.333333333334	-123.333333333334	-649.333333333334	2996.66666666667	254	47	-555	6480.5	-6480.5	-965.5	-1632.5	2338.5	2190.5	-155.5	133.5	177.5	-50	-436	536	-2056	2056	417	-417	1409	-1696	-310	-2221	569.666666666666	172.666666666666	-1098.33333333333	-783.333333333334	1240.66666666667	-741.333333333334
id_pc__p_44_4__or_pc__o_44_5__7_	-11800	-484	2232	33652	-4849.83333333333	18385.1666666667	-8001.83333333333	4166.16666666667	1093.83333333333	-5591.16666666667	5595.83333333333	-3286.16666666667	-3261.83333333333	-225.833333333328	3444.16666666667	6567.16666666667	-5158.5	23421.5	2252.5	-10198.5	3310.5	-2961.5	-3659.5	24350	-24350	-583	-7894	7598	2045	-14184	14915	13453	-681.5	346.5	1016.5	-10414	10414	-3492.5	3492.5	6692.66666666667	-11500.3333333333	-4977.33333333333	-3600.33333333333	1902.5	3232.5	-8590.5	-349.5	4779.5	-8428.5
id_pc__p_44_5__or_pc__o_44_6__7_	-713.833333333332	793.166666666668	648.166666666668	700.166666666668	-480.666666666666	2626.33333333333	-1296.66666666667	112.333333333334	259.5	34.5	-614.5	-198.5	-160.166666666666	357.833333333334	-911.166666666666	1033.83333333333	-268.833333333334	1193.16666666667	-117.833333333334	-268.833333333334	62	178	-302	3827	-3827	-350.5	-1224.5	1882.5	393.5	-2242	1295	3189	-2753.5	4602.5	904.5	-270	270	214	-214	773.666666666666	-1211.33333333333	37.6666666666661	-1147.33333333333	492	285	-1101	-660	546.5	-810.5
id_pe__34_2__5_17_716_53	-1620.16666666666	1031.83333333334	6166.83333333334	-2338.16666666666	5372	-7379	-8286	-451	3906.33333333333	-5844.66666666667	-4205.66666666667	-1668.66666666667	-4209.16666666666	-3568.16666666666	5769.83333333334	10425.8333333333	1266.66666666667	3268.66666666667	-7492.33333333333	423.666666666668	2128.5	-1941.5	-2315.5	11114	-11114	-6660	-3333	23041	272	-5546	1249	9843	-606.25	-517.25	1729.75	5808	-5808	6835.5	-6835.5	-1520.33333333334	7018.66666666666	-2093.33333333334	-364.333333333336	3608.33333333333	1161.33333333333	-10281.6666666667	-1704.66666666667	4585.16666666667	2182.16666666667
id_pe__36_1__6_32_746_57	-980.833333333334	1063.16666666667	3778.16666666667	-1898.83333333333	3276.16666666667	-4936.83333333333	-4416.83333333333	-474.833333333334	165.5	-1313.5	-1056.5	1873.5	-1650.33333333333	-3188.33333333333	3437.66666666667	4701.66666666667	-373.333333333334	165.666666666666	-261.333333333334	1215.66666666667	604.25	-584.75	-623.75	1756.5	-1756.5	-262.166666666667	-2380.16666666667	4551.83333333333	-1385.16666666667	-2255.75	2103.25	2408.25	-1068	-353	2489	1258.5	-1258.5	1764.5	-1764.5	-865.333333333333	2821.66666666667	-184.333333333333	-41.333333333333	1086	-236	-1951	-1071	1686.66666666667	-875.333333333334
id_pe__36_4__5_19_740_52	-222.666666666668	-1997.66666666667	2654.33333333333	11.3333333333321	4852	-3528	-5705	-5323	4919.33333333333	-5403.66666666667	-5636.66666666667	-3717.66666666667	-3519	-234	1977	8814	-922	1298	1098	370	458.25	208.25	-1124.75	2692.5	-2692.5	-173.333333333332	-6380.33333333333	9495.66666666667	-2595.33333333333	-4197	1588	6806	-3269.5	1792.5	4746.5	-1404.5	1404.5	27	-27	1664.83333333333	140.833333333334	-2228.16666666667	-2907.16666666667	2028.16666666667	-269.833333333334	-2754.83333333333	-3059.83333333333	3039.66666666667	-2011.33333333333
id_pe__38_4__5_70_768_56	-1994.16666666666	-13231.1666666667	11329.8333333333	7883.83333333334	19124.6666666667	-16483.3333333333	-24058.3333333333	-16832.3333333333	1686.33333333334	1653.33333333334	-4159.66666666666	-2552.66666666666	-4827.16666666667	3883.83333333333	12439.8333333333	-1842.16666666667	-4202.16666666667	6956.83333333333	6941.83333333333	-1292.16666666667	719	3086	-4524	10790.5	-10790.5	9810.16666666667	-28967.8333333333	17484.1666666667	-17946.8333333333	-5679.75	-14888.75	26248.25	582.75	-6301.25	5135.75	-1241	1241	891.5	-891.5	5020.16666666666	2119.16666666666	-4547.83333333334	-12631.8333333333	5450.16666666666	1519.16666666666	-10392.8333333333	-7476.83333333334	10600.8333333333	-5012.16666666666
id_pe__38_6__4_91_764_52	-2950	12529	-3055	-624	1877	6500	-6205	-5926	663	14182	-7825	-8346	-1515.16666666667	19764.8333333333	-6464.16666666667	-8755.16666666667	-1693.83333333334	13854.1666666667	-1733.83333333334	-7038.83333333334	-1623.75	5486.25	-2238.75	20089.5	-20089.5	-4556.66666666666	-12741.6666666667	21540.3333333333	4871.33333333334	-12912.75	16634.25	9191.25	-1122	331	1913	704	-704	5599	-5599	3799.66666666666	-5056.33333333334	725.666666666664	-7068.33333333334	2782.66666666667	903.666666666668	-4571.33333333333	-4680.33333333333	2148.83333333333	-2317.16666666667
id_pe__p_34_1__or_pe__o_34_2__6_	-108.333333333334	1909.66666666667	134.666666666666	-1719.33333333333	1091.33333333333	-1509.66666666667	-2085.66666666667	321.333333333334	62	-683	233	264	-1318.16666666667	-1597.16666666667	1015.83333333333	4535.83333333333	-322	-194	-288	1448	17.25	-523.75	489.25	3821.5	-3821.5	20.3333333333339	-1241.66666666667	1035.33333333333	145.333333333334	-314.5	-3140.5	3769.5	-1299	843	1755	557	-557	769.5	-769.5	-255.333333333334	-742.333333333334	2922.66666666667	-1414.33333333333	602.166666666666	-335.833333333334	-753.833333333334	-716.833333333334	895.833333333334	-1980.16666666667
id_pe__p_36_1__or_pe__o_36_2__6_	-283.166666666666	3170.83333333333	-1027.16666666667	-1294.16666666667	737	-1280	-1595	664	648.5	-1103.5	-742.5	-99.5	-1821.33333333333	-1485.33333333333	-303.333333333334	7252.66666666667	-464	-1497	735	2154	51.75	-755.25	651.75	3420.5	-3420.5	376.666666666666	-1284.33333333333	2.66666666666606	151.666666666666	-373.5	-1913.5	2660.5	-739.25	145.75	1332.75	747.5	-747.5	1018.5	-1018.5	-81.1666666666661	-1117.16666666667	3679.83333333333	-2319.16666666667	586	126	-683	-1201	1628.16666666667	-2583.83333333333
id_pe__p_36_2__or_pe__o_36_3__6_	-2034.5	14953.5	-4944.5	-3905.5	4118.16666666667	-8436.83333333333	-7959.83333333333	4042.16666666667	3830.33333333333	-6201.66666666667	-1852.66666666667	-3436.66666666667	-5734.5	-4603.5	858.5	20948.5	658	-7126	-1651	6803	1568.75	-3564.25	426.75	9261.5	-9261.5	-2512.66666666667	-925.666666666666	4263.33333333333	4200.33333333333	-3321.25	-8138.25	14780.75	-1072.25	-527.25	2671.75	8280.5	-8280.5	6833.5	-6833.5	-677.833333333336	-5785.83333333334	15281.1666666667	-7461.83333333334	3510.83333333333	-1898.16666666667	-3458.16666666667	-5176.16666666667	8477	-4031
id_pe__p_36_4__or_pe__o_36_5__5_	-4895.83333333333	33298.1666666667	-14354.8333333333	-4255.83333333333	8334.5	-7302.5	-14198.5	-3502.5	-229.333333333328	3086.66666666667	-4442.33333333333	2043.66666666667	-9773.33333333333	1618.66666666667	5144.66666666667	22556.6666666667	-10067.5	8312.5	17014.5	4875.5	-1105	-215	2425	45873.5	-45873.5	14499.3333333333	-34753.6666666667	-3215.66666666667	-5528.66666666667	-24830.5	2985.5	46675.5	-69.5	-2329.5	2468.5	-3399	3399	329.5	-329.5	3465.16666666667	-16409.8333333333	20171.1666666667	-14156.8333333333	3860.16666666666	-1557.83333333334	-3379.83333333334	-6642.83333333334	10632	-8686
id_pe__p_38_4__or_pe__o_38_5__6_	-7219.5	48739.5	-21942.5	-5138.5	11885.1666666667	-12880.8333333333	-17575.8333333333	-5198.83333333334	2794.16666666667	-3104.83333333333	-11159.8333333333	5882.16666666667	-18647.3333333333	-2318.33333333334	-5184.33333333334	63444.6666666667	-10583	4174	17507	10068	-1813.25	-2125.25	5751.75	41944	-41944	13400.5	-24451.5	-7219.5	-8530.5	-16951.25	209.75	33692.75	1956.5	-236.5	-3676.5	-1272.5	1272.5	2512.5	-2512.5	6022.33333333333	-27074.6666666667	34664.3333333333	-25656.6666666667	7201.5	-2716.5	-5259.5	-13628.5	24935.1666666667	-26221.8333333333
id_pe__p_38_5__or_pe__o_38_6__5_	-6983.33333333334	49237.6666666667	-20689.3333333333	-7598.33333333334	5272.16666666667	-7529.83333333333	-9835.83333333333	1549.16666666667	-3719.33333333333	2572.66666666667	-1979.33333333333	10564.6666666667	-10990	-1395	11610	22755	-6283.33333333333	9462.66666666667	18485.6666666667	-9098.33333333333	-2224	-911	5359	55435.5	-55435.5	-1591.5	-20068.5	17815.5	7027.5	-19612.25	-1320.25	40544.75	238.75	-2662.25	2184.75	-5816	5816	2137	-2137	6708.33333333333	-13804.6666666667	1770.33333333333	-8090.66666666667	3936	-4393	-4595	-2820	12180.6666666667	-9532.33333333333
id_pe__p_40_4__or_pe__o_40_5__a_	-232	1803	-127	-980	507.333333333333	-437.666666666667	-1406.66666666667	322.333333333333	285.166666666667	-176.833333333333	-594.833333333333	-83.833333333333	-1223.5	1866.5	-1266.5	3070.5	-510.833333333333	1062.16666666667	-1952.83333333333	2423.16666666667	-190.5	84.5	296.5	3237.5	-3237.5	1539.33333333333	-3676.66666666667	48.333333333333	-989.666666666667	-2503.75	-119.75	5127.25	-458.5	173.5	743.5	-111	111	-16	16	-21.333333333333	-1357.33333333333	2662.66666666667	-1241.33333333333	-498.833333333333	1329.16666666667	-513.833333333333	681.166666666667	615.333333333333	-1645.66666666667
id_pe__p_40_5__or_pe__o_40_6__6_	-686.833333333334	5317.16666666667	-1977.83333333333	-1278.83333333333	-299.333333333333	480.666666666667	-836.333333333333	1253.66666666667	-454.833333333334	1800.16666666667	-962.833333333334	527.166666666666	-1155.33333333333	-2892.33333333333	-474.333333333333	6832.66666666667	-155.166666666666	551.833333333334	391.833333333334	-478.166666666666	-591	-220	1402	5794	-5794	1313.66666666667	-2590.33333333333	-397.333333333333	-953.333333333333	-1625.25	1536.75	1713.75	14	-628	600	932	-932	503	-503	-462.333333333333	-1081.33333333333	3341.66666666667	-873.333333333333	104.166666666667	878.166666666667	-235.833333333333	-954.833333333333	1822.5	-1922.5
id_sm__d30_1__3_63_647_51	1033.16666666667	15327.1666666667	-9635.83333333333	-8790.83333333333	109.166666666666	436.166666666666	-590.833333333334	-172.833333333334	2335	-6438	-3659	3092	-5415.83333333334	-4347.83333333334	-4894.83333333334	25490.1666666667	-1784.83333333333	-3807.83333333333	5939.16666666667	3223.16666666667	-1635.25	-3519.25	6789.75	17467.5	-17467.5	733.166666666666	-2870.83333333333	558.166666666666	113.166666666666	-18313	15587	21039	-1306.25	967.75	1644.75	358.5	-358.5	699.5	-699.5	-2519.83333333333	1658.16666666667	1916.16666666667	3985.16666666667	99.5	-720.5	-1111.5	1533.5	1588	-1868
id_sm__d32_0__4_35_677_56	668.333333333332	7200.33333333333	-4741.66666666667	-4463.66666666667	71.6666666666661	48.6666666666661	-967.333333333334	703.666666666666	750.666666666668	-688.333333333332	-1593.33333333333	29.6666666666679	-1995	-1810	-1719	9514	-303.666666666668	-966.666666666668	-1016.66666666667	2894.33333333333	1	-2224	2222	8205.5	-8205.5	84	-1711	733	726	-7323.75	5206.25	9441.25	-297	859	-265	1939	-1939	2326.5	-2326.5	-472.5	-1615.5	3507.5	-474.5	-101.333333333334	447.666666666666	175.666666666666	-319.333333333334	803.833333333334	-1665.16666666667
id_sm__d32_1__4_13_675_54	10599.3333333334	180090.333333333	-77344.6666666666	-134543.666666667	3241.83333333331	4496.83333333331	-41192.1666666667	26969.8333333333	3791.5	-47858.5	-61233.5	97717.5	-70253.6666666666	-59432.6666666666	-76629.6666666666	346823.333333333	-26775.3333333334	-8507.33333333337	-100151.333333333	188984.666666667	-12552	-48262	73366	218972.5	-218972.5	-33834.3333333333	-27827.3333333333	90956.6666666667	38373.6666666667	-239900.5	192155.5	287645.5	-28093.75	22316.25	33871.25	17923.5	-17923.5	23918	-23918	-72.6666666666861	-54664.6666666667	91250.3333333333	-36367.6666666667	10364.8333333333	-8143.16666666669	-4498.16666666669	-18453.1666666667	35990.3333333333	-43566.6666666667
id_sm__d32_2__3_72_673_53	4383	24580	-21724	-16005	1356	232	-3023	-1277	2649.66666666666	-5220.33333333334	-4332.33333333334	1603.66666666666	-6218.83333333334	1308.16666666666	-5110.83333333334	22459.1666666667	-821.333333333336	1429.66666666666	3677.66666666666	-2643.33333333334	-3828.5	-1705.5	9362.5	22664.5	-22664.5	1092.66666666667	-3365.33333333333	-462.333333333334	549.666666666666	-9270	7734	10806	-574.25	503.75	644.75	-80.5	80.5	485	-485	-432.333333333336	-3562.33333333334	5841.66666666666	-982.333333333336	728	-2747	-1779	2342	2637.16666666666	-5096.83333333334
id_sm__d33_1__4_42_689_56	-1902.5	47222.5	-17751.5	-23763.5	1846.5	6765.5	-18089.5	5784.5	-1044.5	-7629.5	-24014.5	34777.5	-27837.8333333333	-15632.8333333333	-38306.8333333333	137453.166666667	-11183	18397	-42987	58139	-5159.75	-14072.75	24392.25	71769.5	-71769.5	-13181.3333333333	-16669.3333333333	30190.6666666667	26022.6666666667	-60809.75	48807.25	72812.25	-5458	7601	3315	16727.5	-16727.5	14157	-14157	6375.83333333334	-30633.1666666667	43441.8333333333	-31936.1666666667	8463.5	-8109.5	2426.5	-19707.5	14941.5	-13947.5
id_sm__d34_0__4_94_727_57	716.166666666664	3025.16666666666	-2530.83333333334	-2642.83333333334	3063.5	-3193.5	-4290.5	-1706.5	-204.166666666664	917.833333333336	88.8333333333358	-394.166666666664	38.5	-164.5	526.5	-477.5	285.166666666664	-714.833333333336	-1751.83333333334	1611.16666666666	597	-3208	2014	3979.5	-3979.5	4601.83333333334	-8264.16666666666	-2985.16666666666	-2556.16666666666	-160	-322	642	-141.25	70.75	211.75	3123.5	-3123.5	13285.5	-13285.5	-2286	-4965	12618	-795	-42	482	-297	-59	-415.166666666664	1350.83333333334
id_sm__d34_1__4_72_703_58	-7117.16666666698	1030490.83333333	-377941.166666667	-631198.166666667	52793.833333333	213498.833333333	-747264.166666667	375383.833333333	73610.833333333	68223.833333333	-317314.166666667	28257.833333333	-333340.5	137210.5	-214137.5	1076948.5	-197557.666666667	656964.333333333	-196892.666666667	132601.333333333	-55297.5	-133007.5	243602.5	2212531	-2212531	-520542.666666667	-257431.666666667	1282908.33333333	536151.333333333	-329662.25	39916.75	619407.75	-174173.75	108058.25	240289.25	284611	-284611	265131.5	-265131.5	60416.833333333	-373372.166666667	326036.833333333	-133915.166666667	126381.833333333	-76297.1666666665	-349811.166666667	46962.8333333335	202478	-203776
id_sm__d34_2__4_23_701_56	10578.1666666666	87775.1666666666	-43640.8333333334	-75868.8333333334	14475.8333333334	-10246.1666666666	-45466.1666666666	12284.8333333334	-5973.66666666663	25670.3333333334	-39577.6666666666	31828.3333333334	-42758.5	27846.5	-40512.5	140941.5	-25656.1666666666	84036.8333333334	-43523.1666666666	36454.8333333334	-20028	4618	35438	197487.5	-197487.5	-31034.6666666666	-35226.6666666666	97101.3333333334	31229.3333333334	-16585	-28260	61430	-829.75	-5311.75	6971.25	33600.5	-33600.5	-1853.5	1853.5	5550.16666666663	-36695.8333333334	31797.1666666666	-11751.8333333334	16395.5	-22780.5	-38979.5	12573.5	40279.8333333334	-44443.1666666666
id_sm__d36_0__5_61_733_62	9928.83333333333	38036.8333333333	-37678.1666666667	-30145.1666666667	-2465.16666666666	10782.8333333333	-4079.16666666666	691.833333333336	-468.833333333336	5844.16666666666	-6864.83333333334	2427.16666666666	-42.1666666666715	-1395.16666666667	-9509.16666666667	11030.8333333333	-6779.33333333333	-4986.33333333333	-7557.33333333333	32881.6666666667	-1611.75	-5602.75	8826.25	72525.5	-72525.5	2481.66666666666	-15109.3333333333	1585.66666666666	6078.66666666666	-1012.5	5962.5	-3937.5	-3653.25	3315.75	3990.75	17045.5	-17045.5	12659	-12659	1511.33333333334	-10515.6666666667	11192.3333333333	-5210.66666666666	-1105.33333333334	8187.66666666666	-2089.33333333334	-2782.33333333334	-2890	-7896
id_sm__d36_1__5_35_731_61	36599.3333333333	314162.333333333	-189929.666666667	-234030.666666667	28458.5	70955.5	-180070.5	23739.5	-9600.5	50498.5	-103849.5	82152.5	-106692.166666667	26482.8333333333	-146167.166666667	439760.833333333	-56016.1666666667	148409.833333333	-101163.166666667	120801.833333333	-15981.75	-63245.75	95209.25	751026.5	-751026.5	-149413.333333333	-32186.3333333333	372942.666666667	107483.666666667	-207808.75	172649.25	242968.25	-39612	34487	44737	25427.5	-25427.5	-34679	34679	61452.5	-162083.5	87500.5	-109774.5	51715.5	-17865.5	-72864.5	-64416.5	79820.6666666666	-93622.3333333334
id_sm__d36_2__4_82_729_59	59917.6666666667	163071.666666667	-205569.333333333	-137255.333333333	-2129.33333333331	38710.6666666667	-104357.333333333	72034.6666666667	-40177.5	102018.5	-69648.5	88162.5	-115215.666666667	100305.333333333	-122286.666666667	367628.333333333	-58345.8333333333	177751.166666667	-103201.833333333	100488.166666667	-43070	-13744	99884	604262	-604262	-68896.3333333333	-72383.3333333333	238999.666666667	40072.6666666667	41172.5	-155275.5	72930.5	1145.25	-4665.75	2375.25	45753	-45753	-109978	109978	60901.3333333334	-131572.666666667	33630.3333333334	-84761.6666666666	64977.1666666666	-40742.8333333334	-102370.833333333	-51817.8333333334	99596.3333333334	-111550.666666667
id_sm__d36_3__4_38_727_57	183.166666666668	4889.16666666667	-3025.83333333333	-2412.83333333333	94	254	-1037	501	-718.666666666666	1264.33333333333	-860.666666666666	1752.33333333333	-1543.33333333333	262.666666666667	-1175.33333333333	5542.66666666667	-190	639	-1257	1188	-923.5	259.5	1587.5	8563	-8563	-582.333333333334	-753.333333333334	1377.66666666667	1122.66666666667	-419	-925	1763	256.5	-151.5	-361.5	1194.5	-1194.5	-1000	1000	358.666666666666	-1181.33333333333	1375.66666666667	-1270.33333333333	247.5	-241.5	-261.5	-239.5	883.833333333334	-424.166666666666
id_sm__d37_1__5_72_745_62	-272	10924	-1013	-9095	1883.83333333334	2022.83333333334	-7546.16666666666	-128.166666666664	453.166666666672	-1432.83333333333	-9311.83333333333	9385.16666666667	-8252	-4696	-10185	39637	165.333333333336	2590.33333333334	-8419.66666666666	5333.33333333334	-1566.5	-5582.5	8715.5	35805	-35805	-6693.16666666667	-3437.16666666667	18310.8333333333	5205.83333333333	-35263	20812	49714	-2167	2350	1984	-462.5	462.5	1197.5	-1197.5	2360.16666666666	-7366.83333333334	8764.16666666666	-8477.83333333334	2957	-2474	-892	-5505	3993.5	-1260.5
id_sm__d38_0__6_29_761_65	1364.16666666666	8611.16666666666	-6279.83333333334	-6423.83333333334	211.166666666668	302.166666666668	-894.833333333332	-40.8333333333321	864.666666666668	-673.333333333332	-1543.33333333333	-377.333333333332	265.333333333336	-2031.66666666666	-1293.66666666666	2529.33333333334	352	-1853	-1818	2615	268	-1597	1061	9180	-9180	59.3333333333321	-3073.66666666667	2078.33333333333	817.333333333332	-4320.5	4785.5	3855.5	-1960.5	2194.5	1726.5	3655.5	-3655.5	3761.5	-3761.5	-872.666666666668	-1447.66666666667	4243.33333333333	-177.666666666668	-372.333333333332	1022.66666666667	-186.333333333332	280.666666666668	-649.833333333332	286.166666666668
id_sm__d38_1__6_02_759_64	-15580.8333333334	173766.166666667	8146.16666666663	-135169.833333333	9851.66666666663	19749.6666666666	-81116.3333333334	31811.6666666666	26901	-49909	-83978	53184	-41885.1666666667	-49113.1666666667	-71440.1666666667	246208.833333333	13400.8333333334	31910.8333333334	-75948.1666666666	3834.83333333337	-3308.25	-47436.25	54052.75	290828.5	-290828.5	-103591.166666667	-49104.1666666666	326290.833333333	33586.8333333334	-305596.25	243598.75	367593.75	-41456	47714	35198	-30856	30856	-10247.5	10247.5	-12443	-33724	98257	-27204	6471.33333333337	-1165.66666666663	-21965.6666666666	3717.33333333337	26014.3333333334	7135.33333333337
id_sm__d38_2__5_46_757_62	6055.5	9937.5	-5724.5	-22379.5	-1450.16666666666	9403.83333333334	-15292.1666666667	10238.8333333333	-821.5	15588.5	-21617.5	8493.5	-21567	18759	-24932	70874	-7486	44651	-19859	-2334	-8247.75	-1461.75	17957.25	141682.5	-141682.5	-40416.1666666667	5970.83333333333	96815.8333333333	18461.8333333333	1654.5	-16581.5	13272.5	4631	-2922	-6340	-10248	10248	-26508	26508	3032.66666666666	-5872.33333333334	2428.66666666666	-5654.33333333334	5812	-4581	-19922	7067	11358.8333333333	-10130.1666666667
id_sm__d39_1__6_37_773_65	-8238	35640	12289	-23215	4880.16666666666	7849.16666666666	-23643.8333333333	1154.16666666666	1822.5	-23111.5	-36278.5	53922.5	-33762	-28727	-49912	179925	1042.16666666666	14289.1666666667	-43476.8333333333	26061.1666666667	-7245	-24767	39257	57228	-57228	-29439.8333333333	-11768.8333333333	73353.1666666667	26735.1666666667	-133839.75	99335.25	168344.25	-15931.25	12210.75	19651.75	3859	-3859	14018	-14018	16.333333333343	-29011.6666666667	61646.3333333333	-32683.6666666667	4939.33333333333	-6711.66666666667	5514.33333333333	-13620.6666666667	12439.3333333333	-1831.66666666666
id_sm__d39_2__5_82_771_64	-567	2184	-1013	530	675.833333333332	1783.83333333333	-2891.16666666667	-920.166666666668	-376	-1940	-4830	7898	-7034.33333333334	-4703.33333333334	-9229.33333333334	35035.6666666667	-285.333333333332	1333.66666666667	-4823.33333333333	4345.66666666667	-1874	-2917	6665	11326.5	-11326.5	-2629.5	-354.5	5212.5	3030.5	-6310	2330	10290	-688.5	737.5	639.5	379.5	-379.5	-255.5	255.5	1311.83333333333	-4580.16666666667	5278.83333333333	-4634.16666666667	1627.16666666667	-2117.83333333333	-881.833333333332	-1881.83333333333	3162.33333333333	-3475.66666666667
id_sm__d40_0__6_96_789_68	2224.83333333334	22881.8333333333	-14266.1666666667	-15290.1666666667	-173.5	1778.5	-2234.5	976.5	1039.83333333333	-210.166666666668	-1834.16666666667	-1075.16666666667	729.5	-2540.5	243.5	108.5	152.833333333336	-2558.16666666666	-2218.16666666666	4317.83333333334	35.25	-1369.75	1299.25	18631.5	-18631.5	371.5	-8101.5	5601.5	1385.5	-7819	7792	7846	-6814	8328	5300	10799.5	-10799.5	7971.5	-7971.5	-1744.16666666667	-1688.16666666667	6247.83333333333	672.833333333334	-686.166666666668	2452.83333333333	-728.166666666668	333.833333333332	-1629.16666666666	2204.83333333334
id_sm__d40_1__6_69_787_67	-22876.6666666667	238638.333333333	-12021.6666666667	-157986.666666667	20756.6666666667	54297.6666666667	-155815.333333333	39247.6666666667	29257.8333333333	-9719.16666666674	-65011.1666666667	-13043.1666666667	-45131.5	39554.5	-57721.5	153561.5	-1259.16666666674	142225.833333333	-75802.1666666667	-62646.1666666667	-10128.75	-11045.75	31303.25	401305	-401305	-113771	-133423	404775	69961	-223561.5	86808.5	360314.5	-50977	30483	71471	83088	-83088	78906	-78906	-36446.3333333334	-15720.3333333334	108353.666666667	16705.6666666666	4852.5	-12347.5	-63424.5	61214.5	16049.8333333334	33271.8333333334
id_sm__d40_2__6_01_785_66	-5549.66666666663	123912.333333333	-36243.6666666666	-71019.6666666666	12483.1666666667	15933.1666666667	-45691.8333333333	-7690.83333333331	2608.16666666669	-29282.8333333333	-40125.8333333333	61584.1666666667	-24008.6666666666	21708.3333333334	-56081.6666666666	106399.333333333	-9100.66666666669	20739.3333333333	-28697.6666666667	35260.3333333333	-2791.25	-31433.25	37015.75	209756.5	-209756.5	-51311.5	-28341.5	147987.5	34288.5	-33652.75	-37794.75	105100.25	-21645.75	9904.25	33387.25	-10667.5	10667.5	1659	-1659	-1889.5	-48420.5	72182.5	-18093.5	3914.66666666669	-2143.33333333331	-2076.33333333331	-7524.33333333331	22161.6666666667	-42790.3333333333
id_sm__d40_2__6_12_785_66	54079.6666666667	85715.6666666667	-131874.333333333	-116080.333333333	-10506.6666666667	27151.3333333333	-25014.6666666667	29383.3333333333	-13844.1666666667	20406.8333333333	76068.8333333333	-54943.1666666667	-17716.3333333334	-25731.3333333334	-49155.3333333334	128035.666666667	12687.1666666667	-13324.8333333333	-7168.83333333331	-17567.8333333333	-22785.5	-1245.5	46816.5	163193.5	-163193.5	-72747.8333333333	4851.16666666666	158372.166666667	55020.1666666667	-190520.75	120539.25	260502.25	-13232.5	5010.5	21454.5	-6191	6191	-13073	13073	-8209.16666666669	-15349.1666666667	30362.8333333333	9613.83333333331	895.333333333314	-28891.6666666667	12012.3333333333	14193.3333333333	36248.3333333333	-38483.6666666667
id_sm__d41_1__6_90_801_68	-19583.3333333333	51365.6666666667	21196.6666666667	-13812.3333333333	11991	25623	-59077	-2519	8879	5012	-38872	7223	-35732.5	35137.5	-33861.5	105921.5	-9674.66666666669	70759.3333333333	-30801.6666666667	-10933.6666666667	-10811.25	-10105.25	31727.75	113639.5	-113639.5	-35318.5	-35070.5	103261.5	37764.5	-88099.25	48085.75	128112.75	-23719	15202	32236	25177.5	-25177.5	58426.5	-58426.5	1650.33333333331	-43757.6666666667	82786.3333333333	-43979.6666666667	9022.16666666669	-9596.83333333331	-6907.83333333331	-10561.8333333333	13791	17061
id_sm__d41_2__a_6_34_799_67	-1998.83333333334	3948.16666666666	-8722.83333333334	10771.1666666667	5198	7982	-18095	-5481	-2237.16666666666	2047.83333333334	-19961.1666666667	24624.8333333333	-14245.6666666667	-5137.66666666666	-15378.6666666667	63253.3333333333	-2782.83333333334	14585.1666666667	-12788.8333333333	6552.16666666666	-8678	-6890	24246	61679.5	-61679.5	-12767.5	-5054.5	28994.5	14362.5	-23056.75	-141.75	46255.25	-8275.5	4410.5	12140.5	4977.5	-4977.5	1661.5	-1661.5	6208.33333333334	-26606.6666666667	32147.3333333333	-24165.6666666667	7181.5	-8929.5	-2606.5	-10008.5	14723.6666666667	-13896.3333333333
id_sm__d42_0__7_61_817_72	-67.6666666666679	2260.33333333333	-954.666666666668	-1102.66666666667	-230.166666666666	397.833333333334	177.833333333334	114.833333333334	87.1666666666661	-77.8333333333339	-73.8333333333339	-109.833333333334	17.6666666666661	-323.333333333334	245.666666666666	24.6666666666661	-80.6666666666661	-102.666666666666	0.33333333333394	344.333333333334	7	-82	68	1332	-1332	181.5	-619.5	-1.5	76.5	-6109.75	4499.25	7720.25	-1443	1419	1467	596.5	-596.5	665	-665	-63.8333333333339	-45.8333333333339	210.166666666666	27.1666666666661	-17.3333333333339	90.6666666666661	-27.3333333333339	-11.3333333333339	-57.8333333333339	66.1666666666661
id_sm__d42_1__7_35_815_70	-6358.66666666663	121644.333333333	-8780.66666666663	-93787.6666666666	-7935.83333333337	36941.1666666666	-67979.8333333334	54846.1666666666	19365	6786	-30574	-34307	-26738.6666666666	53674.3333333334	3050.33333333337	23491.3333333334	-12234.3333333334	86112.6666666666	8355.66666666663	-57765.3333333334	-6617.5	13515.5	-280.5	204265.5	-204265.5	-50234.3333333334	-85570.3333333334	181274.666666667	54998.6666666666	-56268.25	-6960.25	119496.75	-64263.25	56655.75	71870.75	42266	-42266	55087	-55087	-25114.6666666666	-9763.66666666663	61533.3333333334	23574.3333333334	913.833333333372	464.833333333372	-38813.1666666666	35606.8333333334	-9010.33333333337	37553.6666666666
id_sm__d42_2__6_67_813_69	-68019	458718	-90601	-164060	76463.5	179553.5	-333615.5	-75328.5	33999.3333333335	67067.3333333335	-55305.6666666665	-113759.666666667	-57820.6666666665	176286.333333333	55256.3333333335	-58080.6666666665	-115956	352385	95352	-99869	-6333.5	43973.5	-31306.5	993762.5	-993762.5	-86132	-355320	584387	29329	66498.75	-142484.25	9486.75	-30732.75	35149.25	26316.25	37072	-37072	119336.5	-119336.5	-33724	-129047	83719	146500	-31492.8333333335	76831.1666666665	-176862.833333333	194510.166666667	-48917.5	-114985.5
id_sm__d42_2__6_79_813_69	3568.16666666669	49353.1666666667	-35651.8333333333	-24405.8333333333	22094.8333333333	-6040.16666666669	-52677.1666666667	-7567.16666666669	-3089	20046	-23204	12425	-19026.5	22202.5	-27344.5	62221.5	-16648	57726	-17727	9945	-8079.75	-4794.75	20954.25	121854.5	-121854.5	8918	-55585	36692	-7861	-6001	-34165	46167	-34823.75	54711.25	14936.25	38976	-38976	55511	-55511	-5978.66666666669	-18542.6666666667	36483.3333333333	-4.66666666668607	20970.3333333334	-55509.6666666666	-207004.666666667	199603.333333333	2160.16666666669	-18512.8333333333
id_sm__d42_3__6_11_811_67	-25406.3333333333	134193.666666667	-52771.3333333333	-5203.33333333326	72685.5	12577.5	-179002.5	-51631.5	5542.83333333337	40228.8333333334	-57325.1666666666	467.833333333372	-104906.833333333	99770.1666666667	-54152.8333333333	269103.166666667	-57472.3333333333	223831.666666667	-1313.33333333326	-50101.3333333333	-35757.5	39100.5	32414.5	597521.5	-597521.5	-122649.5	-66326.5	365102.5	69172.5	4876.25	-145350.75	135598.25	-9261.5	-7265.5	25788.5	9292.5	-9292.5	-16045	16045	10138	-118245	44668	43163	37557.6666666666	-62099.3333333334	-121076.333333333	70502.6666666666	39433	-152346
id_sm__d43_1__7_55_829_71	894.833333333332	1749.83333333333	-4600.16666666667	165.833333333332	440.666666666668	387.666666666668	-1625.33333333333	-84.3333333333321	949.333333333332	-1140.66666666667	-4638.66666666667	2931.33333333333	-1789.5	807.5	-4531.5	9092.5	1004.33333333333	994.333333333332	-4512.66666666667	505.333333333332	-627.5	-1512.5	2767.5	6594.5	-6594.5	-984.666666666667	-1673.66666666667	26.333333333333	4601.33333333333	-1282.5	865.5	1699.5	-1179.75	1268.25	1091.25	3198	-3198	4760.5	-4760.5	439.666666666668	-2432.33333333333	3657.66666666667	-2544.33333333333	441.333333333332	-42.6666666666679	277.333333333332	-1558.66666666667	564.5	284.5
id_sm__d43_2__6_88_827_70	1174.66666666667	19277.6666666667	-29632.3333333333	6830.66666666667	4972.33333333334	7389.33333333334	-15544.6666666667	-6761.66666666666	1311.16666666667	-1021.83333333333	-11505.8333333333	8594.16666666667	-1818.5	1709.5	-20018.5	23764.5	3622	20	-26528	15642	-1773.25	-5264.25	8810.75	31211	-31211	213	-11714	-6835	17910	-2882.5	4625.5	1139.5	-1017.5	2986.5	-951.5	11485.5	-11485.5	12180	-12180	5448	-21890	32232	-26686	2444.83333333334	4396.83333333334	2897.83333333334	-14629.1666666667	5072	-7210
id_sm__d43_2__6_99_827_70	1297.83333333334	10207.8333333333	-19109.1666666667	5007.83333333334	2303.66666666667	3270.66666666667	-5403.33333333333	-4778.33333333333	-323.5	452.5	-2228.5	2746.5	-1766.66666666667	980.333333333332	25.3333333333321	4294.33333333333	14.1666666666679	3451.16666666667	-4819.83333333333	1326.16666666667	-476	-1574	2526	5432	-5432	-310.666666666668	-3516.66666666667	2885.33333333333	1563.33333333333	-2402	1914	2890	-1307.5	2298.5	316.5	3042.5	-3042.5	3745.5	-3745.5	-100.666666666668	-2148.66666666667	1123.33333333333	1327.33333333333	1797.66666666667	-358.333333333332	1961.66666666667	-6996.33333333333	-543.5	533.5
id_sm__d44_2__7_31_841_72	-135.166666666668	3317.83333333333	-1498.16666666667	-1414.16666666667	28.1666666666661	1054.16666666667	-916.833333333334	-221.833333333334	-40.5	1234.5	-694.5	-418.5	309	607	-1067	-467	-735.5	-518.5	1359.5	1365.5	-71.75	-73.75	217.25	7226	-7226	-250.333333333334	-1462.33333333333	1296.66666666667	916.666666666666	202.75	-1013.25	607.75	-203.25	1034.75	-628.25	715	-715	1425.5	-1425.5	138	-1580	1693	-527	-2.83333333333394	510.166666666666	-272.833333333334	-228.833333333334	-126.5	-829.5
id_tg__14_0_14_0_14_0__9_43_740_	12160.1666666667	12666.1666666667	-16734.8333333333	-32411.8333333333	4160.66666666667	-5143.33333333333	-4586.33333333333	-2752.33333333333	7105.5	-14257.5	-9908.5	2849.5	-32148.3333333333	-33294.3333333333	-12316.3333333333	142055.666666667	-55993.5	-14442.5	165312.5	17110.5	5287.75	-10573.25	-2.25	34603.5	-34603.5	180.833333333334	-2413.16666666667	-1519.16666666667	3389.83333333333	-97871.25	176408.75	19333.75	-19227.25	59068.75	-20614.25	43806	-43806	9481.5	-9481.5	-30444.1666666667	96727.8333333333	-39977.1666666667	34581.8333333333	17505	-19741	-23853	-8921	44756.8333333333	-48247.1666666667
id_tg__14_0_14_0_14_0__9_43_745_	14058.8333333333	3397.83333333334	-16656.1666666667	-28918.1666666667	2007.83333333333	-2437.16666666667	-2209.16666666667	-1377.16666666667	2499	-3656	-3752	-89	-14341.5	-15396.5	-4457.5	62878.5	-37280.5	-3179.5	88076.5	26944.5	5762.25	-12869.75	1345.25	14835.5	-14835.5	-378.666666666668	4445.33333333333	-1353.66666666667	-1955.66666666667	-39315.5	64799.5	13831.5	-7319	22877	-8239	26302.5	-26302.5	9623	-9623	-9424.5	28646.5	-14718.5	14345.5	9862	-11433	-13561	-4592	20114.5	-22847.5
id_tg__40_0__9_10_712_64	7499.33333333333	6711.33333333333	-12168.6666666667	-17040.6666666667	798.333333333334	-1057.66666666667	-819.666666666666	-517.666666666666	2091.83333333333	-4312.16666666667	-3237.16666666667	1273.83333333333	-13156	-11804	1150	50122	-27866	-15551	104556	-5407	1098	-3744	1548	14642	-14642	335.166666666666	-1072.83333333333	-847.833333333334	915.166666666666	-81719.75	146773.25	16666.25	-15121.25	45873.75	-15631.25	19820.5	-19820.5	3017.5	-3017.5	-32658.1666666667	102570.833333333	-35354.1666666667	30757.8333333333	4858.33333333333	-7514.66666666667	-9626.66666666667	2566.33333333333	17208.6666666667	-18108.3333333333
id_tg__40_0__9_10_717_60	11705.1666666667	8095.16666666666	-18052.8333333333	-25157.8333333333	706.5	-815.5	-697.5	-606.5	1875.33333333333	-3782.66666666667	-2869.66666666667	1026.33333333333	-10246.6666666667	-8769.66666666667	2467.33333333333	37042.3333333333	-27979.5	-11451.5	93592.5	1797.5	1628	-6136	2880	10715.5	-10715.5	470.666666666666	-1511.33333333333	-1236.33333333333	1335.66666666667	-48544.25	76624.75	20463.75	-9140.25	28042.75	-9762.25	20370	-20370	4460.5	-4460.5	-16194.1666666667	46882.8333333333	-17717.1666666667	19416.8333333333	3598.83333333333	-5405.16666666667	-7174.16666666667	1782.83333333333	11852.3333333333	-13110.6666666667
id_tg__40_1__8_36_715_58	-218.5	9744.5	-1961.5	-7127.5	524	-628	-578	-366	1076.33333333333	-2450.66666666667	-1906.66666666667	1128.33333333333	-7400.66666666667	-7363.66666666667	-57.6666666666661	29623.3333333333	-4632.66666666667	-1661.66666666667	6909.33333333333	8650.33333333333	1393.75	-2673.25	-114.25	5819	-5819	263.666666666667	-722.333333333333	-593.333333333333	524.666666666667	-16080	26219	5941	-8274.25	24815.75	-8267.25	5028.5	-5028.5	1471.5	-1471.5	-3549.16666666667	10818.8333333333	-4386.16666666667	4214.83333333333	1662.83333333333	-2076.16666666667	-2713.16666666667	-199.166666666667	5033	-5562
id_tg__40_1__8_37_710_63	60	5961	-1442	-4699	645.166666666667	-647.833333333333	-762.833333333333	-524.833333333333	1350.83333333333	-2962.16666666667	-1954.16666666667	863.833333333333	-7217.16666666667	-7188.16666666667	-956.166666666668	29795.8333333333	-3270	-828	4774	5864	987.5	-1769.5	-205.5	5893.5	-5893.5	57.3333333333335	-573.666666666667	-235.666666666667	637.333333333333	-14943.25	25566.75	4319.75	-7066	21123	-6991	4485	-4485	870.5	-870.5	-6432.16666666667	20404.8333333333	-8116.16666666667	7007.83333333333	2827.83333333333	-2996.16666666667	-4758.16666666667	-729.166666666667	7632.5	-8069.5
id_tg__42_0__9_64_745_63	14351.3333333333	4245.33333333334	-16979.6666666667	-30319.6666666667	2172.83333333333	-2508.16666666667	-2558.16666666667	-1452.16666666667	3127	-6893	-4699	2211	-16172.5	-16448.5	-4679.5	69645.5	-40565	-3650	98734	26611	6159.25	-14439.75	2121.25	15733.5	-15733.5	178.833333333334	-1724.16666666667	-1711.16666666667	2898.83333333333	-43212	69945	16479	-8027	25089	-9035	29065	-29065	8620	-8620	-10055.3333333333	31334.6666666667	-16600.3333333333	15431.6666666667	11008.3333333333	-12834.6666666667	-14663.6666666667	-5526.66666666667	21984.1666666667	-24727.8333333333
id_tg__42_1__8_95_738_66	-69.1666666666642	31708.8333333333	-10072.1666666667	-21429.1666666667	2695.5	-3333.5	-3214.5	-1538.5	5314.66666666667	-9825.33333333333	-7762.33333333333	1643.66666666667	-21996	-22506	12506	75988	-19487.6666666667	-6369.66666666667	51507.3333333333	13325.3333333333	4177.75	-6607.25	-1748.25	25142.5	-25142.5	-86	-1488	-328	2074	-128676.5	225860.5	31492.5	-43903.75	130849.25	-43041.75	24396.5	-24396.5	4531	-4531	-56865.3333333333	171786.666666667	-60495.3333333333	59304.6666666667	4891.16666666667	-10581.8333333333	-17758.8333333333	13667.1666666667	21480	-23147
id_tg__42_1__8_95_743_62	2536	47424	-18624	-36408	2347	-2630	-2672	-1739	5207.5	-9729.5	-7790.5	1897.5	-23367.8333333333	-23179.8333333333	16420.1666666667	76863.1666666667	-26612.3333333333	-4840.33333333333	60808.6666666667	23868.6666666667	7226.5	-12936.5	-1516.5	26600	-26600	-203.833333333334	-2016.83333333333	-477.833333333334	3106.16666666667	-112476.5	171655.5	53297.5	-42297.5	126735.5	-42140.5	27067.5	-27067.5	7363	-7363	-29393.1666666667	81774.8333333333	-31943.1666666667	38347.8333333333	3404	-7601	-12852	10241	14820.3333333333	-16897.6666666667
id_tg__42_2__8_45_736_64	-723.666666666668	10626.3333333333	-1669.66666666667	-6785.66666666667	740.666666666667	-1150.33333333333	-1185.33333333333	113.666666666667	1019.33333333333	-2589.66666666667	-1681.66666666667	1213.33333333333	-5199.83333333333	-5804.83333333333	6914.16666666667	14490.1666666667	-4570.83333333333	-1082.83333333333	15335.1666666667	-539.833333333333	1322	-1957	-687	6048.5	-6048.5	111.5	-896.5	-163.5	725.5	-57852.5	97502.5	18202.5	-12353.25	37043.75	-12337.25	4629	-4629	1883.5	-1883.5	-30737	100189	-31651	23673	116	-2074	-5302	7028	3545.83333333333	-3043.16666666667
id_tg__42_2__8_45_741_60	-1869.66666666666	23779.3333333333	-4101.66666666666	-14068.6666666667	871.5	-1066.5	-1115.5	-432.5	1113.83333333333	-2755.16666666667	-2077.16666666667	1490.83333333333	-7904.83333333333	-8964.83333333333	13118.1666666667	19561.1666666667	-9666	-2467	33014	-1549	2535.5	-3370.5	-1700.5	8548	-8548	-174.5	-828.5	-125.5	1477.5	-88205	135396	41014	-23834	70778	-23110	7274.5	-7274.5	3483.5	-3483.5	-20863	64773	-21440	19256	-93.8333333333339	-1169.83333333333	-3910.83333333333	5362.16666666667	2700.5	-2517.5
id_tg__42_3__8_24_734_63	-703.5	3516.5	269.5	-1675.5	-93.8333333333333	-8.83333333333326	-443.833333333333	734.166666666667	185.666666666667	-741.333333333333	-670.333333333333	854.666666666667	-1530.16666666667	-1604.16666666667	3963.83333333333	2230.83333333333	-1004	57	2929	26	536.25	-679.75	-392.75	872	-872	-8.5	-168.5	-211.5	405.5	-8705.75	13588.25	3823.25	-6700.5	19523.5	-6122.5	1533	-1533	714.5	-714.5	-6104.5	18926.5	-6170.5	5557.5	-225.166666666667	5.83333333333326	-1697.16666666667	2366.83333333333	33	-419
id_tg__42_3__8_24_739_58	-1832.83333333333	8809.16666666667	359.166666666666	-3669.83333333333	319.166666666667	-362.833333333333	-357.833333333333	-236.833333333333	62.6666666666667	-701.333333333333	-414.333333333333	927.666666666667	-2437	-2853	6804	3360	-1996	-157	6380	-235	412.25	-562.75	-261.75	1427.5	-1427.5	-126.333333333333	9.66666666666669	76.6666666666667	292.666666666667	-16456	25232	7680	-13425.25	40141.75	-13291.25	2471	-2471	1321	-1321	-4477.5	14157.5	-4824.5	4099.5	-206.833333333333	24.1666666666665	-1331.83333333333	1928.16666666667	651.166666666667	-693.833333333333
id_tg__44_0__10_13_768_70	24381	44780	-33227	-84696	23225.5	-26360.5	-26770.5	-16545.5	33518.6666666667	-57853.3333333333	-46942.3333333333	4239.66666666667	-112319.333333333	-119290.333333333	-21763.3333333333	478011.666666667	-119718.833333333	46055.1666666667	186237.166666667	126864.166666667	24453	-37511	-11395	146640	-146640	2639.83333333333	-11118.1666666667	-4485.16666666667	7683.83333333333	-333704.5	612955.5	54453.5	-36428.5	114663.5	-41806.5	118069.5	-118069.5	54522	-54522	-69333.8333333333	208772.166666667	-89882.8333333333	89112.1666666667	51523	-61312	-73199	-20058	107566.666666667	-120223.333333333
id_tg__44_0__10_13_773_65	21682.3333333333	4992.33333333333	-18957.6666666667	-51081.6666666667	6133.33333333333	-7969.66666666667	-7630.66666666667	-2799.66666666667	15277.6666666667	-30557.3333333333	-22720.3333333333	7444.66666666666	-38209.3333333333	-43448.3333333333	-3342.33333333334	161418.666666667	-68364.8333333333	32976.1666666667	80327.1666666667	91791.1666666667	17721.75	-35876.25	432.75	46918	-46918	2045.5	-8725.5	-5345.5	7934.5	-92771.75	142822.25	42721.25	-11700.75	40132.25	-16730.75	47125	-47125	32683	-32683	-11381.1666666667	31805.8333333333	-18962.1666666667	21299.8333333333	27351.5	-32207.5	-39745.5	-10101.5	36717.5	-44846.5
id_tg__44_1__9_43_766_69	915.333333333343	84141.3333333333	-25325.6666666667	-61561.6666666667	15982.6666666667	-18180.3333333333	-18458.3333333333	-11309.3333333333	19993.8333333333	-34264.1666666667	-28648.1666666667	2930.83333333334	-59350	-63469	-2734	244253	-51096.5	-7730.5	108829.5	52190.5	18427	-23111	-13743	90262.5	-90262.5	688	-5463	-2002	5401	-166939.5	288178.5	45700.5	-49078	146039	-47883	62707	-62707	17396	-17396	-68897	215236	-85145	76600	26478.8333333333	-29766.1666666667	-42439.1666666667	-7231.16666666666	62876	-70303
id_tg__44_1__9_43_771_65	8405.66666666666	75115.6666666667	-30251.3333333333	-70081.3333333333	9449	-10819	-10631	-6897	14853.1666666667	-26508.8333333333	-20844.8333333333	2794.16666666666	-40683.1666666667	-43945.1666666667	3868.83333333334	162125.833333333	-50341.1666666667	-871.166666666657	85710.8333333333	66183.8333333333	23868.5	-33570.5	-14166.5	56859	-56859	1246.5	-7134.5	-3099.5	6494.5	-105027.5	161175.5	48879.5	-35000.75	105956.25	-35954.75	48905	-48905	19695.5	-19695.5	-28497.8333333333	82472.1666666667	-38888.8333333333	41910.1666666667	18014.1666666667	-20382.8333333333	-29023.8333333333	-4635.83333333334	33817	-40645
id_tg__44_2__9_01_764_67	-2324.66666666666	24860.3333333333	-1758.66666666666	-16127.6666666667	3618.33333333333	-5171.66666666667	-5197.66666666667	-485.666666666666	3883.5	-7849.5	-6227.5	2426.5	-12951.3333333333	-15331.3333333333	11758.6666666667	42426.6666666667	-10273.6666666667	249.333333333334	28543.3333333333	2028.33333333333	4929.75	-5165.25	-4694.25	19284.5	-19284.5	-119.5	-2008.5	-86.5	2453.5	-69023.25	115978.75	22067.75	-16230	46548	-14088	11560	-11560	6136	-6136	-34234	115484	-41154	28372	3755	-3935	-10992	3662	9593.5	-9760.5
id_tg__44_2__9_02_769_63	-2836.5	47512.5	-5742.5	-33260.5	3735.16666666667	-4711.83333333333	-4598.83333333333	-1894.83333333333	4297.16666666667	-9182.83333333333	-6896.83333333333	3188.16666666667	-16963.3333333333	-20606.3333333333	18052.6666666667	53443.6666666667	-19568.5	985.5	55149.5	2570.5	9711.75	-10226.25	-9197.25	23933	-23933	-667.833333333334	-2994.83333333333	153.166666666666	4845.16666666667	-88686.75	133305.25	44068.25	-23897.25	69349.75	-21555.25	17028	-17028	11723.5	-11723.5	-21255.8333333333	68226.1666666667	-26228.8333333333	21770.1666666667	3121.83333333333	-2861.16666666667	-9526.16666666667	3021.83333333333	7519.33333333333	-8559.66666666667
id_tg__46_0__10_36_796_74	33441.5	15170.5	20191.5	-135686.5	73660.3333333333	-92689.6666666667	-94974.6666666667	-33316.6666666667	75084.8333333333	-159651.166666667	-122048.166666667	56444.8333333333	-195058	-229338	-100878	915390	-277551.666666667	113952.333333333	129669.333333333	589033.333333333	95020.5	-134281.5	-55759.5	207313	-207313	-1849.66666666666	-42068.6666666667	-7246.66666666666	54864.3333333333	-247524	441468	53580	-22393.25	130261.75	-85475.25	190594.5	-190594.5	151546.5	-151546.5	-6140	71708	-83697	30409	172913.333333333	-175919.666666667	-200276.666666667	-142543.666666667	193279.5	-240647.5
id_tg__46_1__9_93_794_72	21252.1666666666	275209.166666667	-96802.8333333334	-242162.833333333	118203.333333333	-120483.666666667	-134500.666666667	-99625.6666666667	129559.833333333	-194815.166666667	-156198.166666667	-37666.1666666667	-242932	-257187	162435	823548	-157005.5	34585.5	259041.5	177389.5	79990	-89254	-70726	456454.5	-456454.5	-646.333333333343	-28008.3333333333	13908.6666666667	16038.6666666667	-912363	1570681	254045	-179326.25	542038.75	-183386.25	319180.5	-319180.5	115294.5	-115294.5	-278867.833333333	766643.166666667	-297074.833333333	367035.166666667	72714.6666666667	-105979.333333333	-172831.333333333	60666.6666666667	139758	-166309
id_tg__46_1__9_93_799_68	32115.6666666667	133618.666666667	-66973.3333333333	-162992.333333333	30920.5	-33723.5	-37893.5	-21144.5	66581.6666666667	-111705.333333333	-80093.3333333333	-7946.33333333334	-98379	-116694	108675	303156	-93463.8333333333	2904.16666666666	131562.166666667	145925.166666667	73627	-98728	-48526	189266	-189266	6436.83333333333	-27962.1666666667	-1332.16666666667	9983.83333333333	-326274.5	454626.5	197922.5	-67658	217400	-82084	115234	-115234	77494.5	-77494.5	-66563.5	155937.5	-71282.5	115035.5	39339.6666666667	-54283.3333333333	-99921.3333333333	36185.6666666667	50790.6666666667	-71464.3333333333
id_tg__46_2__9_50_792_71	-6715.5	77488.5	-7447.5	-49894.5	19470.8333333333	-22570.1666666667	-25005.1666666667	-10837.1666666667	18397.5	-30911.5	-24016.5	-264.5	-47736.5	-58094.5	58612.5	142691.5	-29220.6666666667	-2163.66666666666	84896.3333333333	4929.33333333334	17422	-15639	-19205	91700.5	-91700.5	-1395	-6035	4109	6111	-331278.25	612603.75	49952.75	-54075	159640	-51490	52724	-52724	25403.5	-25403.5	-139163.833333333	414048.166666667	-132343.833333333	135787.166666667	8231.33333333333	-13084.6666666667	-36731.6666666667	25122.3333333333	23011.8333333333	-18576.1666666667
id_tg__46_2__9_50_797_66	-168.166666666657	81083.8333333333	-10834.1666666667	-69745.1666666667	13775.6666666667	-16035.3333333333	-17059.3333333333	-8232.33333333333	19253	-34522	-24026	789	-43397.1666666667	-52438.1666666667	60605.8333333333	122023.833333333	-36669.1666666667	2949.83333333334	97027.8333333333	10029.8333333333	29187.25	-29332.75	-29041.75	73515.5	-73515.5	-1479.16666666666	-8868.16666666666	5009.83333333334	8295.83333333334	-223999.5	341491.5	106507.5	-44297.5	131482.5	-42887.5	49826	-49826	37976	-37976	-58409.8333333333	152543.166666667	-47622.8333333333	70309.1666666667	6194.5	-9609.5	-28809.5	19835.5	14304.6666666667	-13297.3333333333
id_tg__46_3__9_00_790_69	-2723.66666666667	12664.3333333333	2484.33333333333	-6977.66666666667	2636.5	-3676.5	-3717.5	-515.5	1762.5	-4231.5	-3072.5	2016.5	-6990.83333333333	-9630.83333333333	18454.1666666667	12149.1666666667	-2645.83333333333	1126.16666666667	5915.16666666667	896.166666666667	2623	-1908	-3338	10939	-10939	135	-1505	466	634	-33711	61450	5972	-12849	37073	-11375	5803	-5803	4647	-4647	-14602.1666666667	42374.8333333333	-15134.1666666667	16565.8333333333	565.833333333332	-146.166666666668	-6820.16666666667	5268.83333333333	2964.5	-2437.5
id_tg__46_3__9_00_795_65	-4739	24072	4098	-13953	2673.16666666667	-3248.83333333333	-3392.83333333333	-1377.83333333333	1785.66666666667	-5215.33333333333	-3419.33333333333	3277.66666666667	-10321.6666666667	-14046.6666666667	25707.3333333333	19304.3333333333	-5027.33333333333	1893.66666666667	12044.6666666667	1143.66666666667	5277.75	-4168.25	-6387.25	13349	-13349	-246.5	-1989.5	997.5	1731.5	-38063.75	61760.25	14367.25	-16795.75	49832.25	-16240.75	9101.5	-9101.5	9525	-9525	-8539.33333333334	22106.6666666667	-8107.33333333334	11618.6666666667	369.5	-196.5	-5664.5	4752.5	2383.66666666667	-2439.33333333333
id_tg__46_4__a_8_80_788_67	-952.166666666667	2812.83333333333	1680.83333333333	-1637.16666666667	652.5	-1052.5	-994.5	89.5	397	-981	-991	781	-1049.5	-1842.5	3370.5	1620.5	-452.833333333333	398.166666666667	577.166666666667	383.166666666667	715	-398	-1032	1308	-1308	186.5	-439.5	-407.5	287.5	-4478	7255	1701	-1267	109	2425	1205.5	-1205.5	978	-978	-1848.16666666667	6439.83333333333	-2181.16666666667	1285.83333333333	196.333333333333	630.333333333333	-1610.66666666667	391.333333333333	569.5	-214.5
id_tg__46_4__a_8_80_793_63	-2457.66666666667	7174.33333333333	3481.33333333333	-3282.66666666667	899.166666666667	-1148.83333333333	-1148.83333333333	-399.833333333333	268.833333333333	-1255.16666666667	-747.166666666667	1195.83333333333	-1957.33333333333	-4401.33333333333	7120.66666666667	3152.66666666667	-1132.5	1316.5	1646.5	434.5	1454.5	-1533.5	-1375.5	1906.5	-1906.5	-144.5	-365.5	290.5	508.5	-9285.25	14548.75	4021.75	-7727.5	22710.5	-7255.5	2003	-2003	2081.5	-2081.5	-1513.5	4725.5	-1520.5	1335.5	172.333333333333	312.333333333333	-1324.66666666667	495.333333333333	395.166666666667	-245.833333333333
id_tg__48_0__10_81_824_77	2279	8765	71645	-87247	27341.6666666666	-94267.3333333334	-78184.3333333334	90426.6666666666	61470	-151573	-109796	76959	-163336.5	-260048.5	-77455.5	827513.5	-201070.333333333	135371.666666667	-5530.33333333331	473369.666666667	102446.25	-129856.75	-75035.75	188505	-188505	-46885	-40541	141149	40047	-137677.5	282179.5	-6824.5	99557.25	-120861.75	-78252.75	120141.5	-120141.5	186149.5	-186149.5	15050	-19115	-2945	-23090	131413.333333333	-135955.666666667	-147951.666666667	-110332.666666667	144738	-190857
id_tg__48_0__10_81_829_73	2683.16666666666	-2320.83333333334	-6192.83333333334	464.166666666657	605.166666666672	-3770.83333333333	-3631.83333333333	5587.16666666667	6035.83333333333	-13443.1666666667	-12810.1666666667	8145.83333333333	-12238.5	-25482.5	-13626.5	75824.5	-23044.5	18353.5	5652.5	45127.5	13263	-18449	-8077	15267	-15267	-5223	2398	5958	7313	-8633.25	13751.75	3514.75	4604	-4280	-4928	6207	-6207	4570	-4570	1821	-4252	1690	-2901	11865.1666666667	-12546.8333333333	-12733.8333333333	-10314.8333333333	11903.1666666667	-16456.8333333333
id_tg__48_1__10_38_822_75	63768.5	217935.5	-35156.5	-374084.5	433917.333333333	-385206.666666667	-530015.666666667	-386529.666666667	318692.166666667	-551070.833333333	-373081.833333333	-31923.8333333333	-436260.166666667	-495611.166666667	118992.833333333	1685398.83333333	-304833.333333333	-3038.33333333337	119937.666666667	797600.666666667	317012.75	-320400.25	-313625.25	693832.5	-693832.5	-16268.1666666666	-178862.166666667	143317.833333333	84348.8333333334	-703119.25	1272792.75	133445.75	-99067.75	401257.25	-203121.75	462068	-462068	284250.5	-284250.5	-110910	415174	-267130	184686	302312.666666667	-274032.333333333	-425927.333333333	-206978.333333333	264637	-401653
id_tg__48_1__10_38_827_71	10188.3333333333	26583.3333333333	-2791.66666666669	-54356.6666666667	42238.8333333333	-38889.1666666667	-51215.1666666667	-36612.1666666667	57244.1666666667	-101569.833333333	-65657.8333333333	-4504.83333333334	-72427.6666666667	-93761.6666666667	27080.3333333333	283964.333333333	-41555.8333333333	-4805.83333333331	20052.1666666667	109421.166666667	52553	-54086	-51020	84909.5	-84909.5	-1126.66666666666	-19233.6666666667	11517.3333333333	11096.3333333333	-129143.5	212771.5	45515.5	-11245.25	66420.75	-43930.25	48396	-48396	39972	-39972	-10326.8333333333	39643.1666666667	-29457.8333333333	20795.1666666667	41166.8333333333	-37241.1666666667	-56489.1666666667	-29770.1666666667	30502.6666666667	-50686.3333333333
id_tg__48_2__9_98_820_74	-12962.1666666666	238907.833333333	-11846.1666666666	-188175.166666667	277909.5	-258265.5	-325565.5	-249897.5	142083	-219908	-151212	-55129	-238683.166666667	-274472.166666667	262325.833333333	728195.833333333	-66176	54868	84570	59090	81377.75	-45642.25	-117113.25	382544	-382544	-18101.6666666667	-39923.6666666667	82846.3333333333	11382.3333333333	-781226.25	1306215.75	256236.75	-191711.25	576741.75	-193319.25	231993.5	-231993.5	129868.5	-129868.5	-207242.833333333	651120.166666667	-272573.833333333	243182.166666667	40784.3333333334	-52655.6666666666	-154714.666666667	85017.3333333334	75634.3333333334	-96609.6666666666
id_tg__48_2__9_98_825_69	5461.83333333331	114302.833333333	-22866.1666666667	-107822.166666667	64628.1666666667	-60234.8333333333	-83762.8333333333	-49886.8333333333	74577.8333333333	-128714.166666667	-75302.1666666667	-19717.1666666667	-84549.5	-128543.5	123025.5	259166.5	-43163	2756	79795	46938	71910	-58124	-85696	143625	-143625	-10437.5	-24978.5	38164.5	18126.5	-286442.5	423187.5	149697.5	-86906.75	276023.25	-102209.75	95290	-95290	81171	-81171	-44750.8333333334	124020.166666667	-63110.8333333334	73343.1666666666	20064	-22671	-87352	49831	23819.3333333333	-42677.6666666667
id_tg__48_3__9_53_818_72	-11213.8333333333	73344.1666666667	-4191.83333333334	-35510.8333333333	26895.3333333333	-27319.6666666667	-32710.6666666667	-20655.6666666667	11188.6666666667	-20334.3333333333	-12608.3333333333	-623.333333333328	-27693.3333333333	-43602.3333333333	104764.666666667	21917.6666666667	-9518.83333333334	3363.16666666666	34564.1666666667	-9370.83333333334	8515	-260	-16770	60419.5	-60419.5	-2359.5	-4712.5	9158.5	2632.5	-301810.5	518936.5	84684.5	-66083.75	188778.25	-56610.75	34710.5	-34710.5	21915	-21915	-144902	449020	-132683	118369	-7206.83333333334	6315.16666666666	-27513.8333333333	42819.1666666667	4429	10854
id_tg__48_3__9_53_823_68	-9476.16666666666	94081.8333333333	-7643.16666666666	-58010.1666666667	17616	-17939	-21795	-13114	14622.8333333333	-28569.1666666667	-13996.1666666667	-1303.16666666667	-29079.8333333333	-48136.8333333333	108596.166666667	26780.1666666667	-13275.5	8767.5	56167.5	-25108.5	18413.75	-4652.25	-32175.25	57992	-57992	-6902.83333333333	-4934.83333333333	17898.1666666667	7745.16666666667	-236201	336986	135416	-71634	202688	-59420	41931.5	-41931.5	35006	-35006	-67097	177150	-48975	73116	-6944.33333333334	7121.66666666666	-26209.3333333333	39920.6666666667	774.666666666657	7587.66666666666
id_tg__48_4__9_34_816_70	-4272.5	21152.5	128.5	-8463.5	2960.16666666667	-3904.83333333333	-4182.83333333333	-792.833333333332	878	-2636	-1073	1075	-6647.5	-11374.5	38289.5	-6972.5	-2059.66666666667	37.3333333333321	8611.33333333333	-2469.66666666667	1994	-129	-3859	9340	-9340	-69.1666666666679	-1445.16666666667	1630.83333333333	21.8333333333321	-72818.25	120832.75	24803.75	-33842	101307	-33623	8247	-8247	5625.5	-5625.5	-45990	137365	-31288	31893	-4140	6823	-9650	15247	-2102.16666666666	10702.8333333333
id_tg__48_4__9_34_821_66	-10885.5	55279.5	1161.5	-23784.5	6838.66666666666	-7633.33333333334	-7953.33333333334	-4929.33333333334	3434.66666666667	-6778.33333333333	-3519.33333333333	-6.33333333333394	-13218.1666666667	-24868.1666666667	76836.8333333333	-12314.1666666667	-6013	469	25374	-7804	6026.25	-563.75	-11488.75	18745.5	-18745.5	-930.5	-2408.5	4294.5	905.5	-126584.25	180961.75	72206.75	-61608	185306	-62090	18022.5	-18022.5	16361	-16361	-38374.8333333333	99542.1666666667	-16154.8333333333	31737.1666666667	-5427.16666666666	8193.83333333334	-10465.1666666667	18552.8333333333	-3513.16666666666	13486.8333333333
id_tg__49_0__10_96_838_79	-620.666666666664	-172.666666666664	4182.33333333334	-2147.66666666666	11581	-11822	-13091	-9830	3614.83333333334	-14170.1666666667	-10230.1666666667	13555.8333333333	-30016.6666666667	-33472.6666666667	-29266.6666666667	152789.333333333	-7087.66666666666	4495.33333333334	-10533.6666666667	27301.3333333333	4327.5	-8212.5	-442.5	20959	-20959	-514.333333333332	-1490.33333333333	1115.66666666667	1917.66666666667	-3739.75	8434.25	-954.75	-289	4047	-3469	8719.5	-8719.5	14831.5	-14831.5	3102.5	-4279.5	9.5	-5037.5	11077.6666666667	-10740.3333333333	-10830.3333333333	-11662.3333333333	16550.8333333333	-18424.1666666667
id_tg__49_0__10_96_843_74	-159.5	-539.5	2244.5	-1226.5	2483.5	-2851.5	-3203.5	-1395.5	1848.33333333333	-6902.66666666667	-5438.66666666667	6796.33333333333	-9716.5	-13101.5	-10695.5	52946.5	-5415.33333333334	6211.66666666666	-8140.33333333334	18174.6666666667	3900	-7082	-718	8794	-8794	-774	-747	1107	1962	-1829.5	3892.5	-233.5	232.25	996.25	-1460.75	4823	-4823	10418.5	-10418.5	1265.83333333333	-2002.16666666667	205.833333333332	-2001.16666666667	5790	-5541	-5807	-6022	5769.83333333333	-6664.16666666667
id_tg__49_1__10_59_836_77	-2244.16666666667	5804.83333333333	11477.8333333333	-10550.1666666667	62466.6666666667	-54565.3333333333	-70980.3333333333	-61854.3333333333	19244.5	-46235.5	-32492.5	20994.5	-77849.3333333333	-72440.3333333333	-44622.3333333333	350610.666666667	-12776.1666666667	4695.83333333334	-25762.1666666667	59394.8333333333	14126	-19349	-8903	66295	-66295	-4498.66666666667	-4635.66666666667	10861.3333333333	7270.33333333333	-14613.75	34680.25	-5452.75	-3220.25	15140.75	-8700.25	42930	-42930	46838.5	-46838.5	9694.66666666667	-9745.33333333333	-394.333333333328	-18944.3333333333	24210.6666666667	-20570.3333333333	-24823.3333333333	-27238.3333333333	29402.5	-36394.5
id_tg__49_1__10_59_841_73	1680	682	1311	-7033	12595.8333333333	-9322.16666666666	-16115.1666666667	-12350.1666666667	10406.5	-25898.5	-18665.5	13344.5	-32101.1666666667	-31833.1666666667	-22565.1666666667	150701.833333333	-10951.5	3295.5	-25028.5	54587.5	15591.75	-25715.25	-5468.25	31546.5	-31546.5	1208	-9250	1570	4056	-7358.25	15895.75	-1179.25	-34.25	6380.75	-6312.25	21217.5	-21217.5	27664.5	-27664.5	4724.83333333334	-7316.16666666666	2088.83333333334	-8947.16666666666	14150.5	-12804.5	-13392.5	-16254.5	12393.5	-17296.5
id_tg__49_2__10_18_834_76	-670.5	5956.5	644.5	-4589.5	29931.6666666667	-22834.3333333333	-35223.3333333333	-31737.3333333333	8833.16666666667	-20127.8333333333	-15427.8333333333	9056.16666666667	-31178.5	-22754.5	-15507.5	131797.5	-2130.66666666667	4824.33333333333	-7674.66666666667	9242.33333333333	4448.5	-4041.5	-4855.5	36824.5	-36824.5	-2939.16666666667	-686.166666666672	5390.83333333333	4112.83333333333	-10744.5	21809.5	-320.5	-3960	12592	-4672	17493.5	-17493.5	14946.5	-14946.5	5002.16666666667	-2600.83333333333	-1975.83333333333	-10429.8333333333	7821.16666666667	-6025.83333333333	-7382.83333333333	-10054.8333333333	8366.5	-10749.5
id_tg__49_2__10_18_839_71	433.5	1823.5	-1060.5	-2063.5	7919.66666666666	-5325.33333333334	-10472.3333333333	-7961.33333333334	5142.16666666666	-14614.8333333333	-8947.83333333334	8136.16666666666	-16780.1666666667	-12392.1666666667	-8147.16666666667	70879.8333333333	-2965.33333333333	1377.66666666667	-9400.33333333333	16918.6666666667	8090.25	-11433.75	-4746.75	16808	-16808	1729.5	-5453.5	-488.5	753.5	-5453.75	11082.25	-174.75	-478.75	6221.25	-5263.75	11516	-11516	13315	-13315	2965.83333333334	-3391.16666666666	379.833333333336	-5886.16666666666	5556	-4857	-4852	-6959	4368.5	-6328.5
id_tg__49_3__9_79_832_74	-554	1234	816	-388	3124.5	-2777.5	-3412.5	-3183.5	765.833333333334	-1849.16666666667	-1913.16666666667	1464.83333333333	-1001.33333333333	-307.333333333334	-229.333333333334	3540.66666666667	33.6666666666661	901.666666666666	-1411.33333333333	408.666666666666	635.25	-53.75	-1216.75	3450.5	-3450.5	-222.166666666666	-312.166666666666	1108.83333333333	-130.166666666666	-123.25	-176.25	422.75	-567.75	2182.25	-1046.75	1775.5	-1775.5	1821.5	-1821.5	105.166666666666	1253.16666666667	-498.833333333334	-1069.83333333333	836.833333333334	-263.166666666666	-646.166666666666	-1601.16666666667	642.5	-572.5
id_tg__49_3__9_80_837_69	-225.666666666666	765.333333333334	675.333333333334	-763.666666666666	1910	-1660	-2246	-1824	1156.5	-3592.5	-2272.5	2395.5	-2960	-2771	-808	12459	234.833333333334	515.833333333334	-1294.16666666667	73.8333333333339	1796	-1619	-1973	3398.5	-3398.5	696.5	-1388.5	-235.5	-465.5	-1825	2484	1166	-2304.25	4136.75	471.75	3178.5	-3178.5	4299.5	-4299.5	336.166666666666	-151.833333333334	141.166666666666	-997.833333333334	1011.33333333333	-435.666666666666	-810.666666666666	-1787.66666666667	664.833333333334	-992.166666666666
id_tg__50_0__11_20_852_80	-2363	37016	22329	-52256	65402.3333333333	-116728.666666667	-116361.666666667	36883.3333333333	3818.33333333331	-32587.6666666667	-21364.6666666667	42497.3333333333	-79383	-170163	-39911	448223	-79336	32777	-47116	252347	21276.5	-26162.5	-16390.5	92770.5	-92770.5	-21059.5	-11305.5	58515.5	15968.5	-52868.5	123176.5	-17439.5	37028.25	-73126.75	-929.75	91795	-91795	52706.5	-52706.5	9490.33333333331	-2747.66666666669	-12147.6666666667	-13575.6666666667	61364.5	-58606.5	-66080.5	-59406.5	102062.666666667	-115005.333333333
id_tg__50_0__11_20_857_76	967.5	1329.5	-3971.5	-260.5	3362	-5010	-5185	109	1616.33333333333	-981.666666666672	-6450.66666666667	2583.33333333333	-9011.16666666667	-28422.1666666667	-12357.1666666667	67812.8333333333	15861.6666666667	-25710.3333333333	-34193.3333333333	12318.6666666667	6740.25	-10407.75	-3072.75	1097	-1097	-8661.5	5226.5	10094.5	10663.5	-8366	14239	2493	1124	3280	-5528	8552.5	-8552.5	3562.5	-3562.5	2289.83333333333	-4043.16666666667	743.833333333328	-3570.16666666667	10707.3333333333	-10414.6666666667	-11540.6666666667	-10166.6666666667	12556	-15346
id_tg__50_1__10_80_850_79	-3219	130988	436600	-557931	346115.333333333	-413967.666666667	-703360.666666667	78982.333333333	308824.5	-707680.5	-326737.5	107944.5	-630071.666666667	-687649.666666667	744129.333333333	1833735.33333333	-286591.5	97475.5	-312138.5	1074437.5	442274.5	-427377.5	-457171.5	1061667.5	-1061667.5	-328870.666666667	-256607.666666667	1083277.33333333	159942.333333333	-442726.5	1244676.5	-359223.5	351601.25	-680829.75	-22372.75	580298	-580298	659986.5	-659986.5	-46993.166666667	161316.833333333	-71944.166666667	51606.833333333	394420.5	-328405.5	-611721.5	-243134.5	307418.333333333	-479672.666666667
id_tg__50_1__10_80_855_74	16821.1666666666	22087.1666666666	-16861.8333333334	-55688.8333333334	3778	-15106	-23055	26827	47872.8333333334	-104907.166666667	-59517.1666666666	20805.8333333334	-68735.6666666666	-103944.666666667	41719.3333333334	268432.333333333	-33210.8333333334	5542.16666666663	-13156.8333333334	107247.166666667	74520.25	-72679.75	-76360.75	57546	-57546	-25529.5	5166.5	32555.5	38866.5	-38261.75	84851.25	-8327.75	27422	-25832	-29012	42798.5	-42798.5	95205.5	-95205.5	2542.66666666663	-15028.3333333334	15325.6666666666	-7925.33333333337	49502.8333333333	-47115.1666666667	-69598.1666666667	-31795.1666666667	25952.1666666666	-48148.8333333334
id_tg__50_2__10_41_848_77	-24256	85803	344690	-357725	683893.5	-453123.5	-1055065.5	-543491.5	349363.833333333	-754681.166666667	-287095.166666667	-6315.16666666651	-559427.333333333	-413085.333333333	714821.666666667	1376545.66666667	-102394.666666667	98080.3333333335	-156510.666666667	365614.333333333	270894.25	-107207.75	-434580.75	922747	-922747	-271167.666666667	-216279.666666667	949854.333333333	79928.3333333335	-552079	1247289	-143131	9443.25	-207621.75	188735.25	447397.5	-447397.5	279156.5	-279156.5	-137714.333333333	472951.666666667	-216413.333333333	156604.666666667	271551	-182303	-454258	-178092	170270.666666667	-283757.333333333
id_tg__50_2__10_41_853_73	1653.16666666663	4700.16666666663	23405.1666666666	-33064.8333333334	63171	-35448	-91732	-62333	52971.5	-116663.5	-40724.5	-1526.5	-80480.6666666666	-64076.6666666666	88009.3333333334	217509.333333333	-20881.8333333334	-2473.83333333337	-10222.8333333334	75342.1666666666	42990	-28028	-57952	73186	-73186	-22124.3333333333	-16239.3333333333	70432.6666666667	12179.6666666667	-57548.5	135527.5	-20430.5	-18328.25	1317.75	35338.75	45103.5	-45103.5	21068.5	-21068.5	-9406.33333333337	30966.6666666666	-14272.3333333334	11524.6666666666	33182	-24683	-49120	-25743	15554.5	-37675.5
id_tg__50_3__10_01_846_76	-38674.8333333333	133192.166666667	109405.166666667	-126572.833333333	319202	-245423	-418441	-293742	64007.6666666667	-125184.333333333	-62516.3333333333	-4322.33333333326	-129822.833333333	-82807.8333333333	321752.166666667	150524.166666667	-12473.1666666667	105745.833333333	-622.166666666744	-67704.1666666667	22590.5	68852.5	-114033.5	348155	-348155	-58488.6666666667	-81380.6666666667	261965.333333333	-5118.66666666674	-382997.25	663995.75	101998.75	-107140.5	106330.5	107950.5	184797	-184797	125079	-125079	-158799.5	582039.5	-214806.5	109165.5	27389.8333333333	1614.83333333326	-95632.1666666667	11847.8333333333	37854.5	31472.5
id_tg__50_3__10_01_851_71	6313.83333333337	38758.8333333334	6014.83333333337	-63715.1666666666	70997.1666666666	-38712.8333333334	-115163.833333333	-59114.8333333334	37926.1666666666	-84134.8333333334	-24799.8333333334	-4843.83333333337	-35899.8333333334	-37008.8333333334	112830.166666667	31878.1666666666	3187.83333333337	64680.8333333334	5434.83333333337	-79679.1666666666	23617.5	43762.5	-90997.5	125671.5	-125671.5	-35975.5	-48674.5	142797.5	13803.5	-121268.25	178691.75	63844.75	-36968.5	32974.5	40962.5	91095	-91095	47282	-47282	-32450.8333333334	106614.166666667	-44840.8333333334	35579.1666666666	17651.3333333334	454.333333333372	-61372.6666666666	7964.33333333337	5109.33333333337	6420.33333333337
id_tg__50_4__9_61_844_74	-12393.5	38379.5	21205.5	-22404.5	35653.3333333333	-32434.6666666667	-45071.6666666667	-29453.6666666667	7767.5	-16369.5	-9014.5	2081.5	-9833.5	-32171.5	70826.5	-9154.5	-847.5	9830.5	3424.5	-10712.5	2260.75	14086.75	-18608.25	39879	-39879	-4843	-8166	24247	-1552	-69971	118161	21781	-22118.25	60545.75	-16309.25	31601	-31601	27284	-27284	-41913.3333333333	148384.666666667	-42931.3333333333	20286.6666666667	-558.166666666657	11696.8333333333	-15456.1666666667	5433.83333333334	-2065.83333333334	22485.1666666667
id_tg__50_4__9_61_849_69	-12857.1666666667	47859.8333333333	21661.8333333333	-30950.1666666667	19409.1666666667	-18034.8333333333	-25450.8333333333	-14741.8333333333	11700.3333333333	-22207.6666666667	-12080.6666666667	-812.666666666657	-8293.5	-27134.5	65398.5	-13383.5	2752.5	16357.5	10289.5	-34904.5	9507.5	17097.5	-36112.5	35012	-35012	-11978.3333333333	-4087.33333333334	35288.6666666667	4733.66666666666	-83097	113264	52930	-19589.25	64651.75	-25473.25	37238.5	-37238.5	37769.5	-37769.5	-22182.1666666667	69333.8333333333	-18178.1666666667	15390.8333333333	-1159.83333333334	10805.1666666667	-13917.8333333333	6592.16666666666	-3208.83333333334	15247.1666666667
id_tg__50_5__9_21_842_72	-1794.66666666667	5044.33333333333	2954.33333333333	-2614.66666666667	3121.66666666667	-3322.33333333333	-4081.33333333333	-1961.33333333333	1246	-1789	-1271	-678	-655.166666666668	-5228.16666666667	8342.83333333333	-1149.16666666667	-443.166666666668	958.833333333332	1058.83333333333	-688.166666666668	-141.5	3059.5	-2776.5	3767.5	-3767.5	-703.5	-830.5	3197.5	-256.5	-7453	11987	2919	-4100.5	10292.5	-2091.5	3265	-3265	2916.5	-2916.5	-5990.33333333334	18805.6666666667	-4732.33333333334	3897.66666666666	-484.5	2546.5	-2255.5	1162.5	-654.5	4582.5
id_tg__50_5__9_21_847_68	-4173.5	11961.5	7060.5	-6501.5	3142.16666666666	-3242.83333333334	-3892.83333333334	-2290.83333333334	1864.83333333333	-3351.16666666667	-1688.16666666667	-555.166666666668	-1233.66666666666	-8794.66666666666	15093.3333333333	-2597.66666666666	-222.666666666668	2718.33333333333	3960.33333333333	-6010.66666666667	294.25	5569.25	-6157.75	4653.5	-4653.5	-2124.16666666667	-527.166666666668	6563.83333333333	335.833333333332	-15426.75	20961.25	9892.25	-6105	19879	-7669	6645	-6645	6958	-6958	-4754.83333333334	12862.1666666667	-2105.83333333334	3508.16666666666	-568.5	2715.5	-2251.5	1241.5	-822.166666666664	4381.83333333334
id_tg__50_6__9_18_840_70	-61.6666666666665	-40.6666666666665	401.333333333333	-175.666666666667	462.833333333333	-486.166666666667	-615.166666666667	-287.166666666667	511.666666666667	-667.333333333333	-547.333333333333	-320.333333333333	22.1666666666665	-937.833333333333	1325.16666666667	-453.833333333333	-302.166666666667	-312.166666666667	1029.83333333333	188.833333333333	-177	640	-286	3456	-3456	-95.6666666666665	64.3333333333335	401.333333333333	-178.666666666667	-1614.25	2655.75	572.75	-328.5	856.5	-199.5	156.5	-156.5	142.5	-142.5	-1040.5	3224.5	-582.5	479.5	-24.8333333333335	16.1666666666665	-15.8333333333335	74.1666666666665	-282.166666666667	803.833333333333
id_tg__50_6__9_18_845_66	-667.333333333333	1802.66666666667	1768.66666666667	-1569.33333333333	924.166666666667	-786.833333333333	-978.833333333333	-1006.83333333333	610.5	-656.5	-950.5	-224.5	-766.166666666666	-1611.16666666667	3926.83333333333	-17.1666666666661	-1043.66666666667	-189.666666666667	4202.33333333333	-881.666666666667	-460	2375	-1455	3630.5	-3630.5	-303	-367	1501	-225	-4844.5	4684.5	5004.5	-3674.75	9392.25	-2042.75	905	-905	890	-890	-1055.16666666667	2891.83333333333	-0.16666666666606	273.833333333334	-187	815	-434	180	-9.66666666666697	-129.666666666667
id_tg__51_1__10_93_864_80	-238.166666666672	13238.8333333333	1724.83333333333	-14249.1666666667	77001	-71720	-85167	-74116	11610.1666666667	-35385.8333333333	-16790.8333333333	17346.1666666667	-49699.3333333333	-45155.3333333333	-13330.3333333333	207583.666666667	-9898.5	-958.5	-19620.5	50274.5	10546.25	-18392.75	-2699.75	76560.5	-76560.5	-4877.33333333333	-3615.33333333333	11769.6666666667	6477.66666666667	-17472.5	37278.5	-2333.5	-9111.25	26834.75	-8612.25	32488	-32488	31011.5	-31011.5	8316	-10419	2959	-17488	22807.5	-19652.5	-22822.5	-25947.5	26509.3333333333	-30578.6666666667
id_tg__51_1__10_93_869_76	156.666666666667	520.666666666667	403.666666666667	-1394.33333333333	6841.5	-6500.5	-6770.5	-7253.5	849.333333333334	-3102.66666666667	-284.666666666666	839.333333333334	-2831.16666666667	-2666.16666666667	-3379.16666666667	14538.8333333333	-3487.33333333333	-2773.33333333333	-11456.3333333333	24691.6666666667	4583.75	-6310.25	-2857.25	633.5	-633.5	1028.5	-2820.5	-2554.5	2289.5	-350	691	9	-587.75	1984.25	-808.75	8433.5	-8433.5	1447.5	-1447.5	3157.33333333333	-3188.66666666667	-3110.66666666667	-3172.66666666667	2213.16666666667	-1948.83333333333	-2052.83333333333	-2637.83333333333	5796.16666666667	-8755.83333333333
id_tg__51_2__10_61_862_79	-4058	10788	13286	-11900	129111.5	-101428.5	-150262.5	-135643.5	16647.6666666667	-44099.3333333333	-13890.3333333333	8046.66666666669	-81189.5	-53998.5	1954.5	295612.5	-6247.16666666666	-136.166666666657	-38019.1666666667	56896.8333333333	7298.75	-6168.25	-8429.25	75336.5	-75336.5	-9821.33333333334	-20050.3333333333	44005.6666666667	5508.66666666666	-24098.25	55937.75	-7741.25	-20102.25	35696.75	4507.75	71626	-71626	32411.5	-32411.5	10311.8333333333	-1461.16666666666	2829.83333333334	-32304.1666666667	21103.1666666667	-14395.8333333333	-22375.8333333333	-26537.8333333333	23278.1666666667	-28288.8333333333
id_tg__51_2__10_61_867_74	795.166666666657	4524.16666666666	704.166666666657	-7613.83333333334	34920.1666666667	-22151.8333333333	-44717.8333333333	-37890.8333333333	10718.6666666667	-30830.3333333333	-8408.33333333334	7082.66666666666	-41097.6666666667	-23360.6666666667	-1152.66666666669	147806.333333333	1080.5	-1071.5	-40055.5	37885.5	10941.5	-15020.5	-6862.5	47489.5	-47489.5	-11152	-14159	33933	13682	-17198.25	37041.75	-2645.25	-9984.5	19606.5	362.5	33431	-33431	15406	-15406	6383.16666666666	-8925.83333333334	8408.16666666666	-18631.8333333333	15702.8333333333	-11214.1666666667	-15383.1666666667	-20511.1666666667	10853.8333333333	-16112.1666666667
id_tg__51_3__10_23_860_77	-2952.83333333334	4559.16666666666	7865.16666666666	-3565.83333333334	30816.3333333333	-23890.6666666667	-38059.6666666667	-30498.6666666667	3904.66666666667	-10112.3333333333	-4542.33333333333	2940.66666666667	-14462	-2220	8140	37466	547.833333333328	5212.83333333333	-5744.16666666667	-1112.16666666667	1456	2082	-4994	25299	-25299	-6876.83333333333	-1015.83333333333	16091.1666666667	5555.16666666667	-14117.5	28624.5	-389.5	-6363.25	11136.75	1589.75	16132	-16132	14921	-14921	702.833333333343	10790.8333333333	-2528.16666666666	-10371.1666666667	3501.66666666667	-541.333333333328	-4717.33333333333	-5246.33333333333	3750.83333333333	-327.166666666672
id_tg__51_3__10_23_865_73	-2112.16666666667	4269.83333333333	7156.83333333333	-5090.16666666667	18046.5	-12056.5	-24575.5	-17507.5	1948.33333333333	-9553.66666666667	-548.666666666672	4257.33333333333	-11636	-2030	11949	24989	2946.83333333333	10320.8333333333	-14289.1666666667	-4872.16666666667	3371.75	4468.75	-11212.25	18417	-18417	-6155	-7934	19066	7333	-13497.25	26522.75	471.75	-6663.25	13982.75	-656.25	24629.5	-24629.5	20697	-20697	1994.16666666666	1942.16666666666	2456.16666666666	-10380.8333333333	4538.83333333333	-852.166666666672	-5868.16666666667	-6896.16666666667	3518	-728
id_tg__51_4__9_85_858_75	-1110.33333333333	2323.66666666667	2425.66666666667	-1418.33333333333	4867.66666666667	-3811.33333333333	-6390.33333333333	-4401.33333333333	973.666666666668	-1701.33333333333	-1357.33333333333	137.666666666668	-2437.5	-1137.5	4035.5	4414.5	181.833333333332	1539.83333333333	-1155.16666666667	-930.166666666668	364	1469	-2197	5558.5	-5558.5	-951.333333333332	-1033.33333333333	3466.66666666667	420.666666666668	-4598	7989	1207	-2439	6456	-1578	4802	-4802	4827	-4827	-382	3084	-475	-1463	558.333333333332	640.333333333332	-1294.66666666667	-1020.66666666667	362	1511
id_tg__51_4__9_85_863_71	-1936.16666666667	1330.83333333333	5431.83333333333	-954.166666666668	3889	-2832	-5316	-3519	-89.3333333333339	-1320.33333333333	209.666666666666	1378.66666666667	-344.666666666668	-638.666666666668	3553.33333333333	-1880.66666666667	1272.16666666667	1949.16666666667	-2514.83333333333	-3250.83333333333	653.25	2371.25	-3677.75	1987	-1987	-1391	-1432	4541	1064	2844.75	-1083.25	-4606.25	-2176.75	6929.25	-2575.75	6324.5	-6324.5	7698.5	-7698.5	-3.5	1299.5	789.5	-2078.5	523.5	1062.5	-1264.5	-1368.5	25.6666666666679	1837.66666666667
id_tg__51_5__9_77_856_73	-185	76	674	-195	325	348	-786	-537	97.5	-138.5	-247.5	93.5	-543.5	-127.5	757.5	1000.5	-127.833333333333	188.166666666667	-28.8333333333335	224.166666666667	59.5	561.5	-680.5	318.5	-318.5	-258.166666666667	44.8333333333335	424.833333333333	304.833333333333	-618.75	745.25	492.25	-251.75	1068.25	-564.75	789	-789	486	-486	-239.166666666667	863.833333333333	-13.166666666667	-133.166666666667	-86.333333333333	412.666666666667	-164.333333333333	10.666666666667	-90	574
id_tg__52_0__11_56_880_83	-1395.83333333333	14803.1666666667	780.166666666672	-11395.8333333333	19038.8333333333	-28455.1666666667	-27168.1666666667	-1493.16666666667	-1740.16666666667	-741.166666666672	-2068.16666666667	8029.83333333333	-6789.33333333334	-66109.3333333333	-25867.3333333333	112344.666666667	-14302.5	2638.5	-6609.5	46878.5	1926.25	-3676.75	-175.75	5143	-5143	-5163.5	1615.5	8281.5	5593.5	-12205.75	27155.25	-2743.75	1305.5	6311.5	-8922.5	19727	-19727	1500	-1500	1120	641	-2297	-1704	9432.66666666667	-8862.33333333333	-10186.3333333333	-9249.33333333333	20431.3333333333	-20456.6666666667
id_tg__52_0__11_56_885_79	-23.1666666666715	939.833333333328	-297.166666666672	-573.166666666672	3750.5	-4713.5	-5439.5	-1098.5	-957.833333333336	-525.833333333336	257.166666666664	3142.16666666666	-739.666666666672	-29736.6666666667	-12003.6666666667	43959.3333333333	-9689.66666666667	5701.33333333333	-482.666666666672	23850.3333333333	3460	-6741	-179	-8013	8013	-7208.66666666666	5359.33333333334	7886.33333333334	8380.33333333334	-3859.75	7457.25	262.25	109.25	990.25	-1208.75	7736.5	-7736.5	601	-601	1103	-1238	-446	-1625	5088.33333333334	-4835.66666666666	-5425.66666666666	-5003.66666666666	8656.33333333334	-9233.66666666666
id_tg__52_1__11_20_878_82	-31194.6666666667	429232.333333333	101149.333333333	-436797.666666667	634462.333333333	-845297.666666667	-951746.666666667	-106342.666666667	4765.66666666674	-193880.333333333	-30003.3333333333	209586.666666667	-261001.666666667	-651893.666666667	163078.333333333	1271820.33333333	-217387.166666667	-768.166666666744	-203816.166666667	856745.833333333	90939.25	-93987.75	-87890.75	832797	-832797	-130474.833333333	-156555.833333333	499138.166666667	48842.1666666667	-446488.25	1006615.75	-113639.25	-3247.75	-89477.75	95973.25	501552.5	-501552.5	340348.5	-340348.5	-37161.1666666667	215496.833333333	-113048.166666667	9034.83333333326	257622.166666667	-200007.833333333	-327000.833333333	-245857.833333333	308580.5	-336925.5
id_tg__52_1__11_20_883_77	25511.8333333334	94820.8333333334	-32099.1666666666	-139257.166666667	59203.3333333333	-87705.6666666667	-102613.666666667	12709.3333333333	7881.16666666669	-63388.8333333333	-21367.8333333333	61113.1666666667	-75877.1666666666	-188067.166666667	120364.833333333	295333.833333333	-44014.1666666667	25539.8333333333	-46963.1666666667	153465.833333333	13931	-21356	-6506	204825	-204825	-33917.5	-13874.5	68842.5	46784.5	-117277.75	203607.25	30948.25	33771	-106669	39127	75648	-75648	100191	-100191	3393	-1832	4004	-12351	76677.1666666667	-58860.8333333333	-102404.833333333	-68765.8333333333	48817.5	-64437.5
id_tg__52_2__10_88_876_80	-134072.5	-93182.5	1081423.5	-586023.5	585965.666666666	-294577.333333334	-1172754.33333333	-290565.333333334	129201.5	-856318.5	318015.5	150698.5	-710572.166666666	-58227.166666666	1443439.83333333	746503.833333334	87277.333333333	238890.333333333	-1018650.66666667	517928.333333333	182334.25	266000.25	-630668.75	1196009	-1196009	-739809.666666666	-408533.666666666	2289830.33333333	338132.333333334	-133828.5	714999.5	-447342.5	64068.75	-439044.25	310906.75	516857.5	-516857.5	-23012	23012	-279676.833333334	878326.166666666	-448213.833333334	408918.166666666	378117.5	112224.5	-1160052.5	-86524.5	166680.166666666	-285067.833333334
id_tg__52_2__10_88_881_76	1911.66666666674	-36860.3333333333	35152.6666666667	-4027.33333333326	15765.1666666667	12935.1666666667	-30536.8333333333	-29693.8333333333	4159.5	-93276.5	64988.5	15809.5	-83869	53944	159619	38044	45665.3333333333	16373.3333333333	-81053.6666666667	-72315.6666666667	1306	90821	-93433	65101	-65101	-67895.3333333333	35446.6666666667	97859.6666666667	70379.6666666667	22799.75	5566.75	-51166.25	51632.25	1508.25	-104772.75	11885.5	-11885.5	-70903.5	70903.5	-8471.33333333326	17762.6666666667	-6703.33333333326	14354.6666666667	21699.3333333333	27459.3333333333	-83708.6666666667	-8848.66666666674	-2812.83333333326	-5516.83333333326
id_tg__52_3__10_46_874_79	-242979	92192	1354673	-717928	487446.666666666	-225881.333333334	-1456238.33333333	219779.666666666	-8437.66666666698	-305641.666666667	257010.333333333	73944.333333333	-397497.333333334	417418.666666666	1553798.66666667	-778725.333333334	134905.5	1141630.5	-662042.5	-884304.5	18875.75	944809.75	-982561.25	1329782.5	-1329782.5	-762648.333333334	-407353.333333334	2423507.66666667	271790.666666666	-488056.25	1103164.75	-127052.25	420968.75	-67371.25	-774566.25	998496.5	-998496.5	461216	-461216	-407213.833333334	1171476.16666667	-343402.833333334	393568.166666666	8782.66666666605	518370.666666666	-907632.333333334	362913.666666666	-26681.5	596541.5
id_tg__52_3__10_46_879_74	7180.16666666674	-30130.8333333333	72705.1666666667	-64114.8333333333	36011.8333333335	8952.83333333349	-105001.166666667	-11987.1666666665	-16603.1666666667	-38518.1666666667	62932.8333333333	25394.8333333333	-53539	109179	237223	-185785	50448	136254	-89445	-198153	-9358.75	210946.25	-192228.75	136816.5	-136816.5	-119283.5	67481.5	152714.5	137654.5	-37647.5	136342.5	-61047.5	49645	-66283	-33007	66750	-66750	31113.5	-31113.5	-13711.5	29350.5	446.5	11337.5	7174	48202	-99411	29687	-6351.66666666674	34385.3333333333
id_tg__52_4__10_09_872_77	-361196.333333333	270191.666666667	1400165.66666667	-586768.333333333	452867.5	-437539.5	-1089846.5	168783.5	8409.66666666651	-26065.3333333335	745.666666666511	90.6666666665114	-42312.1666666665	-19004.1666666665	-13473.1666666665	159413.833333333	-13652.1666666667	597532.833333333	-172975.166666667	-383601.166666667	-73975.75	566634.25	-418682.75	67872	-67872	-313012.666666667	-483665.666666667	1686185.33333333	-263481.666666667	-17680.75	33940.25	1421.25	2664	9826	-15154	640751.5	-640751.5	652106	-652106	-436327.166666667	1167102.83333333	-80025.166666667	221903.833333333	-114423.166666667	447231.833333333	-358926.166666667	254963.833333333	-152308.333333333	824674.666666667
id_tg__52_4__10_09_877_73	-47066	12436	211494	-82732	40930	-28270	-126763	32243	3737.33333333337	-32867.6666666666	33704.3333333334	-12048.6666666666	-16065	56739	258845	-267389	47865.5	151361.5	-42748.5	-252209.5	9883.75	174990.75	-194758.25	80048	-80048	-89548.8333333333	-708.833333333256	228263.166666667	41092.1666666667	-153751.75	260394.25	47109.25	-9399.75	-59195.75	77995.25	131725	-131725	138841	-138841	-44680.3333333333	84938.6666666667	18533.6666666667	30568.6666666667	-27660.6666666667	89885.3333333333	-83359.6666666667	76456.3333333333	-34514.5	115683.5
id_tg__52_5__9_71_870_76	-46875	14311	175254	-48940	81047.8333333333	-78432.1666666667	-120903.166666667	-43808.1666666667	6998.66666666666	-6359.33333333334	-5977.33333333334	-8659.33333333334	-8534.83333333331	-30291.8333333333	166853.166666667	-110956.833333333	-739.333333333314	48768.6666666667	-10921.3333333333	-35629.3333333333	-11209	63108	-40690	61956.5	-61956.5	-39473.8333333333	-47058.8333333333	198183.166666667	-32702.8333333333	-111300.5	204655.5	17945.5	5472.5	17240.5	-28185.5	64442	-64442	97518.5	-97518.5	-92327	190476	47047	39458	-18512.3333333333	65634.6666666667	-30880.3333333333	20782.6666666667	-31756.8333333333	140832.166666667
id_tg__52_5__9_71_875_71	-40691.8333333333	9032.16666666669	157845.166666667	-44801.8333333333	31846.1666666667	-31922.8333333333	-54694.8333333333	-8920.83333333331	8167.83333333334	-16012.1666666667	1648.83333333334	-10140.1666666667	-14573	-15689	143653	-84245	11007.1666666667	44969.1666666667	-7514.83333333334	-70475.8333333333	-4951.25	80185.75	-70283.25	38173.5	-38173.5	-35102.3333333333	-27368.3333333333	149133.666666667	-16458.3333333333	-126280.25	177991.75	74568.75	12244.75	2248.75	-26738.25	71532.5	-71532.5	88979.5	-88979.5	-37388.6666666667	65332.3333333333	20649.3333333333	26184.3333333333	-15169.1666666667	50185.8333333333	-27198.1666666667	22519.8333333333	-17037.5	60429.5
id_tg__52_6__9_35_868_74	-1952.83333333333	-2527.83333333333	10089.1666666667	-1702.83333333333	7795	-7605	-8526	-7254	1523.66666666667	-1901.33333333333	-1616.33333333333	-1053.33333333333	1824	-3777	-331	-1364	-280.333333333332	1924.66666666667	409.666666666668	-1493.33333333333	-2295.25	11276.75	-6686.25	2081	-2081	-284.166666666668	-3946.16666666667	8089.83333333333	-3291.16666666667	-3566.75	6095.25	1038.25	1826.5	553.5	-4206.5	2814	-2814	3455.5	-3455.5	-4279.16666666666	10862.8333333333	-495.166666666664	2469.83333333334	-1474.5	6324.5	-2895.5	994.5	-385.333333333332	5368.66666666667
id_tg__52_6__9_35_873_69	-6428.66666666667	2377.33333333333	19063.3333333333	-2154.66666666667	6774.5	-5764.5	-7331.5	-7227.5	2270	-3134	-1178	-2498	5291.16666666667	-5718.83333333333	-2066.83333333333	-8087.83333333333	-113.666666666668	5740.33333333333	-1462.66666666667	-3936.66666666667	-4966.75	20895.25	-10961.75	1568.5	-1568.5	-2552.16666666667	-3384.16666666667	13375.8333333333	-2335.16666666667	-8660.75	10170.25	7151.25	-379.75	4424.25	-3664.75	4306	-4306	7990.5	-7990.5	-2017.16666666666	4301.83333333334	-138.166666666664	1887.83333333334	-811.833333333336	3957.16666666666	-2462.83333333334	941.166666666664	-1542.83333333334	3926.16666666666
id_tg__53_1__11_35_892_83	1000	-2184	1229	-2045	13203.1666666667	-13116.8333333333	-15037.8333333333	-11454.8333333333	-279.666666666668	-5203.66666666667	-2699.66666666667	8742.33333333333	-4420	-9620	-1044	23924	-3036.16666666667	-1044.16666666667	-5019.16666666667	15171.8333333333	1124.5	-2510.5	261.5	14341.5	-14341.5	-454.333333333334	-692.333333333334	597.666666666666	1457.66666666667	746.25	-519.75	-972.75	-2509.5	14650.5	-9631.5	9769.5	-9769.5	6432.5	-6432.5	1874.5	-1783.5	163.5	-4003.5	3467.5	-2629.5	-3761.5	-4011.5	7193.16666666667	-6652.83333333333
id_tg__53_1__11_35_897_79	-1151.16666666666	6989.83333333334	1999.83333333334	-5536.16666666666	12614.5	-12630.5	-14138.5	-11074.5	-170.5	-7558.5	-1398.5	9468.5	-6424.16666666666	-12383.1666666667	1699.83333333334	29955.8333333333	-5116.83333333333	1044.16666666667	-7865.83333333333	22172.1666666667	2832	-5029	-635	10957	-10957	-307	-2425	1816	1530	-3654.75	8475.25	-1165.75	-4816.25	14726.75	-5094.25	11010.5	-11010.5	8349	-8349	1767	-1731	-787	-2783	5621.33333333333	-4581.66666666667	-6151.66666666667	-6130.66666666667	5286.33333333333	-5310.66666666667
id_tg__53_2__11_00_890_82	-3767.16666666666	8229.83333333334	8871.83333333334	-5800.16666666666	67087.8333333333	-57562.1666666667	-76883.1666666667	-66818.1666666667	3067	-20923	4940	6782	-43448.1666666667	-19036.1666666667	-5056.16666666667	154436.833333333	-2038.16666666666	878.833333333343	-22795.1666666667	28030.8333333333	2231	-2073	-2389	39765	-39765	-6108.5	-16481.5	29943.5	4863.5	-17035.5	38369.5	-4298.5	-47428.25	63568.75	31287.75	35789.5	-35789.5	11308	-11308	5244.83333333334	-3469.16666666666	4125.83333333334	-16391.1666666667	12959.5	-8505.5	-14554.5	-15818.5	12891	-11500
id_tg__53_2__11_00_895_77	-5339.66666666666	12747.3333333333	8337.33333333334	-5065.66666666666	27792.6666666667	-21903.3333333333	-34094.3333333333	-27380.3333333333	1904.83333333334	-15938.1666666667	6536.83333333334	3686.83333333334	-27603.5	-9796.5	16817.5	75789.5	360.5	1127.5	-21857.5	19648.5	-2211.5	3532.5	890.5	34312	-34312	-10371	-5970	28378	8705	-13743	30246	-2760	-12615.75	26163.25	-931.75	20747	-20747	4942	-4942	2899	-3147	5299	-10849	10650.1666666667	-5701.83333333333	-12229.8333333333	-14018.8333333333	6655.16666666667	-7801.83333333333
id_tg__53_3__10_64_888_80	-7421.66666666666	9391.33333333334	15832.3333333333	-2958.66666666666	52272.1666666667	-42097.8333333333	-64593.8333333333	-50124.8333333333	968.5	-10938.5	5228.5	2804.5	-28059.6666666667	-7700.66666666666	31162.3333333333	60717.3333333333	25.6666666666715	6913.66666666667	-9352.33333333333	2361.66666666667	-377.75	6293.25	-5537.75	32836.5	-32836.5	-9064.16666666666	-4704.16666666666	27651.8333333333	4244.83333333334	-17206.75	35010.25	-596.75	-20315.5	26768.5	13862.5	19091	-19091	10000	-10000	1349.66666666666	8669.66666666666	-612.333333333343	-12106.3333333333	7790.16666666666	-751.833333333343	-8283.83333333334	-14334.8333333333	5849	-2327
id_tg__53_3__10_64_893_76	-6811	9408	11589	-564	15063.3333333333	-10418.6666666667	-21343.6666666667	-13427.6666666667	-40	-6833	6219	734	-11023.3333333333	261.666666666657	18343.6666666667	14464.6666666667	3751.83333333333	7673.83333333333	-11677.1666666667	-7252.16666666667	-465	8706	-7776	20196.5	-20196.5	-10681.8333333333	-1956.83333333333	25257.1666666667	8745.16666666667	-14712.75	27698.25	1727.25	-17231.25	25989.75	8472.75	15878	-15878	7772.5	-7772.5	722.666666666657	2252.66666666666	3526.66666666666	-7947.33333333334	4571.83333333333	-346.166666666672	-6453.16666666667	-6916.16666666667	2737.33333333333	-137.666666666672
id_tg__53_4__10_31_886_79	-4079.83333333333	6497.16666666667	7989.16666666667	-2246.83333333333	19415.3333333333	-15180.6666666667	-25610.6666666667	-17454.6666666667	1079.33333333334	-4512.66666666666	1734.33333333334	-459.666666666664	-6963	609	18433	1847	461.5	5999.5	-4567.5	-2816.5	-1056	8868	-6756	17693	-17693	-7662	1098	15698	6190	-11191	20416	1966	-8869.25	13676.75	4061.75	10049	-10049	8804	-8804	-993.833333333328	10353.1666666667	432.166666666672	-7803.83333333333	2002.66666666667	1619.66666666667	-3977.33333333333	-3650.33333333333	1474.5	4299.5
id_tg__53_4__10_31_891_74	-4071.5	3323.5	8395.5	495.5	5767.83333333333	-4075.16666666667	-8854.16666666667	-4374.16666666667	-225	-1574	2026	223	-1738	1024	11228	-7038	2340.66666666666	5928.66666666666	-4210.33333333334	-8740.33333333334	-686	6530	-5158	4550.5	-4550.5	-4775.16666666666	-1145.16666666666	12386.8333333333	3083.83333333334	-6848.25	12265.75	1430.75	-11011.5	19082.5	2940.5	7963.5	-7963.5	4643.5	-4643.5	-393.666666666672	3551.33333333333	991.333333333328	-3361.66666666667	1064	1335	-2526	-2001	144.666666666672	2943.66666666667
id_tg__53_5__9_86_884_77	-838.666666666667	1453.33333333333	1619.33333333333	-556.666666666667	2350.5	-1796.5	-3124.5	-2130.5	223.333333333334	-321.666666666666	-388.666666666666	40.3333333333339	-1157.83333333333	-1761.83333333333	3251.16666666667	1984.16666666667	-18.8333333333339	1406.16666666667	-438.833333333334	-910.833333333334	-37.75	475.25	-399.75	2862.5	-2862.5	-501.166666666666	-646.166666666666	2235.83333333333	-86.1666666666661	-2354	4397	311	-3908	8622	-806	2107.5	-2107.5	2349.5	-2349.5	-782.5	2965.5	-184.5	-433.5	-196.166666666668	1000.83333333333	-429.166666666668	16.8333333333321	-146.666666666666	1687.33333333333
id_tg__53_5__9_86_889_73	-934.666666666666	598.333333333334	2886.33333333333	-680.666666666666	972.166666666668	-699.833333333332	-1576.83333333333	-639.833333333332	-279.666666666666	-69.6666666666661	608.333333333334	300.333333333334	456.666666666666	-268.333333333334	2419.66666666667	-3521.33333333333	379.666666666666	1119.66666666667	-762.333333333334	-1496.33333333333	-323.25	1914.75	-1268.25	890.5	-890.5	-711.5	-793.5	2641.5	286.5	-1003	1812	194	-3434.5	6997.5	-128.5	1812.5	-1812.5	1476.5	-1476.5	-313	890	835	-786	60.5	705.5	-564.5	-322.5	-237.833333333332	1630.16666666667
id_tg__54_0__11_92_908_86	-1022.83333333333	3563.16666666667	1923.16666666667	-2417.83333333333	3366.5	-5363.5	-5374.5	638.5	-693.666666666664	-3213.66666666666	-1067.66666666666	6362.33333333334	5177.66666666667	-28635.3333333333	-4934.33333333333	18036.6666666667	-944	-81	610	2303	656.25	-1792.75	480.25	7801	-7801	-3665.83333333334	2470.16666666666	5186.16666666666	3341.16666666666	-6684.25	13437.75	-69.25	1057.5	2450.5	-4565.5	5510	-5510	6606.5	-6606.5	-215.5	2026.5	-1087.5	-292.5	5550.33333333334	-5381.66666666666	-6384.66666666666	-4884.66666666666	8554.83333333333	-8248.16666666667
id_tg__54_0__11_92_913_81	-900.666666666664	4321.33333333334	1169.33333333334	-2788.66666666666	459.666666666668	-999.333333333332	-934.333333333332	554.666666666668	-553.333333333332	-2457.33333333333	-1691.33333333333	5808.66666666667	-460.666666666664	-14492.6666666667	-1669.66666666666	17544.3333333333	-5276.83333333334	900.166666666664	3138.16666666666	11792.1666666667	1168.25	-2604.75	268.25	3334	-3334	-1637.66666666667	722.333333333332	2471.33333333333	1719.33333333333	-2533.25	3751.75	1314.75	136.75	505.75	-779.25	3882	-3882	11109.5	-11109.5	-74.5	118.5	413.5	-308.5	1815.16666666667	-1762.83333333333	-2146.83333333333	-1535.83333333333	3802.33333333333	-4191.66666666667
id_tg__54_1__11_56_906_85	-10364.1666666667	43030.8333333333	20161.8333333333	-32100.1666666667	81008.8333333333	-106345.166666667	-112491.166666667	-24190.1666666667	-4129.16666666666	-19009.1666666667	-3958.16666666666	35354.8333333333	11986.3333333333	-169096.666666667	47946.3333333333	85191.3333333333	-19632.6666666667	-8082.66666666666	-13602.6666666667	80583.3333333333	5924.25	-9058.75	-2789.75	42554.5	-42554.5	-7956.5	-9377.5	35196.5	-1949.5	-66310	147461	-14841	-27676	48643	6709	59524	-59524	34647.5	-34647.5	-6379.33333333334	27737.6666666667	-11030.3333333333	2430.66666666666	17481.8333333333	-13585.1666666667	-23453.1666666667	-15407.1666666667	27973.1666666667	-23102.8333333333
id_tg__54_1__11_56_911_80	-6892.66666666666	47120.3333333333	16859.3333333333	-43301.6666666667	34628.1666666667	-46227.8333333333	-49081.8333333333	-8574.83333333333	-3955	-20567	-2634	35066	14662.8333333333	-126068.166666667	39533.8333333333	42545.8333333333	-18093.1666666667	-591.166666666664	-10720.1666666667	65590.8333333333	14324.75	-20685.25	-7964.25	44487.5	-44487.5	-8374	-6834	27681	4275	-32041	70940	-6858	-8599.75	13678.25	3521.25	39722	-39722	45364	-45364	-3431.66666666667	12764.3333333333	-2844.66666666667	375.333333333328	14926.8333333333	-11060.1666666667	-20589.1666666667	-13131.1666666667	16941	-12802
id_tg__54_2__11_20_904_83	-158605.5	330103.5	465911.5	-320198.5	477972.666666667	-641648.333333333	-889353.333333333	97083.6666666667	-19061.5	-183290.5	65715.5	174759.5	-532397.166666667	-244506.166666667	994278.833333333	847418.833333333	-108116.833333333	5876.16666666669	-116180.833333333	434655.166666667	61024.25	-50068.75	-71979.75	543784.5	-543784.5	-183724.666666667	-219105.666666667	873419.333333333	-103139.666666667	-547468.5	1164570.5	-69633.5	-330667	169600	491734	418050	-418050	204708.5	-204708.5	-148747.666666667	546615.333333333	-202895.666666667	102523.333333333	152389.833333333	-11206.1666666666	-304259.166666667	-141704.166666667	159038.166666667	-136689.833333333
id_tg__54_2__11_20_909_79	-37373	57849	106553	-52283	6863.5	-17061.5	-68545.5	65016.5	-10475.6666666667	-51333.6666666667	34045.3333333333	48715.3333333333	-63347.1666666666	-98944.1666666666	233879.833333333	55105.8333333334	-3329.33333333331	-2295.33333333331	-21287.3333333333	33570.6666666667	8733.75	-6380.25	-11087.25	97639.5	-97639.5	-17552.8333333333	-39289.8333333333	115938.166666667	-23989.8333333333	-66736	156493	-23021	-17872	-86617	122361	58827	-58827	28518	-28518	-20225.5	60137.5	-13599.5	14138.5	29706.1666666667	19111.1666666667	-89415.8333333333	-18813.8333333333	9377	-1271
id_tg__54_3__10_84_902_82	-411474	146053	1336577	-248208	104330.5	-272565.5	-515946.5	475520.5	-50752.3333333335	-372616.333333333	432457.666666667	92415.6666666665	-360126.833333333	-381655.833333333	1813167.16666667	-351130.833333333	27853.1666666665	116626.166666667	-113196.833333333	-86988.8333333335	45028.5	230886.5	-320943.5	403009.5	-403009.5	-142009.666666667	-341329.666666667	1314391.33333333	-547032.666666667	-211923.25	777965.75	-354119.25	-365473.75	-329112.75	1060060.25	258496.5	-258496.5	78319	-78319	-324123.166666667	991906.833333333	-340722.166666667	321184.833333333	-31970.333333333	559612.666666667	-658812.333333333	195110.666666667	-10879.5	121568.5
id_tg__54_3__10_84_907_77	-55821.3333333334	21690.6666666666	150870.666666667	-5097.33333333337	-17352	-8141	-25135	85332	-13446.6666666666	-50058.6666666666	70195.3333333334	20203.3333333334	-35980.8333333334	-62671.8333333334	281403.166666667	-110788.833333333	-5045.83333333331	19133.1666666667	-4089.83333333331	94.1666666666861	3769.25	62833.25	-70371.75	-50752.5	50752.5	35028	-62570	52328	-94842	-29387.25	94318.75	-35544.25	-52020	4995	99045	54901.5	-54901.5	11518.5	-11518.5	-33603.1666666666	94206.8333333334	-17772.1666666666	24374.8333333334	-10514.1666666666	90679.8333333334	-82528.1666666666	23390.8333333334	-6278	27220
id_tg__54_4__10_48_900_80	-496954.166666667	257938.833333333	1624583.83333333	-391660.166666667	74495.333333333	-352300.666666667	-709568.666666667	838383.333333333	-38830	-124472	238291	2671	-293350.666666667	-95873.6666666667	1771559.33333333	-795633.666666667	367.833333333489	418581.833333333	-106962.166666667	-312723.166666667	-6810.5	354632.5	-341011.5	-573425.5	573425.5	-235943	-440162	1778530	-630539	-589464.75	1163726.25	15203.25	-234159.5	-95856.5	564175.5	408724.5	-408724.5	304988	-304988	-483383.666666667	1316559.33333333	-220372.666666667	353964.333333333	-205262.5	804255.5	-590053.5	401585.5	-139534	568099
id_tg__54_4__10_48_905_76	-76160.5	56840.5	213365.5	-41724.5	-27217.6666666667	-15971.6666666667	-40492.6666666667	138117.333333333	-13733.1666666666	-29471.1666666666	72366.8333333334	-1696.16666666663	-24330.6666666666	-32544.6666666666	328169.333333333	-222632.666666667	18752.3333333334	88364.3333333334	3055.33333333337	-147676.666666667	5010.5	89486.5	-99507.5	39126	-39126	42096.1666666666	-73330.8333333334	82622.1666666666	-135579.833333333	-71292.25	136875.75	5708.75	-63688.75	402.25	126975.25	66522.5	-66522.5	35513	-35513	-45499.1666666667	101202.833333333	-5619.16666666674	40913.8333333333	-37819.1666666666	148733.833333333	-118977.166666667	83700.8333333334	-33391.6666666666	89579.3333333334
id_tg__54_5__10_10_898_79	-331798.666666667	155663.333333333	1137341.33333333	-297608.666666667	33777.8333333335	-229824.166666667	-416704.166666667	545194.833333333	-13995.6666666667	4754.33333333326	33972.3333333333	3260.33333333326	-143373.833333333	-109137.833333333	1109569.16666667	-570309.833333333	-4160.66666666674	227375.333333333	-22118.6666666667	-192774.666666667	-14721.5	193393.5	-163950.5	298531.5	-298531.5	-6638.33333333349	-489180.333333333	1009177.66666667	-500082.333333333	-708805.75	1206234.25	211377.25	-266229.75	117881.25	414578.25	235631	-235631	252862.5	-252862.5	-367591.166666667	866451.833333333	98473.8333333335	137847.833333333	-159318.833333333	570169.166666667	-286891.833333333	194679.166666667	-163142.333333333	643256.666666667
id_tg__54_5__10_10_903_74	-81459.6666666666	24501.3333333334	265726.333333333	-45848.6666666666	-9887.16666666663	-43631.1666666666	-54611.1666666666	127903.833333333	-498.666666666686	-16166.6666666667	30480.3333333333	-12817.6666666667	-8527.5	-14600.5	304516.5	-264333.5	16529.8333333333	43378.8333333333	4378.83333333331	-97347.1666666667	3636	92086	-99358	-23435	23435	22776.6666666666	-46076.3333333334	97107.6666666666	-119361.333333333	-115280.75	191818.25	38743.25	-62061.25	44191.75	79930.75	55590.5	-55590.5	77142	-77142	-64076.6666666666	115806.333333333	38554.3333333334	37869.3333333334	-56503.5	174666.5	-84757.5	79601.5	-39348.6666666666	120142.333333333
id_tg__54_5__10_32_898_79	-11270	36232	16974	-19396	55428.3333333334	-26651.6666666666	-84251.6666666666	-55381.6666666666	-7880.5	9103.5	14709.5	-171.5	76280.3333333333	-82256.6666666667	-49549.6666666667	-97034.6666666667	-8591.83333333337	31135.1666666666	-7296.83333333337	1937.16666666663	-16563.25	52400.75	-19274.25	120049.5	-120049.5	-2996.16666666663	-44876.1666666666	63038.8333333334	-9174.16666666663	-226595.75	653003.25	-199811.75	-97372	50032	144712	1821.5	-1821.5	-7843	7843	-1102.33333333337	29913.6666666666	-14571.3333333334	-12035.3333333334	6925.5	1029.5	-12959.5	-8846.5	3379.33333333337	-1891.66666666663
id_tg__54_5__10_32_903_74	-12639.5	13559.5	42464.5	-18105.5	44143	-30011	-57826	-44592	1805.83333333334	-3223.16666666666	-3862.16666666666	1667.83333333334	-12273	-23636	36618	23837	7873	4544	14936	-43099	-17567.75	60746.25	-25610.75	33422	-33422	-27471.3333333333	-1029.33333333333	58139.6666666667	25303.6666666667	-75275	210894	-60344	-12534.25	-2562.25	27630.75	15062.5	-15062.5	25409	-25409	-3380.33333333331	25240.6666666667	-8020.33333333331	-7079.33333333331	6937.83333333334	4246.83333333334	-13655.1666666667	-11405.1666666667	362.833333333343	-1323.16666666666
id_tg__54_6__9_70_896_77	-61983	17402	229748	-61201	17838.3333333333	-46892.6666666667	-71892.6666666667	65270.3333333333	-5547.5	6800.5	8088.5	1753.5	-19059.3333333334	-29905.3333333334	200548.666666667	-113465.333333333	-516.166666666686	41391.8333333333	-4454.16666666669	-35389.1666666667	-8900.5	44092.5	-26291.5	63857.5	-63857.5	-11038.3333333334	-115950.333333333	261139.666666667	-112074.333333333	-137210.75	243161.25	31260.25	-49207.25	120477.75	-22063.25	48468	-48468	67451.5	-67451.5	-122319.166666667	249149.833333333	97141.8333333334	20665.8333333334	-51058.5	162134.5	-46873.5	37914.5	-51935	205450
id_tg__54_6__9_70_901_73	-60403.5	24076.5	202785.5	-45651.5	-5259	-10959	-26049	52785	-2214.5	3000.5	9486.5	-5843.5	-34435.6666666667	7045.33333333331	185440.333333333	-89178.6666666667	6625.5	46679.5	-164.5	-66391.5	817.25	23776.25	-25410.75	741	-741	26249.5	-90099.5	116477.5	-105126.5	-142931	189586	96276	-26617	72171	-18937	42894	-42894	68412	-68412	-50564.8333333333	83506.1666666667	54608.1666666667	13580.1666666667	-34344.8333333333	111052.166666667	-38728.8333333333	30711.1666666667	-32561.3333333333	107591.666666667
id_tg__54_6__9_95_896_77	-6510.83333333331	19233.1666666667	18369.1666666667	-18069.8333333333	46292.5	-27522.5	-62561.5	-48793.5	-6878.83333333334	9114.16666666666	7878.16666666666	3644.16666666666	-2261.83333333334	13415.1666666667	-6957.83333333334	328.166666666657	-6266.33333333334	24502.6666666667	-2023.33333333334	-3680.33333333334	-20136	50848	-10576	17150	-17150	-7097.83333333334	-14196.8333333333	33901.1666666667	1589.16666666666	-40020.25	62170.75	17869.75	-39471.75	98767.25	-19823.75	5590.5	-5590.5	1124	-1124	-7916.33333333331	42292.6666666667	-10635.3333333333	-7908.33333333331	2469.33333333334	2227.33333333334	-6274.66666666666	-3360.66666666666	-1424.66666666666	12777.3333333333
id_tg__54_6__9_95_901_73	-8944	8561	24805	-6534	9873.5	884.5	-20163.5	-10341.5	1147.66666666666	8847.66666666666	-19468.3333333333	7177.66666666666	7122.16666666667	23308.1666666667	3029.16666666667	-47703.8333333333	1900.33333333334	20096.3333333333	-1122.66666666666	-24674.6666666667	-17798.25	54171.75	-18575.25	29115	-29115	-13728.8333333333	-5458.83333333334	30669.1666666667	15976.1666666667	13582	-10953	-16211	-289.5	-20920.5	21499.5	1283.5	-1283.5	-2243	2243	1388.83333333334	1903.83333333334	3332.83333333334	-9403.16666666666	1922	4105	-4521	-5350	-2707.66666666666	8044.33333333334
id_tg__54_8__9_05_892_74	-14.5	28.5	17.5	-2.5	-27.666666666667	123.333333333333	-23.666666666667	-16.666666666667	48.5	-35.5	-66.5	-43.5	-260.333333333332	-1369.33333333333	10799.6666666667	-8649.33333333333	4.16666666666697	22.166666666667	3.16666666666697	-37.833333333333	-44.5	134.5	-45.5	265	-265	57.666666666667	-121.333333333333	69.666666666667	-121.333333333333	-7024	12642	1406	-37	461	-387	26	-26	52	-52	-130.5	166.5	200.5	24.5	7.5	-4.5	-7.5	-10.5	-81.833333333333	328.166666666667
id_tg__54_8__9_05_897_69	-820.5	148.5	2734.5	-421.5	-53.3333333333339	-72.3333333333339	-85.3333333333339	317.666666666666	-129	-73	32	428	854.666666666666	627.666666666666	-718.333333333334	-2473.33333333333	22.833333333333	86.833333333333	170.833333333333	-326.166666666667	56.75	127.75	-241.25	1705.5	-1705.5	819	-1602	536	-1391	-1050	2135	-35	-579	4194	-3036	306	-306	728	-728	-562.666666666666	694.333333333334	1021.33333333333	-27.6666666666661	-319.333333333334	1375.66666666667	-393.333333333334	-24.3333333333339	-275	1615
id_tg__56_1__11_85_934_88	-8902.83333333333	11489.1666666667	33170.1666666667	-17950.8333333333	8682.33333333333	-21554.6666666667	-24764.6666666667	20272.3333333333	-349.166666666664	-8538.16666666666	-3811.16666666666	13396.8333333333	-2774.16666666666	-50024.1666666667	49154.8333333333	9191.83333333334	-2874.66666666666	-475.666666666664	-2125.66666666666	11225.3333333333	2606	-2308	-2904	7232	-7232	-1976.33333333333	-10851.3333333333	25443.6666666667	-8663.33333333333	-61007	108960	13054	431.75	-18079.25	17215.75	10481	-10481	19208.5	-19208.5	-12975	37373	-6826	8378	5176.83333333334	-761.166666666664	-14890.1666666667	120.833333333336	5671.5	-2958.5
id_tg__56_1__11_85_939_84	-5234.83333333334	7205.16666666666	19493.1666666667	-10993.8333333333	2192.5	-3816.5	-4529.5	1768.5	-410.333333333332	-4752.33333333333	-2087.33333333333	8070.66666666667	2554.66666666666	-13352.3333333333	24181.6666666667	-18493.3333333333	-1761	-465	-2172	7920	4049.75	-3566.25	-4533.25	4797.5	-4797.5	2893.33333333333	-7458.66666666667	5097.33333333333	-6318.66666666667	-14400.75	21421.25	7380.25	-4949	-5229	15127	4311	-4311	12719	-12719	-3829.5	9701.5	-740.5	2527.5	729.833333333332	130.833333333332	-2537.16666666667	216.833333333332	1951.5	-1332.5
id_tg__56_2__11_56_932_86	-8500.83333333333	9848.16666666667	28883.1666666667	-13228.8333333333	15149	-12587	-32742	-118	-1769.16666666666	-2762.16666666666	1410.83333333334	6658.83333333334	-9791.16666666667	-27726.1666666667	56205.8333333333	893.833333333328	-1629.33333333334	-635.333333333336	-331.333333333336	5854.66666666666	2866.25	-2271.75	-3460.75	10837.5	-10837.5	-286.333333333328	-12201.3333333333	23565.6666666667	-10505.3333333333	-59088	128872	-10696	-46354.25	14503.75	78204.75	6430	-6430	11537	-11537	-10893.6666666667	33871.3333333333	-9879.66666666667	8689.33333333333	968	4938	-7851	9	2148	-788
id_tg__56_2__11_56_937_82	-12928.8333333333	11316.1666666667	47557.1666666667	-20086.8333333333	5864.66666666666	-1764.33333333334	-16465.3333333333	635.666666666664	207.666666666664	-6370.33333333334	1526.66666666666	4220.66666666666	-8757.16666666667	-20026.1666666667	51881.8333333333	-5584.16666666667	-1282.5	-1428.5	307.5	4968.5	5199	-3172	-7226	12008	-12008	7284.33333333334	-22612.6666666667	21377.3333333333	-20617.6666666667	-34148	69999	-1703	-13872.5	1394.5	26350.5	6615.5	-6615.5	15029.5	-15029.5	-8151.83333333333	21669.1666666667	-4449.83333333333	7236.16666666667	-230.5	5444.5	-6606.5	1853.5	74.1666666666642	914.166666666664
id_tg__56_3__11_20_930_85	-33725.1666666667	11804.8333333333	120372.833333333	-31002.1666666667	21033	-9072	-65999	11972	1503.16666666667	-15083.8333333333	4097.16666666667	6477.16666666667	-43993.6666666667	-56562.6666666667	189830.333333333	-1286.66666666667	-4234.5	2978.5	-612.5	10337.5	4396.25	-2459.75	-6332.75	74341	-74341	-17964	-46977	146267	-45398	-68984.25	170414.75	-32446.25	-46384.5	-4682.5	97451.5	20633.5	-20633.5	15982	-15982	-34878	115013	-41110	30731	-557.333333333343	33884.6666666667	-30931.3333333333	-1281.33333333334	922.5	3245.5
id_tg__56_3__11_20_935_80	-11533	871	35884	-2156	-2959.16666666667	8965.83333333333	-5067.16666666667	4978.83333333333	1630.83333333334	-6850.16666666666	6400.83333333334	-4443.16666666666	-10289.5	-7989.5	44652.5	-5794.5	830	230	2478	-5198	1139	691	-2969	10586.5	-10586.5	8705.33333333333	-19875.6666666667	15369.3333333333	-21609.6666666667	-16634.5	33736.5	-467.5	43.25	-28664.75	28578.25	2652	-2652	1753	-1753	-5051.5	13433.5	-4099.5	5820.5	-3899.83333333333	16820.1666666667	-10001.8333333333	4881.16666666667	-2986.83333333333	2617.16666666667
id_tg__56_4__10_88_928_83	-26411	1370	81644	-3781	-247.5	64.5	-22950.5	23628.5	2884.5	-12408.5	9528.5	-5773.5	-33214.1666666667	-19136.1666666667	137264.833333333	-18486.1666666667	-964.5	7828.5	5486.5	-10421.5	2388.75	-8465.25	3687.75	32924.5	-32924.5	-3322.66666666666	-15636.6666666667	71475.3333333333	-45870.6666666667	-30749.25	76234.75	-14736.25	30393.25	77443.25	-138229.75	1770	-1770	16360.5	-16360.5	-16537.5	55914.5	-17613.5	11311.5	-10441.8333333333	44038.1666666667	-22871.8333333333	10159.1666666667	-6674.83333333334	29141.1666666667
id_tg__56_4__10_88_933_79	-6752.16666666666	-558.166666666664	18696.8333333333	2117.83333333334	663.833333333336	480.833333333336	-5118.16666666666	2645.83333333334	745.166666666664	-4242.83333333334	2579.16666666666	-571.833333333336	-7777.33333333333	-299.333333333332	26854.6666666667	-3223.33333333333	-971.833333333334	4567.16666666667	-343.833333333334	-1307.83333333333	-2158.75	453.25	3864.25	5198.5	-5198.5	-903.833333333336	-5813.83333333334	15419.1666666667	-6893.83333333334	-5198	16935	-6539	-2402.25	4670.75	133.75	873.5	-873.5	-327	327	-4629.16666666667	12663.8333333333	-3503.16666666667	4726.83333333333	-245.666666666664	6511.33333333334	-6119.66666666666	345.333333333336	-1433.83333333334	-1771.83333333334
id_tg__56_5___a_10_84_926_81	-9482	2362	32243	-6159	34451	-35323	-42884	-25146	-1625.33333333333	2717.66666666667	-515.333333333328	2673.66666666667	-23486.5	-6528.5	50156.5	26831.5	3093.16666666667	3041.16666666667	-4241.83333333333	-8078.83333333333	-8879.5	30509.5	-12750.5	12130	-12130	-8341.33333333334	-5165.33333333334	36901.6666666667	-6712.33333333334	-14936	35022	-5150	-18489.5	20075.5	16903.5	6430	-6430	-36182.5	36182.5	-13141.3333333333	55136.6666666667	-19442.3333333333	3729.66666666666	-2846.16666666666	11966.8333333333	-5639.16666666666	2210.83333333334	-1718.83333333333	16812.1666666667
id_tg__56_5__a_10_84_931_77	-9103.83333333334	20400.1666666667	9412.16666666666	-2500.83333333334	10473	-8355	-16099	-6965	-7709.5	8814.5	-579.5	14893.5	-16483	29976	18139	1334	510	16911	4291	-22732	-13392	14259	12525	34493	-34493	-5530.16666666667	-183.166666666672	11344.8333333333	5428.83333333333	-29001	37521	20481	-3462.5	2494.5	4430.5	-1551.5	1551.5	-14703	14703	-1199	8937	-2611	-2729	1712.5	2871.5	-7061.5	-947.5	-1090.83333333334	618.166666666657
id_tg__56_5__b_10_77_926_82	-34054.8333333333	83588.1666666667	44302.1666666667	-25725.8333333333	-52888.5	144741.5	-16591.5	30515.5	-30054.8333333333	56824.1666666667	-73300.8333333333	106641.166666667	-20215.6666666667	-109030.666666667	133554.333333333	36123.3333333333	-12279.3333333333	41211.6666666667	-7473.33333333334	3099.66666666666	-31681.5	36839.5	26523.5	86673.5	-86673.5	-23115.6666666667	-39668.6666666667	103154.333333333	5861.33333333334	-28513.5	50467.5	6559.5	-54870.25	5556.75	104183.75	26311	-26311	-308	308	-3367.83333333334	24574.1666666667	358.166666666657	-14828.8333333333	-8429.5	47234.5	-14947.5	-6998.5	1491.66666666666	8699.66666666666
id_tg__56_5__b_10_77_931_77	-10922.1666666667	21642.8333333333	14535.8333333333	-3412.16666666666	11211.1666666667	6230.16666666666	-23883.8333333333	-15979.8333333333	-6253.66666666666	5959.33333333334	-2126.66666666666	14928.3333333333	-18501.3333333333	24014.6666666667	27517.6666666667	3971.66666666666	-6273	26153	1597	-8931	-16670	19083	14257	34665	-34665	-2607	-16714	18162	6373	-8464.5	13147.5	3781.5	-4015.75	-9438.75	17470.25	-1239	1239	-24860	24860	220.833333333343	1266.83333333334	4037.83333333334	-5967.16666666666	1665.66666666666	8058.66666666666	-6653.33333333334	-6402.33333333334	-1456.33333333334	3698.66666666666
id_tg__56_6__10_32_924_80	-15617	35271	32784	-21204	79491.5	-92489.5	-108414.5	-37570.5	2866.16666666669	-67306.8333333333	22632.1666666667	36076.1666666667	-67768.1666666667	90918.8333333333	122679.833333333	-10294.1666666667	-10364.6666666667	49203.3333333333	-4903.66666666669	-13205.6666666667	-31404	78345	-15537	-4178	4178	-39958.6666666667	-14229.6666666667	109797.333333333	24308.3333333333	38341.5	-24385.5	-52297.5	-12425.5	7646.5	17204.5	16889.5	-16889.5	-396.5	396.5	-12452.6666666667	54211.3333333333	5230.33333333331	-22083.6666666667	4215.33333333331	18510.3333333333	-17908.6666666667	-13247.6666666667	1089.16666666669	18596.1666666667
id_tg__56_6__10_32_929_76	-5254.16666666666	-13359.1666666667	36341.8333333333	-7220.16666666666	14136.1666666667	-2981.83333333334	-22481.8333333333	-16944.8333333333	-1746	379	4284	575	-4032.5	10494.5	44188.5	-42585.5	4555.83333333334	26211.8333333333	-2599.16666666666	-37280.1666666667	-6923.5	29721.5	-15874.5	25203	-25203	-26917.8333333333	-5094.83333333334	51522.1666666667	34326.1666666667	-8779	31882	-14324	6192.75	-34111.25	21725.75	5315.5	-5315.5	-2132	2132	-3480.83333333334	6749.16666666666	9196.16666666666	-5502.83333333334	1243.66666666666	3218.66666666666	-2993.33333333334	-3956.33333333334	778.666666666657	-200.333333333343
id_tg__56_7__9_96_922_79	-13363.3333333333	26799.6666666667	41223.6666666667	-27933.3333333333	19007.3333333333	-7880.66666666669	-38578.6666666667	-10562.6666666667	1732.33333333334	10685.3333333333	-21480.6666666667	5598.33333333334	-2958.33333333334	38975.6666666667	17822.6666666667	-47923.3333333333	-4169.66666666666	40200.3333333333	-3623.66666666666	-24067.6666666667	-5021	18352	-8310	55137.5	-55137.5	-7747.16666666667	-33198.1666666667	60934.8333333333	-4495.16666666667	-59263.25	74844.75	43681.75	-15390.5	-7528.5	38309.5	13123	-13123	13545.5	-13545.5	-13042.5	53800.5	-7180.5	-7492.5	1428	4996	-9054	-226	-8594.33333333334	44147.6666666667
id_tg__56_7__9_96_927_74	-13648.6666666667	8820.33333333334	38915.3333333333	-6789.66666666666	6137.5	-1123.5	-17496.5	207.5	-7657.66666666667	11714.3333333333	5263.33333333333	5995.33333333333	-9214.83333333334	15537.1666666667	30812.1666666667	-18704.8333333333	-1062	28070	-812	-24072	-11831.5	40582.5	-16919.5	11020.5	-11020.5	-11459.5	-20626.5	46178.5	8826.5	-1980.5	-788.5	4749.5	-2709.5	-41488.5	46907.5	3291	-3291	-17570	17570	-874.333333333343	4611.66666666666	7969.66666666666	-9958.33333333334	-2799.33333333334	12314.6666666667	-3814.33333333334	-102.333333333343	-9201.66666666666	30502.3333333333
id_tg__56_7___b_10_38_922_78	-15645	116680	-13224	-56521	5350.16666666663	144639.166666667	-86989.8333333334	-73699.8333333334	1101.66666666669	58592.6666666667	-55893.3333333333	-6004.33333333331	85499.1666666667	-8261.83333333331	-108350.833333333	-139884.833333333	3415	66074	-37103	-39216	-15809.5	52378.5	-20759.5	197712	-197712	5713.16666666669	-62548.8333333333	16167.1666666667	29242.1666666667	-79281.25	161044.75	-2482.25	-28550	5377	51723	24977.5	-24977.5	35427.5	-35427.5	-2016	-3210	40152	-30894	4561.33333333331	-3734.66666666669	-389.666666666686	-9559.66666666669	1848	-7000
id_tg__56_8__9_76_920_77	-11200.5	61123.5	-1437.5	-26084.5	11283.8333333333	13430.8333333333	-28037.1666666667	-19245.1666666667	-4315.66666666667	25928.3333333333	-9519.66666666667	-3461.66666666667	48636.1666666667	-10363.8333333333	-80681.8333333333	-54862.8333333333	-2843.83333333333	33585.1666666667	-13260.8333333333	-11792.8333333333	-11366.25	33049.75	-10317.25	71991	-71991	-1525.83333333333	-22376.8333333333	18193.1666666667	8761.16666666667	-35964.75	94657.25	-22727.75	-17175.25	8591.75	25758.75	12595.5	-12595.5	20248.5	-20248.5	-5310.83333333333	10199.1666666667	24149.1666666667	-18415.8333333333	-2539.33333333334	11784.6666666667	-452.333333333336	-3714.33333333334	-2040.5	12541.5
id_tg__56_8__9_76_925_73	-6506	63545	-17772	-26255	-14.3333333333285	35747.6666666667	-19768.3333333333	-15936.3333333333	-1183.16666666667	17739.8333333333	-12095.1666666667	-2095.16666666667	31581.8333333333	2337.83333333333	-44279.1666666667	-52804.1666666667	1799.66666666667	34313.6666666667	-15054.3333333333	-24658.3333333333	-11604	35801	-12593	56073.5	-56073.5	1905	-23678	-2539	20502	-34749.5	64062.5	5436.5	628	-3416	2160	13099.5	-13099.5	22379	-22379	8202.16666666667	-16741.8333333333	8875.16666666667	-16739.8333333333	-813.5	3932.5	972.5	-2464.5	2795.83333333333	-11547.1666666667
id_tg__56_9__9_48_918_75	114.666666666668	2278.66666666667	-166.333333333332	-2456.33333333333	284.833333333332	1978.83333333333	-1390.16666666667	-1443.16666666667	-892.166666666668	2790.83333333333	-785.166666666668	670.833333333332	9728.66666666667	-1801.33333333333	-7524.33333333333	-19860.3333333333	-159.333333333332	3816.66666666667	-990.333333333332	-2348.33333333333	-1192.25	3424.75	-1040.25	6669	-6669	-1002	-1731	4582	155	-5162	4951	5373	-880.75	-1636.75	3398.25	-965.5	965.5	-1240.5	1240.5	-768.5	1783.5	1923.5	-1401.5	-390.666666666668	1822.33333333333	-440.666666666668	-209.666666666668	-604.666666666668	2989.33333333333
id_tg__56_9__9_48_923_71	-1915.33333333333	4351.66666666667	3380.66666666667	-1986.33333333333	464.666666666668	1408.66666666667	-1663.33333333333	-1139.33333333333	875.166666666668	638.166666666668	-2243.83333333333	-1019.83333333333	8368.66666666667	-1535.33333333333	-6467.33333333333	-17103.3333333333	880.666666666668	4001.66666666667	-1293.33333333333	-5350.33333333333	-2166.75	6499.25	-2165.75	8213	-8213	-892.833333333332	-1398.83333333333	3261.16666666667	816.166666666668	-3542.25	3360.75	3723.75	-255.75	-255.75	767.25	239	-239	3277	-3277	-452.666666666668	1502.33333333333	1622.33333333333	-1766.66666666667	196.166666666668	382.166666666668	2.16666666666788	-972.833333333332	-152	-508
id_tg__57_1__12_00_948_89	-913.666666666666	-133.666666666666	3672.33333333333	-797.666666666666	2235.5	-2449.5	-1859.5	-2397.5	-487.666666666667	-144.666666666667	819.333333333333	788.333333333333	1617.5	142.5	-2607.5	-2387.5	-624.5	-458.5	-898.5	3230.5	556.75	-516.25	-597.25	378	-378	337.333333333334	-1835.66666666667	1679.33333333333	-855.666666666666	-6391.5	12147.5	635.5	1284.5	-2862.5	293.5	1331.5	-1331.5	3187.5	-3187.5	-419.5	1545.5	-344.5	57.5	1588.33333333333	-1327.66666666667	-1975.66666666667	-1461.66666666667	1888	-1860
id_tg__57_2__11_88_946_87	-1737	207	6407	-1403	1242.5	-1443.5	-2742.5	458.5	-332.166666666666	-2586.16666666667	-1578.16666666667	5160.83333333333	-2158.5	-4793.5	904.5	10364.5	-1104.83333333333	-79.8333333333339	-1821.83333333333	5216.16666666667	1058.25	-923.75	-1192.75	-5	5	656	-2688	2434	-1714	-2284	3574	994	-1512.5	3693.5	-668.5	1659	-1659	3641.5	-3641.5	-502.833333333334	1293.16666666667	154.166666666666	61.1666666666661	819.333333333334	368.333333333334	-1701.66666666667	-1124.66666666667	1139.5	-818.5
id_tg__58_1__11_99_962_91	-3382.33333333334	2743.66666666666	13694.6666666667	-6291.33333333334	2467	-8830	-9450	10879	428	-6422	-3494	8632	-4746	-17239	24708	6769	-1047.5	104.5	-1432.5	4470.5	1677.25	-1148.75	-2205.75	5289	-5289	903	-6373	9089	-5425	-27707.75	51358.25	4057.25	-858.25	-6231.25	7947.75	5136.5	-5136.5	10086	-10086	-7940.5	24061.5	-4936.5	4696.5	2616.5	-420.5	-6746.5	-682.5	3422	-2062
id_tg__58_1__11_99_967_87	-1884.16666666667	2003.83333333333	7533.83333333333	-3885.16666666667	374.5	-1135.5	-1192.5	1204.5	30.5	-1860.5	-1087.5	2856.5	-948.833333333332	-4312.83333333333	5562.16666666667	1597.16666666667	-505.666666666666	49.3333333333339	-1302.66666666667	2770.33333333333	1372.5	-973.5	-1771.5	2270	-2270	1114	-2384	1091	-2049	-5179.25	9234.75	1123.75	-240.5	-459.5	940.5	1132	-1132	5673.5	-5673.5	-1187	3174	-332	719	326.333333333334	-15.6666666666661	-866.666666666666	-96.6666666666661	562.833333333334	-364.166666666666
id_tg__58_10__9_40_944_77	-1491.16666666667	4882.83333333333	1259.83333333333	-1669.16666666667	361.333333333334	1711.33333333333	-1643.66666666667	-1151.66666666667	116.5	1053.5	-1415.5	12.5	5126.16666666667	-1420.83333333333	-5158.83333333333	-8798.83333333333	-266	2195	-209	-1188	-597.5	1809.5	-614.5	6015.5	-6015.5	827.666666666666	-1895.33333333333	87.6666666666661	-675.333333333334	-4194	5352	3036	-1454.5	1139.5	1769.5	545	-545	925.5	-925.5	-487.5	626.5	1580.5	-744.5	-105.166666666666	918.833333333334	-55.1666666666661	-548.166666666666	-547	1406
id_tg__58_10__9_40_949_73	-3725	11348	2160	-2333	1150.33333333333	1864.33333333333	-2282.66666666667	-3032.66666666667	-572.833333333334	4469.16666666667	-2711.83333333333	-38.8333333333339	14514.5	-2660.5	-19805.5	-21077.5	362.833333333332	7087.83333333333	-1873.16666666667	-6303.16666666667	-3222.25	9055.75	-2611.25	7592	-7592	1231.66666666667	-4608.33333333333	-1126.33333333333	2039.66666666667	-7408	8343	6473	-787.5	474.5	1100.5	897.5	-897.5	3450	-3450	-310.833333333332	-1235.83333333333	3814.16666666667	-1645.83333333333	-111.833333333332	669.166666666668	536.166666666668	-869.833333333332	-1099.83333333333	1732.16666666667
id_tg__58_2__11_85_960_90	-9532	7923	35595	-14922	8643	-8112	-23580	5763	268.333333333336	-5255.66666666666	-625.666666666664	5076.33333333334	-8100.16666666667	-25749.1666666667	59886.8333333333	-9837.16666666667	-570.166666666664	192.833333333336	396.833333333336	1120.83333333334	1433.75	-18.25	-2849.25	9281.5	-9281.5	15509.5	-27189.5	6845.5	-26184.5	-59287.25	98924.75	19649.75	-20957.5	3323.5	38591.5	4776.5	-4776.5	12830.5	-12830.5	-18355	52141	-10015	12939	-1530	12194	-12771	5167	369.833333333328	3355.83333333333
id_tg__58_2__11_85_965_85	-8753	7105	32917	-13763	1847.83333333333	-1535.16666666667	-5429.16666666667	1420.83333333333	177	-4269	-717	4455	-4756.16666666666	-12098.1666666667	28689.8333333333	-2323.16666666666	-410	-359	266	1323	3037	-398	-5676	3968	-3968	20842.6666666667	-28145.3333333333	-6586.33333333334	-27796.3333333333	-13009.5	21096.5	4922.5	-3611.75	412.25	6811.25	3221	-3221	11054	-11054	-6361.33333333334	15834.6666666667	-1574.33333333334	4823.66666666666	-669.5	3512.5	-3041.5	1537.5	8.5	1665.5
id_tg__58_3__11_58_958_88	-2900.66666666667	2430.33333333333	10107.3333333333	-3835.66666666667	595.166666666668	1838.16666666667	-5907.83333333333	2284.16666666667	-285.166666666666	-1283.16666666667	788.833333333334	1349.83333333333	-1226.66666666667	-5968.66666666667	14352.3333333333	-4703.66666666667	-174.833333333334	151.166666666666	330.166666666666	43.1666666666661	620.5	43.5	-1284.5	2983	-2983	7883.5	-10595.5	-2706.5	-10348.5	-19812.5	33872.5	5752.5	-3696.5	15578.5	-8185.5	1093	-1093	3304	-3304	-4584.16666666667	11584.8333333333	-914.166666666666	3081.83333333333	-1443.33333333333	4444.66666666667	-2376.33333333333	2261.66666666667	-446.5	1829.5
id_tg__58_3__11_58_963_84	-3894.66666666667	3491.33333333333	13321.3333333333	-5128.66666666667	-64.1666666666679	2760.83333333333	-3612.16666666667	1043.83333333333	-113	-1098	1012	425	-1597.83333333333	-3646.83333333333	13550.1666666667	-5109.83333333333	19.1666666666661	384.166666666666	1173.16666666667	-1614.83333333333	993	458	-2444	3141.5	-3141.5	9783.66666666667	-13630.3333333333	-2529.33333333333	-13191.3333333333	-13366.75	20350.25	6383.25	-414.25	4793.75	-3965.25	1124.5	-1124.5	3043	-3043	-3320.66666666667	7269.33333333333	19.3333333333321	2673.33333333333	-890.5	3166.5	-1701.5	1206.5	-783.5	1612.5
id_tg__58_4__11_22_956_86	-1407.5	2341.5	4538.5	-2657.5	764.833333333334	1870.83333333333	-4288.16666666667	122.833333333334	709.833333333333	-2034.16666666667	-728.166666666667	632.833333333333	-2058.16666666667	-5935.16666666667	12455.8333333333	-346.166666666668	-195	722	81	-218	1297.75	-2563.25	-32.25	6946.5	-6946.5	1531.66666666667	-4358.33333333333	3792.66666666667	-4029.33333333333	-2565.25	-2689.25	7819.75	544.75	4291.75	-5381.25	1526	-1526	1989	-1989	-1687.16666666667	8460.83333333333	191.833333333332	-3591.16666666667	-317	3518	-2468	-99	-1669.83333333333	3130.16666666667
id_tg__58_4__11_22_961_82	-1051.16666666667	756.833333333334	3348.83333333333	-952.166666666666	56.3333333333339	1036.33333333333	-1485.66666666667	280.333333333334	133.666666666667	-769.333333333333	730.666666666667	-362.333333333333	-85.6666666666661	230.333333333334	4255.33333333333	-4228.66666666667	-139.5	121.5	511.5	-214.5	443.25	394.25	-1280.75	1410.5	-1410.5	3271.83333333333	-4043.16666666667	-1534.16666666667	-4238.16666666667	-3663.25	6328.75	997.75	375.75	2961.75	-3713.25	343.5	-343.5	794	-794	-471.166666666666	-1877.16666666667	1546.83333333333	1743.83333333333	-387.333333333334	2114.66666666667	-1267.33333333333	314.666666666666	-544.5	1051.5
id_tg__58_6__10_65_952_83	115.5	-942.5	4176.5	-3580.5	2100.83333333333	263.833333333332	-3778.16666666667	-2788.16666666667	854.666666666668	-627.333333333332	-1601.33333333333	-335.333333333332	-1616.16666666667	-1945.16666666667	8131.83333333333	-1338.16666666667	-288.5	1948.5	-229.5	-853.5	-457	552	362	14458	-14458	-1164.33333333333	-2012.33333333333	4743.66666666667	761.666666666668	-4042.75	9646.25	-1560.75	-91.25	-503.25	685.75	2991.5	-2991.5	592	-592	-624.833333333332	3164.16666666667	-668.833333333332	-620.833333333332	-6.83333333333212	-33.8333333333321	648.166666666668	-593.833333333332	381.833333333332	-395.166666666668
id_tg__58_6__10_65_957_79	-1514.66666666666	5740.33333333334	3153.33333333334	-4349.66666666666	1736.66666666666	788.666666666664	-3788.33333333334	-2210.33333333334	464.666666666664	1043.66666666666	-1128.33333333334	-1309.33333333334	2991.5	1646.5	1237.5	-11858.5	-586.833333333332	4894.16666666667	612.166666666668	-3745.83333333333	-1900.5	3367.5	433.5	14569.5	-14569.5	-2105.66666666667	-3250.66666666667	7299.33333333333	2268.33333333333	-3385.75	8443.25	-1671.75	277	-216	-338	2153	-2153	879.5	-879.5	-1021	2405	1893	-1235	249.666666666664	513.666666666664	-800.333333333336	-462.333333333336	-14	80
id_tg__58_8__10_15_948_80	-16250.6666666667	63414.3333333333	6452.33333333334	-21114.6666666667	2551.5	50515.5	-33246.5	-24923.5	792.333333333328	10098.3333333333	-18773.6666666667	6298.33333333333	65646.1666666667	-26222.8333333333	-64839.8333333333	-105875.833333333	1820.5	13118.5	-6433.5	-12146.5	-8866.5	19975.5	-2242.5	118372	-118372	-616.5	-20311.5	13758.5	8402.5	-52260.25	93566.75	10953.75	-11635.75	-28123.75	51395.25	3733.5	-3733.5	7830	-7830	-229.166666666672	3497.83333333333	15772.8333333333	-18583.1666666667	928	6712	-2124	-7372	-756.166666666672	-5457.16666666667
id_tg__58_8__10_15_953_76	-7289.33333333333	32164.6666666667	-1623.33333333333	-8673.33333333333	-4380.16666666667	26517.8333333333	-4876.16666666667	-8501.16666666667	-1310.66666666666	11398.3333333333	-9855.66666666666	2389.33333333334	39888.5	-23981.5	-38882.5	-56801.5	2264.5	9703.5	-5257.5	-11239.5	-5650.5	11366.5	-65.5	32737.5	-32737.5	5173	-15123	-8417	8021	-15066.5	31016.5	-883.5	-5743	5740	5746	2666	-2666	12443	-12443	-1334.33333333333	-2210.33333333333	9739.66666666667	-3526.33333333333	461.333333333332	1960.33333333333	755.333333333332	-4099.66666666667	-2166.16666666667	1167.83333333333
id_tg__58_9__9_79_946_79	-6678.66666666667	23014.3333333333	4565.33333333333	-7543.66666666667	-423.666666666664	19614.3333333333	-11596.6666666667	-6746.66666666666	-1970	11155	-5395	150	32554.1666666667	-11784.8333333333	-33563.8333333333	-52313.8333333333	-804	13417	-3187	-7818	-4093.5	11096.5	-2909.5	37195.5	-37195.5	-1612.33333333334	-9918.33333333334	7532.66666666666	7222.66666666666	-21099.5	38261.5	3937.5	-10999.75	3508.25	18491.25	4043.5	-4043.5	5640	-5640	-1730	2817	7333	-4960	-1077.5	4659.5	608.5	-2035.5	-1971.66666666666	4029.33333333334
id_tg__58_9__9_79_951_74	-8701	37914	-839	-10972	-536	13501	-7708	-4185	-1649	10958	-7008	997	31763.1666666667	-7621.83333333333	-35122.8333333333	-52544.8333333333	534.333333333336	20530.3333333333	-3534.66666666666	-18598.6666666667	-6076.5	14942.5	-2789.5	32098	-32098	1015.83333333334	-14728.1666666667	570.833333333336	11109.8333333333	-31378.25	41645.75	21110.75	-17747.25	10967.75	24526.75	3629.5	-3629.5	6188.5	-6188.5	-614.333333333336	-1482.33333333334	8465.66666666666	-5140.33333333334	-362	2987	610	-2511	-2445.66666666666	1514.33333333334
id_tg__59_2__12_00_974_90	-758.833333333333	4.16666666666652	3037.16666666667	-764.833333333333	1536	-1735	-1385	-1488	-216.666666666667	-435.666666666667	846.333333333333	239.333333333333	-1372.66666666667	-2985.66666666667	4239.33333333333	2864.33333333333	-416.333333333333	-176.333333333333	-401.333333333333	1826.66666666667	203.75	-154.25	-253.25	1475	-1475	-132.166666666666	-1040.16666666667	2087.83333333333	-651.166666666666	-5614	10056	1172	-1526.75	-1694.75	4748.25	663	-663	1663	-1663	-510.333333333334	1850.66666666667	-615.333333333334	295.666666666666	662.333333333333	-58.666666666667	-1386.66666666667	-541.666666666667	621.666666666667	-211.333333333333
id_tg__59_3__11_89_972_89	-1118.66666666667	126.333333333333	4191.33333333333	-961.666666666667	139.5	-335.5	-1209.5	1126.5	-489	-556	119	1904	-716.833333333333	-2312.83333333333	1596.16666666667	2867.16666666667	-339.666666666667	91.333333333333	-508.666666666667	1436.33333333333	307	-142	-472	-415	415	-358	-1077	2894	-743	-2903	3962	1844	-550.5	2796.5	-1695.5	745	-745	1260.5	-1260.5	-682.166666666667	1670.83333333333	295.833333333333	79.8333333333335	85.833333333333	1176.83333333333	-957.166666666667	-477.166666666667	181.5	414.5
id_tg__60_11__9_65_970_79	-905.833333333334	5278.16666666667	-973.833333333334	-1586.83333333333	-392.166666666666	4616.83333333333	-1842.16666666667	-1598.16666666667	-994	5548	-2896	330	5211.33333333333	451.333333333334	-8278.66666666667	-7806.66666666667	-269.5	3451.5	-749.5	-1893.5	-1000.75	2310.25	-308.75	10924	-10924	-171.666666666666	-2386.66666666667	-486.666666666666	3388.33333333333	-2525.75	3230.25	1821.25	-533.75	292.25	775.25	55.5	-55.5	772.5	-772.5	-131.166666666667	-654.166666666667	2187.83333333333	-1140.16666666667	85	-77	387	-565	-280.5	-242.5
id_tg__60_2__11_99_988_93	-3399.33333333334	1600.66666666666	12933.6666666667	-4336.33333333334	3665.83333333334	-4835.16666666666	-10134.1666666667	3971.83333333334	-187.166666666666	-3180.16666666667	-142.166666666666	3883.83333333333	-4053	-10202	24420	-2059	-593.333333333332	239.666666666668	133.666666666668	1406.66666666667	723	127	-1573	2244.5	-2244.5	715.333333333336	-6253.66666666666	10123.3333333333	-6015.66666666666	-22457.5	39087.5	5827.5	-13556.5	-418.5	27531.5	2799.5	-2799.5	5274.5	-5274.5	-7144.33333333333	21800.6666666667	-5323.33333333333	4955.66666666667	-736	5601	-5193	1800	361.666666666664	1937.66666666666
id_tg__60_2__11_99_993_88	-2148.33333333333	1325.66666666667	7881.66666666667	-2762.33333333333	671.5	-793.5	-1433.5	212.5	-37	-1112	-109	1332	-886.666666666666	-2446.66666666667	6025.33333333333	-918.666666666666	-279	154	184	499	898.5	-393.5	-1403.5	1201.5	-1201.5	1446.83333333333	-2639.16666666667	909.833333333334	-2611.16666666667	-4788.5	8127.5	1449.5	-1420	-105	2945	629.5	-629.5	3196	-3196	-1045	3035	-477	577	19	611	-977	309	123.333333333333	268.333333333333
id_tg__60_3__11_95_986_90	-930.666666666668	643.333333333332	3365.33333333333	-1216.66666666667	1814.5	-1111.5	-3341.5	-990.5	-270.666666666668	215.333333333332	798.333333333332	-201.666666666668	-723.333333333332	-1977.33333333333	6219.66666666667	-2072.33333333333	-75.1666666666679	69.8333333333321	244.833333333332	-89.1666666666679	92.75	66.75	-252.25	2332.5	-2332.5	446.666666666668	-1486.33333333333	1597.66666666667	-1451.33333333333	-5888.25	10148.75	1627.75	-2094.75	5025.25	-835.75	308.5	-308.5	859.5	-859.5	-1494	3938	-527	1071	-585.5	3054.5	-1420.5	122.5	-293.666666666668	921.333333333332
id_tg__60_4__11_78_984_89	-900.166666666666	574.833333333334	3276.83333333333	-1151.16666666667	36.5	72.5	-1093.5	911.5	-59.333333333333	-288.333333333333	110.666666666667	355.666666666667	-650.5	-1522.5	5122.5	-1648.5	-116.166666666667	181.833333333333	411.833333333333	-245.166666666667	121.25	281.25	-523.75	1802	-1802	761	-1639	967	-1611	-5225	8435	2015	-2917.5	8432.5	-2597.5	312.5	-312.5	1056.5	-1056.5	-1324.83333333333	2813.16666666667	634.166666666666	527.166666666666	-652.166666666666	2523.83333333333	-895.166666666666	327.833333333334	-330	1271
id_tg__60_4__11_78_989_84	-928.666666666667	608.333333333333	3076.33333333333	-898.666666666667	593.166666666667	-310.833333333333	-1059.83333333333	-408.833333333333	-51.833333333333	-173.833333333333	208.166666666667	121.166666666667	-546.166666666667	35.833333333333	2481.83333333333	-879.166666666667	-71	165	578	-530	59.75	260.75	-380.25	1196.5	-1196.5	686.5	-1614.5	1143.5	-1588.5	-3259	4557	1961	95.75	1563.75	-1755.25	170.5	-170.5	576.5	-576.5	-564	1484	-302	510	-241.5	1072.5	-359.5	11.5	-284.5	838.5
id_tg__60_6__11_27_985_81	-467.5	644.5	1083.5	-325.5	93	281	-430	-130	90.6666666666665	142.666666666667	-87.3333333333335	-327.333333333333	551.833333333333	303.833333333333	-1086.16666666667	-873.166666666667	-159	288	345	-156	-95.25	-216.25	406.75	2191	-2191	-7.83333333333348	-639.833333333333	749.166666666667	-85.8333333333335	-1157.5	2303.5	11.5	28	718	-774	289.5	-289.5	363.5	-363.5	-230.5	546.5	189.5	-44.5	-184.5	494.5	-77.5	136.5	-104.333333333333	180.666666666667
id_tg__62_3__12_04_1014_93	-5.5	2.5	17.5	-3.5	371.5	-367.5	-382.5	-364.5	2.33333333333303	-4.66666666666697	-1.66666666666697	-0.66666666666697	-3.33333333333303	-9.33333333333303	24.666666666667	-5.33333333333303	0	1	1	-2	0.25	-0.75	0.25	1	-1	0.33333333333303	-3.66666666666697	7.33333333333303	-4.66666666666697	-19	35	3	-8.5	11.5	5.5	1	-1	6	-6	-7.66666666666697	11.333333333333	12.333333333333	-0.66666666666697	44.5	23.5	-148.5	-8.5	-9	-3
id_tg__62_4__11_94_1012_92	-5	6	16	-7	211.5	-202.5	-222.5	-209.5	-1	-2	2	3	-3	-8	31	-14	-0.833333333333485	2.16666666666652	3.16666666666652	-2.83333333333348	0.25	1.25	-1.75	16	-16	1.5	-5.5	7.5	-6.5	-22.25	36.75	7.75	-8.25	24.75	-8.25	0.5	-0.5	5	-5	-7.5	16.5	6.5	-0.5	10.8333333333335	7.83333333333348	-30.1666666666665	-10.1666666666665	-5.83333333333348	1.16666666666652
id_tg__64_4__12_04_1040_95	-24.3333333333333	24.6666666666667	64.6666666666667	-16.3333333333333	362.833333333333	-327.166666666667	-395.166666666667	-366.166666666667	-23.6666666666667	0.333333333333258	-24.6666666666667	95.3333333333333	-7.16666666666674	-37.1666666666667	85.8333333333333	-27.1666666666667	16.3333333333333	31.3333333333333	12.3333333333333	-92.6666666666667	6.75	27.75	-41.25	20.5	-20.5	-18.3333333333335	-5.33333333333348	69.6666666666665	-9.33333333333348	-51.5	83.5	19.5	-37.75	102.25	-26.75	10.5	-10.5	42.5	-42.5	6	50	-51	-17	6.16666666666652	-93.8333333333335	134.166666666667	-58.8333333333335	9.83333333333326	42.8333333333333
id_csh_posesi__001_4_02_752_59	7	-7	-8	-6	-88.1666666666667	86.8333333333333	86.8333333333333	90.8333333333333	-5	4	13	-2	-3.33333333333331	2.66666666666669	12.6666666666667	-5.33333333333331	4.5	10.5	2.5	-26.5	0.25	-0.75	0.25	1.5	-1.5	-3	7	1	1	7.75	-9.25	-6.25	65.25	-64.75	-65.75	-5	5	37	-37	-1	-10	49	-36	-2.5	3.5	5.5	-1.5	-9	16
id_csh_posesi__002_4_55_719_57	-740.833333333332	5733.16666666667	-312.833333333332	-3197.83333333333	899.666666666666	-478.333333333334	-2396.33333333333	175.666666666666	633.5	154.5	-1377.5	-677.5	-1501.83333333333	560.166666666668	-2644.83333333333	6590.16666666667	-326.333333333334	2250.66666666667	-948.333333333334	-323.333333333334	-4	-348	356	10930.5	-10930.5	-1212.66666666667	-1776.66666666667	4772.33333333333	642.333333333333	-2607.75	623.25	4592.25	-900.75	576.25	1225.25	836.5	-836.5	1307.5	-1307.5	344.5	-2344.5	2757.5	-1446.5	464.833333333334	-617.166666666666	-731.166666666666	-46.1666666666661	732.5	-1779.5
id_csh_posesi__003_4_82_805_62	-206.833333333332	878.166666666668	-302.833333333332	45.1666666666679	-2170.5	8922.5	-3643.5	1232.5	-2687.83333333333	-1722.83333333333	-1727.83333333333	11514.1666666667	-1222.66666666667	-2714.66666666667	-1140.66666666667	7523.33333333333	49.5	-181.5	408.5	-375.5	-403	319	487	4062	-4062	-457.166666666668	-182.166666666668	711.833333333332	841.833333333332	-289.25	490.75	87.75	90.75	-3.25	-178.25	184.5	-184.5	203	-203	-216.333333333333	-296.333333333333	712.666666666667	232.666666666667	167.166666666668	-322.833333333332	-248.833333333332	70.1666666666679	-999.333333333332	-1328.33333333333
id_csh_posesi__004_5_42_780_61	1148	2043	-4872	-615	-1487.16666666667	3963.83333333333	-421.166666666668	918.833333333332	1983.5	-2259.5	-6092.5	2401.5	-5206.16666666666	-2039.16666666666	-6838.16666666666	24495.8333333333	499.166666666664	3140.16666666666	-2049.83333333334	-2587.83333333334	-1229	-1422	3880	16493.5	-16493.5	-1174.33333333333	-965.333333333332	1814.66666666667	2673.66666666667	-1891.5	2143.5	1639.5	623	-623	-623	-584	584	-285	285	1862.83333333333	-2406.16666666667	86.8333333333321	-3269.16666666667	2598.83333333333	-2613.16666666667	-1950.16666666667	-3233.16666666667	2831.66666666667	-2647.33333333333
id_csh_posesi__006_10_17_896_79	-194.833333333328	1505.16666666667	-255.833333333328	-664.833333333328	714.833333333328	462.833333333328	-1382.16666666667	-1225.16666666667	104.333333333328	74.3333333333285	-323.666666666672	-63.6666666666715	-623.5	93.5	1074.5	702.5	-1270.83333333334	14529.1666666667	-4995.83333333334	-5720.83333333334	-35.5	550.5	-479.5	2540	-2540	4816.83333333333	-5580.16666666667	-4334.16666666667	-4536.16666666667	-1929.75	2945.25	914.25	-455.25	79.75	830.75	422	-422	119.5	-119.5	-43.8333333333285	-161.833333333328	517.166666666672	-223.833333333328	88.1666666666715	39.1666666666715	-247.833333333328	-55.8333333333285	208.666666666672	-228.333333333328
id_csh_posesi__015_3_44_279_16	180.666666666664	29.6666666666642	-429.333333333336	-142.333333333336	147.333333333336	-163.666666666664	-46.6666666666642	-231.666666666664	38.5	-58.5	-16.5	-40.5	-294.833333333332	227.166666666668	223.166666666668	434.166666666668	-73.5	145.5	222.5	-147.5	62	-75	-49	-80	80	-3968.16666666666	2918.83333333334	4188.83333333334	4796.83333333334	-179	234	124	-312.5	558.5	66.5	-186	186	-58	58	-26.8333333333358	-22.8333333333358	213.166666666664	-109.833333333336	20	12	-60	-12	-29.3333333333358	13.6666666666642
id_csh_posesi__017_10_39_549_49	484.5	1787.5	313.5	-3554.5	7753.83333333333	-5699.16666666667	-9555.16666666667	-8007.16666666667	3416	-6309	-3146	-793	-5329.83333333334	-5983.83333333334	2591.16666666666	19382.1666666667	-1542.5	-262.5	-525.5	5415.5	2653	-2336	-2970	7216.5	-7216.5	-1139	-2043	4582	878	-6349.75	12131.25	568.25	-1806	2634	978	4021.5	-4021.5	1838	-1838	-1459	5317	-3150	2210	3748.83333333333	-2868.16666666667	-5384.16666666667	-2994.16666666667	2028.33333333333	-3597.66666666667
id_csh_posesi__022_6_39_615_49	-979	-473	5696	-2286	187.166666666664	138.166666666664	-797.833333333336	98.1666666666642	621.833333333332	-1519.16666666667	-250.166666666668	-96.1666666666679	-2124.16666666667	545.833333333332	2842.83333333333	2983.83333333333	1768.5	1989.5	286.5	-7581.5	667.75	739.75	-2075.25	2583	-2583	-3742.66666666667	1122.33333333333	7800.33333333333	2305.33333333333	-2479.75	7250.25	-2290.75	-373	-1086	1832	1779.5	-1779.5	1636	-1636	-655.666666666664	1135.33333333334	661.333333333336	170.333333333336	-389	514	101	552	-204.666666666664	463.333333333336
id_csh_posesi__025_9_62_970_79	-905.166666666666	5488.83333333333	-950.166666666666	-1823.16666666667	-71.666666666667	2543.33333333333	-1273.66666666667	-1054.66666666667	-984.333333333334	4916.66666666667	-2874.33333333333	910.666666666666	1015.16666666667	2795.16666666667	-2125.83333333333	-3714.83333333333	-307.833333333333	3499.16666666667	-722.833333333333	-1852.83333333333	-1397.25	2829.75	-35.25	4277	-4277	-49.666666666667	-2440.66666666667	-555.666666666667	3145.33333333333	-2521.75	2753.25	2290.25	-521.5	31.5	1011.5	212	-212	852	-852	-116.666666666667	-460.666666666667	2155.33333333333	-1344.66666666667	-60.5	224.5	521.5	-564.5	-498.333333333333	-36.333333333333
id_csh_posesi__027_3_44_391_29	8418.5	2872.5	-21495.5	-6632.5	17496	-19801	-12265	-20422	2688.83333333337	-3846.16666666663	-1924.16666666663	-2296.16666666663	-11668.1666666666	10857.8333333334	10349.8333333334	13796.8333333334	16651.5	26378.5	30674.5	-107007.5	2290.75	-3366.25	-1215.25	-2504.5	2504.5	-150067.666666667	154750.333333333	133520.333333333	161932.333333333	-8040	13310	2770	-9997.75	22203.25	-2207.75	12969	-12969	1218.5	-1218.5	-1739.83333333326	-1449.83333333326	7810.16666666674	-1140.83333333326	-21.3333333332557	1105.66666666674	-3217.33333333326	2175.66666666674	4228.16666666674	548.166666666744
id_csh_posesi__031_9_72_958_81	2.33333333333337	-4.66666666666663	-4.66666666666663	2.33333333333337	0.333333333333371	3.33333333333337	1.33333333333337	-5.66666666666663	-11.5	37.5	-15.5	12.5	8	-12	11	-23	-1.33333333333337	3.66666666666663	-3.33333333333337	3.66666666666663	-3.5	3.5	3.5	27	-27	-4.16666666666663	-3.16666666666663	12.8333333333334	2.83333333333337	-14.25	41.75	-13.25	-12.5	18.5	6.5	0.5	-0.5	-2	2	-70.8333333333333	154.166666666667	0.166666666666657	58.1666666666667	-6.66666666666663	13.3333333333334	11.3333333333334	-4.66666666666663	-28.6666666666667	129.333333333333
id_csh_posesi__033_4_63_872_84	-292.833333333333	193.166666666667	1027.16666666667	-341.833333333333	-48.5	-41.5	10.5	176.5	78.833333333333	-45.166666666667	-36.166666666667	-155.166666666667	-54.166666666667	65.833333333333	4.83333333333303	91.833333333333	241.5	326.5	-157.5	-893.5	287.25	-240.75	-333.75	204	-204	-492.666666666667	386.333333333333	829.333333333333	262.333333333333	-116	-47	279	1.5	5.5	-8.5	277.5	-277.5	1234.5	-1234.5	-42.666666666667	102.333333333333	84.333333333333	-58.666666666667	-20	19	4	37	-4.16666666666697	299.833333333333
id_csh_posesi__034_4_76_896_54	789.833333333336	2237.83333333334	-3088.16666666666	-1519.16666666666	-150.333333333334	1487.66666666667	-733.333333333334	-303.333333333334	-790	3356	-705	-281	100	1167	-1044	-423	-1605.66666666666	8270.33333333334	422.333333333336	-3875.66666666666	-965.5	2295.5	-364.5	4806	-4806	1278.83333333334	-6315.16666666666	1179.83333333334	1298.83333333334	-3047.5	3144.5	2950.5	-435.5	445.5	425.5	184	-184	1332.5	-1332.5	478	-1595	1541	-1380	404.333333333336	-1139.66666666666	271.333333333336	-344.666666666664	-338.5	-227.5
id_csh_posesi__036_4_85_858_60	-121.833333333334	-542.833333333334	-255.833333333334	1164.16666666667	917.166666666666	-737.833333333334	-1500.83333333333	-512.833333333334	382.666666666666	-429.333333333334	-115.333333333334	-603.333333333334	-1400.83333333333	462.166666666666	116.166666666666	3624.16666666667	-297.666666666666	1119.33333333333	312.333333333334	-538.666666666666	-422.5	356.5	488.5	3150	-3150	130.833333333334	-1055.16666666667	1115.83333333333	-453.166666666666	-1933.25	2035.75	1830.75	97.25	141.25	-335.75	-524	524	61.5	-61.5	156.333333333334	-258.666666666666	360.333333333334	-570.666666666666	201	-171	-474	42	462.666666666666	-97.3333333333339
id_csh_posesi__037_5_57_858_60	2214	-49	-6631	38	-2744	5293	1316	1623	-2362.5	7864.5	584.5	-1361.5	-1413	5926	187	-1874	-2255.5	13433.5	1162.5	-7829.5	-3307.5	4076.5	2538.5	-1240.5	1240.5	-1743.66666666666	-4704.66666666666	7224.33333333334	2711.33333333334	-1810.25	1387.75	2232.75	681	-993	-369	-888	888	1545	-1545	-131.5	-3062.5	4069.5	-612.5	2129.83333333334	-11648.1666666667	3172.83333333334	2085.83333333334	172.333333333336	-1212.66666666666
id_csh_posesi__040_5_03_865_53	-18.5	131.5	462.5	-538.5	-825.833333333334	358.166666666666	398.166666666666	1721.16666666667	740.5	-487.5	-677.5	-1056.5	-596.333333333334	-245.333333333334	134.666666666666	1899.66666666667	65.1666666666661	217.166666666666	-266.833333333334	-145.833333333334	68.5	34.5	-171.5	1177.5	-1177.5	-532.166666666666	65.8333333333339	1596.83333333333	-66.1666666666661	-29.25	-299.25	357.75	-241.25	161.75	320.75	293.5	-293.5	-250.5	250.5	147.5	3.5	-544.5	98.5	16.8333333333339	-90.1666666666661	-379.166666666666	418.833333333334	48.5	51.5
id_csh_posesi__041_5_22_430_38	-178.833333333336	992.166666666664	1877.16666666666	-2332.83333333334	-910.833333333334	1322.16666666667	-521.833333333334	1932.16666666667	-106.833333333336	124.166666666664	58.1666666666642	138.166666666664	331.166666666664	867.166666666664	202.166666666664	-2062.83333333334	740.166666666664	2725.16666666666	-198.833333333336	-4746.83333333334	-26.25	539.75	-487.25	2357.5	-2357.5	-146.833333333336	-601.833333333336	1135.16666666666	-92.8333333333358	-1451.75	882.25	2021.25	363.25	-1389.75	663.25	429	-429	234	-234	-285.333333333332	1020.66666666667	-1292.33333333333	1127.66666666667	87.1666666666679	-323.833333333332	-508.833333333332	571.166666666668	462.666666666668	33.6666666666679
id_csh_posesi__042_5_56_900_57	-71.3333333333321	-216.333333333332	-1125.33333333333	1555.66666666667	-10.3333333333321	353.666666666668	-390.333333333332	67.6666666666679	-512	1054	-268	750	-203.833333333332	406.166666666668	-244.833333333332	450.166666666668	-496.833333333332	3517.16666666667	2136.16666666667	-4162.83333333333	-1539.75	1330.25	1749.25	2769.5	-2769.5	-1059	99	1720	1358	-999.5	958.5	1040.5	28	-262	206	-530.5	530.5	-1277	1277	263.666666666668	-264.333333333332	-43.3333333333321	-483.333333333332	291	-147	-297	-429	18.5	65.5
id_csh_posesi__043_5_66_893_56	20.5	-142.5	22.5	58.5	-1126.83333333333	1156.16666666667	1033.16666666667	1191.16666666667	0.66666666666606	19.6666666666661	-13.3333333333339	-8.33333333333394	36.1666666666661	-37.8333333333339	-52.8333333333339	-17.8333333333339	61.6666666666661	10.6666666666661	-40.3333333333339	-155.333333333334	107.5	-73.5	-141.5	365.5	-365.5	-102.833333333334	97.1666666666661	70.1666666666661	141.166666666666	-111.25	25.75	196.75	72.5	-114.5	-30.5	-37	37	-15	15	-22	-45	228	-117	7.33333333333394	12.3333333333339	-42.6666666666661	8.33333333333394	-105.5	-90.5
id_csh_posesi__046_5_52_1542_64	106.166666666667	1061.16666666667	-169.833333333333	-1209.83333333333	1674.5	-1886.5	-2136.5	-1000.5	1544	-1672	-1058	-1902	-1242	-1182	-568	5476	-598.166666666667	-100.166666666667	-1871.16666666667	3765.83333333333	20	-247	207	1021.5	-1021.5	-1854	-1479	5794	1247	-265.25	-1245.25	1775.75	64.75	-225.25	95.75	-329.5	329.5	-474	474	106	-677	483	-124	1169.5	-1389.5	-1636.5	-482.5	655.166666666667	-1126.83333333333
id_csh_posesi__056_8_25_694_68	-16.1666666666661	339.833333333334	62.8333333333339	-354.166666666666	710.166666666667	-808.833333333333	-1465.83333333333	144.166666666667	171.5	-88.5	-52.5	-373.5	-540	163	269	1188	26.5	90.5	228.5	-398.5	3	-74	68	570	-570	-37.1666666666661	-514.166666666666	763.833333333334	-138.166666666666	-413.5	159.5	667.5	-533.75	0.25	1067.25	382	-382	128.5	-128.5	-563.666666666667	316.333333333333	968.333333333333	406.333333333333	-19.8333333333339	-212.833333333334	-145.833333333334	418.166666666666	-271	1120
id_csh_posesi__057_8_90_738_66	-17.1666666666642	29356.8333333333	-9318.16666666666	-19987.1666666667	2538.5	-3121.5	-3024.5	-1469.5	5225.16666666667	-9431.83333333333	-7466.83333333333	1223.16666666667	-20647	-21146	11276	71811	-16758	-5070	43944	11400	4007.25	-6365.75	-1648.75	24100	-24100	-221.166666666667	-1271.16666666667	-381.166666666667	2315.83333333333	-122184	213769	30599	-38170.75	113866.25	-37524.75	20794	-20794	4345	-4345	-48582.3333333333	146432.666666667	-51861.3333333333	51175.6666666667	4622.33333333333	-9791.66666666667	-16597.6666666667	12522.3333333333	19233	-20807
id_csh_posesi__058_10_31_951_81	-1564.16666666666	3783.83333333334	4124.83333333334	-3216.16666666666	7369.83333333334	-3968.16666666666	-11626.1666666667	-6515.16666666666	-1396.16666666666	-384.166666666664	309.833333333336	4262.83333333334	921	432	6358	-9553	653	3878	716	-6553	-1854.5	3686.5	22.5	7667.5	-7667.5	-3815.33333333334	-3835.33333333334	10604.6666666667	4676.66666666666	-3181.75	6997.25	-633.75	-108	-5927	6143	2619	-2619	303	-303	-3213.66666666666	11073.3333333333	-1072.66666666666	-359.666666666664	261	261	-334	-710	-1018.83333333334	5980.16666666666
id_csh_posesi__061_5_22_748_54	-4058.5	38962.5	-17084.5	-9702.5	3602.33333333334	1265.33333333334	-8330.66666666666	-3741.66666666666	829.833333333328	8840.83333333333	-9998.16666666667	-1332.16666666667	-3798.16666666667	-5889.16666666667	-10200.1666666667	27483.8333333333	2094.16666666666	16315.1666666667	340.166666666664	-22937.8333333333	-375.5	-2434.5	3185.5	56185.5	-56185.5	-2182.66666666667	-17487.6666666667	5762.33333333333	18273.3333333333	-31347.75	17627.25	45068.25	710.75	-8684.25	7262.75	7470.5	-7470.5	10496.5	-10496.5	1401.16666666666	-12327.8333333333	17621.1666666667	-9496.83333333334	2736.83333333334	-2620.16666666666	-1611.16666666666	-3979.16666666666	4792.16666666666	-3093.83333333334
id_csh_posesi__062_5_52_1542_18	-475.5	11582.5	-37.5	-10118.5	10510.1666666667	-10867.8333333333	-14381.8333333333	-6280.83333333333	12964.5	-14336.5	-7099.5	-17457.5	-9389.5	-14458.5	-3450.5	46077.5	-2701.5	-1835.5	-15107.5	25047.5	1292.5	-4580.5	1995.5	18999	-18999	-13549.5	-4907.5	35587.5	9968.5	-108	-7749	7965	325.5	-617.5	-33.5	-2804	2804	-3453.5	3453.5	251.333333333328	-4967.66666666667	6848.33333333333	-2634.66666666667	8204.16666666667	-9661.83333333333	-12300.8333333333	-2649.83333333333	3537.66666666667	-6120.33333333333
id_csh_posesi__079_11_55_959_88	-2319.33333333333	2715.66666666667	7714.66666666667	-3472.33333333333	2717.5	455.5	-8870.5	262.5	-260.5	-890.5	582.5	1089.5	-1446.5	-5973.5	13777.5	-3464.5	-185.5	137.5	228.5	190.5	568	-194	-942	1227.5	-1227.5	5344.16666666667	-8330.83333333333	86.1666666666679	-7787.83333333333	-17286.5	31823.5	2749.5	-8336.25	13382.75	3289.75	1307	-1307	2447	-2447	-4338.33333333333	11031.6666666667	-2229.33333333333	4212.66666666667	-501	2466	-2236	1273	-150	745
id_csh_posesi__081_11_17_951_78	-754.833333333333	1371.16666666667	2206.16666666667	-1312.83333333333	-250.666666666668	1372.33333333333	-865.666666666668	245.333333333332	1103.5	-2267.5	-1891.5	848.5	-876.166666666666	-1056.16666666667	3061.83333333333	622.833333333334	-582.5	-59.5	-576.5	2383.5	585	253	-1423	5142	-5142	2338	-4451	2890	-5453	-1184.75	2579.25	-209.75	322.5	-2097.5	1452.5	1073.5	-1073.5	1003.5	-1003.5	-955.166666666667	2740.83333333333	-726.166666666667	850.833333333333	604.166666666666	3231.16666666667	-2448.83333333333	-2594.83333333333	-317.166666666666	151.833333333334
id_csh_posesi__091_6_97_902_70	-2525.33333333333	3609.66666666667	-2157.33333333333	6123.66666666667	-2590.5	8629.5	-1982.5	1124.5	152.5	1985.5	-203.5	-2239.5	1065	2105	-2329	-2971	-1470.16666666667	9295.83333333333	-1164.16666666667	-3721.16666666667	478.75	696.75	-1654.25	12409	-12409	864.5	-4223.5	-720.5	2350.5	-9437	11346	7528	-655	923	387	-1376.5	1376.5	1559.5	-1559.5	2311.66666666667	-4935.33333333333	-125.333333333334	-1874.33333333333	128.166666666666	1103.16666666667	-1746.83333333333	259.166666666666	259.666666666668	-1979.33333333333
id_csh_posesi__098_9_50_813_64	1058	7230	-1255	-9149	3634.33333333333	-4423.66666666667	-4737.66666666667	-1741.66666666667	3125.33333333333	-7125.66666666667	-3899.66666666667	1649.33333333333	-3063.33333333333	-3633.33333333333	4688.66666666667	8134.66666666667	-4785.83333333333	593.166666666666	13398.1666666667	366.166666666666	10487.75	-11563.25	-9412.25	7466	-7466	-444	-3010	1132	3210	-12970.75	15886.25	10055.25	-2492.5	7406.5	-2421.5	10626.5	-10626.5	5670	-5670	-5391.5	11629.5	-3528.5	8073.5	1030.33333333333	-1271.66666666667	-4611.66666666667	2792.33333333333	2577.83333333333	-2853.16666666667
id_csh_posesi__100_5_04_1567_59	-18.6666666666661	386.333333333334	452.333333333334	-782.666666666666	188.5	-452.5	-747.5	634.5	596.666666666666	-1129.33333333333	5.66666666666606	-666.333333333334	-455.5	-547.5	1045.5	868.5	177	83	-42	-572	951	-1318	-584	3558.5	-3558.5	-972.666666666666	805.333333333334	1351.33333333333	761.333333333334	-19.75	501.25	-461.75	-191.75	291.25	92.25	378	-378	624.5	-624.5	-44.6666666666661	46.3333333333339	95.3333333333339	-7.66666666666606	111.333333333334	63.3333333333339	-895.666666666666	498.333333333334	53.3333333333339	103.333333333334
id_csh_posesi__103_4_86_766_57	-9182.83333333333	7912.16666666667	-6906.83333333333	26543.1666666667	-4160.33333333334	24375.6666666667	-4603.33333333334	-7291.33333333334	-4430.5	17832.5	-36501.5	31960.5	32600.5	-53750.5	-57311.5	13260.5	3651	19971	-14613	-16311	-2347.25	-8251.25	12945.75	50005	-50005	-12868.8333333333	-18910.8333333333	-8182.83333333333	65700.1666666667	-15457.75	11496.25	19419.25	-482.5	724.5	240.5	1439.5	-1439.5	25058	-25058	-2995.16666666666	-16642.1666666667	39131.8333333333	-13504.1666666667	414.5	564.5	1349.5	-3157.5	7017.33333333334	-9192.66666666666
id_csh_posesi__104_8_97_764_68	-2596.83333333334	26855.1666666667	-2048.83333333334	-17015.8333333333	3694.83333333333	-5335.16666666667	-5355.16666666667	-394.166666666666	3950.5	-8036.5	-6397.5	2582.5	-13509.5	-15791.5	12546.5	43773.5	-11088.1666666667	-65.1666666666642	32195.8333333333	1133.83333333334	5086.75	-5336.25	-4837.25	19695.5	-19695.5	-309	-1978	66	2839	-71469.5	121042.5	21896.5	-17512.5	50278.5	-15253.5	12632	-12632	6395	-6395	-38232	128843	-45655	31508	3879.83333333333	-4145.16666666667	-11493.1666666667	3998.83333333333	9922	-9982
id_csh_posesi__106_5_26_790_58	-7196.33333333333	18620.6666666667	-12998.3333333333	15966.6666666667	469.166666666672	1870.16666666667	-3128.83333333333	-148.833333333328	5690.33333333333	-5913.66666666667	-16018.6666666667	4861.33333333333	-9298.5	-3071.5	-4709.5	35676.5	-2285.16666666667	11332.8333333333	199.833333333328	-4677.16666666667	-1742.25	-3054.25	6538.75	40749.5	-40749.5	-5667.5	-3756.5	13176.5	7582.5	-17798.5	5811.5	29785.5	-138.75	29.25	248.25	-5357	5357	-1066	1066	5344.66666666667	-11245.3333333333	6084.66666666667	-10873.3333333333	3160.33333333333	-2053.66666666667	-4809.66666666667	-2617.66666666667	10651.5	-8638.5
id_csh_posesi__109_10_88_929_83	-23562.8333333333	2988.16666666666	78209.1666666667	-10508.8333333333	-9655.5	559.5	-20463.5	48870.5	1679	-14128	13039	-3948	-28332.5	-30542.5	130846.5	-15306.5	-304.666666666657	7907.33333333334	2876.33333333334	-9869.66666666666	-630.75	14567.25	-13305.75	6008.5	-6008.5	6385	-22198	36808	-33765	-25528.5	69216.5	-18159.5	-16559.25	12132.75	20985.75	12964.5	-12964.5	8269.5	-8269.5	-24392.6666666667	73902.3333333333	-24145.6666666667	23421.3333333333	-8132.83333333334	41056.1666666667	-24199.8333333333	7542.16666666666	-8610.66666666666	31100.3333333333
id_csh_posesi__116_9_36_885_68	4790.33333333333	3754.33333333333	-5845.66666666667	-12279.6666666667	-256.166666666672	2561.83333333333	-3113.16666666667	1319.83333333333	8831.83333333333	-12940.1666666667	-5533.16666666667	-8022.16666666667	-2136.66666666667	-6531.66666666667	-2094.66666666667	15036.3333333333	3476	1184	-7495	-4117	1470.25	-4939.75	1999.25	31039	-31039	-2060	-10545	20591	-3866	-12568.75	10072.25	15065.25	-7016.5	6704.5	7328.5	759	-759	1745	-1745	-1924.66666666667	-909.666666666672	7984.33333333333	-1300.66666666667	-280.666666666668	-2134.66666666667	709.333333333332	2267.33333333333	-1243	2430
id_csh_posesi__117_10_66_915_81	-250.5	264.5	347.5	139.5	2352.16666666666	-2106.83333333334	-2946.83333333334	-2002.83333333334	247	-1783	1017	25	2277.33333333333	4274.33333333333	-5387.66666666667	-5718.66666666667	46.5	253.5	-164.5	-228.5	63.25	227.25	-353.75	5993.5	-5993.5	-530	49	1288	253	-1769.75	4173.25	-633.75	359.25	-962.75	244.25	608	-608	195.5	-195.5	61.5	772.5	-274.5	-682.5	125.5	578.5	-1346.5	391.5	400.666666666664	86.6666666666642
id_csh_posesi__121_11_55_933_86	-5637.5	9582.5	17693.5	-10363.5	23432.6666666667	-25839.3333333333	-38294.3333333333	-6164.33333333333	-462	-3825	24	5187	658.333333333328	-27899.6666666667	15684.3333333333	10240.3333333333	-1976.83333333334	-419.833333333336	-745.833333333336	7096.16666666666	2054.25	-2082.75	-2025.75	9056.5	-9056.5	-927.5	-8366.5	17374.5	-6225.5	-39422.25	86456.75	-7612.25	-37063.5	19698.5	54428.5	9317	-9317	7891.5	-7891.5	-7167.16666666667	24597.8333333333	-8668.16666666667	5571.83333333333	2270.5	1796.5	-6828.5	-1779.5	6065.66666666666	-3659.33333333334
id_csh_posesi__122_5_06_1475_16	-133.166666666666	828.833333333334	327.833333333334	-757.166666666666	162.166666666666	-450.833333333334	-581.833333333334	546.166666666666	379.333333333334	-559.666666666666	-387.666666666666	-190.666666666666	-783	-490	223	2616	106.5	326.5	-250.5	-395.5	342.25	-533.75	-150.75	3228.5	-3228.5	-511.333333333334	-193.333333333334	1109.66666666667	617.666666666666	-715.75	292.25	1139.25	-61.5	259.5	-136.5	660	-660	561	-561	-25.6666666666661	-408.666666666666	962.333333333334	-476.666666666666	69.8333333333339	84.8333333333339	-514.166666666666	219.833333333334	461.666666666666	50.6666666666661
id_csh_posesi__124_5_19_864_53	-933.666666666668	1886.33333333333	674.333333333332	240.333333333332	1871.66666666667	-2303.33333333333	-2867.33333333333	-444.333333333334	1548.83333333333	-1288.16666666667	-1079.16666666667	-2279.16666666667	-1660.16666666667	1008.83333333333	611.833333333334	3359.83333333333	-201.333333333334	1123.66666666667	-386.333333333334	-133.333333333334	347	-1344	650	4295.5	-4295.5	-2710.83333333333	1148.16666666667	5682.16666666667	1302.16666666667	-197.25	-208.25	602.75	-167	-44	378	541	-541	42	-42	-128	-77	778	-317	600.833333333334	-587.166666666666	-1910.16666666667	694.833333333334	408.333333333332	30.3333333333321
id_csh_posesi__125_9_62_865_67	-873.5	4102.5	1670.5	-3152.5	2985.66666666666	-2880.33333333334	-4491.33333333334	-1585.33333333334	1259.16666666666	-3599.83333333334	49.1666666666642	-226.833333333336	149	-843	3144	-2748	190	1098	2081	-3749	3937.5	3007.5	-10882.5	-463.5	463.5	-3082.66666666666	-2.66666666666424	7501.33333333334	1749.33333333334	-5034.25	6174.75	3893.75	-512.5	3319.5	-2294.5	7259	-7259	3733.5	-3733.5	-1855.83333333334	5189.16666666666	-1622.83333333334	2001.16666666666	-165	1446	-2158	1207	-739.5	2609.5
id_csh_posesi__127_10_07_960_82	-9.83333333333348	11.1666666666665	20.1666666666665	-1.83333333333348	-105.166666666667	142.833333333333	78.8333333333333	93.8333333333333	-4.83333333333348	8.16666666666652	-8.83333333333348	15.1666666666665	-14.5	33.5	38.5	-28.5	2.66666666666652	15.6666666666665	2.66666666666652	-26.3333333333335	-19.25	27.75	10.75	106	-106	-17.1666666666665	-2.16666666666652	41.8333333333335	11.8333333333335	-56.5	88.5	24.5	-11.75	13.25	10.25	6.5	-6.5	5.5	-5.5	-107.5	236.5	2.5	83.5	-2.33333333333348	17.6666666666665	-11.3333333333335	0.666666666666515	-57.6666666666667	242.333333333333
id_csh_posesi__130_6_67_903_66	-289.5	3613.5	-1258.5	-1486.5	360.166666666668	396.166666666668	-1116.83333333333	-359.833333333332	183	242	-266	-525	-80.8333333333321	281.166666666668	-59.8333333333321	21.1666666666679	-653.166666666668	3867.83333333333	1663.83333333333	-3572.16666666667	-131.75	551.25	-287.75	4469	-4469	-494.833333333332	-2008.83333333333	2938.16666666667	555.166666666668	263	-514	-12	-15.75	-6.75	38.25	106	-106	866.5	-866.5	-159	-934	1344	67	-107.833333333332	201.166666666668	-618.833333333332	741.166666666668	-763.333333333332	-501.333333333332
id_csh_posesi__134_10_45_895_72	692.5	-2075.5	829.5	-831.5	36.3333333333285	1705.33333333333	-1370.66666666667	-443.666666666672	-775.5	-494.5	1699.5	1121.5	-1107.16666666667	2756.83333333333	5476.83333333333	-4912.16666666667	880	993	-2838	-795	307.75	11058.75	-11674.25	2082	-2082	-5954.5	5556.5	4146.5	8160.5	-877.75	3202.25	-1446.75	235.25	-1156.75	686.25	1840	-1840	9.5	-9.5	-525.5	1226.5	-39.5	389.5	273.5	652.5	-1841.5	368.5	-578.833333333328	2265.16666666667
id_csh_posesi__137_9_12_816_70	-2580.16666666667	12906.8333333333	247.833333333332	-5414.16666666667	2610.66666666667	-2995.33333333333	-3338.33333333333	-1498.33333333333	1412	-2657	-1582	3	-3385.5	-6165.5	17333.5	-1011.5	-1138.83333333333	323.166666666668	4951.16666666667	-1857.83333333333	1355.25	405.25	-3115.75	7773	-7773	-209.166666666666	-977.166666666666	1470.83333333333	133.833333333334	-47822.25	78674.75	16969.75	-16112	47454	-15230	4776	-4776	3638.5	-3638.5	-24646.6666666667	73353.3333333333	-17472.6666666667	18059.3333333333	-2316.83333333333	4072.16666666667	-6253.83333333333	9132.16666666667	-806	5312
id_csh_posesi__141_11_20_899_75	2735.16666666666	2230.16666666666	-4908.83333333334	-5526.83333333334	1423.33333333333	-3380.66666666667	-2196.66666666667	1307.33333333333	779.666666666664	-1819.33333333334	-2155.33333333334	1635.66666666666	-151.666666666664	-4412.66666666666	-619.666666666664	5487.33333333334	-1479.66666666666	1230.33333333334	-1674.66666666666	4883.33333333334	4652	-5410	-3894	7025	-7025	-6353.16666666667	3536.83333333333	4087.83333333333	11434.8333333333	-1619	3714	-476	1178.5	-1688.5	-668.5	2867.5	-2867.5	2988.5	-2988.5	961.666666666672	-2530.33333333333	2002.66666666667	-2357.33333333333	4841.16666666666	-4150.83333333334	-6539.83333333334	-3832.83333333334	3090	-4830
id_csh_posesi__142_3_45_435_32	-515.833333333328	-760.833333333328	4167.16666666667	-1858.83333333333	7009.5	-7943.5	-4816.5	-8268.5	186.666666666672	-261.333333333328	150.666666666672	-449.333333333328	-1649.16666666666	1364.83333333334	1580.83333333334	2001.83333333334	1610	4133	2419	-11382	177.75	-97.25	-258.25	-341	341	-6559.66666666667	6733.33333333333	6244.33333333333	6701.33333333333	1051.5	-169.5	-1933.5	-148	938	-642	288.5	-288.5	234	-234	111.833333333336	422.833333333336	-1033.16666666666	274.833333333336	39	143	-558	298	626.333333333336	503.333333333336
id_csh_posesi__155_5_62_824_57	86.8333333333358	-129.166666666664	-165.166666666664	33.8333333333358	502.666666666664	-403.333333333336	-1866.33333333334	761.666666666664	-159.333333333336	424.666666666664	16.6666666666642	36.6666666666642	-445.333333333332	-846.333333333332	475.666666666668	1706.66666666667	580.5	113.5	21.5	-1876.5	150	-472	172	2685.5	-2685.5	-663.666666666664	1329.33333333334	-86.6666666666642	748.333333333336	343.75	-421.25	-266.25	-178.5	3.5	353.5	115.5	-115.5	-177	177	48.8333333333358	0.833333333335759	-81.1666666666642	-66.1666666666642	119.666666666664	259.666666666664	-858.333333333336	239.666666666664	-33.8333333333358	173.166666666664
id_csh_posesi__156_3_45_803_55	-191.5	-172.5	1705.5	-958.5	6544.5	-6692.5	-6224.5	-6716.5	725.333333333343	-1202.66666666666	18.333333333343	-991.666666666657	-3055.83333333334	2571.16666666666	3396.16666666666	3200.16666666666	-534.666666666686	2681.33333333331	2289.33333333331	-3366.66666666669	238.75	-243.25	-234.25	-1059.5	1059.5	-17959.5	18537.5	15918.5	19422.5	2298.5	-851.5	-3745.5	-674.25	2255.75	-907.25	1471.5	-1471.5	359.5	-359.5	66.1666666666861	65.1666666666861	-311.833333333314	48.1666666666861	-46	128	-102	112	206	207
id_csh_posesi__159_5_53_832_58	-134.333333333372	-469.333333333372	-7419.33333333337	8291.66666666663	7437	22328	-45649	1010	-40438.6666666666	77364.3333333334	-32738.6666666666	76690.3333333334	-38553.5	75044.5	-22943.5	63559.5	-34337.8333333334	82629.1666666666	63321.1666666666	-42936.8333333334	-61625	60019	63231	232875.5	-232875.5	277.833333333372	-76106.1666666666	47476.8333333334	27795.8333333334	-97110.75	85742.25	108479.25	-5414	-11226	22054	-39653.5	39653.5	-38686.5	38686.5	22638.3333333334	-16256.6666666666	-9397.66666666663	-42260.6666666666	23225.8333333334	-5482.16666666663	-30389.1666666666	-33806.1666666666	11296.1666666666	4710.16666666663
id_csh_posesi__164_9_95_841_67	424.666666666664	3347.66666666666	-716.333333333336	-3905.33333333334	2984.66666666666	-2961.33333333334	-4102.33333333334	-1890.33333333334	2720.33333333333	-6100.66666666667	-2780.66666666667	720.333333333332	-2488.5	-4406.5	3997.5	7874.5	-2006.33333333334	-1173.33333333334	5832.66666666666	1359.66666666666	9662.75	-9515.25	-9810.25	443	-443	-703.333333333332	-1503.33333333333	559.666666666668	3053.66666666667	-8648.5	11962.5	5334.5	-3109.5	9578.5	-3359.5	4992.5	-4992.5	3027	-3027	-2281.16666666666	6986.83333333334	-4520.16666666666	4376.83333333334	993	-422	-4999	2442	1499.66666666666	-3692.33333333334
id_csh_posesi__165_5_58_1583_13	-210.833333333334	581.166666666666	226.166666666666	-174.833333333334	389	-238	-858	-71	-205.333333333334	323.666666666666	-374.333333333334	666.666666666666	-1439	1345	473	2499	-952.5	1356.5	1173.5	327.5	-477.25	331.75	622.75	4769	-4769	-229.5	-1547.5	1476.5	759.5	-1190.25	1048.75	1331.75	-29.25	-228.25	286.75	-306	306	-185	185	480.833333333332	-575.166666666668	256.833333333332	-1124.16666666667	302.5	-148.5	-660.5	-98.5	389.666666666668	274.666666666668
id_csh_posesi__168_5_09_1172_86	-787	1061	2709	-1409	1043.66666666667	-2229.33333333333	-1960.33333333333	1058.66666666667	915.666666666668	-2117.33333333333	475.666666666668	-1105.33333333333	-1011.16666666667	-2353.16666666667	2047.83333333333	3338.83333333333	259.166666666668	615.166666666668	69.1666666666679	-1461.83333333333	1670.75	-1804.25	-1537.25	5899	-5899	-1922.83333333333	814.166666666668	3931.16666666667	1023.16666666667	328.25	-2154.75	1498.25	-536	763	309	931.5	-931.5	2025	-2025	-417.5	795.5	250.5	206.5	148.5	-125.5	-1584.5	1264.5	235.5	802.5
id_csh_posesi__170_10_01_867_69	496.833333333328	1070.83333333333	-638.166666666672	-1923.16666666667	1067.33333333333	563.333333333328	-3820.66666666667	55.3333333333285	958.666666666664	-3073.33333333334	-570.333333333336	767.666666666664	-349.166666666664	-719.166666666664	2264.83333333334	-498.166666666664	-147.333333333336	932.666666666664	982.666666666664	-1473.33333333334	2952.25	2331.25	-8235.75	-1670.5	1670.5	-4210.33333333333	922.666666666672	6739.66666666667	4968.66666666667	-1048.25	2429.75	-333.25	-426	297	555	5000.5	-5000.5	329	-329	-894.166666666672	3246.83333333333	-1830.16666666667	1265.83333333333	636.666666666672	554.666666666672	-2949.33333333333	484.666666666672	-170	413
id_csh_posesi__176_10_80_551_50	-214.833333333336	522.166666666664	5544.16666666666	-5421.83333333334	3749.16666666666	-4926.83333333334	-7897.83333333334	1577.16666666666	2360.66666666667	-6179.33333333333	-2680.33333333333	1777.66666666667	-7483.83333333334	-8903.83333333334	4958.16666666666	26397.1666666667	-4685.83333333333	2326.16666666667	-3669.83333333333	15401.1666666667	4955.75	-5273.25	-4638.25	10733.5	-10733.5	-2924	-2660	10200	1232	-6434	16701	-3833	5385.25	-7968.75	-2801.75	5959	-5959	8526	-8526	-29.6666666666642	586.333333333336	-353.666666666664	-143.666666666664	5355.33333333333	-5427.66666666667	-7899.66666666667	-2738.66666666667	4159	-6243
id_csh_posesi__187_10_46_601_52	-4297.16666666667	900.833333333332	18787.8333333333	-6797.16666666667	2455.33333333333	-2626.66666666667	-10045.6666666667	5306.33333333333	-68.1666666666642	-1149.16666666666	1143.83333333334	209.833333333336	-3803.16666666666	162.833333333336	17747.8333333333	-6501.16666666666	559.666666666664	5306.66666666666	-1617.33333333334	-5368.33333333334	-153.5	4790.5	-4483.5	7759.5	-7759.5	-4622.5	-4551.5	21360.5	-2941.5	-8968	20575	-2639	-2729.25	-6629.25	12087.75	5179.5	-5179.5	4218	-4218	-3044.66666666667	8641.33333333333	-1482.66666666667	1975.33333333333	-1152.16666666666	6571.83333333334	-6888.16666666666	3772.83333333334	-548.5	3378.5
id_csh_posesi__192_9_80_973_80	-633	2383	467	-951	122.333333333334	5127.33333333333	-3483.66666666667	-2010.66666666667	23.833333333333	486.833333333333	-786.166666666667	227.833333333333	4350.5	-1832.5	-4536.5	-6682.5	106.5	1355.5	-559.5	-1115.5	-472.75	1302.25	-356.75	2437	-2437	-115.5	-1108.5	377.5	1077.5	-2104.75	3879.25	330.25	-1642.75	549.25	2736.25	604.5	-604.5	684.5	-684.5	-90.3333333333339	-280.333333333334	1793.66666666667	-1242.33333333333	-214.166666666667	757.833333333333	150.833333333333	-266.166666666667	-628	1226
id_csh_posesi__196_10_80_897_73	-330.166666666672	-1148.16666666667	1340.83333333333	797.833333333328	0.5	1692.5	-1175.5	-518.5	475.666666666672	-2752.33333333333	778.666666666672	546.666666666672	-2042.83333333333	1324.16666666667	4358.16666666667	446.166666666672	1233.5	25.5	-2326.5	-1399.5	116.25	5094.25	-5326.75	1895.5	-1895.5	-4473.16666666667	4136.83333333333	5231.83333333333	4050.83333333333	858.5	-102.5	-1614.5	1060	594	-2714	140	-140	-3377.5	3377.5	-543	1344	-763	1048	520.666666666672	1130.66666666667	-2520.33333333333	-172.333333333328	-313.166666666672	330.833333333328
id_csh_posesi__197_6_70_876_69	-3642.33333333333	-442.333333333334	1825.66666666667	9543.66666666667	-2934.33333333334	8372.66666666666	-2692.33333333334	3122.66666666666	907.666666666664	231.666666666664	760.666666666664	-3715.33333333334	-942.833333333336	4219.16666666666	-613.833333333336	-776.833333333336	-1807.33333333333	10284.6666666667	1922.66666666667	-6785.33333333333	428.75	2018.75	-2876.25	14068.5	-14068.5	71.3333333333358	-2481.66666666666	1544.33333333334	723.333333333336	-10329.75	9510.25	11149.25	-653.5	381.5	925.5	-2984	2984	1204	-1204	2289.66666666667	-5088.33333333333	-9.33333333333212	-1771.33333333333	-391.666666666664	1778.33333333334	-1639.66666666666	1036.33333333334	-867.333333333336	4221.66666666666
id_csh_posesi__201_10_38_369_35	819.166666666744	23463.1666666667	-15990.8333333333	-9929.83333333326	-5025.83333333326	1564.16666666674	-1378.83333333326	14892.1666666667	11671.8333333333	40171.8333333333	-22926.1666666667	-52261.1666666667	22616.8333333333	72398.8333333333	-36270.1666666667	-103979.166666667	10214	22230	-13543	-39329	-5358.25	4759.75	5956.75	307063	-307063	-18276.1666666667	-1877.16666666674	42940.8333333333	13764.8333333333	-49386.75	2802.25	95971.25	-4731.5	57179.5	-47716.5	1250	-1250	15003	-15003	7483	-14386	-566	-7497	-3137.16666666674	-2158.16666666674	815.833333333256	10753.8333333333	-2334.66666666674	23627.3333333333
id_csh_posesi__203_11_20_925_76	-1292.5	56.5	3011.5	809.5	-2212.83333333333	3197.16666666667	-212.833333333328	3654.16666666667	-836.666666666668	-485.666666666668	2694.33333333333	301.333333333332	-995.833333333336	-2216.83333333334	6087.16666666666	-882.833333333336	679.166666666664	-1007.83333333334	-814.833333333336	-214.833333333336	-6.75	3273.25	-3259.75	-2756	2756	-2278.5	1183.5	5779.5	-127.5	-2571.5	3223.5	1919.5	-125	-2903	3153	1909	-1909	-2371.5	2371.5	-1237.66666666667	3052.33333333333	59.3333333333285	601.333333333328	381.5	2701.5	-4797.5	951.5	-447.166666666672	1346.83333333333
id_csh_posesi__205_3_15_381_30	91.666666666657	-347.333333333343	203.666666666657	-131.333333333343	234.666666666657	-129.333333333343	-1560.33333333334	985.666666666657	640.166666666686	-4257.83333333331	-114.833333333314	2452.16666666669	-5683.83333333334	11043.1666666667	-149.833333333343	6158.16666666666	13009.5	-14350.5	16727.5	-41405.5	-674.25	3865.75	-2517.25	4652.5	-4652.5	-1694.16666666666	-2348.16666666666	7252.83333333334	177.833333333343	-746	-2371	3863	-7370.5	3240.5	11500.5	-932.5	932.5	-628.5	628.5	-443	-186	208	1307	919.666666666657	439.666666666657	-1903.33333333334	-1295.33333333334	603.5	-802.5
id_csh_posesi__211_10_06_893_70	-662.833333333328	-1586.83333333333	3681.16666666667	-105.833333333328	-58.1666666666715	-630.166666666672	-1871.16666666667	2675.83333333333	-36.1666666666715	-704.166666666672	1121.83333333333	-309.166666666672	354.166666666672	1584.16666666667	4461.16666666667	-7107.83333333333	1378.33333333333	2830.33333333333	-1601.66666666667	-5363.66666666667	1491.25	9858.25	-12840.75	-3394.5	3394.5	-5782	6521	6453	4372	-1087.75	3355.25	-1179.75	110.75	-1115.25	893.75	4779	-4779	2421	-2421	-1832	2955	1068	1473	-1029.16666666667	2367.83333333333	-1615.16666666667	2334.83333333333	-2165.5	5806.5
id_csh_posesi__212_5_04_1538_62	-494.333333333336	2639.66666666666	2888.66666666666	-4045.33333333334	307.5	-1854.5	-2205.5	3137.5	2300	-3097	-936	-2867	-1705.83333333333	-3962.83333333333	4828.16666666667	4252.16666666667	1075.83333333334	314.833333333336	-855.166666666664	-2687.16666666666	2827.75	-3578.25	-2077.25	10690	-10690	-3389.66666666666	1922.33333333334	5159.33333333334	3087.33333333334	-1899.25	1040.75	2757.75	-204.25	679.75	-271.25	1325.5	-1325.5	3423.5	-3423.5	-501.666666666664	880.333333333336	220.333333333336	404.333333333336	417	77	-2934	1606	405	969
id_csh_posesi__214_11_20_931_85	-32683.5	30034.5	111327.5	-43311.5	-10190.3333333333	10414.6666666667	-67689.3333333333	87845.6666666667	-2451.5	-24268.5	15445.5	16177.5	-37588.5	-60271.5	146487.5	26549.5	-6417.16666666666	4175.83333333334	-6223.16666666666	21298.8333333333	8349.25	-5351.75	-11346.75	69738.5	-69738.5	-18637.8333333333	-38771.8333333333	127811.166666667	-33125.8333333333	-68483.75	166449.25	-29481.75	-51358	6787	95929	28529	-28529	21293	-21293	-28173.6666666667	106502.333333333	-44807.6666666667	22826.3333333333	4983.66666666666	28978.6666666667	-38107.3333333333	-5822.33333333334	-729.666666666657	8585.33333333334
id_csh_posesi__215_10_15_808_74	-180.666666666672	5559.33333333333	-884.666666666672	-4132.66666666667	14236.6666666667	-12014.3333333333	-16026.3333333333	-14669.3333333333	7800.5	-24242.5	-22641.5	23482.5	-33619.1666666667	-21405.1666666667	-24417.1666666667	146679.833333333	-9196.83333333333	10807.1666666667	-12583.8333333333	29367.1666666667	7407.25	-9795.75	-5018.75	37057.5	-37057.5	1889.66666666666	-4956.33333333334	-1656.33333333334	943.666666666664	-6729.5	13994.5	-535.5	-4343.25	17343.75	-8657.25	18539	-18539	12235.5	-12235.5	3086	-988	-3669	-4601	10731.5	-9959.5	-10790.5	-11444.5	17758.6666666667	-21543.3333333333
id_csh_posesi__230_5_06_848_54	1732	-4548	-4723	4075	-1704.16666666667	2201.83333333333	1791.83333333333	1118.83333333333	-481.5	545.5	655.5	243.5	363.666666666672	-169.333333333328	80.6666666666715	-1002.33333333333	1748.83333333333	29.8333333333285	2374.83333333333	-7651.16666666667	921.5	-1161.5	-681.5	3602.5	-3602.5	-523	1787	-1920	1702	1459.75	-349.25	-2570.25	-470.5	1313.5	-372.5	-1072.5	1072.5	-4644.5	4644.5	1.16666666667152	-592.833333333328	829.166666666672	-239.833333333328	-158.166666666672	558.833333333328	-172.166666666672	87.8333333333285	-782.166666666672	-601.166666666672
id_csh_posesi__231_5_06_838_51	631.166666666664	-1955.83333333334	-1312.83333333334	1375.16666666666	39	25	-507	365	-478	184	1079	171	906	1	-510	-2209	736	-68	195	-2335	2013	-2998	-1028	5467.5	-5467.5	275	1165	-2617	627	2658.25	-873.75	-4442.75	-475.25	1106.75	-156.25	-824.5	824.5	-2690.5	2690.5	166.833333333336	-696.166666666664	-185.166666666664	380.833333333336	416.166666666664	334.166666666664	-2142.83333333334	560.166666666664	-446.333333333336	-489.333333333336
id_csh_posesi__232_5_52_1162_85	148.5	3398.5	-113.5	-3730.5	3035.83333333333	-3627.16666666667	-4876.16666666667	-604.166666666668	2503.83333333333	-3020.16666666667	-1083.16666666667	-3408.16666666667	-1930.33333333333	-2365.33333333333	-1103.33333333333	9259.66666666667	-1919	-1448	-7542	14747	218	-729	293	2105.5	-2105.5	-6388	-2612	16216	5560	719	-1802	364	318.5	-429.5	-207.5	-1542.5	1542.5	-2095.5	2095.5	110.5	-1565.5	1284.5	-50.5	3751.66666666667	-4573.33333333333	-6578.33333333333	-103.333333333332	1244	-2506
id_csh_posesi__261_5_04_1516_13	-17824.6666666666	78758.3333333334	46125.3333333334	-71409.6666666666	27901.8333333333	-59677.1666666667	-73607.1666666667	49578.8333333333	59412.1666666667	-83714.8333333333	-29708.8333333333	-64812.8333333333	-57924.8333333334	-82690.8333333334	110896.166666667	145569.166666667	2129.83333333331	20087.8333333333	-11935.1666666667	-14542.1666666667	35367.5	-44258.5	-26476.5	177925	-177925	-63089.6666666667	-11469.6666666667	178617.333333333	22121.3333333333	-121138	56770	185506	-9690.75	20713.25	-1331.75	83420.5	-83420.5	68137.5	-68137.5	-21922.1666666667	36767.8333333333	22506.8333333333	6491.83333333334	4595	1941	-38388	22662	29057.5	36440.5
id_csh_posesi__268_5_62_1573_19	-5372.33333333334	28838.6666666667	851.666666666657	-13573.3333333333	9627.83333333333	-14904.1666666667	-19426.1666666667	5446.83333333333	10576.3333333333	-18628.6666666667	-7546.66666666667	-5553.66666666667	-21842.3333333333	-25419.3333333333	15845.6666666667	75100.6666666667	-1712.66666666667	1407.33333333333	2606.33333333333	1124.33333333333	2864.75	-5611.25	-118.25	86047	-86047	-9594	-2485	29345	1922	-66147.75	22088.25	110207.25	-1924	661	3187	19786	-19786	23341.5	-23341.5	-2674.83333333333	4976.16666666667	7964.16666666667	-4915.83333333333	3074.5	-1642.5	-5527.5	-2053.5	12407.1666666667	4392.16666666667
id_csh_posesi__270_4_92_627_53	-12066.1666666667	7419.83333333331	24074.8333333333	4703.83333333331	6623.5	-9845.5	-34006.5	23981.5	16969.5	-14697.5	-6790.5	-29420.5	-18632.3333333333	-15397.3333333333	13598.6666666667	57695.6666666667	8	12024	22651	-34699	16321.5	-20797.5	-11845.5	108557	-108557	-8485.83333333331	-22623.8333333333	51366.1666666667	-3284.83333333331	-32999	-1448	67446	-222.25	-123.25	567.75	914.5	-914.5	32053.5	-32053.5	5226.5	-18704.5	8904.5	-5879.5	11427	-18031	-28115	11865	10059.3333333333	6458.33333333331
id_csh_posesi__275_4_92_887_56	-2822.16666666667	2176.83333333333	4979.83333333333	1309.83333333333	2445.33333333334	-3349.66666666666	-7967.66666666666	3981.33333333334	3332	-3123	-1019	-5854	-3805.5	-3393.5	2963.5	11846.5	-316.333333333328	3030.66666666667	4553.66666666667	-6635.33333333333	4968.75	-6792.25	-3145.25	24593	-24593	-2287	-5534	12837	-442	-9035.75	-1580.75	19652.25	-65.25	-35.25	165.75	39	-39	10264.5	-10264.5	1586.83333333334	-5580.16666666666	2217.83333333334	-1398.16666666666	2291.5	-3521.5	-5510.5	2157.5	2572.83333333334	2274.83333333334
id_csh_posesi__282_10_80_577_52	-4388.5	-1324.5	31158.5	-16668.5	14273.8333333333	-11274.1666666667	-28202.1666666667	-3345.16666666666	4210.33333333333	-15097.6666666667	1008.33333333333	1458.33333333333	-18180.8333333333	-9699.83333333334	35674.1666666667	28568.1666666667	-885.333333333328	3246.66666666667	-12706.3333333333	12115.6666666667	6346.5	-1526.5	-11166.5	27249	-27249	-12974	-9712	46490	2144	-11416.5	42998.5	-20165.5	7602.75	-24017.25	8811.75	12790	-12790	6971	-6971	-4507.33333333334	14529.6666666667	-5364.33333333334	4356.66666666666	8488	-1975	-20523	-2966	3503.33333333333	-5997.66666666667
id_csh_posesi__284_5_63_1201_85	-1340	12795	399	-9174	923.666666666672	-5121.33333333333	-8904.33333333333	11254.6666666667	4286.5	-7749.5	-1516.5	-3593.5	-6487.66666666667	-10935.6666666667	10486.3333333333	19912.3333333333	862.5	1008.5	2442.5	-6038.5	3655.5	-6614.5	-696.5	33680.5	-33680.5	-8589.83333333333	5235.16666666667	13149.1666666667	7385.16666666667	-7509.75	6119.25	8900.25	206.5	-28.5	-384.5	2494	-2494	10848	-10848	-671.833333333328	1493.16666666667	2197.16666666667	-1674.83333333333	3469.66666666666	3792.66666666666	-7648.33333333334	-6553.33333333334	2647.33333333333	2527.33333333333
id_csh_posesi__285_5_62_876_57	485	-2328	45	828	-562.833333333328	351.166666666672	-1275.83333333333	2613.16666666667	653.166666666672	-1077.83333333333	-457.833333333328	-423.833333333328	-774.666666666672	-1319.66666666667	1617.33333333333	2026.33333333333	2448.66666666667	1670.66666666667	2263.66666666667	-11280.3333333333	1530	-2892	-168	8189.5	-8189.5	-4532.83333333333	5137.16666666667	3497.16666666667	4964.16666666667	-100.5	376.5	-175.5	-498.25	253.75	742.75	-226	226	-590.5	590.5	-22.1666666666715	-741.166666666672	1215.83333333333	-408.166666666672	1253.33333333333	-246.666666666672	-3177.66666666667	-335.666666666672	-530.166666666672	38.8333333333285
id_csh_posesi__286_5_04_1159_84	1156.16666666667	1922.16666666667	2401.16666666667	-7791.83333333333	-2802	64	-510	8852	4285.33333333333	-6318.66666666667	-1079.66666666667	-5457.66666666667	-31	-6842	6706	229	3074.16666666667	1092.16666666667	-932.833333333328	-9381.83333333333	9586.25	-12331.75	-6840.75	28357.5	-28357.5	-6897.16666666667	9506.83333333333	3197.83333333333	7986.83333333333	4316.25	-464.75	-8167.75	-942	2516	-632	-555	555	2986	-2986	-213	-182	-367	1188	1018.83333333333	1352.83333333333	-10130.1666666667	5720.83333333333	-16.1666666666715	714.833333333328
id_csh_posesi__288_4_87_577_52	-1660	-6780	21809	-10049	3220.83333333333	-11766.1666666667	-7577.16666666667	9680.83333333333	13574.1666666667	-11723.8333333333	-11877.8333333333	-17120.8333333333	-17517	7186	-1509	46874	-5944.16666666667	-1409.16666666667	-2852.16666666667	22093.8333333333	7636	-4510	-10762	12285.5	-12285.5	-10044.3333333333	-9509.33333333333	31965.6666666667	7676.66666666667	14978.5	-23618.5	-6338.5	-110.25	-118.25	338.75	4005	-4005	8028	-8028	-1871	-6131	13294	-1550	4519.33333333333	-388.666666666672	-3557.66666666667	-9611.66666666667	1339.33333333333	-6927.66666666667
id_csh_posesi__290_5_64_866_54	453.333333333328	-828.666666666672	-85.6666666666715	-445.666666666672	1482.16666666667	-1927.83333333333	-5782.83333333333	3264.16666666667	1370	-2248	-782	-1080	-1026.66666666666	-2247.66666666666	2232.33333333334	3095.33333333334	500.833333333328	455.833333333328	706.833333333328	-2665.16666666667	2669.5	-4428.5	-910.5	12104.5	-12104.5	-4774.16666666667	4969.83333333333	4486.83333333333	4865.83333333333	825.5	-259.5	-1391.5	-857.25	121.75	1592.75	-905	905	2132	-2132	-303.833333333328	1122.16666666667	-256.833333333328	46.1666666666715	2143	173	-5891	-711	301.833333333328	651.833333333328
id_csh_posesi__293_4_81_776_58	-2495.66666666667	22649.3333333333	-3108.66666666667	-12053.6666666667	245.5	1346.5	-6186.5	4103.5	-468	1676	-2999	2727	-8466.33333333333	1945.66666666667	-3779.33333333333	27232.6666666667	-4640.83333333333	18921.1666666667	-6178.83333333333	1180.16666666667	-682	-1814	3178	33642	-33642	-6877.5	-7798.5	27252.5	1178.5	-14620	10830	18410	-801.5	3090.5	-1487.5	-254.5	254.5	-938.5	938.5	1053.66666666666	-5671.33333333334	5789.66666666666	-3279.33333333334	1743.5	-630.5	-4172.5	-427.5	3201.5	-5013.5
id_csh_posesi__296_4_97_603_53	-1762.83333333334	-2637.83333333334	9960.16666666666	-2033.83333333334	1932	-3471	-8179	5854	1379.66666666666	1562.66666666666	800.666666666664	-6502.33333333334	-4905.83333333334	7351.16666666666	5828.16666666666	1538.16666666666	-3182.33333333333	4297.66666666667	11101.6666666667	-5852.33333333333	1473.25	2327.25	-5273.75	8123	-8123	-4172.83333333334	-488.833333333336	12422.1666666667	585.166666666664	2488	-5055	79	-127	-924	1178	6166	-6166	6684.5	-6684.5	-3516.5	1813.5	5814.5	2921.5	-1005	498	-1745	4262	-4586	11793
id_csh_posesi__298_10_82_603_53	-4900	-1673	24421	-8048	5794.66666666667	-6208.33333333333	-13388.3333333333	2212.66666666667	95.1666666666715	-6713.83333333333	4611.16666666667	1817.16666666667	-10310.8333333333	-4205.83333333333	32772.1666666667	2366.16666666667	785.666666666664	1971.66666666666	-5206.33333333334	877.666666666664	1369	2992	-5730	10675.5	-10675.5	-6163.16666666667	-6853.16666666667	29898.8333333333	-4556.16666666667	-5398.25	21791.75	-10995.25	-9277.25	-11850.25	30404.75	4294	-4294	-171.5	171.5	-4225.16666666667	13462.8333333333	-4982.16666666667	4194.83333333333	1488.16666666667	7249.16666666667	-13492.8333333333	1779.16666666667	593.666666666672	-659.333333333328
id_csh_posesi__301_5_51_850_56	409.666666666672	326.666666666672	403.666666666672	-1959.33333333333	-1207.66666666667	1224.33333333333	572.333333333328	1826.33333333333	926.333333333328	-1541.66666666667	-463.666666666672	-773.666666666672	-599.666666666672	-1077.66666666667	-927.666666666672	3804.33333333333	2787.83333333333	507.833333333328	-3918.16666666667	-4953.16666666667	946.5	-3324.5	1431.5	8078.5	-8078.5	-4393.16666666667	4445.83333333333	3731.83333333333	5001.83333333333	-175.25	-53.25	403.75	167.75	-410.25	74.75	157	-157	-1218	1218	-108.166666666672	-668.166666666672	1349.83333333333	-357.166666666672	1497.66666666667	-1624.33333333333	-2165.33333333333	-703.333333333328	-472.666666666672	-418.666666666672
id_csh_posesi__303_5_19_874_55	-934.666666666668	1334.33333333333	622.333333333332	847.333333333332	206.833333333332	-275.166666666668	-634.166666666668	288.833333333332	633	-512	-377	-1010	-522.333333333332	-70.3333333333321	175.666666666668	1461.66666666667	483.333333333332	1971.33333333333	343.333333333332	-3764.66666666667	311.75	-1199.25	575.75	2723.5	-2723.5	-3442.33333333333	2492.66666666667	4985.66666666667	2848.66666666667	-28	-112	168	-291.5	7.5	575.5	294.5	-294.5	-889	889	-59.1666666666679	-255.166666666668	600.833333333332	-168.166666666668	169.666666666668	-210.333333333332	-842.333333333332	543.666666666668	76.6666666666679	-62.3333333333321
id_csh_posesi__304_5_55_1533_11	102.333333333332	460.333333333332	9.33333333333212	-776.666666666668	169.833333333332	-768.166666666668	123.833333333332	134.833333333332	1205.16666666667	-1995.83333333333	-503.833333333332	-1115.83333333333	-1197.66666666667	-303.666666666668	1485.33333333333	2411.33333333333	601	-647	-104	-1052	749.5	-1192.5	-306.5	3687	-3687	-732.333333333332	342.666666666668	1212.66666666667	641.666666666668	1676.25	-1479.75	-1872.75	27.75	-7.25	-48.25	462.5	-462.5	24	-24	-271.666666666668	-521.666666666668	1136.33333333333	200.333333333332	642.5	-546.5	-1196.5	-184.5	287	-375
id_csh_posesi__307_4_95_872_54	-538.5	835.5	1068.5	-288.5	11.6666666666642	337.666666666664	-899.333333333336	526.666666666664	-341.5	597.5	-664.5	1091.5	-1082.83333333334	1324.16666666666	-350.833333333336	2275.16666666666	-425	2658	2838	-4221	-1538	371	2705	5691	-5691	-2550.83333333334	-1749.83333333334	4587.16666666666	4815.16666666666	-2152.75	2079.25	2226.25	6.75	-267.25	253.75	-406	406	-3074	3074	251.5	-471.5	544.5	-827.5	1122	-211	-2013	-1142	-153	-50
id_csh_posesi__308_6_18_878_59	-63.8333333333358	4816.16666666666	-1130.83333333334	-3493.83333333334	1102.5	-1099.5	-1700.5	-507.5	663.666666666668	-1003.33333333333	-708.333333333332	-279.333333333332	-817.666666666668	-915.666666666668	-542.666666666668	3911.33333333333	-1322.16666666666	-1255.16666666666	-2595.16666666666	7816.83333333334	-192.25	-2113.25	2497.75	4017	-4017	-1870.16666666667	89.8333333333321	3948.83333333333	1571.83333333333	-596.25	-431.25	1623.75	-6	-40	52	397	-397	2197.5	-2197.5	-9.83333333333212	-909.833333333332	1792.16666666667	-852.833333333332	797.666666666668	-592.333333333332	-1002.33333333333	-798.333333333332	494.666666666668	-929.333333333332
id_csh_posesi__310_10_39_1017_94	103.833333333336	1606.83333333334	-1110.16666666666	-808.166666666664	-232.166666666664	173.833333333336	-419.166666666664	941.833333333336	207.5	1691.5	-965.5	-1348.5	-220.5	1106.5	-1436.5	991.5	274.166666666664	1225.16666666666	-872.833333333336	-1174.83333333334	33.5	-225.5	158.5	8759	-8759	-916.5	-649.5	2852.5	546.5	-2189.25	326.75	4051.75	-109.75	2497.25	-2277.75	374	-374	960.5	-960.5	72	-362	398	-252	-124.166666666664	-199.166666666664	-34.1666666666642	605.833333333336	25	627
id_csh_posesi__336_10_37_663_45	-3	-52	-114	175	111.166666666666	-180.833333333334	-83.8333333333339	-68.8333333333339	-44.8333333333339	-38.8333333333339	205.166666666666	-31.8333333333339	236.666666666666	138.666666666666	167.666666666666	-1016.33333333333	53.6666666666679	-576.333333333332	-78.3333333333321	493.666666666668	-182.75	18.25	347.25	1113.5	-1113.5	247.333333333334	525.333333333334	-1092.66666666667	-174.666666666666	401.25	-629.75	-172.75	159.5	85.5	-404.5	-580	580	-240	240	-514.333333333334	519.666666666666	1321.66666666667	-298.333333333334	-367.5	141.5	632.5	328.5	-46.3333333333321	418.666666666668
id_csh_posesi__359_10_86_663_45	102.333333333334	49.3333333333339	-313.666666666666	-42.6666666666661	276.666666666666	-303.333333333334	-168.333333333334	-358.333333333334	-73.8333333333339	338.166666666666	-175.833333333334	59.1666666666661	50	183	-259	-74	-86.8333333333321	-336.833333333332	75.1666666666679	522.166666666668	25.25	-611.75	561.25	76.5	-76.5	231.666666666666	-9.33333333333394	-740.333333333334	54.6666666666661	133.25	-193.75	-72.75	-19	-199	237	-372.5	372.5	-291.5	291.5	237.833333333334	-705.166666666666	163.833333333334	-172.166666666666	-281.666666666666	-39.6666666666661	553.333333333334	331.333333333334	-565.666666666666	953.333333333334
id_csh_posesi__362_5_47_867_54	39.8333333333358	-116.166666666664	2.83333333333576	-6.16666666666424	-2006.5	1900.5	-437.5	4556.5	590.166666666664	-717.833333333336	-218.833333333336	-833.833333333336	-583.833333333336	-1303.83333333334	1687.16666666666	1368.16666666666	194.666666666664	77.6666666666642	309.666666666664	-971.333333333336	1635.75	-2529.25	-742.25	6576	-6576	-2734	3063	2472	2667	530	-258	-802	-647.25	-64.25	1358.75	255	-255	594.5	-594.5	-20.6666666666661	6.33333333333394	59.3333333333339	-3.66666666666606	1158.5	8.5	-3380.5	-103.5	-1022.5	-1214.5
id_csh_posesi__363_5_53_792_57	-1788.5	6658.5	-4586.5	3293.5	-1379.16666666667	6619.83333333333	-1649.16666666667	-833.166666666668	87.1666666666642	5122.16666666666	-4430.83333333334	-952.833333333336	-1302.33333333334	7014.66666666666	-2026.33333333334	-1081.33333333334	443.333333333336	6537.33333333334	-806.666666666664	-7060.66666666666	-1492	3142	-158	11132	-11132	2311.66666666666	-8014.33333333334	2449.66666666666	-1370.33333333334	-2268.5	4011.5	525.5	19	-761	723	1688	-1688	1590.5	-1590.5	1849.33333333333	-2634.66666666667	1174.33333333333	-4087.66666666667	1467.83333333333	785.833333333332	-3907.16666666667	-1282.16666666667	861.666666666668	-1228.33333333333
id_csh_posesi__364_7_27_854_70	-2033	-284	882	5501	-1022.5	2237.5	-876.5	1706.5	749.333333333334	-2138.66666666667	1611.33333333333	-1720.66666666667	-73.6666666666661	-877.666666666666	995.333333333334	103.333333333334	291.166666666666	2024.16666666667	-206.833333333334	-2690.83333333333	1936.5	-1349.5	-2523.5	3070.5	-3070.5	-1342	1813	1528	685	-1963.5	1419.5	2507.5	147.25	-116.75	-177.75	-886	886	-50	50	299.833333333334	-1058.16666666667	-904.166666666666	1062.83333333333	-120.166666666666	974.833333333334	-1759.16666666667	1144.83333333333	186	299
[truncated: 4,791 more columns]
