# Supplementary material for: Integrative analyses of TEDDY Omics data reveal lipid metabolism abnormalities, increased intracellular ROS and heightened inflammation prior to autoimmunity for type 1 diabetes
Source: Genome Biol. 2021 Jan 21;22:39. doi: 10.1186/s13059-021-02262-w (PMC7818777; doi:10.1186/s13059-021-02262-w)
Supplement: Supplementary file 10 — Additional file 10. Positive lipidomics metabolomics data raw. [file 13059_2021_2262_MOESM10_ESM.csv]

	1	2	3	4	5	6	7	8	12	13	14	15	16	17	18	19	20	21	22	23	24	25	26	27	28	29	30	31	32	33	34	35	36	37	38	44	45	46	47	48	49	50	51	52	53	54	55	56	57
Sample.Mask.Id	7158992	5155768	4700698	8832589	1739042	2391440	9447525	8811145	1894152	3465406	9527928	3217991	5037772	2688429	9006583	1158536	4959374	3156875	5368868	2315005	6476879	6604420	1458593	1662673	9171013	4968442	8853687	2138212	6537662	4625842	9054257	2625111	2207685	8619318	8051266	8475183	4638225	7800574	2423751	5914417	7683055	2238707	7792352	4069200	6155720	6188011	1719300	4888229	4813276
Individual.Id	461194	322561	335139	420770	308626	349287	515413	944785	720891	380372	467395	581651	720891	380372	467395	581651	720891	380372	467395	581651	720891	380372	581651	881791	863345	881791	863345	968254	991828	523984	535102	727441	523984	535102	727441	571318	380933	571318	804702	314605	281518	712061	762465	314605	281518	712061	762465	314605	281518
Age.in.Months	9	9	9	9	21	21	21	21	42	42	42	42	45	45	45	45	48	48	48	48	54	54	54	3	3	9	9	9	9	3	3	3	6	6	6	57	57	60	60	15	15	15	15	18	18	18	18	21	21
Time.to.IA	0	0	0	0	-12	-12	-12	-12	-12	-12	-12	-12	-9	-9	-9	-9	-6	-6	-6	-6	0	0	0	-6	-6	0	0	0	0	-3	-3	-3	0	0	0	-3	-3	0	0	-12	-12	-12	-12	-9	-9	-9	-9	-6	-6
id_ce__22_1__11_71_724_70	383486	384549	384330	382053	397664	389283	390563	388222	394770	386817	395961	390270	424822	444784	305929	421923	385949	388867	392879	392506	387887	390219	389854	383347	386171	378972	392767	390667	395753	431204	379558	433374	472024	491265	473966	401286	396358	350939	350030	399190	395894	396377	395699	393124	391856	390338	393748	394594	398273
id_ce__22_1__11_71_729_65	312863	313414	313373	312686	323316	319989	321472	316803	313950	324043	325092	322887	338039	309951	354302	354035	317214	319477	319890	314906	326492	326899	327086	329012	330036	300247	317897	314594	319102	383707	280294	382154	321826	323226	274532	322161	318838	263174	262734	323178	320842	322898	320785	316464	316623	315136	318371	320226	323470
id_ceramide_c17_5_95_534_53	83155	85448	84579	81595	94771	90302	92916	91944	86780	83276	85389	84633	94124	100047	102141	105124	88955	87704	91781	87666	81093	80632	77941	86015	84613	88003	87120	87372	91543	94536	97592	92573	111778	123299	115828	95294	89310	86911	85513	88747	79306	110310	81331	84038	82988	79399	83331	100981	94491
id_ceramide_c17_5_95_552_54	110762	114421	110583	107913	127329	126717	128358	124755	122569	116917	119228	120463	137563	147170	151175	157180	121189	119837	128459	127791	108947	108770	104382	122486	117274	123784	122663	120541	130359	137128	139105	133398	168415	187419	175073	140171	125429	125697	123129	126534	110751	157893	113723	117671	116729	111150	117798	143719	132966
id_ceramide_c17_5_95_574_52	92684	93110	87743	82793	107876	104737	104098	105991	90928	86613	87746	89465	94619	101569	100427	116028	112656	103370	110683	88097	84820	91143	83792	98302	86768	84568	105285	111959	112888	105134	119265	119191	84027	89212	87374	129612	119221	128740	138462	86847	75973	117107	78259	80857	84775	78382	85583	100639	96241
id_cholesterol_d7_4_81_376_40	27139	25613	29159	27724	27696	34557	38597	35557	31371	27803	31686	30657	28546	30827	34518	25937	36769	30330	36959	30678	29970	31031	28952	20214	40850	32862	35950	29159	33593	31690	26789	23177	48587	45112	42210	30915	32843	26557	28492	30056	29637	30565	29801	31213	32570	31578	32240	30852	31306
id_cuda_istd_0_78_341_28	248148	261364	251420	249707	220352	300379	294843	299172	254875	254711	255654	251495	318247	324872	338701	302949	245555	242499	254545	259141	215047	213220	213658	220201	220085	249499	258502	243060	261361	278775	268781	260188	242075	229543	221529	256787	258806	242589	239337	252246	229582	272126	234685	216591	222952	220755	215432	264658	251036
id_dg__12_0_12_0_0_0__4_26_474_4	71044	71637	71889	70291	75998	71883	73197	73127	73325	70358	72352	70878	75763	80787	83657	80375	62890	75450	69700	73526	70754	70222	69178	63857	63041	71552	72523	71724	74166	73031	73606	69070	69923	76457	70502	76480	73936	67579	66480	75514	73046	80177	73742	71659	71692	70303	72313	78173	76799
id_dg__12_0_12_0_0_0__4_26_479_3	225922	226664	229197	221628	246593	248235	255980	254353	249660	234403	245194	236072	239010	266571	272001	242005	262495	258382	265438	244204	226048	222836	217150	184006	196855	227167	243882	241595	251506	287143	282740	257534	168925	186984	165204	253479	247916	209160	206837	246688	240687	256944	242063	223579	221043	215269	224340	248841	248438
id_dg__18_1_2_0_0_0__3_17_416_34	353765	354046	354896	351327	356730	348391	350149	349918	344313	336622	338694	337023	357907	371201	384979	363013	319401	344338	325058	335569	347585	341959	346502	321424	332348	337068	351319	338253	352782	352447	353847	328896	382114	383599	370816	358292	349322	309367	305757	350312	344156	365756	343659	341315	343815	340456	347971	355895	355050
id_dg__18_1_2_0_0_0__3_17_421_29	634692	638303	632191	624642	651058	658426	657811	658327	649823	599806	633695	615492	609001	634117	674943	638880	665853	657899	672065	659169	649564	648014	643214	504101	533714	612498	653953	639281	661364	686113	727619	648031	425092	442221	414738	667484	653416	535210	532435	644764	637304	659961	638370	619939	627512	617301	632201	652535	652004
id_lpc_17_0_1_82_510_36	539819	546782	532136	497282	586267	552600	563255	548601	588375	543075	585665	561611	510484	571804	566217	560171	749457	624107	751669	547155	485419	483471	453899	488605	489169	560724	542371	544912	567961	588772	599202	559348	434213	462129	437937	620356	562734	563834	561237	525003	480424	638278	490971	531505	535408	496803	545958	568122	535352
id_lpe_17_1_1_34_466_29	48988	49381	48123	45199	50480	46098	50096	51160	47743	45256	45548	45744	46091	51557	52414	47408	52174	51492	55357	43714	45554	45409	43025	45384	43223	48717	49459	48164	50721	54419	52317	49465	31885	33671	30048	50864	46589	45464	44539	46130	42700	55269	43378	49085	47437	44273	48742	50220	48519
id_mg_17_0_0_0_0_0_3_03_345_30	82389	83725	83460	82235	81734	84395	84406	84565	85286	82199	85039	83837	81014	84573	87476	83923	84877	84846	86147	82154	82242	82409	81462	68008	69359	80554	83376	83733	84298	81338	79428	76258	84684	92273	85529	85919	83994	73509	73817	82581	81656	84030	81649	82460	81869	81632	82975	83683	83299
id_mg_17_0_0_0_0_0_3_03_362_33	24531	24759	24705	24250	24184	24522	24791	24667	24955	24052	24682	24308	23928	25233	26317	25095	24783	25011	25385	23763	24257	24334	23794	19482	20065	23923	24418	24728	24893	24365	24205	22451	22588	24816	22782	25359	24905	22367	22243	24712	24272	25667	24149	24033	23971	23640	24208	25144	24822
id_mg_17_0_0_0_0_0_3_03_367_28	97589	98622	98338	97187	96639	99431	99116	99355	108462	100901	109002	105356	93071	99776	98577	93367	101947	102481	102935	97120	100771	100932	100027	79286	81012	94347	99037	98805	98826	109210	112160	108072	72042	75998	71956	100503	98916	79128	80561	96509	95782	98321	95831	94204	93941	93996	94500	97466	97197
id_pc_12_0_13_0_3_49_636_46	51020	53981	52353	50688	47226	52286	54386	53414	50512	48720	50125	50428	48437	50400	51788	47921	62084	57054	62759	52705	45174	45251	43700	46700	47478	49804	48632	47586	50355	54973	55542	52556	39178	40694	38688	53839	51590	48794	49088	53514	50751	61706	51807	46652	45089	43779	46983	58205	56036
id_pe_17_0_17_0_6_23_720_56	130466	137829	135288	123760	248599	176168	189851	185087	159415	150101	168539	159045	182466	176989	193942	176022	252007	234687	253810	166351	116302	115528	106063	190207	183901	163226	135453	137042	148004	170916	167938	163217	91569	102741	95813	168798	149367	169697	174940	190895	164772	219908	167459	183896	179256	165263	183069	199391	198698
id_sm_17_0_5_06_717_59	197538	211792	169791	190249	223144	274747	271062	247549	204992	212420	201218	225267	222616	246864	218806	277189	234462	235416	233194	241706	171847	178875	186065	279677	186296	199710	199740	194001	231290	208762	232760	216790	149022	163210	154192	248956	231879	211416	223713	231298	176903	262978	189977	199577	191342	192826	189942	241711	218186
id_sphingosine_d17_1_1_04_286_28	68586	71595	70891	67902	71074	67334	69420	69230	76171	74082	74232	73405	75564	79383	81989	80619	67048	68922	72876	74812	66355	65968	64207	65272	66369	75652	74289	73493	77411	74000	74561	71471	64791	69837	63224	80879	76126	71887	70290	75049	69527	86460	70497	69261	71186	65784	70446	81624	77769
id_tg_d5__17_0_17_1_17_0_istd_10	202898	211074	204194	194021	255816	239270	237581	243636	206565	193267	203356	204968	214106	223827	236344	255745	215958	214007	213607	228377	195762	188189	190377	236962	182212	203734	194223	207554	204881	217900	203972	199602	250764	271751	294932	243446	214661	187487	204333	229984	207117	240740	203948	221651	212267	207668	212912	225058	213182
id_tg_d5_17_0_17_1_17_0__istd_10	115128	111893	106012	110537	123508	145453	146875	146917	113436	112456	113233	110474	137863	140432	132592	113324	144235	136701	148243	109092	99349	99528	98379	121317	121747	123062	121366	117834	124387	133999	109099	115604	166434	161081	178969	126789	131406	120211	123699	131691	118942	145661	121978	127481	127870	127736	131323	123845	132089
id_acylcarnitine__c10_1__0_53_31	2508	4977	2180	3650	1476	2074	898	1913	1944	2761	4231	3269	1027	3914	2731	902	5164	3855	4568	1657	1244	1315	1407	1228	2029	2302	2573	3118	1833	1800	959	5925	723	858	2540	3119	3091	2532	4211	1340	2383	1818	1558	1014	3419	916	3415	1315	5075
id_acylcarnitine__c14_2__0_70_36	2060	2088	1584	2158	1116	1223	825	1100	980	1453	1727	1439	489	2246	1256	825	1887	1697	1519	942	856	829	885	2128	738	1342	2388	1544	1382	1803	2367	3137	120	724	1644	1262	1558	1779	2503	1205	1618	957	1175	706	1715	854	2377	927	2740
id_acylcarnitine__c18_3__1_07_42	169	250	264	253	165	212	115	129	242	142	171	209	152	283	213	89	264	275	186	125	193	191	223	178	79	262	266	360	194	210	268	345	262	360	362	305	217	259	228	235	318	288	185	206	406	204	228	248	446
id_acylcarnitine__c8_0__0_49_288	2847	3374	1534	937	1746	1479	1136	1167	1762	1463	3132	2954	937	2039	1374	1715	5344	2955	4615	2198	1221	1532	2033	2827	595	2713	1893	2119	1505	2267	1078	2975	535	385	1510	2537	3115	2320	3380	1483	1791	1549	1649	1180	1902	1140	2394	1511	2506
id_acylcarnitine__c8_1__0_46_286	3756	5383	6866	2715	3287	2536	3263	4262	2459	2518	4847	2627	2261	3547	6755	1037	8768	6879	8651	1880	1592	3401	1823	2814	983	5083	2889	11158	2438	2756	1965	5932	4498	2023	3692	4674	3465	4048	3624	1719	4501	1828	3892	2088	7137	2246	7695	1907	6227
id_acylcarnitine_c10_0_0_58_316_	8744	11739	5300	7223	3438	4607	3172	3715	3683	4266	7859	7834	2248	6180	3927	4211	10901	5742	10346	6400	3326	2593	5937	8433	1426	4031	4451	3706	3705	6476	7049	10896	1637	1964	3443	6380	6090	7502	9855	2616	3242	2086	1929	2601	5275	2377	5621	2894	6327
id_acylcarnitine_c12_0_0_73_344_	5304	4808	2227	3458	1311	1588	591	886	2649	3225	4182	4734	835	4151	2882	2310	4227	2886	8233	3386	462	569	2824	5287	510	1682	2720	1796	2014	3048	6063	8180	1601	2212	1225	3320	3422	4657	5986	992	2325	1170	1347	906	2227	760	4080	1320	3231
id_acylcarnitine_c16_0_1_58_400_	12288	9078	6956	7199	3778	5315	4476	5186	5497	5204	4595	5064	4711	8147	6639	10438	5659	5716	5123	5903	3856	3200	5104	14113	2241	5651	5654	7175	4517	13198	15461	15625	1543	1858	2823	6260	6887	8290	6403	4404	4796	4261	3309	4222	4229	3496	5054	4195	5145
id_acylcarnitine_c18_0_2_33_428_	5022	4170	2177	2405	1279	1999	2032	2586	2458	2806	2164	2148	2569	3521	3374	5319	2303	2235	2397	2309	1653	1253	2278	5899	1228	2589	1589	2479	1559	3044	3942	4476	381	341	1379	2867	2678	3720	2544	1794	1636	1890	1208	1910	1631	1600	1911	1943	2284
id_acylcarnitine_c18_1_1_73_426_	11635	9710	7472	10404	5184	3082	2247	3213	8213	8421	7930	8647	3295	7218	6818	5152	7546	7414	6268	4722	4711	4721	4830	9697	1869	7125	9434	11184	6969	12943	11231	12170	6805	5831	7244	7710	8810	8381	9387	5743	6761	5116	5560	6130	7030	6064	9001	5839	7681
id_acylcarnitine_c18_2_1_33_424_	4626	4497	4507	4719	3229	3610	3321	3855	3441	3549	3274	3166	3242	4353	3743	3045	4136	4404	3853	3197	3616	3842	3087	4746	2749	4037	4743	5143	4053	5131	5458	6331	2425	2143	2794	4233	4324	3652	3551	3651	4218	3589	3573	3374	3776	3435	4209	3526	4670
id_ce__16_1__10_33_645_56	18830	18334	16438	18012	18019	18153	18110	17927	39570	26491	26298	27655	19733	28831	13155	56789	20539	20287	19278	21107	19794	17890	20778	35089	1549	16724	16941	17206	17579	16712	9088	23214	9890	10772	11595	18502	18985	15591	16016	18215	17861	18362	18124	17940	17728	18130	18043	18109	17908
id_ce__16_1__10_34_640_60	3193	3233	2734	2936	3253	3069	3003	3019	5110	3743	3651	3852	3224	4655	2841	10512	3400	3571	2917	4254	3287	3088	3484	5341	1594	2896	2438	2952	2947	2613	2209	3348	1328	1561	1729	3597	3505	3195	3177	3357	2978	3541	3263	3257	3168	3250	3060	3144	2870
id_ce__18_1__10_85_668_63	32463	32515	30376	31125	30564	30860	30617	30780	38452	40815	34066	35642	38247	40347	30086	55529	32200	33344	32062	32269	30852	30827	32005	43853	15066	30220	29868	30995	31148	41998	35192	51974	34517	34551	31843	32718	33636	29315	28992	31368	30229	31406	30950	31318	31169	31445	31633	31302	31085
id_ce__18_1__10_85_673_59	47759	47334	45505	47234	46422	46778	46856	46498	54622	59585	49861	50882	60594	63345	38164	63181	48819	48768	48724	46963	47566	47544	49081	47239	22051	44528	46655	46155	47208	60020	48575	69309	48159	47034	44838	47405	49124	39298	39892	46950	46281	46968	46626	46559	46504	47218	47029	46936	46943
id_ce__18_2__10_37_666_62	411192	417571	400702	405382	399319	405029	403261	409837	428626	452409	412609	399859	415788	427911	386262	434411	410938	415058	401531	391720	413098	413415	416193	445116	140482	387143	395149	415779	402300	341355	358121	422985	311720	356915	284864	419359	417178	354339	342772	407063	401613	409431	404726	407589	407814	408655	411749	407938	414565
id_ce__18_2__10_37_671_57	294288	301706	288071	294664	290459	297789	299733	305433	302832	340778	312045	293490	330530	336852	275076	267468	304969	304641	289122	278436	304380	305232	311949	289913	154075	284925	296893	304094	295936	287247	230696	308280	272243	271874	235960	299779	311049	246990	240563	300036	293611	303200	296855	290169	294595	297617	300517	299028	308697
id_ce__18_3__9_96_664_60	18973	19215	18763	18763	20581	18957	18461	18876	36736	30521	27198	22134	32651	43332	35438	52163	20578	25291	17640	18418	18568	19485	19073	19648	8510	18094	15841	21504	16598	14979	16774	23845	21091	18880	14797	24393	20845	21444	18831	18623	18146	19738	19169	18927	18787	18686	19309	18953	19224
id_ce__18_3__9_96_669_56	26281	23974	24888	29942	26980	27527	28851	28066	53170	55595	54332	31635	36148	58281	30392	60167	37503	35092	26094	30503	26898	28680	32645	12883	4200	26519	25825	28748	25435	28434	9177	20798	32455	19950	21295	27355	33702	25048	29331	27235	26251	27840	26578	26143	26259	27463	26556	26991	27451
id_ce__20_3__10_49_692_63	6477	6576	6134	6615	6421	6459	6434	6377	7816	9240	6702	7553	5585	9664	4648	12557	6851	7239	7001	6876	6557	6555	6985	6712	2117	6159	6356	6327	6433	4491	3502	4523	2990	4140	1678	6500	7032	5597	5901	6561	6371	6521	6455	6509	6483	6540	6567	6518	6448
id_ce__20_3__10_57_697_59	2098	2019	1698	2250	1933	1920	1950	1916	4641	6101	3398	4245	2360	469	1279	4735	2409	2577	2747	2588	2011	1825	2880	785	355	1803	1912	1979	1950	2142	1162	2263	1321	2475	995	1952	2440	1697	2027	1948	1936	1934	1935	1912	1924	2049	1962	1937	1936
id_ce__20_4__10_13_690_62	113877	117563	104475	110996	113653	112743	110826	111659	115487	139720	104567	126315	95846	139554	85986	178908	112096	126606	118011	122625	108560	111575	115912	179636	48644	107481	100528	109206	111151	57925	90738	101596	51371	49361	44350	111163	126831	101311	107268	116635	110007	113376	111320	115047	113534	114202	113903	116253	112484
id_ce__20_4__10_13_695_57	86528	82506	74046	86192	80818	81184	82501	81026	96714	118674	92227	105926	69215	102090	47068	122502	88494	88627	92802	92633	83522	81459	94705	107672	23797	76695	79708	77674	82257	51490	58811	83172	50995	44865	41431	79935	90491	68180	77122	82470	79946	81157	80411	81789	79961	83416	81026	82579	80854
id_ce__20_5__9_70_688_60	12164	15232	11795	14326	14856	14786	11783	11568	22887	48965	16304	31075	67783	45624	25105	71663	15928	34672	12410	15670	11308	12107	14286	60148	5352	11134	8496	12090	17678	5268	9503	10029	7475	6573	6900	13118	18328	19519	12913	12469	10871	17603	11258	11861	12165	12638	11784	12142	11426
id_ce__20_5__9_71_693_56	29361	27352	14698	40247	20618	25875	22382	19417	69757	150319	53001	98272	131152	97685	34894	173161	49594	64859	38328	60103	25483	22537	54705	143200	4237	19580	14671	17077	37901	5044	8808	15942	7554	5720	6928	21071	43593	34801	35912	21433	18496	22973	19071	20566	18854	25850	19113	21186	19048
id_ce__22_6__9_88_714_62	40019	67872	26188	29354	26185	27524	20994	22043	36966	100080	33426	36339	76394	124842	40501	71408	24151	57504	24170	28567	21010	25720	22077	171966	9654	27366	16349	36133	26996	16709	52349	57534	16714	40289	25625	33910	31084	39488	25238	26328	19763	27171	21097	21562	21184	22524	21468	23124	22662
id_ce__22_6__9_88_719_57	95636	123229	53662	88785	46161	63241	55755	55528	85973	267938	107264	96537	174708	242631	66409	100976	86628	134285	65968	83941	51688	59167	66004	287007	28364	75236	40411	77664	77213	76950	69617	101191	80830	107731	102339	69091	85120	84652	76286	52023	42299	54104	44825	47387	48788	59814	48788	46657	48271
id_ceramide__d18_1_23_0__7_94_61	3847	3993	4092	3957	4172	4124	3560	4170	4765	4367	4365	4165	4221	5045	4891	7941	3906	4102	3719	4295	3673	3545	3959	3968	2465	3287	3201	4522	3612	3959	5891	6332	2904	3426	4409	5326	4628	5334	4677	3512	3210	4738	3104	3561	3268	3548	3439	3664	3711
id_ceramide__d18_1_23_0__7_94_63	4158	4387	4701	4353	4360	4570	3638	4354	5389	4805	4811	4498	4720	5758	5568	8908	4191	4501	4033	4729	3913	3751	4313	4672	2820	3487	3369	5132	3814	4370	6600	7159	3420	4059	4866	6371	5451	6527	5701	3641	3441	5446	3087	3905	3443	3785	3677	3882	4119
id_ceramide__d18_1_23_0__7_94_65	8446	9486	10647	10078	12280	11771	11013	11743	11867	11084	10785	10389	11696	12951	12564	16710	11760	4134	10371	11767	7615	6699	8493	11058	8025	6859	8173	13889	10127	11980	15107	15196	8208	8466	8804	16408	14437	18948	17142	10238	9786	13103	9445	10159	9291	9762	9713	10394	10705
id_ceramide__d40_1__7_62_604_60	4924	5462	5040	4805	4933	4866	4324	4824	5804	4914	5058	4628	5201	6027	5543	9000	4831	4560	4467	4495	4518	4314	4404	5628	2528	4447	4285	5364	4295	5024	8574	8671	3295	4002	4846	5730	4947	5352	4874	3924	4346	5013	4049	4427	4115	4179	4416	4422	4364
id_ceramide__d40_1__7_62_622_61	5403	6342	5688	5057	5268	5311	4528	5173	6485	5303	5441	5230	5777	6621	6314	10407	5227	4877	4760	4890	4728	4316	4582	6276	2874	4721	4421	6314	4524	5460	9890	9728	4301	4878	6310	6850	5685	6379	5903	3909	4574	5754	4207	4795	4410	4614	4764	4488	4704
id_ceramide__d40_1__7_62_644_59	9986	12166	10955	9124	12605	12243	11695	12511	12021	10953	10950	10568	11249	11851	11405	15182	11710	10756	10019	9660	8022	7335	7939	13152	8683	9593	10218	13939	9937	12485	16602	16755	8903	9282	9376	14928	12260	16633	15688	10175	10491	12585	10185	10438	9915	10091	10544	10540	10950
id_ceramide__d42_1__8_26_632_63	13187	14197	13127	12408	13253	12526	11766	13753	14861	13198	13551	12207	12957	15545	15208	17499	12154	12403	12402	11580	11835	11379	11614	14484	8295	11335	10577	14435	11837	15271	19507	19076	7711	9940	11760	16253	14202	15700	14424	9921	11833	13406	11286	11571	11177	11270	12666	10379	12290
id_ceramide__d42_1__8_26_650_65	14705	16421	14568	13576	13743	13059	11950	14734	16693	14767	15400	13656	14537	17719	17892	19836	12571	13005	13062	12418	12538	11775	12167	16391	9627	11753	10514	16734	12627	17053	22087	21099	9518	12045	14255	19413	16021	19025	17296	9505	12408	14797	12014	12731	12205	12672	14145	10297	13011
id_ceramide__d42_1__8_26_672_63	26568	32744	27257	24971	37569	37143	35987	38482	35016	33743	33702	31716	35106	37593	37427	39997	30036	31222	26249	22302	20686	18793	20065	36620	27873	22516	25242	37803	30341	42108	43418	44446	27610	28352	29483	43669	38804	47637	45762	30568	32109	37198	32157	30991	30512	31141	33074	30910	33782
id_ceramide__d42_2__7_59_630_62	6673	7144	6238	6428	6114	6527	4743	5455	7089	6547	6539	4918	6027	8634	8213	8347	4624	5199	5500	4431	4950	4871	4517	9366	1319	5498	4383	5836	4933	9127	9156	7896	8831	9440	12847	6234	5639	6260	6110	5318	5487	6062	5735	5415	4924	4803	5899	5360	5435
id_ceramide__d42_2__7_59_648_63	4566	4435	4481	4448	6312	6857	4597	5132	8320	3648	3715	3646	5137	5014	5077	5166	6219	6502	8503	2753	5083	5166	5173	14438	5025	4062	4200	7611	5097	4744	4815	4764	1989	1953	2044	8368	6691	4059	4070	4976	5653	6113	5525	4961	4689	4460	5215	5687	5197
id_ceramide__d42_2__7_59_670_61	16414	19036	15505	17969	15121	15251	13117	14005	12696	14126	12586	11916	13379	15587	15518	14797	13201	15556	16684	10470	11584	12173	10198	18987	9244	14432	12355	18167	13282	18793	19753	19054	9045	11358	9358	16445	15828	21465	23053	13529	13483	15894	13819	13100	12312	12196	14187	13553	13602
id_cholesterol_4_87_369_35	204956	193949	207939	210544	203787	214443	208192	213548	191029	193698	201747	198976	221060	209314	224365	196286	222078	216673	223479	192414	215785	210181	217656	188206	181971	207936	205612	197993	203165	202442	197807	191290	194576	188649	186718	199779	201196	192887	198005	199009	197862	187136	200630	204792	205785	201524	205767	196674	203128
id_dg__32_1__6_23_584_52	977	1418	1306	971	1764	1135	1128	1161	1647	749	1125	1377	888	1086	1484	3262	1135	1194	1283	1337	1261	965	1001	1659	667	931	1029	1106	1072	494	1544	1082	464	8	13	1588	1064	1256	1043	1409	1679	1324	1529	1454	1357	1226	1368	1459	1300
id_dg__32_1__6_23_589_48	3602	3795	3259	2136	6408	5569	5534	5530	6546	3105	3847	5039	1417	1637	2921	11698	5531	4800	5946	3441	5963	3433	2650	5475	1395	2045	3615	4966	4258	1479	6134	3135	1637	1412	802	7228	4575	4031	3266	5057	6137	5287	5824	5382	4479	4446	5093	5274	4666
id_dg__34_1__6_85_612_56	6112	6206	7246	5666	8062	6690	6022	6437	6639	5325	5965	6412	4846	5468	7494	10007	5550	5435	5105	5610	6207	5757	5449	7845	4292	5373	5479	7473	5803	6305	9677	6264	5169	3286	8210	6768	5808	6413	5710	6071	7213	6310	6730	6211	6283	6108	6270	6178	5828
id_dg__34_1__6_85_617_51	17170	16963	28705	12794	36696	33932	31626	32436	27817	20981	24684	26622	12073	17899	26309	46256	21162	17985	15095	11822	21254	16485	13214	24113	7661	15187	20483	37098	23318	28400	43689	27019	10565	8155	17572	32121	24755	26539	22035	27158	30401	29717	29618	29698	29841	29622	29907	27451	26425
id_dg__34_2__6_36_610_54	5209	5463	6111	5069	6326	5950	5492	5947	5362	4965	5199	5360	4256	4960	5778	6260	5060	5103	4867	4566	5079	5199	4678	5482	3688	5058	5222	6385	5407	4303	6676	4765	2550	1801	4096	5949	5023	5825	5009	5560	6713	5855	6061	5811	6029	5961	5995	5377	5752
id_dg__34_2__6_36_615_50	7492	8061	14444	6146	21203	22348	21379	22302	13080	10823	12223	12345	4778	7716	10249	10185	12065	12249	10549	2523	8344	8422	4975	8385	2743	6946	14662	21189	15832	10303	20940	10566	5594	4889	7866	19278	15777	14528	10263	17904	20502	19798	19119	20045	20299	20113	20311	17163	18281
id_dg__34_3__5_78_608_52	1016	1002	1305	1059	1405	1179	964	1013	1078	941	976	1027	772	967	1200	1064	1020	1095	958	880	1111	1123	909	921	580	882	1006	1145	1067	449	926	491	157	712	665	1239	1056	1182	1038	1132	1347	1085	1175	1170	1161	1166	1151	1050	1103
id_dg__36_1__7_56_640_59	2057	2186	2183	1884	2726	2087	1887	2167	2036	1749	2025	2394	1914	1843	2789	3847	1644	1693	1708	2160	2043	1991	1935	2512	1557	1652	1478	2202	1828	1992	2852	2183	1979	1890	2437	2545	1912	2151	1790	2091	2232	1990	2219	2067	2150	2009	2120	2125	1995
id_dg__36_2__6_93_638_57	11481	11093	15980	11046	18890	12280	10398	11446	11248	9243	11615	11066	9665	12031	18205	16932	9075	9357	8066	8779	9942	10225	9252	12231	7200	9259	9338	16950	9908	13775	20576	13578	14692	13007	28413	12288	10151	11375	11205	10787	15995	10951	13102	10422	10998	9919	10676	10896	10461
id_dg__36_2__6_93_643_53	29248	27690	58111	27577	55515	37220	33252	35125	30134	21673	31837	29191	18715	28206	53920	48521	26752	25821	19052	13549	20851	22641	14872	25842	7020	17292	25751	58436	28661	48861	76248	44376	16427	16095	30937	40129	29925	34109	35204	29511	40043	32526	34485	30983	32130	29912	31395	29973	28853
id_dg__36_3__6_40_636_56	13706	14186	18811	13413	18645	15804	13739	15667	12723	12452	13277	13157	12345	14371	18142	11753	11858	12806	11146	10171	12144	13704	11503	13608	10052	12505	12970	19566	13382	12830	22867	16173	11168	10315	20953	15479	12939	15452	13772	13830	21463	14481	16619	14346	15639	14229	15151	13494	16199
id_dg__36_3__6_40_641_51	22314	25188	49357	20422	48280	44635	41999	44404	27329	25978	28551	27723	22835	30340	41607	19260	23032	26857	18789	2684	16729	23622	13333	24815	14224	21564	30102	54794	31971	36188	66449	43241	12786	12375	21655	41021	30846	36491	29411	36914	48086	39859	40563	38598	40014	38475	39716	36070	41227
id_dg__36_4__5_91_634_54	4439	5011	6845	4484	6820	5593	4870	5884	4036	4273	4167	4358	3986	4651	6366	3459	4092	4621	3862	3092	4140	5186	3692	4112	3125	4566	4701	6798	4710	3826	7979	5516	3519	3473	6859	5654	4393	6028	4383	5930	8926	6284	6762	5257	6172	5490	5881	5648	8069
id_dg__36_4__5_91_639_50	1433	2082	3884	1286	5196	4412	4079	4563	2985	2636	2998	2704	1619	2325	4512	1285	2876	3182	2374	496	1326	3299	812	1519	488	2091	3382	5101	3442	1589	6134	3859	3096	3059	5196	4860	3374	3951	2385	3998	6555	4641	4686	3550	4180	3634	3926	3711	5772
id_dg__36_5__5_65_632_52	655	717	1212	700	1157	923	950	916	664	589	607	656	707	649	1203	422	852	920	846	709	994	1427	1072	388	478	742	792	955	881	210	374	245	321	1334	1315	1169	801	1097	709	965	1517	934	946	824	892	864	1008	969	1594
id_dg__38_0__7_94_670_61	13560	16371	12894	15021	7870	11403	9508	8927	10365	9812	10436	7952	10283	12502	12307	12335	6653	7214	6495	3974	7619	8394	6131	18056	6209	10943	5531	7951	6112	15694	16510	15512	5020	6951	5323	9000	8043	18456	19392	9226	8024	8016	8056	10181	9430	9441	11029	12318	8011
id_dg__38_3__7_06_664_59	311	496	511	372	452	519	512	510	365	355	435	309	354	317	611	226	457	411	356	339	326	322	346	273	250	340	422	477	413	157	156	151	451	378	501	429	421	426	439	409	765	459	576	497	502	571	451	445	518
id_dg__38_5__6_25_660_56	2546	2978	3102	2515	4681	3224	2673	2912	2804	2802	2657	2859	2194	3009	2940	3321	2430	2711	2475	2266	2535	3159	2581	3214	2107	2602	2425	3431	2693	2417	3205	3756	1921	1422	3036	2943	2744	2668	2566	2779	3458	2903	2764	2778	3098	2391	2655	2649	3240
id_dg__38_5__6_25_665_51	5183	7119	9673	5504	14847	10398	9212	9770	6847	6857	6846	7849	6740	9855	9311	10509	6225	7511	6027	4334	4309	8283	4696	10382	5774	5640	4243	11901	7041	10633	13098	16527	5132	4522	6408	8388	6824	6664	6897	9188	10546	9817	9011	8053	10036	8054	8052	8621	10282
id_dg__38_6__5_71_658_54	1639	2365	1211	1759	2602	2151	1651	2027	1935	1840	1354	1975	1581	2240	1852	1623	1577	1781	1672	1429	1602	2223	1653	2498	705	1612	1754	2702	2048	1013	2038	3117	2286	1914	3304	2135	1896	1758	1521	1798	2558	2011	1748	1425	2431	1598	1609	1257	2731
id_dg__38_6__5_71_663_50	1332	2094	2767	1298	4029	4213	3627	3808	2625	2960	2592	2837	2470	3060	2527	1672	1733	2675	2023	0	970	3653	917	3213	1485	2616	1933	3945	2663	2197	3521	4108	2864	2592	3075	2821	2649	2641	2376	3069	3785	3222	3152	2788	3219	2804	2806	2841	4080
id_gal_gal_cer_d18_1_16_0_or_lac	31590	31282	32794	33646	29037	28125	19914	23743	21213	16720	25964	22904	22182	31073	29456	27278	29546	30894	29750	28147	31748	33069	32032	31018	6265	22272	25171	28602	26310	20630	21438	21984	8853	8651	10086	31828	34220	32704	33007	23161	21798	22024	21549	28406	28296	21381	25503	23942	23443
id_gal_gal_cer_d18_1_16_0__or_la	11338	11034	11644	11741	10393	10541	8660	9618	7067	4615	8854	7591	8232	10070	11627	10244	11149	11283	10971	10455	11187	11373	11697	9562	2692	7811	9640	10389	9815	8521	7892	8062	5929	5898	5976	11045	11635	10201	10667	9199	9003	9034	8938	10262	10526	8573	9691	9373	9312
id_glccer__d40_1__6_98_766_66	1803	1982	1850	1578	1597	1756	1497	1627	1656	1702	1632	1500	1513	1566	1894	1793	1484	1711	1590	1406	1475	1522	1393	2922	1031	1410	1431	1769	1542	1465	2115	2238	1158	1351	1615	1838	1662	1557	1582	1217	1354	1383	1413	1445	1587	1371	1555	1586	1511
id_glccer__d40_1__6_98_784_67	3868	4789	3782	3331	3332	3996	3154	3360	3838	3688	3812	3372	3560	3724	4425	4232	3117	3865	3497	2998	3221	3276	3164	6550	2392	3049	3188	3725	3186	3169	4812	5039	2013	3265	3822	4240	3731	3972	3859	2643	2715	2730	2937	3119	3226	2814	3243	3327	3261
id_glccer__d40_1__6_98_806_65	4998	7682	4499	3773	4492	4867	4066	4277	4302	4302	4202	3754	6355	6518	7399	6901	3736	5684	4545	2703	2630	2639	2611	7346	2407	3009	3828	5075	3891	4124	6577	7157	1702	1678	3363	5786	4832	5800	5956	3569	3603	3926	3596	3926	4148	3724	4133	4265	4224
id_glccer__d42_1__7_63_794_69	2236	3032	2267	1912	2079	2375	1984	2061	2339	2047	2339	1902	1570	2067	2706	2248	1854	2313	2197	1835	1791	1786	1671	4628	866	1581	1923	2105	1969	1909	730	3543	1219	1959	2310	2339	2162	1700	1623	1948	1882	1909	1956	2083	2147	1947	2140	2143	2066
id_glccer__d42_1__7_63_812_70	5095	7324	4875	4322	4770	5577	4500	4845	5310	4932	5432	4078	3838	4898	6162	5342	4015	5440	4999	3649	3861	3852	3737	10770	1703	3763	4272	4866	4575	4473	8085	7845	2719	4454	5385	5697	5153	4334	4223	4435	4306	4348	4564	4739	4795	4347	4885	5036	4774
id_glccer__d42_1__7_63_834_68	5205	8117	4674	3963	5553	6176	5120	5342	5451	5348	6020	4331	5370	6863	8049	6157	4137	6505	5783	2878	2893	3274	2890	11442	1463	3463	4683	5647	4893	5346	9148	9568	2223	3425	3748	6789	5911	6310	6771	4824	4842	4865	4971	4972	5082	4635	5150	5384	5205
id_glccer__d42_2__6_96_792_67	2945	3457	2828	2651	2808	3246	2232	2486	2572	2556	2678	2310	2463	2707	3001	2625	2092	2459	2255	2211	2263	2278	2181	5606	1743	2418	2202	3107	2437	2908	3802	3202	3604	3225	3705	2967	2554	2684	2323	2361	2480	2462	2745	2351	2996	2333	2652	2562	2559
id_glccer__d42_2__6_96_810_68	5441	789	5482	683	5311	5329	5134	5138	5220	5219	5247	5184	5100	5151	5163	5143	4260	956	918	3318	2976	2965	2948	5530	4956	4616	1528	6929	5043	5190	5294	13339	4584	4712	4789	7133	6047	5357	5340	5247	5210	5218	5281	4660	4730	4629	4700	5248	5240
id_glccer__d42_2__6_96_832_66	6562	10319	5836	6793	5421	6807	4133	4071	4612	4613	5378	4003	6489	8115	8310	6605	3628	6868	5756	3232	3865	3989	3246	11888	2354	5389	4227	6484	4596	5173	7102	6048	3951	4496	4793	5955	5425	7243	7328	5025	3893	5003	4883	4204	5106	3587	4674	4967	4953
id_lactosylceramide_d18_1_24_1_1	1728	1743	1662	1715	1978	2117	1299	1533	1858	1527	1718	1811	896	811	982	991	910	891	929	1740	1891	1579	1962	3863	1044	1982	1286	1783	717	926	1143	897	1506	1635	1810	2479	2349	1227	1116	1796	1215	1435	1304	1896	1678	1350	1614	1922	1400
id_lactosylceramide__d18_1_24_1_	1561	1608	1573	1529	1321	1347	691	934	958	907	911	969	1639	1881	1742	1856	1001	1192	855	1179	907	771	987	2231	609	1498	930	1439	1045	1651	1842	1978	1149	949	882	1822	1674	2198	1791	1400	831	1161	922	1381	1214	811	1133	1554	1060
id_lpc__14_0__0_99_468_31	11857	15530	8337	9434	10672	9705	8048	6732	32033	12351	14434	11136	13808	13762	12331	41468	21848	12839	36100	16555	18744	12302	13700	17401	4711	9212	7481	10292	9112	6881	13023	14402	4244	3960	3729	17101	15463	11144	9474	8728	10964	13971	12242	9818	8858	10198	10395	11525	8100
id_lpc__15_0__1_20_482_33	5580	6410	4274	5284	6474	6447	5445	5104	15450	9709	10268	9066	6459	8777	5112	26502	13179	8022	6089	8017	9132	6359	6340	6281	702	3904	5097	7259	6712	1419	2731	2687	2886	3027	2671	13496	11042	8917	7709	6166	4540	9660	3977	6119	5347	7219	5177	6794	5209
id_lpc__16_0__1_47_496_34	1534206	1470501	1843834	1047719	1502281	940043	826978	1056654	2529606	1767524	1977705	1510363	1180148	1557892	1396558	2992197	1887557	1769612	1366655	902609	1685379	1304230	999096	1379301	355515	1172463	964921	1985741	1234799	1712848	1702510	1700763	1321146	1361749	1378237	1820294	1751903	1534013	1499069	1325859	1402520	1634592	1498670	1202327	1113289	1285272	1660662	1459654	1430066
id_lpc__16_1__1_09_494_32	16768	15039	20053	16950	25265	14685	13551	12396	47014	22672	29014	21426	13741	22086	16104	75794	25924	22976	20140	22693	24962	18154	17360	18901	3158	15538	16796	27803	20283	18668	11157	16148	9114	10652	12938	27673	28226	20546	21531	19853	18832	25663	20002	18490	15646	21741	20565	20252	19258
id_lpc__17_1__1_35_508_34	977	685	939	556	663	561	520	471	1207	972	897	935	950	1030	899	2266	1493	1316	1112	1187	1070	782	794	1053	876	576	1259	1220	1204	818	1235	1264	673	691	660	1598	1379	1080	941	469	265	955	209	673	539	692	621	460	318
id_lpc__18_0__2_23_524_37	513934	533883	516390	341257	527062	520809	477406	579435	713062	636096	641177	610858	624852	702219	661401	1190427	449811	464134	356468	298124	468226	414205	339785	812381	398992	363795	247582	460472	305528	688095	748148	779450	373385	395426	424749	504790	453689	533172	463678	439567	446523	529410	457756	496746	456152	505607	573736	485962	467558
id_lpc__18_1__1_62_522_36	391257	445023	521928	265475	426236	240503	290381	388976	451563	225586	331379	231541	248552	286063	409933	1041372	386420	290449	272609	419220	289094	198109	180163	502773	94676	172904	188232	450146	196554	820205	548234	921566	144110	206362	258462	285981	292875	276419	178999	261718	299375	330788	270550	258452	242023	236848	338234	323763	293779
id_lpc__18_2__1_23_520_34	640978	703724	974399	396764	665264	363113	495160	858994	601625	282273	432349	315147	408826	344608	749730	1116777	579146	433207	550506	505619	446099	241355	274432	1009220	194312	378743	448893	824100	426245	1391764	1338762	2338156	191815	476179	475313	634472	425795	664982	219857	405051	575004	530617	397567	385935	534102	333021	517984	543390	764508
id_lpc__18_3__0_98_518_32	3734	4554	7678	3285	10467	3372	4539	4905	9711	3683	5362	3918	4862	4225	9687	15484	7063	5385	6945	6765	6731	5709	3837	4916	1917	5679	3683	7634	3786	7574	7818	10079	3660	7171	3650	8480	4364	9462	3830	3255	5234	5731	4996	3752	6654	3805	5762	5214	8049
id_lpc__20_0__3_05_552_40	7529	7120	13338	5069	7930	6315	6466	8554	6672	4033	5378	3962	7061	6047	7947	7734	5079	6208	4342	2781	4428	3801	1953	8235	3484	997	4479	9865	4186	9257	13472	15651	4210	5632	5625	5766	4809	4354	2672	6181	8608	7130	7246	6217	5282	5704	7994	7214	8060
id_lpc__20_1__2_37_550_39	5842	5295	10535	4918	5333	6878	4509	6023	4889	3206	4213	3020	5134	4639	6703	8046	3955	4055	3610	3168	4048	3589	1964	8736	1582	4736	3394	7835	3799	7871	7683	9004	3499	3784	5176	3739	3847	3792	2646	4274	6344	5025	5612	4103	3833	4380	6586	5083	5559
id_lpc__20_2__1_79_548_37	3197	3528	4260	3178	5303	4043	4222	4854	5414	4355	4587	3930	3414	4478	4663	8793	3723	3887	3384	1571	3936	3196	3090	6471	2590	4326	3481	4818	3477	5154	5623	6852	2203	2486	3189	4484	4218	5289	3881	4393	4928	4917	4685	3958	4131	4014	5387	4723	5073
id_lpc__20_3__1_42_546_36	17256	20612	18451	16007	33894	19309	18492	25733	39751	25769	29227	25306	13378	21774	25042	57190	23499	21277	22084	14433	20755	18133	19639	32247	9314	21147	22095	28140	20752	37031	38993	37831	13432	19346	19932	27122	28002	28045	24449	24723	25527	25474	25468	24017	23743	20688	28480	24510	25733
id_lpc__20_4__1_20_544_34	61280	72045	69284	46042	105633	68610	60378	77869	103535	87875	85879	89931	57147	80403	76595	163410	73780	83511	81001	48613	62203	63084	60271	146402	39861	74920	54751	92489	65903	71701	116390	153751	22697	29439	42465	75754	95625	81924	79613	73755	70375	74215	60199	65818	66896	61520	66276	77904	75943
id_lpc__20_5__0_96_542_32	6691	6779	6856	6706	6909	6802	6451	6389	6153	4853	5386	4967	4634	4433	5650	6886	4234	2253	3988	3454	6871	6929	6917	7953	4379	6336	4216	4340	4250	9369	4268	4441	4754	4628	4937	5201	5173	6160	5774	6400	6359	6796	6301	6446	6467	6466	6385	6457	6438
id_lpc__22_4__1_66_572_37	191	773	772	578	1318	937	785	946	1415	1260	844	860	404	705	229	320	1036	1272	1301	619	786	703	577	1524	291	1062	1190	1750	1285	88	1270	1733	511	365	444	1543	1218	959	878	775	851	937	703	1319	1236	1079	1026	788	826
id_lpc__22_5__1_30_570_36	2249	2387	1702	1314	2053	1605	1630	1827	2580	2718	2761	2749	3082	2457	2475	3543	3007	3103	3057	1665	790	933	964	2443	2220	1487	2908	3171	2893	2938	2891	3346	1365	2108	2133	2953	3117	2845	1992	961	1059	1748	880	1577	1797	1837	2099	1301	1570
id_lpc__22_6__1_15_568_34	32624	47040	27909	20899	22852	21988	15506	18731	25100	30406	19451	21620	20073	29432	24740	37954	20680	24859	18857	15479	14412	16335	12631	85128	11852	21649	10606	20026	17665	25351	67450	88389	6044	15784	20094	22368	17466	29336	12989	15671	12332	17230	11119	14828	15448	17152	18007	14421	16896
id_lpc__o_16_0__1_75_482_36	8002	7650	8054	9033	6818	9514	7620	8380	11039	7307	7780	8082	7646	9757	7559	18449	11220	9308	7089	4712	7999	5832	4610	11372	1474	7715	6017	7514	6588	11440	10210	10500	2434	1006	3393	8891	9583	5737	6371	7611	6520	8593	7791	8615	7592	7819	10188	7949	6660
id_lpc__p_16_0__or_lpc__o_16_1__	9178	7131	8611	6695	4495	7279	6724	6004	10113	7649	7964	2129	8653	10336	9470	19427	9061	8562	6806	4912	7025	6423	4229	11904	2191	4735	4581	3702	3925	2090	7174	2078	1851	1465	1921	9858	9082	7441	5089	6288	5671	8278	5475	8483	7123	8243	8818	8011	6169
id_lpc__p_18_0__or_lpc__o_18_1__	5727	5641	6165	5595	5007	6321	5094	5832	7653	6657	6997	6848	3467	4783	3761	7672	7394	6021	5546	2479	5400	4732	3177	6558	1063	7038	6538	8033	6575	7660	6603	6889	5356	5824	6257	7150	7657	5086	5921	5121	4993	5328	5968	5544	5558	5852	7703	5421	4962
id_lpe__18_2__1_22_478_29	2817	2798	6637	2587	5397	2440	3556	6061	2306	1956	3792	2024	4035	3162	2338	2562	3423	1997	2064	2261	4525	1979	1990	8290	2930	2657	2231	2366	2158	12951	15551	22577	2083	3964	4514	2441	3720	7136	2194	1895	4846	2229	2400	2441	4771	2271	2483	3325	4880
id_pc__16_0_9_0_cho___2_38_650_4	35531	24651	22552	32354	6722	7042	6693	10201	3115	2869	3101	3824	4823	3779	5615	5632	4415	4729	4703	10600	20503	10028	15304	12338	6434	1957	8706	14426	12563	21680	21860	19569	10816	11107	8052	5573	4866	15295	11187	6255	6384	7712	6488	7078	6516	5555	6400	6402	6390
id_pc__28_0__4_22_678_51	12796	22809	4389	6069	7409	5471	4695	4103	40893	5900	8434	9254	12187	8547	11230	47203	16465	6462	196356	28636	17503	5422	25551	28895	3246	5523	1666	2601	3976	3136	31158	47026	2234	3480	1992	30148	12584	10031	4497	9164	16163	11514	15759	11336	7636	5930	6763	23073	7572
id_pc__30_0__4_79_706_54	237350	355847	115716	153282	201553	148911	106547	114721	389220	161528	179511	199444	192862	153547	185809	566413	240374	148739	523313	309058	240443	127340	288726	497644	41950	151494	61555	117398	112964	108524	307302	360384	55665	59644	51302	380980	234794	250019	151975	190856	152274	215750	164143	207729	142246	131031	124314	265372	120624
id_pc__30_1__4_33_704_52	7349	11743	3938	5959	10390	5583	4230	3345	28528	5807	7341	8508	9642	6645	8416	45087	9088	5698	27311	15752	14311	5678	14724	14024	1792	3728	2937	4192	4399	3536	11695	20818	2376	3599	2100	12754	8369	8098	6048	8770	11191	11204	10988	9545	6056	6288	5576	15333	6417
id_pc__31_0__5_12_720_56	17095	26507	11105	17675	15693	18745	12157	14166	25564	19600	16764	22800	18198	16810	13896	56058	18191	14709	9877	28878	17071	11181	23561	52271	5347	13415	6721	10376	14072	7514	15459	16434	6219	7092	5553	37253	21336	32385	7308	21605	7101	25577	6397	17466	12495	12755	7266	23501	9692
id_pc__31_1__4_69_718_53	1203	2780	517	3005	3079	1584	777	1081	7547	2397	964	2706	1164	2291	1963	18217	3013	1441	471	1436	3526	1235	4841	1609	1238	628	927	714	888	678	544	1229	240	2180	140	5595	3624	4137	3478	2937	1464	4669	450	3249	959	2292	738	3393	602
id_pc__32_0__5_40_734_57	525394	727184	546703	452555	535957	546761	433016	564710	539992	488637	463127	492916	517453	509475	554058	753692	401256	485279	452736	424049	419520	352160	420713	1355007	282414	590631	405492	677056	511553	824346	1016686	1219014	333398	371968	358258	691995	545278	661399	536637	523205	408033	515749	422055	494951	403196	359415	402353	622457	452684
id_pc__32_1__4_86_732_55	612315	794290	445648	599375	819290	565607	404451	366179	1678241	617520	723594	662416	735574	791426	712102	2316487	590094	503042	612392	852437	612240	360659	652623	1041066	137908	304844	216448	546096	407248	796613	794499	1167012	198688	194168	213916	864739	749466	645526	688803	603755	496735	749479	549668	702707	430070	467137	414246	689823	442411
id_pc__32_2__4_43_730_54	70633	113918	54542	67165	93403	77645	67595	62319	181046	83176	90759	78802	124985	95442	107218	155913	129702	83811	229480	77694	95139	64760	82767	85189	42084	60798	44468	71427	52463	57497	114686	150648	53465	52275	49197	159312	89401	103498	75855	82165	137451	97686	105476	86456	78588	77217	84563	120031	107900
id_pc__32_3__4_79_728_52	29818	43430	13722	19316	25637	21555	17737	18611	39712	20446	21926	24333	21311	18146	19003	49803	32375	21527	77582	44213	29986	15820	36583	56959	10311	19522	11433	18652	18917	17542	38004	39822	13807	14522	14467	46758	31986	32634	21761	25330	20737	29089	22021	25970	19581	19860	18228	32745	18104
id_pc__33_0__5_63_748_59	12545	16702	7621	11507	12626	14420	11433	10011	19823	18337	14797	17309	14513	16325	10588	56745	15340	11299	6840	20242	14594	9557	19560	31157	4215	8178	5295	7238	8822	3993	8653	9086	3253	3450	2317	21567	15822	18214	14045	14103	6063	19404	5606	14514	9738	11405	5870	13107	7252
id_pc__33_1__5_16_746_57	83193	119136	57155	96290	124645	99811	81239	73747	183954	100514	106752	101984	98735	117889	91937	493701	143732	96628	57406	241577	90785	50668	117715	116892	17620	32509	29035	72130	70321	46670	65254	76612	23414	20164	21125	210336	168168	136328	134267	115489	55866	160678	49918	109523	60277	69705	40786	125462	63408
id_pc__33_2__4_70_744_55	75877	107195	65198	88450	87943	95494	70488	95716	149799	105064	103668	104093	118426	108262	107702	220009	141281	92181	57707	130644	97124	65476	93400	106927	36088	59758	42104	81485	75087	51833	88199	98125	43779	51848	36483	262579	123124	175470	121809	94970	80490	118670	57670	91350	81212	79081	64767	119260	97742
id_pc__34_0__6_05_762_60	109625	192568	92135	82566	109539	84178	75787	99186	110484	104655	102086	107635	94783	94097	95394	180819	71370	85208	83121	85694	83004	69232	83964	305780	51075	115022	60670	120996	82641	93936	137419	175439	65227	76158	69158	149827	102776	139665	95100	91615	71992	98707	66130	95020	80060	78921	80179	116094	81455
id_pc__34_1__5_52_760_59	5911748	6655237	6066937	5331369	6235958	5329394	5180070	5717348	6792436	5459344	5863695	5362464	5858436	6108923	6490243	8686737	5571539	5752124	4794932	6471536	4980654	3972070	4930807	6907371	2043403	3660599	4494834	6762167	5456111	7868463	7681364	8251394	4196261	3632831	3910372	6345222	6592812	5875806	5981776	5173997	4808355	5526779	5039899	5773401	4708276	4427287	5091195	5521970	4620708
id_pc__34_2__4_98_780_55	1059701	1010092	1028952	1081960	996720	1094589	1096152	1102224	1047677	1023669	1068259	1044579	1106796	1067830	1100588	998394	1165547	1142743	1157135	1045741	1185621	1084559	1114935	1087543	570425	1045461	1105965	1015390	1070795	1177047	1072200	985018	774577	855461	795313	1058460	1083758	1068092	1144074	1019047	994786	992049	1016576	1056501	1077666	1040576	1060443	991489	994384
id_pc__34_2__5_04_758_58	7794321	8392977	8248216	7290966	7658474	6956119	6759282	8128213	8222384	7263540	7673138	7417211	7915897	7715128	8691385	8798876	7392884	7495596	7154318	6879502	7579349	6248934	6660854	8393539	3555262	6647395	7495046	8567527	7732283	9174332	9553192	9796407	6365305	7083143	6599508	8657304	7711591	8807456	7957085	6892748	7393919	7259901	7143477	7455082	7472174	6556843	7751142	7667098	7712480
id_pc__34_3__4_60_756_56	174748	293744	257589	170816	263637	140803	125825	145781	335979	179608	181612	154556	294777	145168	246126	268547	184578	243352	164937	212964	229152	232234	181646	167871	37815	131398	79948	203855	95420	160222	252051	243669	176217	186465	119163	315654	135300	376739	220242	122081	191324	278522	188261	184263	184567	123474	183403	194771	194184
id_pc__34_4__4_37_754_54	17736	28121	14905	19100	47438	22501	18312	14313	59719	20999	17584	16513	29143	33652	27077	79692	35683	35976	116905	41887	24097	22048	28589	22996	4996	9496	4404	15839	8789	7519	21242	26139	7438	6744	7174	29538	31534	12227	13931	31838	34610	31979	27123	24553	16092	15729	15239	41248	27442
id_pc__35_1__5_80_774_61	86951	136989	67230	93193	109617	65386	54737	64393	99388	91115	84918	83374	77189	98892	88660	363286	70172	76120	44883	113842	68709	50487	87732	125784	19470	41128	30595	64162	53188	46725	64932	87386	31601	27988	28945	101548	92101	118679	90509	90919	43325	141293	38827	79525	51631	56606	40031	94528	54037
id_pc__35_2__5_22_772_59	151182	229022	154417	164973	163361	126167	106611	150877	163466	137430	143308	151628	138438	168935	179890	408005	143604	130380	90419	146315	136960	94404	132120	241471	43032	76788	81400	128970	119854	91298	179019	239879	61770	72721	68498	238004	149097	265503	158779	146918	108072	215339	83023	127544	119929	113195	93438	176916	147021
id_pc__35_2__b_5_37_772_58	199071	293203	213876	219407	117168	184139	146158	224497	211916	181151	189458	201228	199300	225324	257351	501120	142992	176045	181578	75374	169713	104249	155534	325307	64721	99754	164215	257874	177518	153899	271003	282050	73125	82825	82065	223560	172496	327852	187412	196900	211425	262151	184956	168674	148251	136568	119665	220348	290869
id_pc__35_3__4_86_770_57	26861	35808	31278	37093	35511	34704	25242	29235	46770	32218	32469	31393	38724	44107	40635	103259	35206	35875	24940	35717	31885	24819	31882	33293	6617	16451	21799	32520	32082	13020	31652	32049	8779	8907	9941	48632	36329	46315	32794	33253	25968	44938	22359	30858	26515	26017	24217	34067	31984
id_pc__35_4__4_63_768_55	13515	21435	10643	18310	24589	19655	14197	14892	27574	25663	18837	25500	22636	29457	19490	66842	20044	25079	13364	33890	14457	14173	22642	26849	6811	9464	4623	13110	12590	6813	15216	17212	6249	5715	5684	29989	30178	23059	23848	25240	10378	27638	5748	18470	14481	14965	10382	25413	14291
id_pc__36_1__6_13_788_62	1582274	2145247	1480570	1271003	2005949	1098661	928866	1413719	1923794	1418130	1540776	1605799	1340969	1373299	1647704	4288352	1198728	1200903	1058055	2254388	1206967	983510	1467402	2521297	658261	1027662	889490	1645712	1109048	2332170	2325644	3004869	962194	936273	1055741	1923595	1813224	1853740	1406520	1359327	1083403	1638359	1123586	1561525	1117565	1006436	1050040	1709505	1059108
id_pc__36_2__5_64_786_60	6236307	7194325	6463404	5809171	6256347	5338280	4751887	6607997	6146755	5251624	5653807	5723642	6266757	5991982	7278446	7930008	5286995	5469895	5533899	5247773	5338345	4432825	5053127	8099043	2988023	4647323	5512972	6627114	5708488	7903641	8538866	9084871	4076360	4570873	4917051	7105123	6132607	6925452	5589380	5354756	5575200	5725034	5228744	5912145	5371287	4572181	5286757	6229575	5943399
id_pc__36_3__a_5_07_784_59	1527049	1966421	2336905	1421953	1826036	1145003	1316847	2135330	1460203	1136128	1512306	1269948	1476671	1216800	2335848	2311705	1330084	1353955	1239124	1291861	1365557	1088787	1075670	2529138	689909	1365989	1618754	2280732	1382913	2830752	2589158	3511055	1714403	1904867	2112425	2132269	1554477	2323922	1581621	1406981	1957589	1469907	1623922	1564147	1561245	1285796	1850233	1903578	2028252
id_pc__36_3__b_5_16_784_59	1677793	2300094	1709426	2042913	2390870	1725639	1312609	1784646	3155243	2651371	2583327	2399584	1488642	2357065	2042262	3567217	1671790	2299962	1815382	1757942	2127972	1890067	2059891	2359703	756829	1744597	1092885	2095115	1373562	2111121	2453535	1929663	1528310	1709789	1826770	2278508	2409280	1946924	2964131	2487866	2368255	2527464	2561857	1940504	1742825	1405832	2102672	2304572	2190831
id_pc__36_4__4_91_782_57	4219279	5045044	4403369	4004856	4880421	4341188	3476545	4277809	4688032	4894955	4014692	4805046	3945040	5253345	4492979	6368280	3414578	5126624	4452435	4376663	2861154	3048169	3662480	6932331	1563489	3137239	1730627	4930830	3833073	3978325	6090013	6696661	1968389	1782942	2311708	4075295	5254199	3667110	4499620	4176995	3456504	3920380	3144327	4064863	3562029	3072782	3255140	4208390	3865886
id_pc__36_4__a_4_64_782_57	318751	461301	636655	368518	592766	263431	431544	783647	343071	287054	449032	267162	466308	558032	664609	676695	463394	373527	271729	262234	482352	233950	166386	467824	251109	353384	481311	752059	365839	714630	772770	1182595	372471	491390	374352	742485	370979	1011400	383045	445748	657459	511453	372953	464544	571306	387538	531044	510297	891370
id_pc__36_4__c_5_48_782_57	788069	841366	813011	723895	750606	780882	756523	826447	989448	827669	896781	821218	798809	772992	852174	1128711	796540	768582	668099	873080	705201	605714	707001	979516	333311	602456	738815	827676	804379	1174446	1139241	1195730	512787	452697	493748	850406	860919	1026884	1078270	714640	701287	730767	715985	831733	723356	686510	778778	704518	678282
id_pc__36_5__a_4_27_780_56	8806	15624	30561	7700	31365	14831	16829	22194	21531	16551	18423	16055	23250	11169	16014	17395	17877	21866	16571	18897	23137	15357	8574	7186	5700	20627	13374	35055	12800	10933	20261	38328	18726	23217	17364	34180	10214	49213	14820	17124	35186	24266	23399	18007	32482	17679	27374	21929	60773
id_pc__36_5__b_4_54_780_56	344866	460291	484641	437682	745592	712159	280374	205241	803129	734390	440115	812617	1372806	734070	637621	1323616	498863	759371	370069	566905	331711	345245	472426	1012832	55236	237423	59023	327467	856651	99754	299070	355677	125970	87067	152950	347801	525669	778835	462262	387057	259404	898333	234162	374670	272272	298579	185357	454851	342223
id_pc__36_6__4_22_778_54	12672	25391	7299	12677	12902	12039	6839	4340	25464	19011	10577	10436	27489	22753	15408	29920	16716	20316	37340	12209	11639	12817	12685	16343	2265	7911	2954	8269	7360	2770	15422	18994	3289	3937	2590	18133	12344	13964	7678	13173	10460	19027	10169	10784	7018	9754	8184	15196	9168
id_pc__37_2__5_92_800_62	28873	44690	54359	33611	38725	27250	20860	38253	35529	23621	27211	24852	31550	25446	41044	59508	25066	24633	18506	21960	29277	20535	21854	54915	11303	20614	18682	40558	27317	22686	50411	80667	17634	18281	20528	48445	29672	52798	22426	32775	29089	42128	20825	32799	27952	23648	27573	41692	37078
id_pc__37_3__5_48_798_60	20520	18099	15578	26298	20363	19401	18263	25486	18369	21196	17563	16070	14739	26321	18950	45896	23376	26310	19096	19349	14366	15030	22716	29093	8080	7203	19835	20967	20080	15197	22854	20516	7462	8785	9341	25480	21462	24293	9693	24723	14899	28785	11517	20780	20458	22572	18523	21127	16932
id_pc__37_4__5_22_796_59	74314	115228	68731	93950	115030	90760	66613	80945	81980	107339	72184	104983	70587	109892	82351	203340	58751	123210	64297	83106	43547	54106	68569	194557	30847	45444	28635	86010	71214	40221	109533	157630	30289	30009	30355	101913	132108	86417	94676	104044	58563	113453	48558	81083	68937	69435	63496	99668	76862
id_pc__37_5__4_93_749_56	13967	13295	14793	12608	13915	10495	10754	12747	9344	7585	10543	8539	11802	9875	12857	13461	10925	10717	10701	11014	10890	10481	13975	9015	6210	7538	11693	13120	11236	16042	11044	8560	9654	9606	10468	13300	11525	17852	15403	11772	8187	16568	8366	11230	10707	9296	11642	11318	9773
id_pc__37_6__4_50_792_55	14914	24592	7938	17727	8841	15670	8504	6430	15811	27909	11535	15003	24415	26791	11980	27495	13914	20192	7693	14510	8149	9214	11040	23171	1004	7626	3042	8163	11474	2338	11714	12042	2599	4706	4061	24611	15776	26040	12569	15632	5381	24421	3745	9747	6722	11704	5402	12433	8918
id_pc__38_2__6_20_814_63	111179	168154	112379	122255	173386	93792	64441	87162	114435	98249	85182	71157	102554	111586	130655	228482	80386	114685	100220	87504	67997	57546	75509	221849	25392	55689	48529	88238	67145	119619	175924	208507	58963	53905	54701	134628	104037	145006	73006	115894	89539	144703	107551	86083	70558	65422	78896	123807	99549
id_pc__38_3__5_79_812_61	789777	1105541	765863	1167310	1255002	899483	670881	853940	1209979	1176199	1034241	1049783	819382	1337200	1043435	1875183	598248	1049845	693397	702373	702719	785074	848590	1228012	466986	561824	495544	919329	569794	1116401	1275972	1182019	703824	492552	750519	970434	1169939	976339	1023089	1036053	773490	997182	968186	983105	824026	770667	978916	907282	736063
id_pc__38_4__a_5_53_810_60	2641482	3203955	2684822	2780949	3090959	2664612	2027994	2504853	2505172	3094176	2398494	3163413	2376822	3194352	2629196	3656965	1921314	3274938	2709160	2427616	1811649	2294091	2498315	4629323	1108056	2330962	1284799	2914096	2273075	2046736	3327457	3920626	1641652	1532341	1977266	2626817	3449830	2480571	2849711	2699556	2190116	2376949	1952374	2670836	2351380	2170335	2206785	2725092	2505964
id_pc__38_4__b_6_12_810_60	281716	354542	265829	223142	335026	215529	193117	254842	333350	248521	261379	274019	182160	194249	225440	670719	222342	224982	193759	398001	204873	163387	270073	446378	116710	167794	160330	291194	208854	420899	427709	542447	152781	151200	157145	353081	327457	350667	262224	258723	205526	322809	214265	273792	189014	172051	191829	310792	211278
id_pc__38_5__a_4_97_808_58	449241	466376	489396	480808	459122	407667	305160	305274	220166	228548	149896	202972	377052	246215	474977	299641	327119	434321	337341	368724	388398	426961	469046	219876	120925	297625	315861	422627	485200	251759	334898	215818	252709	158339	210312	359740	395590	351283	393487	380855	363085	488650	361437	294456	257395	256164	295670	431996	429935
id_pc__38_5__b_5_14_808_59	321865	367554	410199	406819	588968	516397	272833	281420	425521	462606	316368	470737	824350	471812	519054	1008365	352587	526252	394590	389417	377656	445976	535870	569235	114146	320626	193109	437801	578332	374051	341674	546717	214324	182912	213943	299123	399414	613227	347632	410269	309151	583511	302384	367904	293123	225511	307599	408975	302115
id_pc__38_6__a_4_76_806_57	3727080	4701152	2991743	3195832	2675303	3449171	2439621	2569147	3213609	5100305	3014062	3139960	4274930	4954099	3399391	4085413	2373672	4261613	2702479	2422882	2310421	2710075	2458993	6429538	1342137	2899972	1281142	3367511	3224872	2796954	5659719	5847051	1125287	1910727	1911618	3396599	3122180	3990279	2972747	2691244	1871977	3009174	1955056	1219647	1219453	1219328	1219614	2509069	2390754
id_pc__38_6__b_5_25_806_57	356121	435313	394116	416872	2003930	353167	297833	365057	517583	429174	377491	332172	184278	378188	368562	551369	336985	419267	348457	346669	329454	251459	351865	478187	66469	169255	197796	402315	264401	537557	529388	641506	187951	206922	201427	443783	441921	434442	481460	406997	354882	433119	316113	345341	266235	216028	340483	396224	374163
id_pc__38_6__c_4_64_806_57	3147865	120328	113204	91253	193406	2377186	109089	151224	159491	133777	148322	139464	85026	160826	194796	355513	103479	145427	93709	85226	1688081	2100249	1837960	6181121	1200691	2358689	72830	178719	98328	97261	145660	185270	48501	28882	60680	153109	161518	3515189	2521635	129072	104516	113024	77096	127878	122800	110981	120448	130289	156791
id_pc__38_7__4_20_804_55	5406	6471	10063	14163	14390	6177	5794	7366	11844	12244	9248	9073	17289	18839	13701	26631	8266	15632	6639	7608	8133	9626	7330	9889	3128	5340	4353	4888	8278	2701	8744	11275	2091	4085	5290	10805	3970	18706	5593	8188	7024	10330	5025	7922	4327	8854	6883	9094	7130
id_pc__39_6__4_99_820_59	22398	34439	14460	23820	15138	20270	12546	12317	18952	46024	19429	22295	26674	41362	15413	34904	15529	24828	12053	15128	14351	20445	17886	50509	7592	16013	7665	13274	14899	4827	17448	20753	6469	9150	10008	21681	18762	27789	18417	19800	8808	24388	8436	16910	12807	18400	10153	15047	12180
id_pc__40_4__5_98_838_63	56945	65043	51413	59202	92458	77733	63850	71194	78161	79869	76648	78362	54625	78678	63093	108900	27311	59019	38936	38455	47231	52760	58886	82903	45919	55307	45305	71388	52184	64084	83236	88856	60407	47895	47594	70553	80379	71686	73966	71549	55140	75345	59457	77904	68805	68258	72598	76212	57170
id_pc__40_5__a_5_57_836_61	244010	271574	179701	224990	237364	256244	200259	206667	206563	310316	204181	202226	221374	332388	274414	352964	121907	282244	163823	135924	121623	177411	182054	355202	63953	161514	101050	271294	182869	104375	201442	238196	104633	74361	71606	253090	265006	242080	220208	212041	166146	255674	192634	223438	196652	216109	232952	233319	197207
id_pc__40_5__b_5_80_836_61	53658	72845	66722	78787	106773	80100	60166	68415	79681	91376	73094	86370	40013	88802	63693	149957	34695	88140	54261	47254	30958	49038	65718	73487	24623	35025	34033	90568	51664	89645	110754	120928	68537	61585	57670	69301	100492	67017	77587	91790	65382	85648	69736	81035	70836	64367	79194	73416	47295
id_pc__40_6__a_5_04_834_60	240103	360354	4706	4240	23286	21791	22425	21688	22827	28237	24929	23714	20553	24290	23795	26020	27088	29975	25626	14360	7675	9234	11032	24238	18270	18509	24284	25251	25872	22764	23277	25153	18655	18699	18423	25964	28407	23537	26246	25285	26298	24712	22936	22174	21218	21749	22405	26156	24099
id_pc__40_6__b_5_36_856_58	188081	233889	151695	170463	315723	146802	124835	129535	132995	187810	125671	133074	139157	164623	122189	160709	130552	201636	139702	141173	170956	286639	206206	289839	112831	253082	106017	165160	152588	132466	228432	221642	112221	114514	114413	171028	164549	403526	264515	278870	114173	298519	151462	141888	121395	126410	123143	229452	168618
id_pc__40_7__4_82_832_59	247135	282876	330955	280529	289348	239027	162608	216062	242037	306766	260438	214905	339715	402457	341483	449144	153457	335468	205886	164329	168041	195852	149748	467872	83266	209299	111541	426407	217843	253644	494670	520762	108738	136650	160869	249953	262141	308182	199796	216127	168587	235620	191785	217856	167095	201644	236137	190635	204186
id_pc__40_8__4_41_830_57	18281	23361	6571	17285	18845	14351	12142	15669	16182	17630	14367	13144	19654	19881	18103	44437	7768	19883	7477	14792	15265	13623	12312	32666	6264	19018	10784	8688	8123	13409	28669	41321	4639	8344	9970	20134	16998	25986	11522	18295	11716	19581	10579	14769	13666	13553	13854	16010	18045
id_pc__42_10__4_38_854_56	4066	6449	3214	3312	4507	4520	2829	3028	4393	6389	3362	4348	4750	5814	4231	11448	3149	5911	3169	3480	3201	2841	3109	12349	1816	5330	1448	3474	2864	2173	5956	9034	592	1643	1353	4012	4454	4943	2788	3682	1954	4365	780	3201	2575	3364	2577	3907	3197
id_pc__42_5__6_05_864_65	6791	8302	6956	5840	5092	5983	3230	3482	4765	6231	4298	4534	4594	3310	6672	6980	2979	4655	4071	2929	2798	3059	3826	15562	1489	3796	2945	7820	4503	4550	9164	9360	3906	3923	1895	6211	4956	7734	4131	4753	3985	7341	5541	3959	3405	4505	5129	5273	4272
id_pc__42_6__5_76_862_63	2589	1196	4843	4209	7507	4204	2122	2149	4342	6434	3827	3146	3286	7927	791	12996	1710	5137	2760	1783	1166	1879	2710	2906	157	734	1052	5743	2868	2730	3714	5722	2992	1615	2274	1986	5361	2583	3360	6571	3086	5015	3609	3101	1910	1658	2758	4146	1975
id_pc__o_32_0__5_80_720_59	89477	109048	95623	100057	77504	86879	56655	83911	88888	72963	76657	85021	75096	78085	73922	117013	65883	88449	54659	59651	65370	53893	66168	170941	38509	75440	83419	97501	79935	172365	171263	207867	57842	60734	63928	115926	112336	103776	89434	93570	66611	79260	73327	85808	74495	59582	75660	104782	74899
id_pc__o_34_0__6_44_748_62	10908	18117	9187	13389	10020	12361	8734	11398	13563	10473	11550	14294	12005	10307	11478	21543	10553	10946	7772	11010	10069	7255	11319	19279	5380	11587	9213	9846	9919	12688	16872	19667	7507	8536	8487	17470	13782	14514	13830	12602	7553	11319	8277	12270	10064	8637	8729	15021	9792
id_pc__p_32_0__or_pc__o_32_1__5_	85387	87109	63964	57207	49264	50797	41375	52218	67814	59064	56793	61382	65476	56300	59644	85987	49251	62606	41253	36750	46181	40073	44581	128700	28600	52072	53127	76263	68144	113943	121984	171312	42431	42577	47943	92139	75993	76120	62566	71782	53643	63399	44925	68694	55703	49056	48049	86183	60272
id_pc__p_32_1__or_pc__o_32_2__4_	4691	6532	5133	4738	3583	5648	4257	5822	5268	4481	4619	4896	5267	5076	5068	6572	4597	4755	5058	5751	5351	4292	5062	7150	2484	4221	3887	6299	4644	4966	5126	6673	5514	5071	6563	6739	5211	6439	5172	4437	4267	4433	4120	4599	4380	4347	4646	5102	4685
id_pc__p_34_0__or_pc__o_34_1__5_	169952	269123	193354	208649	138657	142961	103744	154225	150734	112430	118454	138486	158838	136258	161157	235127	126232	134750	100382	117035	114579	84117	107272	299209	63539	130237	152425	197080	147390	371818	354517	452651	33712	34988	95534	180874	175344	196045	186274	164319	129319	141808	141376	157105	131252	99376	129063	224521	146930
id_pc__p_34_1__or_pc__o_34_2__a_	121875	142378	134162	270515	139050	117826	110416	153726	233682	110633	111068	116427	140404	135051	165672	247337	310773	152085	172395	85947	134818	64008	81773	157486	39559	87663	139723	139597	157956	220504	204520	287947	79338	78771	88284	231619	173628	188257	165200	187182	160704	199344	204304	158508	100779	86175	131093	262885	222852
id_pc__p_34_1__or_pc__o_34_2__b_	137248	187341	120762	124557	107615	78035	60975	98272	93043	78811	75434	97577	106837	111451	144341	232294	83911	118374	78040	104318	59675	50532	67002	194468	30334	62970	73640	128759	97391	211943	218524	310016	45372	57666	66810	158136	124110	145994	96668	129205	95778	128559	84140	116363	66021	60439	67216	189744	100027
id_pc__p_34_2__or_pc__o_34_3__5_	265900	278172	224856	291761	242897	212490	208507	244676	330477	262473	270618	265096	263489	273144	310633	415110	253201	256561	232527	133673	225298	176454	180766	258647	100505	214673	213441	251160	202312	301771	336294	472155	210333	216471	223214	416286	292844	374522	248675	268351	253141	337454	218928	308252	240147	241744	241672	381597	312554
id_pc__p_36_1__or_pc__o_36_2__6_	29773	51894	29687	46648	28836	30388	22810	36046	56834	31090	38361	40805	30800	24253	37840	50426	42908	27026	32322	22856	37949	21248	29814	40172	6479	21957	28978	34136	30630	48592	43494	59474	21057	19199	18281	53799	44752	48682	39528	33861	24103	40381	27215	40298	31170	25667	32306	53790	40078
id_pc__p_36_1__or_pc__o_36_2__b_	8328	14668	5811	8905	6777	7552	5815	7178	8690	7898	7508	9927	9196	9263	10025	20451	5798	7467	5612	8320	5365	4529	6997	2629	3383	6223	4865	6395	7513	9015	12298	15515	3067	3251	3203	12149	8741	13428	9395	8113	4640	9841	4822	9637	6370	6612	6387	13316	5824
id_pc__p_36_2__or_pc__o_36_3__5_	46621	57420	55599	70500	37566	43071	34922	51749	68816	48607	46771	51713	42922	44514	50422	45249	60929	47183	46051	35140	47819	35252	46086	47708	13128	38494	50110	51809	45266	89779	65646	91918	14068	11131	16241	59658	51581	65284	37209	49546	50335	42834	58007	51963	42862	35997	55267	65337	66569
id_pc__p_36_3__or_pc__o_36_4__5_	423976	618104	385829	631175	518726	472446	319460	405453	553357	429837	341542	529627	424896	492973	458797	870959	459747	583111	498763	419618	288175	274396	410433	878795	147056	297137	292597	436850	428949	556349	736998	918365	169036	175302	204300	527479	632259	397670	419619	576084	361170	512089	388829	445917	349403	293102	340344	683835	462807
id_pc__p_36_4__or_pc__o_36_5__5_	7718518	8307143	8168235	7229748	5452301	6722824	6529597	7867497	8783289	7844801	8250560	8004016	7766582	7570559	8522509	8627225	7308088	7408293	7075343	6498204	4421163	4428995	4445779	8227772	3508143	6161879	7405332	8451550	7636734	9050069	9419937	9657472	6301223	7001521	6529711	8538098	7615468	5829917	5760654	5919184	5849795	5767607	5786339	7332622	7347433	6453197	7622670	6266686	6132937
id_pc__p_38_2__or_pc__o_38_3__6_	12266	25409	7886	21386	13755	16500	9283	14520	25131	13184	13306	18778	15828	16833	4533	13366	14297	13021	13689	14356	9470	10320	20937	24419	3609	8853	9703	9602	10578	16143	19909	18227	4736	5588	6289	21939	19992	18163	19774	17288	7749	18033	12078	15040	13482	10285	13702	16740	10379
id_pc__p_38_3__or_pc__o_38_4__5_	147240	249006	113754	221708	185176	210604	138628	181143	232045	191944	184745	256584	183462	195961	201705	373212	141530	216610	166704	210240	157185	138417	177328	280569	105566	143894	103866	128738	138804	160302	215927	242076	134408	133231	131045	220127	255315	202147	219055	195241	118491	169048	121870	198467	159026	142617	143335	218738	149631
id_pc__p_38_4__or_pc__o_38_5__a_	463622	667802	466466	575830	486493	482018	325242	456608	512974	470680	432276	506285	364150	444395	450156	599857	366421	443757	422961	393775	311041	325027	368395	841311	190472	363373	297677	563670	396845	580353	681801	874709	308032	307233	341964	521385	554425	489005	471270	492173	387643	445730	406717	454521	392850	330001	410373	605144	471516
id_pc__p_38_4__or_pc__o_38_5__b_	58477	111587	31684	66329	60076	64479	49691	60434	90517	80896	63893	91876	76078	95600	84934	180608	50470	84822	73913	74338	39941	45529	55080	122857	44073	49162	24749	45233	49496	48308	83101	93478	36492	37447	40166	94476	88354	79877	66834	61757	39178	73708	35292	76733	56419	57386	51611	99773	54857
id_pc__p_38_5__or_pc__o_38_6__a_	109679	132654	23882	96909	48070	33750	35640	40714	51433	71371	47309	53806	27563	42819	47020	80588	59592	80725	24032	24012	24312	32028	31634	144251	19993	23464	44401	86965	66410	42531	89193	134527	9182	16243	16550	93808	96435	66784	40624	50332	42923	51081	34706	67592	50983	54362	53319	86785	57236
id_pc__p_38_5__or_pc__o_38_6__b_	36912	54778	33556	45668	27688	46684	35693	37829	14661	22536	8578	14951	17695	12823	5018	9868	42091	52498	38469	38645	30941	31077	33063	33325	1317	38104	32440	37143	47167	18170	32782	33839	23805	27702	27528	46789	44954	42644	35408	47744	33256	49908	37772	39147	36297	36192	37363	49225	38767
id_pc__p_38_6__or_pc__o_38_7__5_	45725	63775	21816	42623	13936	32996	23407	20618	38991	70042	32224	38068	60485	70507	35411	56840	32820	51196	34903	23519	9829	36404	26120	123852	15658	36740	16659	28496	37748	21867	53682	74338	13679	21316	27349	43134	39654	46089	27377	31886	18061	38857	18932	37399	25537	34791	21783	34299	26476
id_pc__p_40_1__or_pc__o_40_2__6_	841	3168	863	3050	1182	1957	1158	1545	1583	1263	1399	1117	2449	2580	1228	1222	1660	2175	1651	780	1080	1005	854	4896	893	1703	1839	2344	765	3430	3140	2271	1292	804	1702	2688	907	3179	1395	1514	806	1270	750	1864	1954	1470	2171	1524	1322
id_pc__p_40_3__or_pc__o_40_4__6_	16681	25290	14725	32757	20085	29916	16623	22827	26842	21715	25270	28763	24707	27016	25752	44306	14896	34081	17516	23621	24210	16091	21397	34760	12737	17529	11894	15740	16702	22135	32633	33590	11803	11202	11673	23757	33273	22805	12079	24059	12600	20035	14120	23912	20550	17047	19885	27052	18472
id_pc__p_40_4__or_pc__o_40_5__5_	13350	67846	42813	77523	45054	66122	23207	38472	37500	37161	36781	41467	39016	45538	39007	58076	37145	75417	42178	12779	30153	28151	30878	62468	12694	26116	22524	45666	35703	35072	52797	44514	25224	16822	13351	56930	62008	41873	38690	42372	23417	38921	26200	35800	29884	20962	24827	51893	32282
id_pc__p_40_5__or_pc__o_40_6__5_	34656	92745	16448	46029	23587	38833	12592	19586	25123	33088	20453	30991	42622	40559	24295	57079	33154	60848	29708	43262	16198	21282	22620	78505	12823	24106	12470	20940	32688	20731	53478	63512	17863	16328	16942	53632	43720	36002	17612	43198	10503	41599	15068	27144	17430	17782	13860	50612	21696
id_pc__p_40_6__or_pc__o_40_7__a_	44480	75486	34150	48708	27309	37311	21327	27560	34929	50773	28516	38342	37120	40845	28147	46212	30475	39052	28521	27609	27680	34399	32794	110455	10119	36477	20790	33085	34430	32850	71421	89736	17737	18168	25563	37444	34863	53262	37617	35799	24520	33125	29832	30815	25667	24544	27396	39301	31969
id_pc__p_40_6__or_pc__o_40_7__b_	15348	24690	6075	7613	10255	10885	8598	10112	17637	27898	13485	20633	26918	35106	18844	26565	11858	17720	9986	14735	13980	18423	14367	43210	5929	17042	10354	12314	18137	11219	11618	11657	4974	5906	6490	23983	20590	27255	19049	16337	8043	17534	12077	20569	15371	16501	10802	16236	10920
id_pc__p_40_7__or_pc__o_40_8__5_	5606	7018	4202	5456	6406	6772	6142	6221	2228	3068	12052	2310	7076	7125	10374	7550	7226	8109	7163	4268	1834	2983	2685	8762	5538	9263	6578	6724	6642	6890	6583	7788	3338	3356	3454	6487	6540	231	394	6530	5863	6891	5954	7557	6200	6553	6034	7156	6491
id_pc__p_42_2__or_pc__o_42_3__7_	3645	4826	6165	10203	4137	7212	4271	6802	6585	4359	8186	4183	5000	4483	6746	6051	5716	7403	5414	2243	7591	4319	2972	6321	260	3587	6951	6627	6056	7729	10885	11013	1822	1228	3692	8013	10207	7097	7116	5760	4829	5050	6848	6257	7136	4763	7413	6849	7102
id_pc__p_42_3__or_pc__o_42_4__7_	8472	14190	9932	17112	8927	14563	8299	11745	13320	10775	13954	13227	11930	13081	14432	20927	8186	17239	9953	9820	11516	8439	9879	19482	5489	8313	7303	9316	9106	11474	21475	23472	5973	7448	8520	12402	16915	12124	4015	12237	5942	10453	7190	12110	10327	8783	10061	14400	9554
id_pc__p_42_4__or_pc__o_42_5__6_	27872	35153	27911	59137	35356	50496	25557	35846	37016	33331	39979	35839	28299	34366	33130	38271	20387	44533	24785	21980	33602	25723	25711	49763	15747	28141	20692	30387	29241	29629	45744	44014	22544	24018	24672	33530	46196	30877	34469	36861	22545	28654	26865	34942	33274	25861	31828	37639	27939
id_pc__p_42_5__or_pc__o_42_6__a_	10469	12065	12282	19627	14367	17579	8217	13456	10758	8686	9297	8581	10357	14722	10046	11946	7622	18366	10703	5099	10333	11481	7186	23123	3671	9514	8418	12426	11080	10458	25530	25459	3243	7315	7890	11569	16475	6636	2065	16196	10038	13917	11886	11630	12047	9631	11799	15701	17727
id_pc__p_42_5__or_pc__o_42_6__b_	9543	12739	4670	5378	5286	7631	2977	4403	4554	4184	4412	9508	3627	3593	3979	11579	3597	4215	3689	7335	6401	6194	5592	17988	5027	4509	3842	7813	7665	4149	4438	4482	3832	3446	4418	4239	8351	7469	6635	6592	3487	4873	2962	5439	5042	3771	4086	7107	5125
id_pc__p_44_4__or_pc__o_44_5__7_	33455	44771	47487	78907	35805	59040	32653	44821	49351	42666	53853	44971	37713	40749	44419	47542	27734	56314	35145	22694	39251	32979	32281	69499	20799	36988	29677	45169	39616	50756	79855	78393	35533	36561	37231	41857	62685	40644	47629	50431	32238	38761	40138	44859	46189	34366	42607	50870	37662
id_pc__p_44_5__or_pc__o_44_6__7_	8586	10093	9948	10000	7107	10214	6291	7700	8307	8082	7433	7849	6119	6637	5368	7313	6735	8197	6886	6735	7102	7218	6738	11549	3895	7674	6800	9907	8418	8273	11810	13704	9667	17023	13325	8256	8796	9410	8982	9135	7150	8399	7214	8601	8394	7008	7449	9423	8066
id_pe__34_2__5_17_716_53	17182	19834	24969	16464	25094	12343	11436	19271	23010	13259	14898	17435	15241	15882	25220	29876	12547	14549	3788	11704	15989	11919	11545	26427	4199	10804	14131	40505	17736	34334	41129	49723	7545	7634	9881	29588	17972	32136	18465	17792	26331	17219	18948	20298	17851	6408	14985	21200	18797
id_pe__36_1__6_32_746_57	5852	7896	10611	4934	13304	5091	5611	9553	6174	4695	4952	7882	6632	5094	11720	12984	4745	5284	4857	6334	6277	5088	5049	7613	4100	7670	5552	12484	6547	10784	15143	15448	10237	10952	13794	7976	5459	8491	4962	6532	10219	7213	7356	6929	5607	3892	4772	8609	6047
id_pe__36_4__5_19_740_52	8647	6872	11524	8881	17359	8979	6802	7184	20203	9880	9647	11566	8499	11784	13995	20832	6830	9050	8850	8122	9271	9021	7688	10959	5574	11626	5419	21295	9204	9317	15102	20320	2870	7932	10886	10919	13728	8966	8912	11173	9649	7280	6601	12191	9893	7408	7103	10954	5903
id_pe__38_4__5_70_768_56	26828	15591	40152	36706	63765	28157	20582	27808	31476	31443	25630	27237	26330	35041	43597	29315	24879	36038	36023	27789	25623	27990	20380	32964	11383	55429	16651	63103	27672	24018	14809	55946	21249	14365	25802	36860	39342	30047	28264	38447	35546	28879	20795	32128	28197	16285	19201	42392	26779
id_pe__38_6__4_91_764_52	26736	42215	26631	29062	21850	26473	13768	14047	36197	49716	27709	27188	35607	56887	30658	28367	18452	34000	18412	13107	17590	24700	16975	47821	7642	18246	10061	44343	27674	18587	48134	40691	11205	12658	14240	26813	25405	37229	26031	24531	15675	21457	13663	20914	19035	13560	13451	20544	16078
id_pe__p_34_1__or_pe__o_34_2__6_	6247	8265	6490	4636	6985	4384	3808	6215	5191	4446	5362	5393	4215	3936	6549	10069	5156	5284	5190	6926	4317	3776	4789	10302	2659	6519	5257	7534	6644	12001	9175	16085	2415	4557	5469	6352	5238	5745	4206	5182	4695	8360	4023	5379	4441	4023	4060	8020	5144
id_pe__p_36_1__or_pe__o_36_2__6_	4945	8399	4201	3934	5676	3659	3344	5603	6358	4606	4967	5610	4463	4799	5981	13537	5276	4243	6475	7894	4339	3532	4939	6968	127	4907	3246	4533	4682	5922	4382	8956	1701	2586	3773	6611	5116	6403	4366	4526	3490	8287	2288	5049	4589	3780	3262	8402	4190
id_pe__p_36_2__or_pe__o_36_3__6_	17403	34391	14493	15532	22706	10151	10628	22630	23043	13011	17360	15776	18921	20052	25514	45604	24594	16810	22285	30739	14864	9731	13722	23479	4956	12666	14253	19442	19379	22506	17689	40608	5809	6354	9553	42336	25775	28622	14955	18594	13486	34553	11810	17955	12546	10986	9268	36576	24068
id_pe__p_36_4__or_pe__o_36_5__5_	43023	81217	33564	43663	46866	31229	24333	35029	35374	38690	31161	37647	27248	38640	42166	59578	24877	43257	51959	39820	24318	25208	27848	108555	16808	69802	20549	52087	49774	28100	55916	99606	13616	11356	16154	45836	52634	35862	35203	41467	21592	58173	23845	36875	31457	29635	26372	60725	41407
id_pe__p_38_4__or_pe__o_38_5__6_	39233	95192	24510	41314	50043	25277	20582	32959	48725	42826	34771	51813	36461	52790	49924	118553	38100	52857	66190	58751	26932	26620	34497	103323	19435	57681	19829	37061	35750	18162	35323	68806	16786	14593	11153	50827	53372	39337	34312	48314	15217	76956	16635	40265	30347	27804	19435	88764	37607
id_pe__p_38_5__or_pe__o_38_6__5_	51951	108172	38245	51336	44344	31542	29236	40621	33713	40005	35453	47997	32908	42503	55508	66653	30958	46704	55727	28143	18328	19641	25911	129307	18436	43818	25341	63225	52437	41058	59350	101215	16623	13722	18569	51093	62725	37292	33018	48169	27656	43231	33370	38346	30017	29815	31590	64308	42595
id_pe__p_40_4__or_pe__o_40_5__a_	3966	6001	4071	3218	4408	3463	2494	4223	4209	3747	3329	3840	1457	4547	1414	5751	2652	4225	1210	5586	2705	2980	3192	7920	1445	6491	1275	5000	3962	2914	5298	10545	924	1556	2126	4362	4584	3788	3820	3504	2168	6188	2284	1670	3498	1655	2850	5222	2961
id_pe__p_40_5__or_pe__o_40_6__6_	4428	10432	3137	3836	2963	3743	2426	4516	4666	6921	4158	5648	6055	4318	6736	14043	4033	4740	4580	3710	3175	3546	5168	13532	1944	6569	2665	4858	4302	1910	5072	5249	2154	1512	2740	7009	5145	5615	4609	1972	1353	5776	1561	3738	4512	3398	2679	7419	3674
id_sm__d30_1__3_63_647_51	17999	32293	7330	8175	7879	8206	7179	7597	20264	11491	14270	21021	16278	17346	16799	47184	14161	12138	21885	19169	9269	7385	17694	40161	5226	8046	4442	7871	7426	5122	39022	44474	5345	7619	8296	13776	13059	13029	11630	9128	13306	13564	15633	9889	9069	8678	11323	13485	10029
id_sm__d32_0__4_35_677_56	10648	17180	5238	5516	5999	5976	4960	6631	9974	8535	7630	9253	8821	9006	9097	20330	8309	7646	7596	11507	6625	4400	8846	19458	3047	5939	4144	6588	6581	4616	17146	21381	2351	3507	2383	11330	7452	10711	6058	6799	5656	10779	6797	5692	6241	5969	5474	8160	5691
id_sm__d32_1__4_13_675_54	330654	500145	242710	185511	210062	211317	165628	233790	311382	259732	246357	405308	278214	289035	271838	695291	274214	292482	200838	489974	198633	162923	284551	558288	120343	174372	180379	299163	246580	150558	582614	678104	174329	224739	236294	349407	313560	324509	276673	201479	146887	292802	165184	198858	180350	183995	170040	256948	177391
id_sm__d32_2__3_72_673_53	42883	63080	16776	22495	15220	14096	10841	12587	21996	14126	15014	20950	14825	22352	15933	43503	20261	22512	24760	18439	10143	12266	23334	51665	6336	10065	5607	8510	9522	12673	29677	32749	5277	6355	6496	21289	21450	22669	21699	20043	16913	26317	19493	16183	12708	13676	17797	21895	14161
id_sm__d33_1__4_42_689_56	117315	166440	101466	95454	102292	107211	82356	106230	131502	124917	108532	167324	121915	134120	111446	287206	104193	133773	72389	173515	89036	80123	118588	203928	60389	77267	73779	120639	116471	76375	185992	209997	69394	82453	78167	172547	139092	166428	138114	92881	55872	129947	54569	95778	79205	89741	67607	109076	80187
id_sm__d34_0__4_94_727_57	22962	25271	19715	19603	27262	21005	19908	22492	17673	18795	17966	17483	20295	20092	20783	19779	22118	21118	20081	23444	26891	23086	28308	25401	17442	31097	18231	23510	23939	23475	23313	24277	15563	15775	15916	27142	20895	49066	22495	21020	18341	35924	22511	19955	20479	19700	19938	26853	28619
id_sm__d34_1__4_72_703_58	3431780	4469388	3060956	2807699	2855562	3016267	2055504	3178152	2413309	2407922	2022384	2367956	2460473	2931024	2579676	3870762	2795964	3650486	2796629	3126123	1872835	1795125	2171735	5247656	822594	2088547	2351658	3891998	3145241	3632758	4002337	4581828	3332099	3614331	3746562	4149228	3580006	3352033	2821770	2644248	2210459	2909868	2449916	2306092	2103413	1829899	2226673	2967067	2560813
id_sm__d34_2__4_23_701_56	392207	469404	337988	305760	305033	280311	245091	302842	331161	362805	297557	368963	297021	367626	299267	480721	241676	351369	223809	303787	212560	237206	268026	566662	171687	253265	249073	381401	315529	452213	440538	530228	249427	244945	257228	441961	374760	449546	453253	292258	250012	318505	274956	305015	265839	249640	301193	351629	266906
id_sm__d36_0__5_61_733_62	64755	92863	17148	24681	19615	32863	18001	22772	27885	34198	21489	30781	34679	33326	25212	45752	29655	31448	28877	69316	20385	16394	30823	157026	11975	36702	19111	35806	40299	57201	64176	54276	7622	14591	15266	56677	22586	46384	21066	24942	12915	34623	18220	19702	28995	18718	18025	24084	19078
id_sm__d36_1__5_35_731_61	841955	1119518	615426	571325	533796	576293	325267	529077	520357	580456	426108	612110	551162	684337	511687	1097615	550831	755257	505684	727649	384095	336831	495286	1722197	220144	387102	504329	909458	643999	856653	1237111	1307430	367515	441614	451864	784082	733227	641302	710660	530522	306986	556570	359295	426204	356623	301624	310072	617049	443606
id_sm__d36_2__4_82_729_59	847349	950503	581862	650176	521415	562255	419187	595579	577141	719337	547670	705481	544810	760331	537739	1027654	434828	670925	389972	593662	434621	463947	577575	1460629	252105	499307	495820	807203	608276	1022386	825938	1054144	395531	389720	396761	833080	741574	732512	952468	561066	368592	533795	415403	614372	508652	447024	497577	654395	443248
id_sm__d36_3__4_38_727_57	9892	14598	6683	7296	6261	6421	5130	6668	5898	7881	5756	8369	6171	7977	6539	13257	6328	7157	5261	7706	4411	5594	6922	19900	2774	5574	5403	7534	7279	9745	9239	11927	4864	4456	4246	10108	7719	10071	12071	6571	5031	7588	4942	6383	5894	5874	5896	7830	6522
id_sm__d37_1__5_72_745_62	45487	56683	44746	36664	29354	29493	19924	27342	40589	38703	30824	49521	36183	39739	34250	84072	32826	35251	24241	37994	29165	25149	39447	82053	10443	21875	25131	46879	33774	19731	75806	104708	21289	25806	25440	40057	40982	47472	45077	26335	16608	32739	15497	27118	21687	23269	18656	30782	25528
id_sm__d38_0__6_29_761_65	20729	27976	13085	12941	13318	13409	12212	13066	15628	14090	13220	14386	17233	14936	15674	19497	16849	14644	14679	19112	12780	10915	13573	28964	10604	14644	11511	16663	15402	17642	26748	25818	9818	13973	13505	20604	13293	19237	11714	13139	12564	18255	13834	11976	13371	12162	12629	13551	14487
id_sm__d38_1__6_02_759_64	446597	635944	470324	327008	366015	375913	275047	387975	479474	402664	368595	505757	499939	492711	470384	788033	418520	437030	329171	408954	294179	250051	351540	804314	222657	287088	341575	716970	424266	464464	1013659	1137654	308415	397585	385069	455983	517695	470659	491154	262349	241068	373049	247588	292993	285356	264556	290239	345073	326194
id_sm__d38_2__5_46_757_62	167988	171870	156208	139553	112528	123382	98686	124217	119114	135524	98318	128429	130481	170807	127116	222922	118557	170694	106184	123709	76291	83077	102496	318878	35513	73630	120017	210862	132508	227297	209061	238915	99478	91925	88507	147378	167874	124520	177536	113156	104251	112552	104469	104288	93895	78554	105543	132373	110884
id_sm__d39_1__6_37_773_65	105094	148972	125621	90117	96614	99583	68090	92888	138668	113734	100567	190768	144247	149282	128097	357934	121063	134310	76544	146082	83446	65924	129948	161962	47506	54682	72353	157475	110857	65022	298197	367206	59373	87515	94956	153113	145395	173538	145502	69752	40724	131382	37052	74178	62527	74753	55618	93492	79221
id_sm__d39_2__5_82_771_64	16671	19422	16225	17768	12459	13567	8892	10863	18927	17363	14473	27201	15874	18205	13679	57944	14734	16353	10196	19365	11548	10505	20087	25605	2952	7433	9708	15275	13093	11239	19879	27839	8649	10075	9977	18916	18157	20852	21363	12971	7079	16938	7025	13186	9441	10677	9677	15916	9278
id_sm__d40_0__6_96_789_68	31369	52026	14878	13854	15420	17372	13359	16570	17987	16737	15113	15872	20648	17378	20162	20027	18913	16202	16542	23078	12026	10621	13290	45048	7785	21709	13236	26939	22723	22097	37708	37762	7408	22550	19522	37449	15850	26429	10486	13556	13612	21548	15973	12627	15766	12585	13647	15361	19195
id_sm__d40_1__6_69_787_67	733048	994563	743903	597938	667846	701387	491274	686337	726075	687098	631806	683774	805268	889954	792678	1003961	639612	783097	565069	578225	466420	465503	507852	1163246	360636	530947	511295	1049493	714679	926298	1236668	1510174	465883	547343	588331	1043262	877086	925933	768121	448169	468895	592969	501321	540930	523730	472653	597292	554505	571727
id_sm__d40_2__6_01_785_66	276300	405762	245606	210830	212697	216147	154522	192523	249223	217332	206489	308199	239726	285443	207653	370134	232756	262596	213159	277117	179390	150748	219197	467632	48119	165136	188106	364435	250736	274914	270772	413667	98812	130362	153845	261812	283147	280702	277384	180388	133857	254460	164184	171561	165503	165570	160122	235766	170814
id_sm__d40_2__6_12_785_66	318368	350004	132414	148208	234624	272282	220116	274514	221451	255702	311364	180352	386314	378299	354875	532066	234350	208338	214494	204095	222606	244146	292208	566886	240499	144813	222412	375933	272581	275710	586770	726733	207375	225618	242062	329325	341707	219330	245476	190308	183168	228880	208131	216209	186422	227326	229507	269309	194577
id_sm__d41_1__6_90_801_68	201660	272609	242440	207431	215557	229189	144489	201047	240865	236998	193114	239209	251448	322318	253319	393102	184309	264743	163182	183050	140269	140975	182808	292615	65336	128807	129055	267387	201890	253379	389564	469591	100315	139236	156270	328165	277810	395405	278552	156349	110941	237485	110719	164668	146049	148738	145084	189068	192338
id_sm__d41_2__a_6_34_799_67	90132	96079	83408	102902	86194	88978	62901	75515	104292	108577	86568	131154	99623	108731	98490	177122	75232	92600	65226	84567	66866	68654	99790	147568	24209	51582	59295	93344	78712	81061	103976	150373	43266	55952	63682	114021	104066	147532	144209	80556	47741	106495	50182	77891	61780	68103	60701	97047	68427
id_sm__d42_0__7_61_817_72	8303	10631	7416	7268	6878	7506	7286	7223	7770	7605	7609	7573	7018	6677	7246	7025	7379	7357	7460	7804	7070	6981	7131	9179	6515	8077	7276	7894	7972	7725	18334	21555	5493	8355	8403	8468	7275	7910	6580	7320	7338	7594	7411	7247	7355	7237	7253	7423	7547
id_sm__d42_1__7_35_815_70	415370	543373	412948	327941	369009	413886	308965	431791	419897	407318	369958	366225	413028	493441	442817	463258	338482	436829	359072	292951	245214	265347	251551	586835	178304	323421	288085	554930	428654	570610	619918	746375	352196	473115	488330	585190	500658	556025	445851	301155	316506	387803	349844	357971	357522	318244	392664	351231	397795
id_sm__d42_2__6_67_813_69	1388521	1915258	1365939	1292480	1181981	1285071	771902	1030189	1195306	1228374	1106001	1047547	1166129	1400236	1279206	1165869	802228	1270569	1013536	818315	798854	849161	773881	2489061	501536	1141571	872383	1812090	1257032	2015321	1806338	1958309	978492	1044374	1035541	1486686	1412542	1514068	1275395	1039332	944009	1156775	1219556	1051174	1159498	905804	1277177	1133605	1067537
id_sm__d42_2__6_79_813_69	256958	302743	217738	228984	233302	205167	158530	203640	264285	287420	244170	279799	262289	303518	253971	343537	161853	236227	160774	188446	167329	170614	196363	401288	157579	251234	186731	279008	234455	307552	279388	359720	519296	608831	569056	331509	253557	342274	231252	195385	182821	237847	201359	445229	368749	217254	623862	219913	199240
id_sm__d42_3__6_11_811_67	768012	927612	740647	788215	653605	593497	401917	529288	512245	546931	449377	507170	536969	741646	587723	910979	489225	770529	545384	496596	368694	443552	436866	1350752	155709	447635	503958	935387	639457	1017337	867110	1148059	441800	443796	476850	820334	801749	757045	789135	670465	542082	704995	703490	551163	451506	392529	584108	770143	578364
id_sm__d43_1__7_55_829_71	13772	14627	8277	13043	10209	10156	8143	9684	15200	13110	9612	17182	15717	18314	12975	26599	12785	12775	7268	12286	8692	7807	12087	16445	3256	6433	5744	7444	12019	9741	11889	12723	2618	5066	4889	17570	11174	18162	8641	10196	7324	13414	7212	9626	9142	9462	7626	10206	9926
id_sm__d43_2__6_88_827_70	49317	67420	18510	54973	33856	36273	13339	22122	43090	40757	30273	50373	53194	56722	34994	78777	48794	45192	18644	60814	27418	23927	38002	74656	12234	22389	10462	15341	40086	9924	17432	13946	15058	19062	15124	59921	36950	59879	35519	41173	13835	67957	9039	30397	32349	30850	13323	35799	23517
id_sm__d43_2__6_99_827_70	23484	32394	3077	27194	12596	13563	4889	5514	12694	13470	10789	15764	10953	13700	12745	17014	14521	17958	9687	15833	7948	6850	10950	16659	5795	10797	7591	13993	12671	6425	10741	11717	5957	9563	7581	23024	16939	20943	13452	10164	8116	11388	11592	12643	10487	12807	3849	9170	10247
id_sm__d44_2__7_31_841_72	9273	12726	7910	7994	5255	6281	4310	5005	5787	7062	5133	5409	7054	7352	5678	6278	3756	3973	5851	5857	4448	4446	4737	17100	2648	6500	5288	8047	7667	9986	8770	10391	5256	6494	4831	7387	5957	7967	5116	6027	4309	7582	5362	5347	5860	5077	5121	6278	5575
id_tg__14_0_14_0_14_0__9_43_740_	55706	56212	26811	11134	15868	6564	7121	8955	25110	3747	8096	20854	7575	6429	27407	181779	13514	55065	234820	86618	22493	6632	17203	80051	10844	6239	3645	4539	9448	5765	280045	122970	7557	85853	6170	98991	11379	28156	9193	19092	146264	9559	84118	47503	10257	6145	21077	102193	9189
id_tg__14_0_14_0_14_0__9_43_745_	55250	44589	24535	12273	11136	6691	6919	7751	15140	8985	8889	12552	7718	6663	17602	84938	15522	49623	140879	79747	25555	6923	21138	39475	9804	8353	13177	7378	6776	3733	107848	56880	7773	37969	6853	61443	8838	28584	9338	14423	52494	9129	38193	29980	8685	6557	15526	51172	8210
id_tg__40_0__9_10_712_64	30440	29652	10772	5900	6417	4561	4799	5101	10957	4553	5628	10139	3267	4619	17573	66545	8778	21093	141200	31237	9677	4835	10127	33804	4520	4971	3563	3788	5551	4524	233017	102910	5174	66169	4664	46312	6671	11577	5542	8949	144178	6253	72365	19112	6739	4627	16820	41969	6652
id_tg__40_0__9_10_717_60	44336	40726	14578	7473	6513	4991	5109	5200	10134	4476	5389	9285	3783	5260	16497	51072	12231	28759	133803	42008	13118	5354	14370	26456	5025	5207	3225	3500	6072	200	125369	69208	5677	42860	5055	48179	7439	16500	7579	8230	71307	6707	43841	15580	6576	4807	13764	31530	6567
id_tg__40_1__8_36_715_58	9019	18982	7276	2110	2616	1464	1514	1726	4796	1269	1813	4848	1728	1765	9071	38752	4604	7575	16146	17887	5396	1329	3888	14559	2921	1838	852	981	2099	348	42647	22369	2068	35158	2075	12259	2202	5389	2446	2449	16817	1612	10213	5802	2063	1426	3940	12499	1904
id_tg__40_1__8_37_710_63	6590	12491	5088	1831	2810	1517	1402	1640	4895	582	1590	4408	1426	1455	7687	38439	2886	5328	10930	12020	3911	1154	2718	14305	2518	1283	652	990	1863	1407	41917	20670	1610	29799	1685	11072	2102	3520	1779	3040	29877	1356	16480	8665	2841	1079	5108	17711	2009
id_tg__42_0__9_64_745_63	57199	47093	25868	12528	10723	6042	5992	7098	15236	5216	7410	14320	6840	6564	18333	92658	17274	54189	156573	84450	26056	5457	22018	42073	10606	7169	5266	5279	9889	2878	116035	62569	6933	40049	5925	69773	11643	29170	11930	14701	56091	8156	40188	31305	7462	5633	14770	54624	7912
id_tg__42_1__8_95_738_66	26733	58511	16730	5373	9758	3729	3848	5524	17443	2303	4366	13772	4382	3872	38884	102366	4711	17829	75706	37524	14685	3900	8759	57833	7548	3716	2314	3474	5876	3769	358306	163938	5198	179951	6060	54246	5453	13604	4542	8890	237542	5260	125060	25759	10286	3109	34535	51382	6755
id_tg__42_1__8_95_743_62	46161	91049	25001	7217	9811	4834	4792	5725	18602	3665	5604	15292	5831	6019	45619	106062	6870	28642	94291	57351	24307	4144	15564	62834	9634	4564	2751	4290	7874	601	284733	166375	7175	176208	7332	61506	7371	22669	7943	8607	119775	6057	76348	20252	9247	3996	27089	38426	6708
id_tg__42_2__8_45_736_64	7934	19284	6988	1872	3375	1484	1449	2748	4058	449	1357	4252	2257	1652	14371	21947	1965	5453	21871	5996	4270	991	2261	16388	4291	1763	755	1488	2377	1585	156940	77640	2954	52351	2970	11033	1775	5576	1809	4510	135436	3596	58920	6532	4342	1114	13444	10496	3907
id_tg__42_2__8_45_741_60	15469	41118	13237	3270	4165	2227	2178	2861	5213	1344	2022	5590	3351	2291	24374	30817	2642	9841	45322	10759	7430	1524	3194	22898	5802	1903	1249	1952	3555	169	223770	129388	4295	98907	5019	17167	2618	10208	3241	4793	90429	4216	44912	5623	4547	1806	11079	9401	4183
id_tg__42_3__8_24_734_63	1372	5592	2345	400	648	733	298	1476	1076	149	220	1745	452	378	5946	4213	301	1362	4234	1331	1652	436	723	3451	1707	458	298	255	872	86	22380	12615	871	27095	1449	3431	365	1911	482	387	25418	321	12049	1794	2025	322	4386	799	347
id_tg__42_3__8_24_739_58	2525	13167	4717	688	1093	411	416	537	958	194	481	1823	941	525	10182	6738	675	2514	9051	2436	1376	401	702	4875	2020	348	484	551	767	295	41983	24431	1601	55168	1735	5401	459	3353	711	1344	19979	997	9921	1502	1733	377	3637	2375	1030
id_tg__44_0__10_13_768_70	136696	157095	79088	27619	67195	17609	17199	27424	99344	7972	18883	70065	28022	21051	118578	618353	34608	200382	340564	281191	77724	15760	41876	318688	25408	19842	6084	12717	24886	15666	962326	403824	18210	169302	12832	265079	28940	131129	22085	56918	335024	36369	215364	138576	25741	13854	66995	253113	25323
id_tg__44_0__10_13_773_65	104231	87541	63591	31467	28084	13981	14320	19151	55031	9196	17033	47198	19644	14405	54511	219272	36898	138239	185590	197054	66981	13383	49692	117782	23946	18433	7662	11042	24322	4164	239758	139657	18220	70053	13190	123650	29400	89051	23685	33929	77116	26348	66610	78594	19035	11497	41141	99580	18016
id_tg__44_1__9_43_766_69	76671	159897	50430	14194	46354	12191	11913	19062	59445	5187	10803	42382	17342	13223	73958	320945	17151	60517	177077	120438	53726	12188	21556	204045	23520	13429	7278	10739	18142	8494	463612	221134	16178	211295	17373	142785	17371	47058	12266	31207	315340	14959	176704	78540	22295	9622	44830	149537	16358
id_tg__44_1__9_43_771_65	96403	163113	57746	17916	32937	12669	12857	16591	48764	7402	13066	36705	17052	13790	61604	219861	18172	67642	154224	134697	68379	10940	30344	140422	26704	13535	5154	9189	18783	3850	270053	157757	17630	158587	16676	116556	18746	55432	16041	25933	136903	15542	96341	57330	18933	10292	34680	89083	14621
id_tg__44_2__9_01_764_67	20453	47638	21019	6650	14188	5398	5372	10084	14826	3093	4715	13369	7899	5519	32609	63277	5125	15648	43942	17427	15481	5386	5857	50282	11713	5372	3483	5405	7945	4124	189126	95215	8120	70898	10262	29052	5932	16896	4624	16213	165931	9293	78819	19320	11630	4573	19227	29195	9841
id_tg__44_2__9_02_769_63	39676	90025	36770	9252	16325	7878	7991	10695	17556	4076	6362	16447	11597	7954	46613	82004	7781	28335	82499	29920	26417	6479	7508	64851	16985	6328	4001	7149	11841	1035	223027	133790	13649	106896	15991	42173	8117	31077	7630	17000	106482	12027	60026	18609	12626	5961	18509	27094	11015
id_tg__46_0__10_36_796_74	303963	285692	290713	134835	272758	106408	104123	165781	284218	49482	87085	265578	111177	76897	205357	1221625	141516	533020	548737	1008101	320188	90886	169408	542886	128260	93906	53687	88509	150620	73272	762264	374376	139602	292257	76520	525379	144190	401815	98722	200309	278157	122752	236858	446823	97990	73633	131366	526364	92437
id_tg__46_1__9_93_794_72	365781	619738	247726	102366	341871	103184	89167	124042	390003	65628	104245	222777	126124	111869	531491	1192604	110024	301615	526071	444419	277736	108492	127020	1006124	93215	83805	56443	98360	100490	79338	2562382	1245746	72333	793698	68273	739843	101482	309761	79172	161663	1207174	143456	807566	325488	146794	79942	313440	430804	124737
id_tg__46_1__9_93_799_68	258127	359630	159038	63019	124187	59543	55373	72122	209833	31546	63158	135305	77004	58689	284058	478539	81827	178195	306853	321216	237835	65480	115682	456348	77816	58690	24291	50921	62237	9746	790647	533943	67285	352343	52859	296762	66294	209008	54019	91407	313908	86688	273006	178242	84619	38981	175088	192639	70384
id_tg__46_2__9_50_792_71	74470	158674	73738	31291	73877	31836	29401	43569	69627	20318	27213	50965	40997	30639	147346	231425	30820	57877	144937	64970	65953	32892	29326	224406	41005	26689	22049	32193	34195	21985	965867	403216	25649	239364	28234	135114	29666	73654	22847	57047	610259	63867	331998	71875	50559	26912	88766	91975	50387
id_tg__46_2__9_50_797_66	95962	177214	85296	26385	63805	33994	32970	41797	69991	16216	26712	51527	41748	32707	145751	207169	30570	70189	164267	77269	86917	28397	28688	194640	47609	22404	15015	28893	32179	5570	571061	336077	38159	213939	39569	126358	26706	98868	22916	53690	264643	64477	182409	61664	45860	26660	75305	74642	47040
id_tg__46_3__9_00_790_69	9456	24844	14664	5202	11520	5207	5166	8368	9009	3015	4174	9263	7267	4627	32712	26407	5463	9235	14024	9005	10670	6139	4709	30109	8231	5677	4037	6008	6176	3651	98812	43334	6579	56501	8053	16861	5255	13692	4398	9845	66822	9313	41013	12019	11307	4633	16722	14051	8649
id_tg__46_3__9_00_795_65	15106	43917	23943	5892	14361	8439	8295	10310	11214	4213	6009	12706	10654	6929	46683	40280	7087	14008	24159	13258	16619	7173	4954	39603	12905	6049	4306	7293	8027	5651	105475	58082	11571	78199	12126	24572	6369	24245	5195	11493	42139	11925	31651	13412	12846	7378	17795	15326	10503
id_tg__46_4__a_8_80_788_67	2121	5886	4754	1436	3256	1551	1609	2693	2483	1105	1095	2867	2776	1983	7196	5446	1539	2390	2569	2375	3066	1953	1319	5837	3221	1843	1217	1249	1944	1618	13351	7797	534	1910	4226	3769	1358	3398	1442	3221	11509	2888	6355	3021	3455	1214	3216	3633	2849
id_tg__46_4__a_8_80_793_63	2657	12289	8596	1832	4063	2015	2015	2764	2719	1195	1703	3646	4256	1812	13334	9366	1547	3996	4326	3114	4391	1403	1561	7698	3885	1684	1463	2119	2337	636	24470	13943	4635	35073	5107	5702	1696	5670	1507	3514	9753	3507	6363	3191	3331	1694	3514	3692	3051
id_tg__48_0__10_81_824_77	343779	350265	413145	254253	369973	248364	264447	433058	382452	169409	211186	397941	246174	149462	332055	1237024	212498	548940	408038	886938	452588	220285	275106	606432	229422	190440	196784	378474	277372	264121	683978	394974	458285	237866	280475	495777	255494	588933	216634	322395	288230	304400	284255	472083	204714	192718	230337	545101	209506
id_tg__48_0__10_81_829_73	87657	82653	78781	85438	46092	41716	41855	51074	51151	31672	32305	53261	28434	15190	27046	116497	42347	83745	71044	110519	71720	40008	50380	62459	31925	31904	39525	43085	44440	16035	38420	28183	26477	17593	16945	56572	44158	99568	90428	50347	44274	50216	45625	60203	35791	35604	38023	70348	41988
id_tg__48_1__10_38_822_75	1014036	1168203	915111	576183	1534543	715419	570610	714096	1297872	428109	606098	947256	593310	533959	1148563	2714969	590296	892091	1015067	1692730	1305113	667700	674475	1949861	562196	475958	313364	635544	576575	500237	2476149	1336802	711715	1212040	607661	1485560	561424	1113801	545300	807347	1333431	651127	1102943	1182380	606035	454140	673089	1167295	501005
id_tg__48_1__10_38_827_71	164401	180796	151421	99856	201593	120465	108139	122742	233018	74204	110116	171269	118014	96680	217522	474406	103780	140530	165388	254757	235083	128444	131510	326251	156432	88694	70587	101338	100917	89625	431540	264284	143239	220905	110554	193394	96602	171207	91263	133607	183577	114476	164729	183345	104937	85689	112408	174424	93235
id_tg__48_2__9_98_820_74	463742	715612	464858	288529	876991	340816	273516	349184	581948	219957	288653	384736	344033	308244	845042	1310912	286497	407541	437243	411763	482512	355492	284021	974848	209760	239854	218032	340802	269338	185946	2273388	1223409	169054	937507	167446	750304	286317	529188	269451	413858	1272221	348527	864283	465796	372356	270297	510029	483936	311692
id_tg__48_2__9_98_825_69	262342	371183	234014	149058	313356	188493	164965	198841	306562	103270	156682	212267	193864	149870	401439	537580	165230	211149	288188	255331	325061	195027	167455	426496	139246	115438	100897	164040	144002	26331	735961	462471	147438	510368	132135	337463	146883	312356	150014	225651	394422	207291	343745	234385	191650	126969	264152	247400	180903
id_tg__48_3__9_53_818_72	73689	158247	80711	49392	111075	56860	51469	63524	69549	38026	45752	57737	64657	48748	197115	114268	49648	62530	93731	49796	71369	62594	46084	166280	45441	46856	44503	58374	51848	31225	851972	417720	27589	282451	37062	120057	50636	89987	46157	66651	660573	78870	329922	73084	86606	52777	123110	78140	84565
id_tg__48_3__9_53_823_68	86244	189802	88077	37710	114690	79135	75279	83960	81677	38485	53058	65751	79661	60604	217337	135521	48726	70769	118169	36893	85359	62293	34770	173112	57128	36937	38905	61738	51585	15609	588796	387226	50292	324614	62506	133674	49811	114466	44454	79380	323627	97502	219593	81600	95666	62335	128465	85955	92768
id_tg__48_4__9_34_816_70	14583	40008	18984	10392	18523	11658	11380	14770	12147	8633	10196	12344	15809	11082	60746	15484	10679	12776	21350	10269	15742	13619	9889	29937	11257	10988	9612	12688	11079	7121	200772	104743	10440	145589	10659	26892	10398	20774	9523	14238	197593	28940	92121	15452	26415	9942	34839	15956	28761
id_tg__48_4__9_34_821_66	21776	87941	33823	8877	30623	16151	15831	18855	12633	2420	5679	9192	26090	14440	116145	26994	11594	18076	42981	9803	23668	17078	6153	51252	13761	8951	7473	14176	10787	293	307839	199084	26406	273320	25924	45047	9002	38071	5349	23382	161299	45602	93494	19218	32839	14180	43198	25136	42136
id_tg__49_0__10_96_838_79	20711	21159	25514	19184	37062	13659	12390	15651	27232	9447	13387	37173	15981	12525	16731	198787	16635	28218	13189	51024	21269	8729	16499	52035	10117	11234	10258	12864	13666	8010	20184	10795	10259	14595	7079	33164	15725	44421	14758	20273	12891	17180	12133	33185	11367	11277	10445	48003	13028
id_tg__49_0__10_96_843_74	13948	13568	16352	12881	14065	8730	8378	10186	15015	6264	7728	19963	11343	7958	10364	74006	11482	23109	8757	35072	17798	6816	13180	25377	7789	6647	6674	8528	9383	6395	12117	7991	7711	8475	6018	20299	10653	30233	9396	11266	7998	10206	7999	18767	7436	7170	6955	21015	8581
id_tg__49_1__10_59_836_77	58612	66661	72334	50306	173765	56733	40318	49444	98662	33182	46925	100412	40330	45739	73557	468790	48024	65496	35038	120195	68521	35046	45492	160776	28186	30368	30231	45728	42137	17710	67004	26871	23999	42360	18519	132923	47063	133500	39823	66779	47339	56690	38140	84644	39863	35610	33195	102231	36434
id_tg__49_1__10_59_841_73	44684	43686	44315	35971	55089	33171	26378	30143	60611	24306	31539	63549	29941	30209	39477	212744	37743	51990	23666	103282	63605	22298	42545	85685	22592	25879	15421	26241	28727	15948	39202	22127	21504	27919	15226	74428	31993	89869	34540	37360	25319	34724	23688	50155	23200	22612	19750	53362	23672
id_tg__49_2__10_18_834_76	47366	53993	48681	43447	100325	47559	35170	38656	59512	30551	35251	59735	34120	42544	49791	197096	41524	48479	35980	52897	45952	37462	36648	92890	19241	31212	33465	39542	38264	12475	45029	22899	10887	27439	10175	77854	42867	67051	37158	51136	43533	44158	35704	52171	38324	36967	34295	53537	34421
id_tg__49_2__10_18_839_71	29783	31173	28289	27286	40813	27568	22421	24932	35977	16220	21887	38971	18980	23368	27613	106640	26899	31242	20464	46783	38284	18760	25447	50891	17275	24397	17214	22179	23421	10328	26864	15607	14300	21000	9515	48038	25006	52368	25738	31766	25409	29180	22914	31126	20713	20718	18611	33236	22539
id_tg__49_3__9_79_832_74	6215	8003	7585	6381	12193	6291	5656	5885	7692	5077	5013	8391	6178	6872	6950	10720	6131	6999	4686	6506	6895	6206	5043	10832	3931	5544	5454	6875	5636	3449	3396	3995	3105	5855	2626	9687	6136	8384	4741	7252	8400	6648	6077	7670	6570	6187	5232	7224	6009
id_tg__49_3__9_80_837_69	6348	7339	7249	5810	10586	7016	6430	6852	8529	3780	5100	9768	5855	6044	8007	21274	6478	6759	4949	6317	8526	5111	4757	10646	3849	6698	4613	5766	5536	523	4832	3514	274	6715	3050	11952	5595	13114	4515	7519	7031	7324	6185	7591	6144	5769	4792	7806	6149
id_tg__50_0__11_20_852_80	195312	234691	220004	145419	337523	155392	155759	309004	156653	120247	131470	195332	165794	75014	205266	693400	128446	240559	160666	460129	179319	131880	141652	303017	117476	116333	126087	195908	153361	68278	244323	103707	164679	54524	126721	330985	147395	317643	212230	193283	181045	171645	170217	252965	132994	125520	132194	354678	137610
id_tg__50_0__11_20_857_76	102129	102491	97190	100901	62396	54024	53849	59143	46607	44009	38540	47574	35995	16584	32649	112819	93232	51660	43177	89689	60105	42957	50292	52623	50429	29513	43401	48269	48838	8686	31291	19545	23594	25750	16942	65911	48806	130151	123026	58017	51684	56471	52157	65551	44429	43303	44677	77422	49520
id_tg__50_1__10_80_850_79	2310535	2444742	2750354	1755823	2998612	2238529	1949136	2731479	2473602	1457097	1838040	2272722	1622759	1565181	2996960	4086566	1442156	1826223	1416609	2803185	2558078	1688426	1658632	3799450	1676115	1376266	1448529	2788414	1865079	2967304	4654707	3050807	3188297	2155866	2814323	2808813	1648217	3088657	1768684	2105126	2313436	2080175	2203726	2394013	1671187	1387871	1756458	2289135	1502044
id_tg__50_1__10_80_855_74	348602	353868	314919	276092	334118	315234	307285	357167	383467	230687	276077	356400	277368	242159	387823	614536	270396	309149	290450	410854	441639	294439	290758	445630	330538	224899	255595	282984	289295	362722	485835	392656	266555	213301	210121	352283	266686	451493	261082	313544	295973	326327	303076	348000	251382	228899	266702	332520	258419
id_tg__50_2__10_41_848_77	2206512	2316571	2575458	1873043	3416329	2279312	1677370	2188944	2412707	1308662	1776248	2057028	1604067	1750409	2878316	3540040	1494973	1695448	1440857	1962982	2354530	1976428	1649055	3044017	1198523	1268600	1323488	2489622	1619696	2011820	3811188	2420768	2124036	1906971	2303328	2493662	1598867	2492818	1934505	2149022	2759688	2070323	2443341	2205538	1751684	1479729	1755895	2041944	1587916
id_tg__50_2__10_41_853_73	331785	334832	353537	297067	452946	354327	298043	327442	391758	222123	298062	337260	299664	316068	468154	597654	266772	285180	277431	362996	417723	346705	316781	424546	278174	237911	243796	330468	272215	319112	512188	356230	310442	330088	364109	356242	266035	347129	304992	332408	372781	327542	353339	337741	279876	255439	278816	317775	264545
id_tg__50_3__10_01_846_76	752458	924325	900538	664560	1364959	800334	627316	752015	712292	523100	585768	643962	602344	649359	1053919	882691	552185	670404	564036	496954	694024	740286	557400	1083845	387535	542070	519178	862524	595440	459925	1506918	944921	311947	525418	527038	962195	592601	879791	629633	706844	1447683	650837	974809	764506	738731	641484	748964	661427	655045
id_tg__50_3__10_01_851_71	420220	452665	419921	350191	568399	458689	382238	438287	381898	259837	319172	339128	365074	363965	513804	432852	298865	360358	301112	215998	372202	392347	257587	478721	227378	261872	249173	440645	311651	289029	588989	474142	327712	397655	405643	483765	301575	480817	386253	437353	576418	424963	505383	377210	360013	298186	367523	409311	410622
id_tg__50_4__9_61_844_74	95922	146695	129521	85911	171029	102941	90304	105922	91968	67831	75186	86282	108040	85702	188700	108719	84196	94874	88468	74331	95909	107735	75040	140052	60294	83452	80129	112542	86743	48546	236678	140298	60820	143484	66629	145674	82472	133639	79071	98686	288984	97668	160886	108704	120959	93806	114696	94392	118943
id_tg__50_4__9_61_849_69	80954	141671	115473	62861	163055	125611	118195	128904	96067	62159	72286	83554	104541	85700	178233	99451	74117	87722	81654	36460	89158	96748	43538	133212	63188	60181	68072	107448	76893	20163	216524	156190	95099	179340	89215	145214	70737	139317	63778	113634	205150	117638	151207	109555	121520	96797	117307	108431	126887
id_tg__50_5__9_21_842_72	10187	17026	14936	9367	16544	10100	9341	11461	10101	7066	7584	8177	12431	7858	21429	11937	9743	11145	11245	9498	10556	13757	7921	14479	6944	9360	9233	13261	9807	4955	24395	15327	10755	25148	12764	15610	9080	13175	7342	10712	35508	11970	20600	10848	13879	9077	12495	10879	16116
id_tg__50_5__9_21_847_68	12961	29096	24195	10633	26071	19686	19036	20638	14942	9726	11389	12522	20726	13165	37053	19362	15394	18335	19577	9606	14629	19904	8177	20196	10889	11753	13350	20441	14213	3395	39783	28714	24661	50645	23097	25721	12431	23675	9759	18117	35734	20766	26380	18521	21805	16838	20331	18282	23486
id_tg__50_6__9_18_840_70	1196	1217	1659	1082	2195	1246	1117	1445	1548	369	489	716	1499	539	2802	1023	1065	1055	2397	1556	928	1745	819	7760	848	1071	1231	1568	988	980	5250	3167	2274	3459	2403	1501	1188	1081	796	1057	5322	1515	2577	1025	1066	1034	1124	945	2031
id_tg__50_6__9_18_845_66	2740	5210	5176	1838	5107	3396	3204	3176	2879	1612	1318	2044	3396	2551	8089	4145	2689	3543	7935	2851	2629	5464	1634	8720	1459	2380	2316	4184	2458	1510	11039	11359	6110	19177	7742	4229	2419	3676	1896	3305	7252	4360	4634	3424	4426	3177	3791	3431	3311
id_tg__51_1__10_93_864_80	63662	77139	65625	49651	203738	55017	41570	52621	89838	42842	61437	95574	47677	52221	84046	304960	44930	53870	35208	105103	68082	39143	54836	182604	29483	31838	33100	48485	43193	21716	76467	36855	27747	63693	28246	111567	46591	114674	52651	65013	46278	59656	39209	83201	40741	37571	34446	96303	39215
id_tg__51_1__10_93_869_76	4117	4481	4364	2566	19341	5999	5729	5246	8035	4083	6901	8025	5515	5680	4967	22885	9812	10526	1843	37991	16790	5896	9349	7480	6213	4960	1111	1377	6221	4109	5150	4468	4269	6841	4048	26168	9301	8924	6029	10542	4196	4274	4212	9546	5384	5280	4695	18898	4346
id_tg__51_2__10_61_862_79	138482	153328	155826	130640	398858	168318	119484	134103	169452	108705	138914	160851	115853	143044	198997	492655	111333	117444	79561	174477	130440	116973	114712	227530	76857	92054	81825	145881	107384	73904	153940	90261	63539	119338	88149	269096	125844	210695	145872	151355	139582	143873	108739	153824	118325	110345	106183	152619	101052
id_tg__51_2__10_61_867_74	105013	108742	104922	96604	173158	116086	93520	100347	121355	79806	102228	117719	92963	110700	132908	281867	88043	85891	46907	124848	108260	82298	90456	153493	58514	51919	48912	97004	76753	54229	108469	68782	67831	97422	78178	158803	91941	160858	130046	108029	92720	110054	83014	107158	80241	76072	70944	106251	79285
id_tg__51_3__10_23_860_77	66597	74109	77415	65984	131747	77040	62871	70432	67550	53533	59103	66586	50318	62560	72920	102246	60460	65125	54168	58800	65384	66010	58934	83579	32981	51126	56987	74094	63558	26165	68907	39893	21022	38522	28975	95262	62998	88967	59125	70983	81071	67752	59909	71017	66974	62798	62269	64752	60674
id_tg__51_3__10_23_865_73	52555	58937	61824	49577	99868	69765	57246	64314	48184	36682	45687	50493	50595	60201	74180	87220	44922	52296	27686	37103	49355	50452	34771	70821	33987	32049	30270	57270	45537	23843	63863	37812	46372	67018	52379	92478	43219	104748	63354	70679	70627	71141	58304	65245	59854	54838	53810	65056	60810
id_tg__51_4__9_85_858_75	14189	17623	17725	13881	24874	16195	13616	15605	14482	11807	12151	13646	13372	14672	19845	20224	13429	14787	12092	12317	14627	15732	12066	19166	8049	12234	12152	16652	13606	5975	18562	11780	5971	14866	6832	22776	13172	22051	12397	15320	18786	15227	14239	15553	15635	13700	13974	14487	15636
id_tg__51_4__9_85_863_71	9721	12988	17089	10703	23499	16778	14294	16091	7885	6654	8184	9353	13162	12868	17060	11626	11069	11746	7282	6546	11030	12748	6699	11131	7157	7874	7833	13806	10329	14240	10312	6789	13414	22520	13015	21746	9097	26026	10629	17356	18659	18149	15281	15417	15956	13629	13525	15965	17777
id_tg__51_5__9_77_856_73	1755	2016	2614	1745	2887	2910	1776	2025	2107	1871	1762	2103	1531	1947	2832	3075	1765	2081	1864	2117	2292	2794	1552	1954	1317	1482	1785	2165	2045	944	2308	2055	1601	2921	1288	3360	1782	2372	1400	1961	3064	2187	2067	1984	2483	1906	2081	1820	2484
id_tg__52_0__11_56_880_83	47198	63397	49374	37198	84390	36896	38183	63858	31606	32605	31278	41376	73204	13884	54126	192338	35334	52275	43027	96515	36851	31248	34749	48183	37897	27832	34611	41277	38589	14055	53416	23517	43794	48800	33566	77205	37751	83986	80986	42973	42494	39556	40149	53007	34712	33388	34325	79050	38162
id_tg__52_0__11_56_885_79	43273	44236	42999	42723	37660	29196	28470	32811	16714	17146	17929	20814	44636	15639	33372	89335	24944	40335	34151	58484	29231	19030	25592	12609	28635	9908	22476	25003	25497	11221	22538	15343	15802	16683	14484	41540	26067	82981	81779	29074	26733	27525	26346	32616	22692	22102	22524	43756	25866
id_tg__52_1__11_20_878_82	861846	1322273	994190	456243	2168906	689146	582697	1428101	624096	425450	589327	828917	861153	470261	1285233	2393975	337195	553814	350766	1411328	591706	406779	412876	2167775	502181	361338	335257	990951	540655	621124	2074228	953973	1081565	995335	1180786	1421736	418631	1191614	510917	697441	950099	621554	743637	925909	468279	341286	422429	1070056	424550
id_tg__52_1__11_20_883_77	338671	407980	281060	173902	370573	223664	208756	324079	233273	162003	204024	286505	235227	123037	431469	606438	149843	219397	146894	347323	208981	173694	188544	598424	188774	105191	125234	207951	185893	177689	498574	325915	234800	94360	240156	312312	161016	418663	218281	232961	227736	233572	217217	300207	164669	121125	154764	276397	163142
id_tg__52_2__10_88_876_80	5576040	5616930	6791536	5124089	6977043	6096500	5218323	6100512	5235869	4250349	5424683	5257366	4616773	5269118	6770785	6073849	4110156	4261769	3004228	4540807	4971297	5054963	4158294	6279370	3887352	3812621	4143897	6842261	4890563	6628829	7477657	6315315	6587636	6084523	6834474	5735519	4701804	5819609	5865633	4940717	6098720	4772180	5629312	5319520	5053627	3781350	4854878	4663489	4211741
id_tg__52_2__10_88_881_76	849232	810460	882473	843293	915130	912300	868828	869671	802272	704836	863101	813922	796561	934374	1040049	918474	764214	734922	637495	646233	799705	889220	704966	885281	755079	651162	754504	816917	789437	1018107	1000874	944141	844193	794069	687788	798813	775042	825871	967678	801404	827638	803172	824230	799372	805132	693964	768824	763419	760715
id_tg__52_3__10_46_874_79	5000772	5335943	6598424	4525823	6300464	5587136	4356779	6032797	3784494	3487290	4049942	3866876	4163564	4978480	6114860	3782336	3196826	4203551	2399878	2177616	3757428	4683362	2755991	5654870	2995305	3487207	3842502	6673363	4521646	5664081	7255302	6025085	6293983	5805643	5098448	5531326	3534333	5685979	4763547	4722621	6301311	4786432	5523403	4285445	4795033	3369030	4639576	4210205	4833428
id_tg__52_3__10_46_879_74	1047481	1010170	1113006	976186	1164213	1137154	1023200	1116214	771807	749892	851343	813805	842201	1004919	1132963	709955	917915	1003721	778022	669314	885748	1106053	702878	1007104	733471	757731	944496	1029729	1014669	1081852	1255842	1058452	1135405	1019477	1052753	1046099	912599	1076366	1014139	1032070	1075132	1046228	1057119	903087	944115	796502	925600	987556	1028293
id_tg__52_4__10_09_872_77	1780987	2412375	3542349	1555415	3108582	2218175	1565868	2824498	1373643	1339168	1365979	1365324	1753809	1777117	1782648	1955535	1018859	1630044	859536	648910	1296740	1937350	952033	1895573	1759829	1380901	1210248	3380099	1430432	1599989	1651610	1619091	135718	142880	117900	2401312	1119809	2626767	1322555	1859049	3462479	2215351	2517280	1634261	2195916	1389758	2003648	1553999	2530982
id_tg__52_4__10_09_877_73	622297	681799	880857	586631	873176	803976	705483	864489	482942	446337	512909	467156	540897	613701	815807	289573	534677	638173	444063	234602	516028	681135	311386	555180	395084	524768	613608	842580	655409	630055	1044201	830916	735214	685418	822609	778673	515223	864989	587307	727925	857544	791139	803174	593221	710767	537522	697338	659544	809742
id_tg__52_5__9_71_870_76	178095	239281	400224	176030	376557	217077	174606	251701	145031	131673	132055	129373	214797	193040	390185	112375	166891	216399	156709	132001	155246	229563	125765	203451	79538	174466	166881	412123	181237	94984	410940	224230	345483	357251	311825	290965	162081	333696	138659	171346	454149	310720	303131	179550	263697	167182	218845	161656	334245
id_tg__52_5__9_71_875_71	144289	194013	342826	140179	273502	209733	186961	232735	117528	93348	111009	99220	156098	154982	314324	86426	141392	175354	122870	59909	117739	202876	52407	152673	76326	126036	133770	310272	144680	15006	319278	215855	310482	300486	271499	259780	116715	289520	111561	172975	275696	231013	236548	160493	225848	148464	198182	165298	242765
id_tg__52_6__9_35_868_74	11707	11132	23749	11957	28905	13505	12584	13856	13750	10325	10610	11173	18066	12465	15911	14878	12458	14663	13148	11245	12761	26333	8370	12125	7963	14908	11246	23282	11901	7928	17590	12533	16915	15642	10882	17550	11922	17513	10602	13051	28193	16835	19800	13223	21022	11802	15692	14549	20303
id_tg__52_6__9_35_873_69	6001	14807	31493	10275	34493	21954	20387	20491	13768	8364	10320	9000	18648	7638	11290	5269	12350	18204	11001	8527	10284	36146	4289	5784	2647	12628	11796	28556	12845	732	19563	16544	15727	20531	12442	21540	12928	21122	5141	17991	24310	19870	21896	18294	23063	16643	20047	16853	22322
id_tg__53_1__11_35_892_83	12299	9115	12528	9254	36629	10309	8388	11971	12382	7458	9962	21404	16166	10966	19542	44510	9011	11003	7028	27219	10213	6578	9350	36578	7895	6724	6486	7776	8636	4316	3050	2597	8319	25479	1197	28660	9121	21989	9124	12971	9313	11260	7093	14017	7920	6788	6538	23419	9573
id_tg__53_1__11_35_897_79	16408	24549	19559	12023	36150	10905	9397	12461	14817	7429	13589	24456	18171	12212	26295	54551	9981	16142	7232	37270	16504	8643	13037	34288	12374	7569	5451	9692	9406	5776	17906	8265	10875	30418	10597	31331	9310	28090	11392	13812	10314	11258	9262	19381	9178	7608	7629	20780	10183
id_tg__53_2__11_00_890_82	91346	103343	103985	89313	232822	108172	88851	98916	102912	78922	104785	106627	81161	105573	119553	279046	76238	79155	55481	106307	84246	79942	79626	145411	65881	69669	59296	105721	80641	57576	112981	70313	11751	122748	90467	155207	83628	114927	92311	99442	90728	98323	77806	101957	80492	74443	73179	102135	77744
id_tg__53_2__11_00_895_77	69425	87512	83102	69699	119510	69814	57623	64337	71494	53651	76126	73276	58969	76776	103390	162362	53544	54311	31326	72832	50190	55934	53292	102200	33576	28604	33005	67353	47680	34520	78509	45503	51538	90317	63222	94739	53245	92428	82544	65278	59232	67678	51530	70401	54049	47521	45732	65314	50857
id_tg__53_3__10_64_888_80	76118	92931	99372	80581	186453	92083	69587	84056	69314	57407	73574	71150	61708	82067	120930	150485	65281	72169	55903	67617	62965	69636	57805	101167	35494	54426	58786	91142	67735	28148	80365	44758	35586	82670	69764	105927	67745	93149	73149	80483	87803	78521	67027	81756	73214	65682	59631	75786	67610
id_tg__53_3__10_64_893_76	57107	73326	75507	63354	104104	78622	67697	75613	56753	49960	63012	57527	61993	73278	91360	87481	53903	57825	38474	42899	47489	56660	40178	74778	34385	36024	44749	71963	55451	31380	73791	47820	48516	91737	74220	86279	54523	81105	65560	71718	73248	74522	63048	67716	62798	56691	56228	68108	65233
id_tg__53_4__10_31_886_79	47293	57870	59362	49126	86204	51608	41178	49334	34379	28787	35034	32840	30814	38386	56210	39624	43894	49432	38865	40616	41634	51558	35934	47692	12306	31335	40095	54695	45187	8970	40577	22127	11045	33591	23976	63838	43740	50907	33299	49149	60496	50575	42339	47527	47144	41547	41874	45036	47861
id_tg__53_4__10_31_891_74	24037	31432	36504	28604	51294	41451	36672	41152	25399	24050	27650	25847	30745	33507	43711	25445	26709	30297	20158	15628	21579	28795	17107	28703	19602	20458	24088	37620	28317	14434	33548	22713	20355	50449	34307	42590	26663	38142	28855	37898	41843	39283	34930	33907	34178	30317	30842	35298	38097
id_tg__53_5__9_86_884_77	7167	9459	9625	7449	13270	9123	7795	8789	6659	6114	6047	6476	9398	8794	13807	12540	7026	8451	6606	6134	7184	7697	6822	10056	4331	6968	6823	9705	7383	3886	10637	6551	3259	15789	6361	11600	7385	10614	5915	8267	12015	8865	8616	8243	9440	8010	8456	7739	9573
id_tg__53_5__9_86_889_73	5353	6886	9174	5607	13088	11416	10539	11476	6343	6553	7231	6923	8977	8252	10940	4999	5292	6032	4150	3416	4676	6914	3731	6681	4900	6026	5944	9379	7024	3807	6622	5004	6260	16692	9566	10269	6644	10202	7249	9815	11018	10963	9342	9665	10310	9040	9282	9071	10939
id_tg__54_0__11_92_908_86	37862	42448	40808	36467	41013	32283	32272	38285	19668	17148	19294	26724	54866	21053	44754	67725	35547	36410	37101	38794	27422	24973	27246	45869	30267	21247	27383	30099	28254	17266	37388	23881	31419	32812	25796	39924	28904	79639	66426	35004	37246	34132	34927	37750	26818	25815	27315	50447	33644
id_tg__54_0__11_92_913_81	17087	22309	19157	15199	13566	12107	12172	13661	9391	7487	8253	15753	22400	8368	21191	40405	13778	19955	22193	30847	14549	10776	13649	20216	13548	7939	10299	12048	11296	6021	12306	9869	9727	10096	8811	19158	11394	44534	22315	13409	13602	13897	13175	14326	10748	10364	10975	20617	12623
id_tg__54_1__11_56_906_85	73606	127001	104132	51870	258927	71573	65427	153728	67243	52363	67414	106727	233199	52116	269159	306404	50901	62451	56931	151117	63229	48246	54515	151646	66537	52838	51417	95991	58845	98003	311774	149472	243043	319362	277428	172445	53397	122099	52804	68173	102290	63522	76983	90233	59166	49298	57344	113615	62539
id_tg__54_1__11_56_911_80	73558	127571	97310	37149	132294	51438	48584	89091	50070	33458	51391	89091	177841	37110	202712	205724	39543	57045	46916	123227	60973	25963	38684	146902	57927	30692	32232	66747	43341	78929	181910	104112	52686	74964	64807	116341	36897	132158	41430	52169	68365	52756	55976	70219	44232	34703	42161	78279	48536
id_tg__54_2__11_20_904_83	686464	1175173	1310981	524871	1993811	874190	626485	1612922	578041	413812	662818	771862	258356	546247	1785032	1638172	348658	462651	340594	891430	511684	400591	378680	1632188	544619	445568	410187	1502712	526153	720468	2432507	1198303	1615540	2115807	2437941	1256043	419943	996890	587473	649177	1344540	595029	900448	792393	628797	335744	498299	804229	508501
id_tg__54_2__11_20_909_79	276291	371513	420217	261381	338476	314551	263067	396629	234236	193378	278757	293427	289344	253747	586571	407797	203761	204795	185803	240661	168370	153256	148549	452684	257405	227947	206210	361438	221510	391023	614252	434738	433778	365033	574011	318336	200682	363393	306357	244034	324397	250660	278398	284545	273950	165423	236025	248970	238322
id_tg__54_3__10_84_902_82	1960633	2518160	3708684	2123899	2783564	2406668	2163287	3154754	1688322	1366458	2171532	1831490	1916098	1894569	4089392	1925094	1580675	1669448	1439625	1465833	1691655	1877513	1325683	2787083	1981064	2272690	2073370	3729091	1867667	3305273	4295162	3163077	4306564	4342925	5732098	2209770	1692777	2164018	2007380	1920627	3236657	1904028	2565935	2090907	2682490	1464065	2317988	1866197	1998645
id_tg__54_3__10_84_907_77	295431	372943	502123	346155	385831	395042	378048	488515	258508	221896	342150	292158	367316	340625	684700	292508	236919	261098	237875	242059	298506	357570	224365	363868	465373	421498	323900	438798	291628	483232	606938	477075	595166	652181	746231	358367	248564	322710	299673	332888	460698	348719	390866	334200	435394	262186	368105	321670	355168
id_tg__54_4__10_48_900_80	1616509	2371402	3738047	1721803	2581029	2154233	1796965	3344917	1167517	1081875	1444638	1209018	1600486	1797963	3665396	1098203	1066124	1484338	958794	753033	1230330	1591773	896129	175822	1322673	2023272	1819053	4037745	1628676	2882746	4635937	3487414	4490039	4628342	5288374	2010145	1192696	2119159	1509183	1833104	3633047	2096115	2670452	1662020	2671538	1277229	2268868	1637301	2344934
id_tg__54_4__10_48_905_76	407576	540577	697102	442012	505843	517089	492568	671178	331160	315422	417260	343197	443397	435183	795897	245095	355196	424808	339499	188767	314383	398859	209865	545754	467502	594786	479359	635312	417110	642098	850266	719099	859565	923656	1050229	471849	338804	497767	426741	480202	626904	520082	566615	413637	600190	332479	535157	435376	558347
id_tg__54_5__10_10_898_79	810282	1297744	2279422	844472	1438302	1174700	987820	1949719	728041	746791	776009	745297	902954	937190	2155897	476018	601174	832710	583216	412560	777186	985301	627957	1173228	576165	1311772	829230	2327588	818328	934909	2849949	1855092	2471370	2855481	3152178	1118392	647130	1328836	823111	1126433	2360476	1592498	1631872	968458	1697946	840885	1322456	909947	1716346
id_tg__54_5__10_10_903_74	212374	318335	559560	247985	372892	339148	328168	510683	191788	176120	222767	179469	284062	277989	597106	28256	221381	248230	209230	107504	215519	303969	112525	247463	294333	423065	354212	497396	280927	376894	683993	530918	677219	783472	819211	316178	204997	359301	205017	334903	514786	437534	436849	268799	499969	240545	404904	289898	449389
id_tg__54_5__10_32_898_79	360134	407636	388378	352008	516633	434553	376953	405823	291741	308725	314331	299450	377647	219110	251817	204332	324732	364459	326027	335261	357056	426020	354345	516672	276573	357105	315225	423140	350927	202634	1082233	229418	890110	1037514	1132194	361090	357447	358550	374236	395007	426023	381538	384074	377997	372101	358112	362225	377105	371834
id_tg__54_5__10_32_903_74	109998	136197	165102	104532	230880	156726	128911	142145	102851	97822	97183	102713	80712	69349	129603	116822	121225	117896	128288	70253	91998	170312	83955	150551	83707	87568	114010	173179	140343	49414	335583	64345	84827	94799	124992	129527	99402	117006	66188	129311	157932	124671	125612	123622	120931	103029	105279	121497	119811
id_tg__54_6__9_70_896_77	162406	241791	454137	163188	277209	212478	187478	324641	145659	158007	159295	152960	252443	241597	472051	158037	158805	200713	154867	123932	164155	217148	146764	233644	105929	280966	176054	553144	179930	137320	517692	305791	602302	771987	629446	254804	157868	287968	153065	196894	568363	416355	339879	182215	395408	186400	271188	161067	418452
id_tg__54_6__9_70_901_73	79205	163685	342394	93957	201654	195954	180864	259698	99617	104832	111318	95988	108250	149731	328126	53507	97352	137406	90562	24335	81136	104095	54908	92802	91320	249074	132725	339302	117698	14891	347408	254098	394837	493625	402517	176721	90933	221425	84601	185692	319763	290865	249837	155541	300938	151157	220597	150401	290554
id_tg__54_6__9_95_896_77	125009	150753	149889	113450	234348	160533	125494	139262	108104	124097	122861	118627	120139	135816	115443	122729	90449	121218	94692	93035	106954	177938	116514	144164	109864	106968	99869	147967	115655	92985	195176	150875	480236	618475	499884	124531	113350	126987	124739	129566	179775	126847	129574	132951	132709	124207	127121	122021	136223
id_tg__54_6__9_95_901_73	59181	76686	92930	61591	139291	130302	109254	119076	80239	87939	59623	86269	74370	90556	70277	19544	69341	87537	66318	42766	50687	122657	49910	101683	43453	69056	77326	113454	98761	97574	73039	67781	43697	23066	65486	84581	82014	69384	73870	104812	105327	106756	94020	93273	95456	86830	86001	94738	105490
id_tg__54_8__9_05_892_74	3459	3502	3491	3471	3464	3615	3468	3475	3870	3786	3755	3778	9259	8150	20319	870	3484	3502	3483	3442	3439	3618	3438	771	241	3648	3469	3660	3469	3359	23025	11789	3810	4308	3460	3528	3476	3612	3508	3431	3728	3762	3586	3496	3484	3481	3478	3435	3845
id_tg__54_8__9_05_897_69	3621	4590	7176	4020	4627	4608	4595	4998	3833	3889	3994	4390	6330	6103	4757	3002	3821	3885	3969	3472	4135	4206	3837	7018	3607	6496	4075	6213	4286	3475	6660	4490	7027	11800	4570	4581	3969	5241	3785	4497	5754	6081	5032	4597	6292	4523	4892	4518	6408
id_tg__56_1__11_85_934_88	31059	51451	73132	22011	65734	35497	32287	77324	26700	18511	23238	40446	69529	22279	121458	81495	23630	26029	24379	37730	24686	19772	19176	60574	46110	35898	27023	63318	29211	57942	227909	132003	240983	222472	257767	43792	22830	58891	20474	29936	80284	36085	51289	41834	35896	21767	36778	38561	29931
id_tg__56_1__11_85_939_84	13651	26091	38379	7892	16218	10209	9496	15794	9687	5345	8010	18168	24782	8875	46409	3734	10540	11836	10129	20221	14511	6895	5928	33081	23486	19415	9063	21619	10203	3922	39744	25703	4342	4062	24418	15627	7005	30363	4925	9965	23496	13054	16322	10796	10197	7529	10283	13218	9934
id_tg__56_2__11_56_932_86	24394	42743	61778	19666	74050	46314	26159	58783	18634	17641	21814	27062	37482	19547	103479	48167	19216	20210	20514	26700	24510	19372	18183	53631	31956	33289	21374	57141	23070	63308	251268	111700	187055	247913	311614	32280	19420	41892	18818	24956	69721	25970	44539	27804	31774	18985	26845	27472	24536
id_tg__56_2__11_56_937_82	26998	51243	87484	19840	42312	34683	19982	37083	18679	12101	19998	22692	36073	24804	96712	39246	16008	15862	17598	22259	24486	16115	12061	63841	39825	47300	17403	61393	19398	75246	179393	107691	74218	89485	114441	25387	12156	48101	18042	21666	51487	25368	37054	23380	29055	17004	25464	21998	22838
id_tg__56_3__11_20_930_85	60830	106360	214928	63553	159136	129031	72104	150075	60377	43790	62971	65351	72885	60316	306709	115592	43821	51034	47443	58393	52704	45848	41975	172386	23704	82523	53510	246754	55089	134403	373802	170941	331855	373557	475691	89504	48237	92196	60232	72169	222060	65937	137778	73218	107660	42844	72494	68313	70636
id_tg__56_3__11_20_935_80	25497	37901	72914	34874	33828	45753	31720	41766	27399	18918	32169	21325	24806	27106	79748	29301	23428	22828	25076	17400	18613	18165	14505	50439	29266	55353	26772	62017	25038	53926	104297	70093	98936	70228	127471	27839	22535	34684	31178	31342	49827	32294	42214	29485	50205	23383	38266	27788	33392
id_tg__56_4__10_88_928_83	53557	81338	161612	76187	87659	87971	64956	111535	56582	41289	63226	47924	56359	70437	226838	71087	46121	54914	52572	36664	60288	49434	61587	102041	36192	88537	76223	163335	45989	85663	192647	101676	199969	247019	31346	56457	52917	76519	43798	74322	146774	73246	102171	64430	118910	52000	85031	64791	100607
id_tg__56_4__10_88_933_79	16776	22970	42225	25646	29226	29043	23444	31208	21740	16752	23574	20423	21158	28636	55790	25712	14881	20420	15509	14545	15215	17827	21238	29065	18668	21679	16769	38002	15689	22921	45054	21580	33994	41067	36530	22099	20352	21762	22416	25511	42804	26637	34867	24090	30847	18216	24681	21086	20748
id_tg__56_5___a_10_84_926_81	57341	69185	99066	60664	134147	64373	56812	74550	54216	58559	55326	58515	48038	64996	121681	98356	55245	55193	47910	44073	54476	93865	50605	65632	41372	50756	53932	95999	52385	58398	108356	68184	62906	101471	98299	65417	52557	57598	129963	64881	133159	58580	81752	63470	78283	60677	68527	56688	75219
id_tg__56_5__a_10_84_931_77	66520	96024	85036	73123	101641	82813	75069	84203	69089	85613	76219	91692	70874	117333	105496	88691	48522	64923	52303	25280	45363	73014	71280	97624	28638	46417	51764	63292	57376	18186	84708	67668	52056	58013	59949	63091	66194	71999	101405	80872	91008	79460	79342	73993	75152	65219	71333	72840	74549
id_tg__56_5__b_10_77_926_82	133042	250685	211399	141371	61339	258969	97636	144743	89377	176256	46131	226073	119489	30674	273259	175828	53505	106996	58311	68884	55312	123833	113517	213025	39678	55198	38645	181468	84175	90362	169343	125435	47891	108318	206945	169474	116852	120493	121109	104629	132571	108355	93168	99156	154820	92638	100587	83442	90650
id_tg__56_5__b_10_77_931_77	74626	107191	100084	82136	121245	116264	86150	94054	83544	95757	87671	104726	74437	116953	120456	96910	65150	97576	73020	62492	57144	92897	88071	102069	32739	67945	53838	88714	76925	67780	89392	80026	65463	60040	86949	93043	95521	65012	114732	85104	86150	88921	78916	82860	89253	74541	74792	78179	83334
id_tg__56_6__10_32_924_80	217679	268567	266080	212092	381703	209722	193797	264641	142320	72147	162086	175530	40172	198859	230620	97646	169254	228822	174715	166413	149577	259326	165444	50725	59081	144978	170707	294734	209245	94964	32237	4325	64377	84449	94007	251474	217695	206415	207208	211526	278190	229209	201895	205829	220124	183705	188366	184071	201578
id_tg__56_6__10_32_929_76	102584	94479	144180	100618	151153	134035	114535	120072	88600	90725	94630	90921	109964	124491	158185	71411	106997	128653	99842	65161	64587	101232	55636	106633	56227	71446	93269	149886	132690	86551	127212	81006	117297	76993	132830	118868	108237	114745	119009	110806	121036	123483	108784	100935	102910	96698	95735	111666	110687
id_tg__56_7__9_96_922_79	124474	164637	179061	109904	179831	152943	122245	150261	112815	121768	89602	116681	115840	157774	136621	70875	88093	132463	88639	68195	105059	128432	101770	176865	66590	116983	91532	185665	120235	59000	193108	161945	49082	56944	102782	134043	107797	146568	119477	117199	184042	123061	122749	135642	139210	125160	133988	109721	162463
id_tg__56_7__9_96_927_74	53059	75528	105623	59918	114205	106944	90571	108275	42948	62320	55869	56601	48319	73071	88346	38829	50197	79329	50447	27187	30433	82847	25345	64447	42406	68211	59044	125849	88497	54113	55305	60843	94213	55434	143830	68977	62395	34436	69576	100872	106358	109716	91788	85360	100474	84345	88057	90420	130124
id_tg__56_7___b_10_38_922_78	220211	352536	222632	179335	275012	414301	182672	195962	188261	245752	131266	181155	345199	251438	151349	119815	171785	234444	131267	129154	162080	230268	157130	468122	72698	184908	116646	195362	208437	78047	318373	154846	50719	84646	130992	213314	163359	263533	192678	219811	218617	261979	190933	193229	184933	188278	179108	193853	185005
id_tg__56_8__9_76_920_77	56628	128952	66391	41744	69209	71356	29888	38680	33244	63488	28040	34098	152788	93788	23470	49289	35184	71613	24767	26235	21305	65721	22354	176466	32484	35474	14623	55193	45761	41752	172374	54989	22780	48547	65714	44168	18977	80939	40442	45733	61243	75193	32628	23188	37512	25275	22013	28925	43507
id_tg__56_8__9_76_925_73	70306	140357	59040	50557	47140	82902	27386	31218	47650	66573	36738	46738	126425	97181	50564	42039	47363	79877	30509	20905	31393	78798	30404	154592	42445	44981	19398	40537	63578	20821	119633	61007	43412	39368	44944	55764	29565	76501	31743	50125	25181	50798	25183	35409	40155	37195	33758	39455	25112
id_tg__56_9__9_48_918_75	12308	14472	12027	9737	11829	13523	10154	10101	8285	11968	8392	9848	31584	20054	14331	1995	8374	12350	7543	6185	6811	11428	6963	16746	3408	7543	6814	13127	8700	1000	11113	11535	5181	4425	9460	7879	9810	11280	13761	9681	12233	12373	9048	9749	11962	9699	9930	8985	12579
id_tg__56_9__9_48_923_71	7244	13511	12540	7173	12513	13457	10385	10909	11282	11045	8163	9387	27735	17831	12899	2263	10267	13388	8093	4036	5133	13799	5134	21520	5094	7698	7192	11852	9407	2966	9869	10232	8109	8109	9132	8979	8501	13858	7304	10575	12530	12650	9261	11057	11243	10863	9888	9741	9385
id_tg__57_1__12_00_948_89	4235	5015	8821	4351	8831	4146	4736	4198	1919	2262	3226	3195	7444	5969	3219	3439	3455	3621	3181	7310	3785	2712	2631	2473	1717	7578	5405	8920	6385	6369	24908	13396	19237	15090	18246	8462	5799	9765	3390	6874	8839	6949	7351	8033	5117	4469	4983	9361	5613
id_tg__57_2__11_88_946_87	3548	5492	11692	3882	8368	5682	4383	7584	4491	2237	3245	9984	5725	3090	8788	18248	4043	5068	3326	10364	4991	3009	2740	5103	5113	7127	3783	8905	4757	5138	10996	8416	10584	15790	11428	7594	4276	10102	2819	5495	7291	6152	6059	6443	5992	3922	4499	6425	4467
id_tg__58_1__11_99_962_91	17390	23516	34467	14481	30822	19525	18905	39234	18869	12019	14947	27073	27796	15303	57250	39311	14722	15874	14337	20240	15972	13146	12089	32904	22326	23811	16535	31997	17483	27894	106960	59659	74681	69308	83487	25421	15148	31805	11633	20613	52615	23617	33250	23079	20042	13716	19780	24576	19092
id_tg__58_1__11_99_967_87	6570	10458	15988	4569	6290	4780	4723	7120	4249	2358	3131	7075	7274	3910	13785	9820	5598	6153	4801	8874	6346	4000	3202	14745	10205	8111	4613	8088	4948	7054	21468	13357	10148	9929	11329	6553	4289	14342	2995	5158	9519	6013	7064	5390	5048	4197	4967	5957	5030
id_tg__58_10__9_40_944_77	4778	11152	7529	4600	6651	8001	4646	5138	6038	6975	4506	5934	18036	11489	7751	4111	5225	7686	5282	4303	4655	7062	4638	13978	1947	6866	4143	6126	5363	1280	10826	8510	1887	4481	5111	6490	5400	5956	4105	5396	6510	7464	5139	5038	6062	5088	4595	4992	6945
id_tg__58_10__9_40_949_73	6142	21215	12027	7534	12293	13007	8860	8110	6980	12022	4841	7514	39786	22611	5466	4194	9001	15726	6765	2335	3224	15502	3835	20409	5225	9795	3955	7437	10603	310	16061	14191	1064	2326	2952	8086	6291	12875	5975	10267	9342	14392	8932	8782	9563	9430	8024	9419	12251
id_tg__58_2__11_85_960_90	30675	48130	75802	25285	64879	48124	32656	61999	29207	23683	28313	34015	46310	28661	114297	44573	26512	27275	27479	28203	27246	25794	22963	61987	43424	72143	29444	63479	30449	63111	221323	142048	248962	273243	308511	34846	25293	49544	23883	33104	103600	41444	64398	37433	51157	26192	44130	33858	36844
id_tg__58_2__11_85_965_85	12270	28128	53940	7260	17646	14263	10369	17219	9891	5445	8997	14169	15708	8366	49154	18141	9993	10044	10669	11726	13596	10161	4883	38823	30887	59896	10908	32467	11257	17000	51106	34932	38877	42901	49300	14080	7638	26971	4863	11373	33569	16160	22558	11500	15682	9128	13707	11532	13189
id_tg__58_3__11_58_958_88	7979	13310	20987	7044	14606	15849	8103	16295	6893	5895	7967	8528	12473	7731	28052	8996	6998	7324	7503	7216	8124	7547	6219	18270	12304	26370	7891	15780	8138	14217	67902	39782	59253	78528	54764	9080	6894	12519	5911	8956	25125	12626	16622	8375	14263	7442	12080	8403	10679
id_tg__58_3__11_58_963_84	6393	13779	23609	5159	10248	13073	6700	11356	5318	4333	6443	5856	9782	7733	24930	6270	5240	5605	6394	3606	6306	5771	2869	16003	9720	29662	6248	17349	6687	14528	48245	34278	25324	30532	21773	6882	4633	10541	4455	7940	18530	11280	13934	6990	11047	6179	9087	6657	9053
id_tg__58_4__11_22_956_86	5072	8821	11018	3822	9112	10218	4059	8470	4881	2137	3443	4804	7463	3586	21977	9175	3831	4748	4107	3808	6417	2556	5087	17820	3927	9695	3805	11956	4134	7269	7145	17654	27668	31415	21742	6139	3087	6920	2942	6645	16793	8524	4741	5803	9638	3652	6021	2896	7696
id_tg__58_4__11_22_961_82	3613	5421	8013	3712	5424	6404	3882	5648	3890	2987	4487	3394	4664	4980	9005	521	3217	3478	3868	3142	3917	3868	2193	6460	3639	11076	3761	6270	3566	4168	14160	8829	12844	15430	8755	3930	3243	4678	3090	5094	3688	7112	7309	4356	6858	3476	5058	4253	5849
id_tg__58_6__10_65_952_83	13477	12419	17538	9781	17114	15277	11235	12225	11827	10345	9371	10637	14085	13756	23833	14363	9045	11282	9104	8480	6560	7569	7379	32427	3511	9270	8422	15178	11196	7116	20805	9598	7732	7320	8509	16355	10372	13895	12711	12672	16461	12628	12676	10648	10621	11303	10061	10703	9926
id_tg__58_6__10_65_957_79	19912	27167	24580	17077	23701	22753	18176	19754	18653	19232	17060	16879	24601	23256	22847	9751	14988	20469	16187	11829	11617	16885	13951	38257	9118	13570	12425	22975	17944	15709	27538	17423	18142	17649	17527	21199	16893	19767	18008	19909	23335	22823	19695	18144	18408	17094	17432	18385	18479
id_tg__58_8__10_15_948_80	45376	125041	68079	40512	60645	108609	24847	33170	53773	63079	34207	59279	210801	118932	80315	39279	37887	49185	29633	23920	21027	49869	27651	256611	19867	38131	18436	52506	47150	26558	172385	89772	30110	13622	93141	42397	34930	58648	42988	42310	46037	58312	23956	33157	38941	30105	24857	34669	29968
id_tg__58_8__10_15_953_76	26440	65894	32106	25056	10719	41617	10223	6598	27338	40047	18793	31038	116257	52387	37486	19567	29461	36900	21939	15957	14975	31992	20560	91533	26058	29630	9334	16040	32478	20381	66464	34564	6568	18051	18057	23182	17850	34760	9874	10248	9372	21322	8056	16011	17510	16305	11450	9391	12725
id_tg__58_9__9_79_946_79	23670	53363	34914	22805	28751	48789	17578	22428	20938	34063	17513	23058	101034	56695	34916	16166	20896	35117	18513	13882	14538	29728	15722	89132	14741	23511	15205	32656	32346	13831	73192	38868	12950	27458	42441	26296	18209	30449	19169	23262	27809	32325	20032	19117	24854	20803	18159	19266	25267
id_tg__58_9__9_79_951_74	29441	76056	37303	27170	29057	43094	21885	25408	26289	38896	20930	28935	101471	62086	34585	17163	29930	49926	25861	10797	12298	33317	15585	85476	21280	30195	14451	29750	40289	3172	76196	55661	1181	29896	43455	29265	22006	41258	28881	26097	25229	35177	21571	22067	25416	23039	19918	22048	26008
id_tg__59_2__12_00_974_90	3182	3945	6978	3176	6640	3369	3719	3616	2161	1942	3224	2617	5409	3796	11021	9646	2503	2743	2518	4746	2908	2550	2451	4843	1893	4177	3269	6397	3658	4901	20571	11687	17009	16841	23284	4747	3421	5479	2153	4531	6892	4426	5337	4742	4021	2693	3538	4994	4161
id_tg__59_3__11_89_972_89	1925	3170	7235	2082	4035	3560	2686	5022	1907	1840	2515	4300	2962	1366	5275	6546	2108	2539	1939	3884	2502	2053	1723	2496	3326	2941	2222	6193	2556	3166	10031	7913	6923	10270	5778	3393	1903	4165	1644	3282	5635	4260	4044	3173	4264	2130	2610	2973	3206
id_tg__60_11__9_65_970_79	3984	10168	3916	3303	4057	9066	2607	2851	5207	11749	3305	6531	16495	11735	3005	3477	4158	7879	3678	2534	2187	5498	2879	23955	2107	3980	1765	3665	7540	1416	7172	5763	1654	2480	2963	4000	3889	4731	3186	3378	2855	5697	2369	3060	2898	3362	2410	2962	3000
id_tg__60_2__11_99_988_93	15919	20919	32252	14982	29015	20514	15215	29321	16075	13082	16120	20146	21550	15401	50023	23544	14446	15279	15173	16446	15634	15038	13338	25223	20734	23371	16402	32779	16640	28476	90021	56761	78299	91437	119387	20448	14849	23286	12737	20923	49868	22744	33023	19396	25733	14939	21932	20345	21921
id_tg__60_2__11_99_993_88	3911	7385	13941	3297	5274	3809	3169	4815	2703	1628	2631	4072	4566	3006	11478	4534	3397	3830	3860	4175	4446	3154	2144	10624	8221	7379	3293	6842	3321	6180	19096	12418	9209	10524	13574	4243	2984	8751	2359	4149	8229	4717	5771	4275	4867	3279	4565	4168	4313
id_tg__60_3__11_95_986_90	12123	13697	16419	11837	15686	12760	10530	12881	11470	11956	12539	11539	13758	12504	20701	12409	11732	11877	12052	11718	11791	11765	11446	15724	11059	13955	12022	15106	12057	14777	30814	22293	30407	37527	31666	12324	11707	13328	11609	13397	18829	14364	15962	13946	17586	13111	14654	12964	14179
id_tg__60_4__11_78_984_89	3277	4752	7454	3026	3875	3911	2745	4750	3040	2811	3210	3455	4239	3367	10012	3241	3054	3352	3582	2925	3383	3543	2738	7259	3655	5909	3509	6115	3537	4442	18102	11682	15913	27263	16233	3773	3148	4683	2570	4222	8360	6181	6074	4045	7221	3802	5025	3784	5385
id_tg__60_4__11_78_989_84	2480	4017	6485	2510	3374	2470	1721	2372	2172	2050	2432	2345	2363	2945	5391	2030	2313	2549	2962	1854	2286	2487	1846	5014	2621	4948	2647	5405	2673	1282	9098	6502	3747	5215	1896	2711	2370	3229	2076	3145	5193	3407	4219	2965	4279	2847	3218	2794	3917
id_tg__60_6__11_27_985_81	1716	2828	3267	1858	1840	2028	1317	1617	1822	1874	1644	1404	2587	2339	949	1162	1368	1815	1872	1371	1005	884	1507	5212	830	1759	1127	2516	1681	796	4257	1965	1415	2105	613	2128	1549	1910	1183	1583	2360	2003	1769	1361	2040	1468	1682	1504	1789
id_tg__62_3__12_04_1014_93	3266	3274	3289	3268	3552	2813	2798	2816	3267	3260	3263	3264	3275	3269	3303	3273	3266	3267	3267	3264	3265	3264	3265	3266	3264	3276	3272	3283	3271	3273	3327	3295	3321	3341	3335	3274	3272	3276	3264	3506	3525	3526	3513	3469	3448	3276	3416	3473	3479
id_tg__62_4__11_94_1012_92	1775	1786	1796	1773	1946	1532	1512	1525	1774	1773	1777	1778	1783	1778	1817	1772	1774	1777	1778	1772	1773	1774	1771	1794	1762	1782	1775	1788	1774	1779	1838	1809	1805	1838	1805	1777	1776	1782	1772	1912	1936	1926	1919	1939	1936	1898	1918	1894	1901
id_tg__64_4__12_04_1040_95	915	964	1004	923	925	235	167	196	851	875	850	970	930	900	1023	910	1026	1041	1022	917	943	964	895	862	821	1009	1022	1097	1018	885	1020	956	1086	1226	1097	1041	1020	1010	925	1041	1085	984	1018	2012	1912	2140	1947	1039	1072
id_csh_posesi__001_4_02_752_59	145	131	130	132	5	180	180	184	145	154	163	148	153	159	169	151	166	172	164	135	144	143	144	165	162	151	161	155	155	167	150	153	269	139	138	153	163	230	156	267	258	317	232	162	168	170	163	260	285
id_csh_posesi__002_4_55_719_57	10794	17268	11222	8337	8647	7269	5351	7923	8937	8458	6926	7626	9017	11079	7874	17109	6108	8685	5486	6111	6029	5685	6389	25327	3466	6747	6183	12732	8602	17871	21102	25071	6878	8355	9004	10480	8807	11597	8982	7898	5209	10311	6107	7454	6372	6258	6943	8110	5598
id_csh_posesi__003_4_82_805_62	11478	12563	11382	11730	9167	20260	7694	12570	3472	4437	4432	17674	2617	1125	2699	11363	14794	14563	15153	14369	10907	11629	11797	8700	576	10880	11155	12049	12179	3839	4619	4216	10011	9917	9742	12363	11994	11323	10917	7965	7885	8894	8414	10505	10015	10089	10408	8242	7913
id_csh_posesi__004_5_42_780_61	21892	22787	15872	20129	10864	16315	11930	13270	24533	20290	16457	24951	16917	20084	15285	46619	18240	20881	15691	15153	17179	16986	22288	40698	7711	13664	13873	16653	17512	13577	17612	17108	1247	1	1	20948	22116	20634	21204	15096	10827	13320	9964	17817	12605	13268	11985	18316	12837
id_csh_posesi__006_10_17_896_79	50687	52387	50626	50217	59112	58860	57015	57172	58084	58054	57656	57916	57142	57859	58840	58468	28041	43841	24316	23591	65324	65910	64880	60805	55725	62032	51635	52881	52679	55894	60769	58738	54555	55090	55841	60253	59409	60226	59987	58951	58833	59512	58771	58803	58754	58467	58659	59219	58782
id_csh_posesi__015_3_44_279_16	19429	19278	18819	19106	26115	25804	25921	25736	17228	17131	17173	17149	9976	10498	10494	10705	20255	20474	20551	20181	15260	15123	15149	9981	10141	14222	21109	22379	22987	8090	8503	8393	2087	2958	2466	22471	22843	15260	15376	26086	26090	26326	26003	24858	24850	24778	24826	26040	26083
id_csh_posesi__017_10_39_549_49	15279	16582	15108	11240	28003	14550	10694	12242	18273	8548	11711	14064	11519	10865	19440	36231	10027	11307	11044	16985	17436	12447	11813	23011	8578	7921	7017	13642	9938	10173	28654	17091	11208	15648	13992	17981	9938	16169	12493	13548	20324	11857	17217	17495	10878	8362	10752	15502	9876
id_csh_posesi__022_6_39_615_49	7496	8002	14171	6189	22454	22405	21469	22365	14178	12037	13306	13460	6253	8923	11220	11361	11577	11798	10095	2227	9669	9741	6926	9487	4321	9637	14502	21180	15685	11395	21125	11584	6259	5546	8464	19229	15670	15861	12589	19562	21353	20879	20388	19574	20477	20064	20515	19118	19786
id_csh_posesi__025_9_62_970_79	3574	9968	3529	2656	3524	6139	2322	2541	3717	9618	1827	5612	6744	8524	3603	2014	3649	7456	3234	2104	1179	5406	2541	10694	2140	3737	1346	3231	6932	707	5982	5519	1679	2232	3212	3641	3217	4646	2942	3473	3129	5745	2245	2653	2938	3235	2149	2462	2924
id_csh_posesi__027_3_44_391_29	426851	421305	396937	411800	517365	480068	487604	479447	439420	432885	434807	434435	325862	348388	347880	351327	649152	658879	663175	525493	350531	344874	347025	303967	308976	370784	675602	654372	682784	266279	287629	277089	142173	174374	149963	683502	657564	392346	389909	535136	535426	544686	535735	593585	594712	590389	595782	551030	547350
id_csh_posesi__031_9_72_958_81	298	291	291	298	261	264	262	255	289	338	285	313	313	293	316	282	292	297	290	297	288	295	295	336	282	291	292	308	298	285	341	286	279	310	298	297	296	296	300	171	396	242	300	301	321	319	303	156	314
id_csh_posesi__033_4_63_872_84	1493	1979	2813	1444	2729	2736	2788	2954	2596	2472	2481	2362	2493	2613	2552	2639	2007	2092	1608	872	1801	1273	1180	2858	2450	1677	2556	2999	2432	2740	2809	3135	2603	2607	2593	3134	2579	4669	2200	2535	2680	2662	2519	2703	2742	2727	2760	2631	2935
id_csh_posesi__034_4_76_896_54	32267	33715	28389	29958	16175	17813	15592	16022	15856	20002	15941	16365	15045	16112	13901	14522	22114	31990	24142	19844	15761	19022	16362	25964	16352	20658	13064	20559	20678	17172	23364	23170	14220	15101	15081	20283	19915	31071	28406	16230	14157	17293	14372	17198	15654	17065	16449	15550	15661
id_csh_posesi__036_4_85_858_60	6130	5709	5996	7416	7715	6060	5297	6285	5608	4796	5110	4622	2800	4663	4317	7825	4644	6061	5254	4403	4559	5338	5470	7401	1101	6069	4883	7054	5485	4314	8283	8078	5860	5904	5427	6068	7116	6492	6369	5313	4898	5517	4586	6562	6190	5887	6403	5786	5226
id_csh_posesi__037_5_57_858_60	27974	25711	19129	25798	29448	37485	33508	33815	30108	40335	33055	31109	27505	34844	29105	27044	22528	38217	25946	16954	16474	23858	22320	11359	13840	24246	21285	33214	28701	19508	22706	23551	23118	21444	22068	31070	32846	34664	31574	29616	26685	33817	29135	30735	16957	31778	30691	29570	28185
id_csh_posesi__040_5_03_865_53	7123	7273	7604	6603	4687	5871	5911	7234	8191	6963	6773	6394	5282	5633	6013	7778	6176	6328	5844	5965	7909	7875	7669	7238	4883	6151	6749	8280	6617	8174	7904	8561	3866	4269	4428	7768	7181	7797	8298	3618	3474	2926	3569	6140	6033	5744	6542	3426	3429
id_csh_posesi__041_5_22_430_38	19139	20310	21195	16985	15120	17353	15509	17963	16690	16921	16855	16935	21172	21708	21043	18778	19537	21522	18598	14050	19171	19737	18710	18974	14259	17069	16614	18351	17123	15504	17838	18977	11166	9413	11466	16438	15580	16227	15759	14498	15804	13491	15911	15682	15271	15086	16166	15314	14885
id_csh_posesi__042_5_56_900_57	13641	13496	12587	15268	14524	14888	14144	14602	11985	13551	12229	13247	12067	12677	12026	12721	13756	17770	16389	10090	8163	11033	11452	17744	12205	11454	12612	14233	13871	12840	14798	14880	13456	13166	13634	14079	15140	14371	16925	14034	13506	13727	13287	13538	13100	12950	12818	13709	13756
id_csh_posesi__043_5_66_893_56	4755	4592	4757	4793	2401	4684	4561	4719	4295	4314	4281	4286	4265	4191	4176	4211	4539	4488	4437	4322	5188	5007	4939	4870	4139	4597	4797	4770	4841	4332	4469	4640	4147	3960	4044	4620	4694	4320	4350	1962	1939	2212	1867	4485	4490	4435	4486	1675	1690
id_csh_posesi__046_5_52_1542_64	3863	4818	3587	2547	6967	3406	3156	4292	7189	3973	4587	3743	2872	2932	3546	9590	2714	3212	1441	7078	2517	2250	2704	3702	1659	1966	2341	9614	5067	8165	7185	10206	1331	1041	1362	8192	8851	6666	7614	4113	3330	4490	3883	5423	2864	2617	3771	4726	2944
id_csh_posesi__056_8_25_694_68	5634	5990	5713	5296	5247	3728	3071	4681	6315	6055	6091	5770	6884	7587	7693	8612	5303	5367	5505	4878	5163	5086	5228	5934	4794	5243	4766	6044	5142	6625	7198	7706	4752	5286	6353	6920	6156	6266	6009	3106	3986	4638	4076	4748	4555	4622	5186	3478	4869
id_csh_posesi__057_8_90_738_66	25080	54454	15779	5110	9534	3874	3971	5526	17168	2511	4476	13166	4406	3907	36329	96864	5323	17011	66025	33481	14273	3900	8617	55659	7459	3718	2668	3558	6255	3769	339722	156552	5305	157342	5951	47145	5557	13239	4549	8612	203627	5333	108370	24308	9894	3088	32208	46594	6554
id_csh_posesi__058_10_31_951_81	25784	31132	31473	24132	38665	27327	19669	24780	18602	19614	20308	24261	24789	24300	30226	14315	23783	27008	23846	16577	17714	23255	19591	33571	18236	22003	21983	36423	30495	17649	27828	20197	23308	17489	29559	29144	23906	26792	26186	17603	31890	19744	20457	24441	24441	23846	23470	17120	24119
id_csh_posesi__061_5_22_748_54	37905	80926	24879	32261	29009	26672	17076	21665	41811	49822	30983	39649	42984	40893	36582	74266	28099	42320	26345	3067	22369	20310	25930	125290	12919	29501	14196	37446	49957	35008	83983	111424	9741	346	16293	56581	41640	57426	36433	29333	15604	45553	18435	26893	21536	22545	20177	36226	28340
id_csh_posesi__062_5_52_1542_18	38454	50512	38892	28811	55115	33737	30223	38324	70678	43377	50614	40256	27667	22598	33606	83134	31329	32195	18923	59078	26673	20800	27376	50388	12390	18665	27307	67802	42183	88972	81331	97045	8711	7768	8352	59817	65425	68620	75527	37260	32041	43857	34374	50700	32834	30195	39846	40954	31296
id_csh_posesi__079_11_55_959_88	10379	15414	20413	9226	22677	20415	11089	20222	9026	8396	9869	10376	15034	10507	30258	13016	9197	9520	9611	9573	10198	9436	8688	16111	13656	23558	9883	18300	10426	18180	67290	38216	79874	101593	91500	11959	9345	13388	8494	11563	26933	13672	20114	10832	13799	9097	12606	11235	12130
id_csh_posesi__081_11_17_951_78	6943	9069	9904	6385	8434	10057	7819	8930	5851	2480	2856	5596	4836	4656	8774	6335	4842	5365	4848	7808	6646	6314	4638	11968	1684	13780	6991	14332	5989	8899	12663	9874	9639	7219	10769	7112	4965	7629	5622	6864	10560	7093	8670	7258	9885	4205	4059	6711	7180
id_csh_posesi__091_6_97_902_70	10114	16249	10482	18763	4598	15818	5206	8313	10251	12084	9895	7859	13203	14243	9809	9167	7757	18523	8063	5506	7828	8046	5695	30095	5277	10912	5824	9327	12398	9711	30494	26676	4047	5625	5089	10711	13464	12880	9761	11736	4489	9299	7550	8218	9193	6343	8349	9375	7136
id_csh_posesi__098_9_50_813_64	20474	26646	18161	10267	19620	11562	11248	14244	16777	6526	9752	15301	7875	7305	15627	19073	11532	16911	29716	16684	36597	14546	16697	35678	20746	10027	7461	11603	13681	11641	40498	34667	6847	16746	6918	32572	11319	18847	7507	16814	33835	18677	30279	15757	13455	10115	17519	20027	14596
id_csh_posesi__100_5_04_1567_59	5617	6022	6088	4853	5853	5212	4917	6299	6643	4917	6052	5380	3983	3891	5484	5307	5551	5457	5332	4802	6037	3768	4502	7881	764	4038	5816	6362	5772	9714	10235	9272	3082	3565	3366	6528	5772	7789	6540	5397	5488	5537	5434	5543	5495	4536	5930	5573	5623
id_csh_posesi__103_4_86_766_57	26572	43667	28848	62298	21054	49590	20611	17923	60252	82515	28181	96643	136360	50009	46448	117020	41641	57961	23377	21679	21652	15748	36945	105912	5902	15284	9242	19970	93853	16038	42992	50915	3463	4670	4186	36947	34068	78364	28248	25791	12144	67918	15282	26019	26169	26954	22447	36275	20065
id_csh_posesi__104_8_97_764_68	21160	50612	21708	6741	14578	5548	5528	10489	15141	3154	4793	13773	8023	5741	34079	65306	5945	16968	49229	18167	15953	5530	6029	51251	11860	5515	3846	5890	8663	4176	196688	97542	8601	76392	10860	31514	6250	17496	4706	17235	184310	9812	86975	20048	12023	4675	20167	30398	10494
id_csh_posesi__106_5_26_790_58	48030	73847	42228	71193	63509	64910	59911	62891	73247	61643	51538	72418	33470	39697	38059	78445	54547	68165	57032	52155	41639	40327	49920	104698	23199	40863	42774	59707	54113	59237	82847	106821	49822	49990	50209	70213	80927	62181	64313	69845	53255	70585	53627	63122	57908	55152	57344	79729	60439
id_csh_posesi__109_10_88_929_83	79034	105585	180806	92088	122996	133211	112188	181522	74441	58634	85801	68814	75750	73540	234929	88776	74071	82283	77252	64506	81212	96410	68537	108825	96808	121167	92584	151590	81017	113452	208197	120821	208919	237611	246464	98442	72513	90409	73870	87924	186219	88171	135738	82717	131906	66650	98392	77693	117404
id_csh_posesi__116_9_36_885_68	52875	51839	42239	35805	39595	42413	36738	41171	57155	35383	42790	40301	38951	34556	38993	56124	39723	37431	28752	32130	27893	21483	28422	78502	16424	33444	24959	56095	31638	56649	79290	84283	36853	50574	51198	43855	42337	50234	46744	32904	33919	42813	33528	32390	30536	33380	34938	33503	37176
id_csh_posesi__117_10_66_915_81	21196	21711	21794	21586	24885	20426	19586	20530	18927	16897	19697	18705	13999	15996	6334	6003	21162	21369	20951	20887	22233	22397	21816	35460	23473	20372	20951	22190	21155	25627	31570	26763	25004	23682	24889	22233	21017	17360	16969	21520	22231	21184	20776	23621	24074	22149	23887	21461	21147
id_csh_posesi__121_11_55_933_86	28303	43523	51634	23577	90447	41175	28720	60850	25603	22240	26089	31252	54914	26356	69940	64496	23064	24621	24295	32137	26861	22724	22781	48819	30706	31550	24111	49852	26252	52146	178025	83956	141772	198534	233264	42309	23675	38663	22880	30230	61995	28729	42969	31315	30841	22216	27265	39044	29319
id_csh_posesi__122_5_06_1475_16	4662	5624	5123	4038	5005	4392	4261	5389	5259	4320	4492	4689	3734	4027	4740	7133	4230	4450	3873	3728	4326	3450	3833	7553	1096	3622	3940	5243	4751	5979	6987	7834	2328	2649	2253	5867	4547	5402	4280	4843	4460	5831	4392	4466	4481	3882	4616	5757	5346
id_csh_posesi__124_5_19_864_53	8044	10864	9652	9218	10983	6808	6244	8667	12105	9268	9477	8277	4580	7249	6852	9600	7397	8722	7212	7465	6983	5292	7286	9993	1402	2862	6721	11255	6875	11525	11514	12325	5481	5604	6026	10718	9636	11343	11259	8963	9014	9869	8774	7431	6243	4920	7525	9505	9127
id_csh_posesi__125_9_62_865_67	22946	27922	25490	20667	33071	27205	25594	28500	21388	16529	20178	19902	18669	17677	21664	15772	21124	22032	23015	17185	29314	28384	14494	24957	25884	16353	19433	26937	21185	22254	33463	31182	11878	15710	10096	33088	18570	22815	15348	26652	33697	26885	30509	25700	27311	23707	27072	25525	28874
id_csh_posesi__127_10_07_960_82	1113	1134	1143	1121	753	1001	937	952	1108	1121	1104	1128	1091	1139	1144	1077	1128	1141	1128	1099	1115	1162	1145	1256	1044	1079	1094	1138	1108	1044	1189	1125	1081	1106	1103	1137	1124	1131	1120	581	925	691	772	1141	1161	1132	1144	464	764
id_csh_posesi__130_6_67_903_66	18452	22355	17483	17255	12625	12661	11148	11905	11585	11644	11136	10877	10492	10854	10513	10594	12525	17046	14842	9606	8348	9031	8192	18681	9743	12939	11425	16372	13989	15557	14780	15282	10792	10801	10846	14870	14658	20054	18321	11445	10670	12948	11671	11472	11781	10961	12321	11519	11781
id_csh_posesi__134_10_45_895_72	48039	45271	48176	46515	51911	53580	50504	51431	38379	38660	40854	40276	35762	39626	42346	31957	45007	45120	41289	43332	68187	78938	56205	52437	48273	42800	54311	52901	56915	48352	52432	47783	6526	5134	6977	53856	50176	37330	37311	49140	50892	49626	50055	44920	45299	42805	45015	47251	50095
id_csh_posesi__137_9_12_816_70	9890	25377	12718	7056	13309	7703	7360	9200	9086	5017	6092	7677	9579	6799	30298	11953	7796	9258	13886	7077	10740	9790	6269	22372	6826	7287	6519	8967	7630	4214	130711	69006	7050	70616	7932	16619	7067	13460	6183	9542	107542	16716	52248	10381	16770	6444	21830	11061	17179
id_csh_posesi__141_11_20_899_75	35150	34645	27506	26888	40153	35349	36533	40037	30606	28007	27671	31462	22137	17876	21669	27776	26604	29314	26409	32967	60348	50286	51802	53603	39553	20631	30521	31072	38419	29674	35007	30817	6489	3622	4642	39908	34173	28698	22721	35544	32052	36585	32225	36247	27255	24866	27573	38645	30725
id_csh_posesi__142_3_45_435_32	35854	35609	40537	34511	32326	17373	20500	17048	33388	32940	33352	32752	21298	24312	24528	24949	57269	59792	58078	44277	38086	37811	37650	24336	25018	41603	54896	54407	54864	32995	31774	30010	32859	33945	32365	55725	55148	40142	39674	31534	31845	30389	31697	41272	41376	40675	41531	33918	33795
id_csh_posesi__155_5_62_824_57	19948	19732	19696	19895	20997	20091	18628	21256	18769	19353	18945	18965	15040	14639	15961	17192	20897	20430	20338	18440	30480	29858	30502	23045	17674	20816	22809	21393	22228	21645	20880	21035	4069	4251	4601	22335	22104	15403	15757	20554	20506	20424	20439	19650	19790	18672	19770	20872	21079
id_csh_posesi__156_3_45_803_55	155445	155464	157342	154678	199806	186569	187037	186545	79322	77394	78615	77605	18486	24113	24938	24742	187520	190736	190344	184688	162276	161794	161803	17994	20113	156850	193347	190728	194232	29595	26445	23551	30334	33264	30101	196591	193648	136554	135835	201043	201042	200665	201025	182792	182966	182736	182950	201727	201728
id_csh_posesi__159_5_53_832_58	407953	407618	400668	416379	418606	433497	365520	412179	333809	451612	341509	450938	306152	419750	321762	408265	372787	489754	470446	364188	246576	368220	371432	615066	149315	373206	296822	420405	400724	278572	461425	484162	246905	241093	274373	405985	485292	351157	428530	422219	383324	390183	357320	367373	338665	313758	310341	409931	403345
id_csh_posesi__164_9_95_841_67	18769	21692	17628	14439	23139	17193	16052	18264	19484	10663	13983	17484	12989	11071	19475	23352	15353	16186	23192	18719	43534	24356	24061	28701	27815	14453	13653	15716	18210	15344	35955	29327	6211	18899	5961	25124	15139	17293	11239	20440	29708	18201	27098	19583	18168	13591	21032	21734	16542
id_csh_posesi__165_5_58_1583_13	7617	8409	8054	7653	9886	9259	8639	9426	7408	7937	7239	8280	7990	10774	9902	11928	8165	10474	10291	9445	7133	7942	8233	13665	4127	8303	6985	10009	9292	9821	12060	12343	1135	936	1451	10337	10949	8613	8983	9189	8133	8965	7584	9389	8938	8426	8988	9549	9434
id_csh_posesi__168_5_09_1172_86	12495	14343	15991	11873	12729	9456	9725	12744	11253	8220	10813	9232	7934	6592	10993	12284	11044	11400	10854	9323	12281	8806	9073	13385	1587	8341	11078	14195	11287	19371	16888	20541	8840	10139	9685	12864	11001	14962	10912	10797	12010	11465	11421	10347	10073	8614	11463	12068	12635
id_csh_posesi__170_10_01_867_69	34750	35324	33615	32330	39107	38603	34219	38095	30724	26692	29195	30533	28739	28369	31353	28590	29726	30806	30856	28400	43764	43143	32576	37177	40518	29866	34999	40816	39045	34959	38437	35674	12650	13373	13631	42086	32085	29239	28581	37636	41777	36700	39796	34462	34380	30876	34310	36400	36983
id_csh_posesi__176_10_80_551_50	18790	19527	24549	13583	27487	18811	15840	25315	19073	10533	14032	18490	13097	11677	25539	46978	10969	17981	11985	31056	22177	11948	12583	34152	12685	10420	10684	23544	14576	21399	44534	24000	28383	15029	20196	24636	12718	30378	13326	17469	18085	17145	17355	22888	12105	9633	14794	22129	11727
id_csh_posesi__187_10_46_601_52	28122	33320	51207	25622	40739	35657	28238	43590	22139	21058	23351	22417	23035	27001	44586	20337	19296	24043	17119	13368	21224	26168	16894	34013	18494	24785	24856	50768	26466	37983	67526	44312	50190	46290	65007	31514	21155	35711	27275	29510	41196	31072	34530	24707	32431	18971	29632	28192	32119
id_csh_posesi__192_9_80_973_80	4403	7419	5503	4085	6065	11070	2459	3932	3710	4173	2900	3914	14407	8224	5520	3374	4541	5790	3875	3319	3388	5163	3504	8130	3256	4473	3480	4966	5666	2609	8593	5044	2172	4364	6551	5035	3826	4622	3253	5446	5256	7330	4294	3352	4324	3717	3300	4308	6162
id_csh_posesi__196_10_80_897_73	38910	38092	40581	40038	44260	45952	43084	43741	38560	35332	38863	38631	33914	37281	40315	36403	36277	35069	32717	33644	47052	52030	41609	45003	41212	35583	44193	45288	44107	47476	46515	45003	10868	10402	7094	42530	42250	32874	39629	40689	42576	40469	42280	39432	40042	36391	38739	38921	39565
id_csh_posesi__197_6_70_876_69	11149	14349	16617	24335	13637	24944	13879	19694	18935	18259	18788	14312	17321	22483	17650	17487	9594	21686	13324	4616	13312	14902	10007	38628	10491	16564	14011	18037	17216	22777	42617	44256	10369	11404	11948	17603	23571	19640	17232	20460	13082	18161	16399	20695	22865	19447	22123	17945	23034
id_csh_posesi__201_10_38_369_35	821045	843689	804235	810296	810798	817388	814445	830716	884823	913323	850225	820890	825437	875219	766550	698841	823586	835602	799829	774043	808591	818709	819906	885902	271776	779054	795453	840271	811095	722634	774823	867992	716396	778307	673411	841704	839204	709179	679173	832413	810544	824364	817433	814376	815355	818329	828267	824975	850937
id_csh_posesi__203_11_20_925_76	32479	33828	36783	34581	38333	43743	40333	44200	31107	31458	34638	32245	23295	22074	30378	23408	31803	30116	30309	30909	46400	49680	43147	37991	43503	37872	41334	45930	40023	34053	39848	38544	17502	14724	20780	40533	36715	26789	31532	36739	41029	38036	38578	35457	37777	30278	36027	36482	38276
id_csh_posesi__205_3_15_381_30	112874	112435	112986	112651	113634	113270	111839	114385	138781	133883	138026	140593	99360	116087	104894	111202	162796	135436	166514	108381	108779	113319	106936	104829	95524	112746	112092	121693	114618	110623	108998	115232	103564	114175	122435	115930	117795	104072	105329	111239	111496	111890	112989	116595	116115	113772	114380	113516	112110
id_csh_posesi__211_10_06_893_70	41509	40585	45853	42066	46731	46159	44918	49465	34556	33888	35714	34283	35620	36850	39727	28158	37913	39365	34933	31171	43855	52222	29523	38637	45426	39855	52158	52090	50009	46639	51082	46547	16136	14910	16919	48490	38932	40719	35877	44149	48936	47049	47454	40546	43943	39960	43910	41510	49482
id_csh_posesi__212_5_04_1538_62	20290	23424	23673	16739	20507	18345	17994	23337	24197	18800	20961	19030	14546	12289	21080	20504	20435	19674	18504	16672	20262	13856	15357	24458	3078	15244	20556	23793	21721	37158	40098	41815	11219	12103	11152	24390	21739	28744	21897	18917	20299	19639	19823	19874	19534	16523	21063	20542	21106
id_csh_posesi__214_11_20_931_85	115421	178139	259432	104793	183630	204235	126131	281666	103538	81721	121435	122167	128143	105460	312219	192281	78333	88926	78527	106049	103511	89810	83815	226087	86610	109819	89685	256268	95331	182547	417480	221549	356245	414390	503532	144447	87389	137663	95077	109767	244443	93133	160767	108333	132328	65242	97527	96420	105735
id_csh_posesi__215_10_15_808_74	35474	41214	34770	31522	53591	27340	23328	24685	49962	17919	19520	65644	21005	33219	30207	201304	33079	53083	29692	71643	33557	16354	21131	90407	16292	26443	19597	22897	25497	17131	37855	23325	19234	40921	14920	66601	29523	40149	15678	35211	31137	28456	27524	46923	26232	25401	24747	63710	24408
id_csh_posesi__230_5_06_848_54	49350	43070	42895	51693	44667	48573	48163	47490	41649	42676	42786	42374	38658	38125	38375	37292	58173	56454	58799	48773	48705	46622	47102	49107	41902	45173	47483	43776	47398	46850	45041	42820	41174	42958	41272	45070	47215	50473	59762	43809	43215	44637	43568	45066	45783	45052	45312	43320	43501
id_csh_posesi__231_5_06_838_51	27172	24585	25228	27916	28049	28035	27503	28375	26259	26921	27816	26908	23851	22946	22435	20736	27891	27087	27350	24820	33196	28185	30155	25676	14741	27987	28877	25095	28339	28955	25423	21854	21497	23079	21816	26178	27827	26780	32161	27828	26965	27476	28042	26053	25971	23494	26197	27248	27205
id_csh_posesi__232_5_52_1162_85	15584	18834	15322	11705	18918	12255	11006	15278	17550	12026	13963	11638	12208	11773	13035	23398	12880	13351	7257	29546	8100	7153	8175	12443	8232	7682	11458	30286	19630	22860	20339	22505	10138	9390	9612	27870	30955	25323	29514	13074	11398	14248	12913	18774	10449	8444	14919	13758	10008
id_csh_posesi__261_5_04_1516_13	270476	367059	334426	216891	290652	203073	189143	312329	363121	219994	274000	238896	222365	197599	391186	425859	207790	225748	193725	191118	263193	183567	201349	370443	14593	185820	237440	427527	271031	565115	743023	871759	114056	144460	122415	429079	262238	405076	268801	225052	283742	269481	253466	248475	245821	205492	266542	296647	304030
id_csh_posesi__268_5_62_1573_19	67721	101932	73945	59520	75637	51105	46583	71456	75358	46153	57235	59228	36237	32660	73925	133180	45825	48945	50144	48662	59068	50592	56085	183500	11406	45150	52259	84089	56666	137050	225286	313405	25667	28252	30778	104492	64920	94844	48161	59247	66898	69886	57006	64024	59307	55422	58896	84370	76355
id_csh_posesi__270_4_92_627_53	202874	222360	239015	219644	174427	157958	133797	191785	220677	189010	196917	174287	158788	162023	191019	235116	162521	174537	185164	127814	155759	118640	127592	255893	38779	155151	141013	215003	160352	202666	234217	303111	93470	93569	94260	192353	190524	222863	158756	143505	119574	147183	132399	149729	120271	110187	150167	154171	150570
id_csh_posesi__275_4_92_887_56	44090	49089	51892	48222	37150	31355	26737	38686	45625	39170	41274	36439	34317	34729	41086	49969	32965	36312	37835	26646	34778	23017	26664	57505	8319	31298	28051	46422	33143	44638	52093	73326	22193	22223	22424	40867	40789	53625	33096	29107	21940	29738	26122	31506	25693	23704	31372	30481	30183
id_csh_posesi__282_10_80_577_52	74525	77589	110072	62245	112301	86753	69825	94682	71399	52091	68197	68647	56867	65348	110722	103616	50317	54449	38496	63318	67786	59913	50273	102953	48455	46751	50013	106215	61869	112007	166422	103258	119534	87914	120743	83396	57816	90964	77022	66003	85040	65146	74867	73783	63320	44772	62329	64766	55265
id_csh_posesi__284_5_63_1201_85	41805	55940	43544	33971	40421	34376	30593	50752	41986	29950	36183	34106	26855	22407	43829	53255	36030	36176	37610	29129	31886	21616	27534	72440	5079	24090	37915	45829	40065	72423	86052	88833	27424	27189	26833	49953	44965	56879	35183	34717	36882	37586	33714	36072	36395	24954	26049	39377	39257
id_csh_posesi__285_5_62_876_57	56951	54138	56511	57294	52218	53132	51505	55394	48321	46590	47210	47244	42309	41764	44701	45110	65257	64479	65072	51528	49458	45036	47760	60125	43746	44191	53861	52221	53688	57134	57611	57059	46884	47636	48125	53384	53836	65905	67086	49555	48836	50793	49169	51567	50067	47136	49978	49181	49750
id_csh_posesi__286_5_04_1159_84	61476	62242	62721	52528	54817	57683	57109	66471	65660	55056	60295	55917	58943	52132	65680	59203	66349	64367	62342	53893	62698	40780	46271	67263	10548	48583	64987	58678	63467	86621	81840	74137	36360	39818	36670	61605	62715	74103	68131	53791	53822	53637	55192	56879	57213	45730	61581	54667	55398
id_csh_posesi__288_4_87_577_52	43951	38831	67420	35562	61591	46604	50793	68051	83142	57844	57690	52447	43222	67925	59230	107613	42213	46748	45305	70251	62257	50111	43859	39216	14645	37795	38330	79805	55516	93232	54635	71915	24041	24033	24490	77098	69088	72268	56212	45018	40758	60183	45339	54705	49797	46628	40574	48031	39764
id_csh_posesi__290_5_64_866_54	35016	33734	34477	34117	36834	33424	29569	38616	35334	31716	33182	32884	28208	26987	31467	32330	34125	34080	34331	30959	31729	24631	28149	40161	15952	26846	36590	36107	36486	44644	43559	42427	26532	27511	28982	33961	35771	42294	38030	34537	35963	34584	34887	32077	30107	24043	29223	34928	35278
id_csh_posesi__293_4_81_776_58	44485	69630	43872	34927	34606	35707	28174	38464	37493	39637	34962	40688	34941	45353	39628	70640	23526	47088	21988	29347	29661	28529	33521	83639	16355	30604	29683	64734	38660	72672	98122	105702	26531	30423	25845	51737	52246	45701	47578	33982	27257	38718	29649	36544	34170	30628	34373	35433	27218
id_csh_posesi__296_4_97_603_53	22640	21765	34363	22369	27416	22013	17305	31338	28258	28441	27679	20376	21176	33433	31910	27620	13099	20579	27383	10429	23656	24510	16909	24266	8020	19433	23117	36028	24191	36093	28550	33684	7378	6581	8683	36309	23977	42187	28818	14693	20023	24024	21131	20068	21571	19328	25335	17453	33832
id_csh_posesi__298_10_82_603_53	41683	44910	71004	38535	61711	49708	42528	58129	36893	30084	41409	38615	34670	40775	77753	47347	30088	31274	24096	30180	34317	35940	27218	51947	30596	34821	34131	70883	36428	67796	94986	62199	86754	84181	126436	42149	33561	45391	45734	37008	54696	36251	45428	41545	47306	26564	41836	36243	34990
id_csh_posesi__301_5_51_850_56	46021	45938	46015	43652	41012	43444	42792	44046	43515	41047	42125	41815	37730	37252	37402	42134	52995	50715	46289	45254	36797	32526	37282	50149	33992	33914	42753	42039	43309	49827	49949	50406	37512	36934	37419	44085	43771	60341	62777	38773	38213	40231	38524	43568	40446	39905	41367	38517	38571
id_csh_posesi__303_5_19_874_55	13447	15716	15004	15229	14588	14106	13747	14670	13937	12792	12927	12294	10971	11423	11669	12955	13988	15476	13848	9740	9914	8403	10178	16005	10558	6696	12631	15124	12987	15264	15180	15460	13187	13486	14054	15367	14778	17243	19021	13603	13407	14263	13494	13480	13100	12468	13854	13724	13585
id_csh_posesi__304_5_55_1533_11	11485	11843	11392	10606	11064	10126	11018	11029	14240	11039	12531	11919	10870	11764	13553	14479	12492	11244	11787	10839	12978	11036	11922	10751	3377	9380	10455	11325	10754	17969	14813	14420	5298	5263	5222	11497	10572	10833	10785	10456	10206	11864	10928	11350	10161	9511	10523	11104	10442
id_csh_posesi__307_4_95_872_54	33168	34542	34775	33418	32669	32995	31758	33184	29966	30905	29643	31399	25518	27925	26250	28876	37466	40549	40729	33670	23469	25378	27712	36923	25541	25977	26778	33115	33343	30421	34653	34800	28456	28182	28703	32749	33561	36259	42407	31173	30450	31466	30094	30795	29462	27660	28531	31004	31107
id_csh_posesi__308_6_18_878_59	20007	24887	18940	16577	17251	15049	14448	15641	16103	14436	14731	15160	13322	13224	13597	18051	17285	17352	16012	26424	12341	10420	15031	20897	12863	11428	13388	17247	14870	18597	18762	20817	13754	13720	13812	18697	17903	24402	20007	14549	13649	16351	13706	15738	14348	13938	14142	15312	13888
id_csh_posesi__310_10_39_1017_94	23063	24566	21849	22151	22316	22722	22129	23490	24115	25599	22942	22559	23497	24824	22281	24709	22405	23356	21258	20956	22497	22238	22622	25737	8219	21091	21358	24860	22554	19681	22197	25922	18622	21229	16454	25228	24480	22724	20803	22994	22560	23320	22670	22445	22370	22535	23175	23132	23734
id_csh_posesi__336_10_37_663_45	7521	7472	7410	7699	8318	8026	8123	8138	8061	8067	8311	8074	8370	8272	8301	7117	10690	10060	10558	11130	11739	11940	12269	8553	6326	8639	8917	7299	8217	9078	8047	8504	8916	8842	8352	7487	8647	9336	9816	7019	8053	8855	7235	8563	9072	9563	9259	8417	8882
id_csh_posesi__359_10_86_663_45	7002	6949	6586	6857	7717	7137	7272	7082	7320	7732	7218	7453	7490	7623	7181	7366	9736	9486	9898	10345	10194	9557	10730	7543	7390	7332	7091	6360	7155	8105	7778	7899	8044	7864	8300	7080	7825	8297	8880	7682	6739	7608	7272	6727	6969	7562	7340	6961	8480
id_csh_posesi__362_5_47_867_54	18843	18687	18806	18797	15241	19148	16810	21804	17682	16374	16873	16258	17074	16354	19345	19026	17024	16907	17139	15858	18620	14455	16242	23427	10275	15356	21153	20562	20757	26357	25569	25025	11060	11643	13066	21311	20801	23365	22176	5719	5746	5799	5736	17321	16171	12782	16059	5631	5439
id_csh_posesi__363_5_53_792_57	15775	24222	12977	20857	13261	21260	12991	13807	19913	24948	15395	18873	17770	26087	17046	17991	17495	23589	16245	9991	16301	20935	17635	27298	5034	21792	11466	21930	18110	13488	19768	16282	8677	7897	9381	21125	17749	28800	25619	19077	14593	18402	13140	16839	16157	11464	14089	16457	14367
id_csh_posesi__364_7_27_854_70	4102	5851	7017	11636	4886	8146	5032	7615	7784	4896	8646	5314	6680	5876	7749	6857	5688	7421	5190	2706	8233	4947	3773	8061	1920	3692	6847	6562	5719	8553	11936	13024	3370	3106	3045	8452	10224	7017	7117	7023	5665	5819	7786	7365	8460	5726	8630	7644	7757
[truncated: 4,791 more columns]
