# Supplementary material for: Integrative analyses of TEDDY Omics data reveal lipid metabolism abnormalities, increased intracellular ROS and heightened inflammation prior to autoimmunity for type 1 diabetes
Source: Genome Biol. 2021 Jan 21;22:39. doi: 10.1186/s13059-021-02262-w (PMC7818777; doi:10.1186/s13059-021-02262-w)
Supplement: Supplementary file 11 — Additional file 11. Cohort data. [file 13059_2021_2262_MOESM11_ESM.csv]

	Group.Id	Individual.Id	Gender	Model.or.Validation	First.AAb	Race	Race.Ethnicity	Country	Case_Control	Age.in.months.of.FAAb
1	200232	226	Male	Validation	None	Unknown	Unknown	Sweden	Control	--
2	226342	291	Female	Validation	None	White	White_Non_Hispanic	Finland	Control	--
3	229251	56	Female	Model	None	White	White_Non_Hispanic	Finland	Control	--
4	233111	210	Female	Validation	IAA	White	White_Non_Hispanic	Germany	Case	6
5	235325	391	Female	Validation	GADA	White	Hispanic	USA	Case	15
6	235421	229	Male	Model	None	White	White_Non_Hispanic	Finland	Control	--
7	236079	34	Male	Validation	IAA	White	Hispanic	USA	Case	12
8	237376	106	Male	Validation	None	White	White_Non_Hispanic	Germany	Control	--
9	239437	259	Male	Validation	GADA_IA2A	White	White_Non_Hispanic	USA	Case	24
10	244578	235	Male	Validation	IAA	White	White_Non_Hispanic	Finland	Case	6
11	245068	153	Male	Validation	IAA	White	White_Non_Hispanic	Finland	Case	9
12	249696	36	Female	Model	GADA	Unknown	Unknown	Sweden	Case	33
13	251309	40	Male	Validation	GADA	White	White_Non_Hispanic	USA	Case	18
14	253531	283	Female	Validation	IAA	White	White_Non_Hispanic	USA	Case	21
15	254394	236	Male	Model	None	White	White_Non_Hispanic	USA	Control	--
16	255132	291	Female	Validation	IAA	White	White_Non_Hispanic	Finland	Case	15
17	256795	408	Male	Validation	IAA	White	White_Non_Hispanic	Germany	Case	9
18	258084	212	Male	Validation	GADA_IAA	Unknown	Unknown	Sweden	Case	30
19	259207	76	Female	Model	IAA	White	White_Non_Hispanic	Finland	Case	30
20	263604	159	Male	Validation	GADA	Unknown	Unknown	Sweden	Case	48
21	265155	398	Male	Model	GADA_IAA	White	White_Non_Hispanic	Germany	Case	12
22	265358	103	Male	Validation	None	White	White_Non_Hispanic	Finland	Control	--
23	265844	102	Female	Validation	GADA_IAA	Unknown	Unknown	Sweden	Case	6
24	266213	244	Male	Validation	None	Unknown	Unknown	USA	Control	--
25	268383	264	Male	Model	None	White	White_Non_Hispanic	USA	Control	--
26	268640	301	Male	Model	IAA	White	White_Non_Hispanic	USA	Case	21
27	276488	244	Male	Validation	GADA_IAA_IA2A	White	White_Non_Hispanic	USA	Case	9
28	277783	246	Female	Model	None	White	White_Non_Hispanic	USA	Control	--
29	282576	345	Female	Model	None	White	White_Non_Hispanic	USA	Control	--
30	282957	55	Female	Model	IAA	Unknown	Unknown	Sweden	Case	39
31	284013	114	Female	Model	GADA	Unknown	Unknown	Sweden	Case	33
32	284559	303	Female	Model	None	White	White_Non_Hispanic	USA	Control	--
33	288065	58	Female	Validation	None	White	White_Non_Hispanic	USA	Control	--
34	289570	100	Male	Model	None	White	White_Non_Hispanic	Finland	Control	--
35	289651	64	Male	Validation	None	White	White_Non_Hispanic	Germany	Control	--
36	289661	26	Female	Model	GADA	White	White_Non_Hispanic	Finland	Case	21
37	296215	118	Female	Model	None	White	White_Non_Hispanic	Finland	Control	--
38	302269	152	Male	Validation	GADA	White	White_Non_Hispanic	USA	Case	36
39	303055	378	Male	Model	None	White	White_Non_Hispanic	USA	Control	--
40	314198	26	Female	Model	None	White	White_Non_Hispanic	Finland	Control	--
41	315123	89	Female	Model	None	White	White_Non_Hispanic	Finland	Control	--
42	317286	46	Female	Model	IAA	Unknown	Unknown	Sweden	Case	36
43	317315	372	Female	Validation	IA2A	White	White_Non_Hispanic	Finland	Case	18
44	319251	407	Male	Validation	None	White	White_Non_Hispanic	Germany	Control	--
45	319407	159	Male	Validation	None	Unknown	Unknown	Sweden	Control	--
46	324141	118	Female	Model	IAA	White	White_Non_Hispanic	Finland	Case	21
47	329576	68	Male	Validation	IAA	White	White_Non_Hispanic	Finland	Case	9
48	329768	56	Female	Model	IAA	White	White_Non_Hispanic	Finland	Case	15
49	329786	219	Male	Validation	IAA	White	White_Non_Hispanic	USA	Case	12
50	334325	30	Male	Validation	None	Unknown	Unknown	Sweden	Control	--
51	338089	116	Female	Validation	GADA	White	White_Non_Hispanic	USA	Case	12
52	340952	196	Male	Model	IAA	Unknown	Unknown	Sweden	Case	39
53	341351	40	Male	Validation	None	White	Hispanic	USA	Control	--
54	341554	86	Male	Validation	IAA	White	White_Non_Hispanic	USA	Case	69
55	343646	182	Female	Model	None	White	White_Non_Hispanic	Finland	Control	--
56	346803	215	Male	Validation	None	White	White_Non_Hispanic	USA	Control	--
57	348145	302	Female	Validation	None	White	White_Non_Hispanic	USA	Control	--
58	349743	315	Female	Model	None	Unknown	Unknown	Sweden	Control	--
59	350637	349	Female	Model	None	White	White_Non_Hispanic	Finland	Control	--
60	359568	179	Female	Model	None	White	White_Non_Hispanic	USA	Control	--
61	360936	267	Male	Model	None	Unknown	Unknown	Sweden	Control	--
62	361668	228	Female	Validation	None	White	White_Non_Hispanic	Finland	Control	--
63	362081	112	Male	Model	None	Unknown	Unknown	Sweden	Control	--
64	364927	383	Female	Validation	GADA	White	White_Non_Hispanic	USA	Case	6
65	367799	127	Female	Validation	IAA	White	White_Non_Hispanic	USA	Case	3
66	368112	126	Female	Model	IAA	White	White_Non_Hispanic	Finland	Case	27
67	370350	255	Male	Validation	IAA	White	White_Non_Hispanic	USA	Case	15
68	371249	212	Male	Validation	None	Unknown	Unknown	Sweden	Control	--
69	377310	18	Female	Validation	None	Unknown	Unknown	Sweden	Control	--
70	380447	203	Male	Validation	None	Unknown	Unknown	Sweden	Control	--
71	382793	133	Female	Validation	GADA	Unknown	Unknown	Sweden	Case	12
72	383812	372	Female	Validation	None	White	White_Non_Hispanic	Finland	Control	--
73	385469	311	Male	Model	IAA	White	White_Non_Hispanic	USA	Case	9
74	386111	31	Male	Validation	None	Unknown	Unknown	Sweden	Control	--
75	387346	267	Male	Model	GADA	Unknown	Unknown	Sweden	Case	33
76	389814	225	Male	Model	None	White	White_Non_Hispanic	Finland	Control	--
77	404336	152	Male	Validation	None	White	White_Non_Hispanic	USA	Control	--
78	406622	385	Male	Validation	None	White	White_Non_Hispanic	Finland	Control	--
79	414070	58	Female	Validation	GADA	African_American	African_American	USA	Case	60
80	414156	311	Male	Model	None	White	White_Non_Hispanic	USA	Control	--
81	415668	313	Male	Validation	None	White	White_Non_Hispanic	USA	Control	--
82	424707	415	Female	Validation	None	White	White_Non_Hispanic	Germany	Control	--
83	435073	133	Female	Validation	None	Unknown	Unknown	Sweden	Control	--
84	435574	279	Male	Model	IAA	Unknown	Unknown	Sweden	Case	36
85	438497	123	Male	Model	None	White	White_Non_Hispanic	Germany	Control	--
86	440428	203	Male	Validation	GADA	Unknown	Unknown	Sweden	Case	6
87	441757	301	Male	Model	None	White	White_Non_Hispanic	USA	Control	--
88	442992	131	Female	Validation	GADA	White	White_Non_Hispanic	Sweden	Case	54
89	445232	250	Female	Model	None	Unknown	Unknown	Sweden	Control	--
90	445938	319	Male	Model	None	White	White_Non_Hispanic	USA	Control	--
91	450503	127	Female	Validation	None	White	White_Non_Hispanic	USA	Control	--
92	450523	93	Female	Validation	GADA_IAA	White	White_Non_Hispanic	Finland	Case	12
93	451985	279	Male	Model	None	Unknown	Unknown	Sweden	Control	--
94	452141	363	Female	Model	None	White	White_Non_Hispanic	Finland	Control	--
95	454060	232	Male	Validation	IAA	White	White_Non_Hispanic	Finland	Case	9
96	455129	36	Female	Model	None	Unknown	Unknown	Sweden	Control	--
97	460525	115	Female	Model	IAA	Unknown	Unknown	Sweden	Case	24
98	462254	72	Male	Validation	None	White	White_Non_Hispanic	USA	Control	--
99	462761	383	Female	Validation	None	White	White_Non_Hispanic	USA	Control	--
100	464281	157	Male	Validation	None	White	Hispanic	USA	Control	--
101	464989	47	Male	Model	None	White	White_Non_Hispanic	Finland	Control	--
102	467357	131	Female	Validation	None	Unknown	Unknown	Sweden	Control	--
103	476338	192	Male	Validation	IAA	White	Hispanic	USA	Case	30
104	479156	142	Male	Model	None	White	White_Non_Hispanic	Finland	Control	--
105	484459	119	Male	Validation	GADA	White	White_Non_Hispanic	USA	Case	60
106	485192	271	Female	Validation	None	White	White_Non_Hispanic	USA	Control	--
107	487553	179	Female	Model	GADA	More_Than_One	All_Other_Races	USA	Case	30
108	487722	173	Female	Model	None	Unknown	Unknown	Sweden	Control	--
109	490245	371	Male	Validation	None	Unknown	Unknown	Sweden	Control	--
110	490928	129	Female	Model	None	Unknown	Unknown	Sweden	Control	--
111	493284	296	Female	Validation	None	Unknown	Unknown	Sweden	Control	--
112	493974	177	Male	Model	GADA	White	White_Non_Hispanic	USA	Case	21
113	494632	66	Female	Validation	GADA	White	White_Non_Hispanic	USA	Case	21
114	499075	35	Male	Validation	GADA	More_Than_One	Unknown	USA	Case	60
115	499787	307	Male	Validation	None	White	White_Non_Hispanic	Finland	Control	--
116	503368	106	Male	Validation	GADA	White	White_Non_Hispanic	Germany	Case	63
117	504386	161	Female	Model	None	Unknown	Unknown	Sweden	Control	--
118	505390	29	Female	Validation	None	White	White_Non_Hispanic	USA	Control	--
119	505616	97	Female	Model	None	White	White_Non_Hispanic	USA	Control	--
120	508795	158	Male	Model	GADA_IAA	White	White_Non_Hispanic	USA	Case	15
121	511164	34	Male	Validation	None	White	White_Non_Hispanic	USA	Control	--
122	513811	92	Female	Model	GADA	Unknown	Unknown	Sweden	Case	21
123	516635	125	Female	Model	GADA_IAA	White	White_Non_Hispanic	Germany	Case	39
124	518390	18	Female	Validation	IAA	Unknown	Unknown	Sweden	Case	12
125	519537	225	Male	Model	IAA	White	White_Non_Hispanic	Finland	Case	12
126	520874	24	Female	Validation	GADA_IAA	Unknown	Unknown	Sweden	Case	30
127	523800	307	Male	Validation	IAA	White	White_Non_Hispanic	Finland	Case	15
128	523984	5	Male	Validation	IAA	Unknown	Unknown	Sweden	Case	6
129	525264	285	Female	Validation	IAA	White	White_Non_Hispanic	Finland	Case	3
130	526390	29	Female	Validation	GADA_IAA	White	White_Non_Hispanic	USA	Case	72
131	527462	407	Male	Validation	IAA	White	White_Non_Hispanic	Germany	Case	12
132	530310	181	Female	Validation	None	White	White_Non_Hispanic	Finland	Control	--
133	532169	49	Female	Validation	None	White	White_Non_Hispanic	Finland	Control	--
134	537573	166	Female	Model	None	White	White_Non_Hispanic	Finland	Control	--
135	538221	86	Male	Validation	None	White	White_Non_Hispanic	USA	Control	--
136	545277	156	Male	Model	None	White	White_Non_Hispanic	USA	Control	--
137	558140	196	Male	Model	None	Unknown	Unknown	Sweden	Control	--
138	559586	24	Female	Validation	None	Unknown	Unknown	Sweden	Control	--
139	559976	391	Female	Validation	None	White	White_Non_Hispanic	USA	Control	--
140	560829	156	Male	Model	IAA	White	Hispanic	USA	Case	18
141	563753	264	Male	Model	GADA_IAA	White	White_Non_Hispanic	USA	Case	27
142	563891	219	Male	Validation	None	White	White_Non_Hispanic	USA	Control	--
143	564623	349	Female	Model	IAA	White	White_Non_Hispanic	Finland	Case	9
144	570456	305	Male	Validation	IAA	Unknown	Unknown	Sweden	Case	6
145	574031	142	Male	Model	IAA	White	White_Non_Hispanic	Finland	Case	15
146	575971	360	Male	Model	IAA	Unknown	Unknown	Sweden	Case	15
147	576559	235	Male	Validation	None	White	White_Non_Hispanic	Finland	Control	--
148	579877	320	Female	Validation	GADA	White	White_Non_Hispanic	Finland	Case	3
149	580742	394	Female	Validation	IAA	Unknown	Unknown	Sweden	Case	15
150	582946	254	Male	Validation	GADA	White	White_Non_Hispanic	USA	Case	6
151	586370	226	Male	Validation	GADA	Unknown	Unknown	Sweden	Case	36
152	590326	192	Male	Validation	None	White	White_Non_Hispanic	USA	Control	--
153	590554	399	Female	Model	IAA	White	White_Non_Hispanic	USA	Case	12
154	591946	384	Male	Validation	None	White	White_Non_Hispanic	Finland	Control	--
155	592215	206	Female	Model	GADA	White	White_Non_Hispanic	USA	Case	21
156	593374	393	Female	Model	None	White	Hispanic	USA	Control	--
157	598884	119	Male	Validation	None	White	White_Non_Hispanic	USA	Control	--
158	601053	116	Female	Validation	None	White	Hispanic	USA	Control	--
159	602911	345	Female	Model	IAA	White	White_Non_Hispanic	USA	Case	36
160	604027	305	Male	Validation	None	Unknown	Unknown	Sweden	Control	--
161	604389	97	Female	Model	GADA	White	White_Non_Hispanic	USA	Case	57
162	605627	375	Male	Model	None	Unknown	Unknown	Sweden	Control	--
163	608786	76	Female	Model	None	White	White_Non_Hispanic	Finland	Control	--
164	608860	337	Male	Validation	IAA	White	White_Non_Hispanic	Finland	Case	9
165	612927	185	Male	Validation	None	White	White_Non_Hispanic	Finland	Control	--
166	616904	247	Male	Validation	IAA	White	White_Non_Hispanic	Finland	Case	9
167	618948	166	Female	Model	GADA	White	White_Non_Hispanic	Finland	Case	45
168	619194	102	Female	Validation	None	Unknown	Unknown	Sweden	Control	--
169	620254	39	Male	Validation	GADA	White	White_Non_Hispanic	USA	Case	57
170	624994	247	Male	Validation	None	White	White_Non_Hispanic	Finland	Control	--
171	627810	332	Female	Validation	IAA	More_Than_One	All_Other_Races	USA	Case	12
172	627890	173	Female	Model	IAA	Unknown	Unknown	Sweden	Case	18
173	630381	140	Male	Validation	GADA	White	White_Non_Hispanic	Finland	Case	9
174	633220	411	Male	Validation	GADA_IAA	More_Than_One	All_Other_Races	USA	Case	3
175	638072	55	Female	Model	None	Unknown	Unknown	Sweden	Control	--
176	638586	209	Female	Validation	None	Unknown	Unknown	Sweden	Control	--
177	638803	107	Female	Model	None	White	White_Non_Hispanic	Germany	Control	--
178	640178	150	Male	Model	None	Unknown	Unknown	Sweden	Control	--
179	640353	134	Female	Validation	None	White	White_Non_Hispanic	Finland	Control	--
180	640479	296	Female	Validation	GADA	Unknown	Unknown	Sweden	Case	30
181	641438	112	Male	Model	IAA	Unknown	Unknown	Sweden	Case	36
182	648227	75	Male	Validation	GADA_IAA	Unknown	Unknown	Sweden	Case	9
183	649814	100	Male	Model	GADA	White	White_Non_Hispanic	Finland	Case	21
184	652484	181	Female	Validation	IAA	White	White_Non_Hispanic	Finland	Case	9
185	660206	280	Female	Validation	GADA	Unknown	Unknown	Sweden	Case	27
186	661068	334	Male	Validation	None	Unknown	Unknown	Sweden	Control	--
187	663439	295	Female	Validation	GADA_IAA	White	White_Non_Hispanic	USA	Case	21
188	667718	344	Male	Model	None	White	White_Non_Hispanic	Finland	Control	--
189	669411	385	Male	Validation	IAA	White	White_Non_Hispanic	Finland	Case	3
190	670470	103	Male	Validation	IAA	White	White_Non_Hispanic	Finland	Case	6
191	670889	394	Female	Validation	None	Unknown	Unknown	Sweden	Control	--
192	672556	399	Female	Model	None	White	White_Non_Hispanic	USA	Control	--
193	675269	344	Male	Model	IAA	White	White_Non_Hispanic	Finland	Case	18
194	677496	415	Female	Validation	GADA	White	White_Non_Hispanic	Germany	Case	3
195	679811	114	Female	Model	None	Unknown	Unknown	Sweden	Control	--
196	680320	229	Male	Model	IAA	White	White_Non_Hispanic	Finland	Case	9
197	684390	315	Female	Model	GADA_IAA_IA2A	Unknown	Unknown	Sweden	Case	18
198	695206	163	Female	Validation	GADA_IAA	Unknown	Unknown	Sweden	Case	42
199	696619	398	Male	Model	None	White	White_Non_Hispanic	Germany	Control	--
200	702869	236	Male	Model	IAA	White	White_Non_Hispanic	USA	Case	21
201	705287	126	Female	Model	None	White	White_Non_Hispanic	Finland	Control	--
202	707161	92	Female	Model	None	Unknown	Unknown	Sweden	Control	--
203	708132	30	Male	Validation	IAA	Unknown	Unknown	Sweden	Case	12
204	708151	308	Female	Model	IAA	White	White_Non_Hispanic	Finland	Case	18
205	715617	259	Male	Validation	None	White	White_Non_Hispanic	USA	Control	--
206	721564	286	Female	Model	None	White	White_Non_Hispanic	Finland	Control	--
207	722362	75	Male	Validation	None	Unknown	Unknown	Sweden	Control	--
208	726722	125	Female	Model	None	White	White_Non_Hispanic	Germany	Control	--
209	730574	310	Female	Validation	None	Unknown	Unknown	Sweden	Control	--
210	735049	371	Male	Validation	GADA	Unknown	Unknown	Sweden	Case	18
211	742100	319	Male	Model	IAA_IA2A	White	White_Non_Hispanic	USA	Case	36
212	743336	214	Male	Model	None	White	White_Non_Hispanic	Finland	Control	--
213	747209	72	Male	Validation	IAA	White	White_Non_Hispanic	USA	Case	60
214	748818	64	Male	Validation	IAA	White	White_Non_Hispanic	Germany	Case	24
215	749753	20	Male	Model	GADA_IAA	White	White_Non_Hispanic	Finland	Case	36
216	755835	84	Female	Model	GADA_IAA	White	White_Non_Hispanic	USA	Case	21
217	756775	182	Female	Model	GADA_IAA	White	White_Non_Hispanic	Finland	Case	27
218	763510	393	Female	Model	GADA	White	White_Non_Hispanic	USA	Case	21
219	765144	161	Female	Model	IAA	Unknown	Unknown	Sweden	Case	33
220	769371	378	Male	Model	GADA_IAA	White	White_Non_Hispanic	USA	Case	24
221	773043	207	Female	Model	GADA_IAA	White	White_Non_Hispanic	Finland	Case	27
222	773058	150	Male	Model	GADA	Unknown	Unknown	Sweden	Case	45
223	773597	47	Male	Model	IAA	White	White_Non_Hispanic	Finland	Case	12
224	773750	360	Male	Model	None	Unknown	Unknown	Sweden	Control	--
225	776818	384	Male	Validation	IAA	White	White_Non_Hispanic	Finland	Case	9
226	776923	12	Female	Validation	IAA	White	White_Non_Hispanic	Finland	Case	45
227	780884	401	Male	Model	IAA	White	White_Non_Hispanic	Finland	Case	9
228	782224	250	Female	Model	GADA_IAA	Unknown	Unknown	Sweden	Case	15
229	782313	255	Male	Validation	None	Unknown	Hispanic	USA	Control	--
230	783734	223	Male	Model	None	White	White_Non_Hispanic	Finland	Control	--
231	788403	361	Male	Validation	IAA	White	White_Non_Hispanic	Finland	Case	12
232	789254	295	Female	Validation	None	White	White_Non_Hispanic	USA	Control	--
233	792565	408	Male	Validation	None	White	White_Non_Hispanic	Germany	Control	--
234	792584	375	Male	Model	GADA	Unknown	Unknown	Sweden	Case	27
235	793399	93	Female	Validation	None	White	White_Non_Hispanic	Finland	Control	--
236	793767	155	Female	Model	None	Unknown	Unknown	Sweden	Control	--
237	796053	335	Male	Validation	IAA	White	White_Non_Hispanic	USA	Case	12
238	799149	45	Female	Validation	IAA	Unknown	Unknown	Sweden	Case	39
239	801482	365	Male	Model	None	White	White_Non_Hispanic	Finland	Control	--
240	804533	214	Male	Model	IAA	White	White_Non_Hispanic	Finland	Case	15
241	805265	163	Female	Validation	None	Unknown	Unknown	Sweden	Control	--
242	807898	358	Female	Model	GADA	Unknown	Unknown	Sweden	Case	15
243	809903	89	Female	Model	GADA_IAA	White	White_Non_Hispanic	Finland	Case	21
244	813675	12	Female	Validation	None	White	White_Non_Hispanic	Finland	Control	--
245	819447	287	Female	Model	None	White	White_Non_Hispanic	USA	Control	--
246	828617	177	Male	Model	None	White	Hispanic	USA	Control	--
247	834968	68	Male	Validation	None	White	White_Non_Hispanic	Finland	Control	--
248	838341	309	Male	Validation	IAA	Unknown	Unknown	Sweden	Case	9
249	841410	185	Male	Validation	GADA_IA2A	White	White_Non_Hispanic	Finland	Case	18
250	843575	140	Male	Validation	None	White	White_Non_Hispanic	Finland	Control	--
251	843850	207	Female	Model	None	White	White_Non_Hispanic	Finland	Control	--
252	851663	115	Female	Model	None	Unknown	Unknown	Sweden	Control	--
253	851910	332	Female	Validation	None	White	White_Non_Hispanic	USA	Control	--
254	852856	170	Male	Model	GADA	White	White_Non_Hispanic	USA	Case	45
255	854586	157	Male	Validation	IAA	White	Hispanic	USA	Case	24
256	856813	123	Male	Model	GADA_IAA	White	White_Non_Hispanic	Germany	Case	12
257	859647	286	Female	Model	IAA	White	White_Non_Hispanic	Finland	Case	42
258	862551	401	Male	Model	None	White	White_Non_Hispanic	Finland	Control	--
259	864787	206	Female	Model	None	White	White_Non_Hispanic	USA	Control	--
260	868779	46	Female	Model	None	Unknown	Unknown	Sweden	Control	--
261	872110	39	Male	Validation	None	White	White_Non_Hispanic	USA	Control	--
262	881791	4	Male	Validation	IAA	Unknown	Unknown	Sweden	Case	9
263	882868	309	Male	Validation	None	Unknown	Unknown	Sweden	Control	--
264	883439	283	Female	Validation	None	White	White_Non_Hispanic	USA	Control	--
265	887337	303	Female	Model	GADA	White	White_Non_Hispanic	USA	Case	27
266	887720	271	Female	Validation	GADA	White	White_Non_Hispanic	USA	Case	24
267	888471	223	Male	Model	IAA	White	White_Non_Hispanic	Finland	Case	15
268	890420	287	Female	Model	GADA	White	Hispanic	USA	Case	24
269	895359	365	Male	Model	IAA	White	White_Non_Hispanic	Finland	Case	9
270	897948	313	Male	Validation	GADA_IAA	White	White_Non_Hispanic	USA	Case	9
271	899723	170	Male	Model	None	White	White_Non_Hispanic	USA	Control	--
272	909495	45	Female	Validation	None	Unknown	Unknown	Sweden	Control	--
273	914691	320	Female	Validation	None	White	White_Non_Hispanic	Finland	Control	--
274	916086	184	Female	Validation	GADA	White	White_Non_Hispanic	Germany	Case	18
275	916311	246	Female	Model	GADA	White	Hispanic	USA	Case	33
276	917918	412	Male	Validation	GADA_IAA	Unknown	Unknown	Sweden	Case	6
277	920219	153	Male	Validation	None	White	White_Non_Hispanic	Finland	Control	--
278	923892	310	Female	Validation	IAA	Unknown	Unknown	Sweden	Case	12
279	924159	228	Female	Validation	IAA	White	White_Non_Hispanic	Finland	Case	45
280	929590	358	Female	Model	None	Unknown	Unknown	Sweden	Control	--
281	931115	31	Male	Validation	GADA	Unknown	Unknown	Sweden	Case	57
282	933964	84	Female	Model	None	White	White_Non_Hispanic	USA	Control	--
283	939247	337	Male	Validation	None	White	White_Non_Hispanic	Finland	Control	--
284	942634	361	Male	Validation	None	White	White_Non_Hispanic	Finland	Control	--
285	943994	210	Female	Validation	None	White	White_Non_Hispanic	Germany	Control	--
286	944639	411	Male	Validation	None	White	White_Non_Hispanic	USA	Control	--
287	945122	363	Female	Model	GADA_IAA	White	White_Non_Hispanic	Finland	Case	24
288	951114	107	Female	Model	IAA	White	White_Non_Hispanic	Germany	Case	9
289	952495	209	Female	Validation	IAA	Unknown	Unknown	Sweden	Case	6
290	954817	155	Female	Model	GADA	Unknown	Unknown	Sweden	Case	36
291	955170	285	Female	Validation	None	White	White_Non_Hispanic	Finland	Control	--
292	956822	66	Female	Validation	None	Unknown	Unknown	USA	Control	--
293	958331	412	Male	Validation	None	Unknown	Unknown	Sweden	Control	--
294	962628	134	Female	Validation	GADA_IAA	White	White_Non_Hispanic	Finland	Case	9
295	966741	334	Male	Validation	GADA_IAA	Unknown	Unknown	Sweden	Case	18
296	967256	20	Male	Model	None	White	White_Non_Hispanic	Finland	Control	--
297	969118	335	Male	Validation	None	White	White_Non_Hispanic	USA	Control	--
298	974534	215	Male	Validation	GADA	White	White_Non_Hispanic	USA	Case	24
299	976201	254	Male	Validation	None	White	White_Non_Hispanic	USA	Control	--
300	976989	232	Male	Validation	None	White	White_Non_Hispanic	Finland	Control	--
301	977034	129	Female	Model	IAA	Unknown	Unknown	Sweden	Case	21
302	979300	49	Female	Validation	GADA	White	White_Non_Hispanic	Finland	Case	9
303	986752	308	Female	Model	None	White	White_Non_Hispanic	Finland	Control	--
304	991793	302	Female	Validation	GADA	White	White_Non_Hispanic	USA	Case	15
305	991828	4	Male	Validation	None	Unknown	Unknown	Sweden	Control	--
306	996704	158	Male	Model	None	White	White_Non_Hispanic	USA	Control	--
