# Supplementary material for: Integrative analyses of TEDDY Omics data reveal lipid metabolism abnormalities, increased intracellular ROS and heightened inflammation prior to autoimmunity for type 1 diabetes
Source: Genome Biol. 2021 Jan 21;22:39. doi: 10.1186/s13059-021-02262-w (PMC7818777; doi:10.1186/s13059-021-02262-w)
Supplement: Supplementary file 12 — Additional file 12. Selected features. [file 13059_2021_2262_MOESM12_ESM.xls]

## Sheet: Selected Genes
Name_abbreviation	Full_name	Selected in the Partial Correlation Analysis
ABO	alpha 1-3-N-acetylgalactosaminyltransferase	No
ACBD4	acyl-CoA binding domain containing 4	No
ACKR2	atypical chemokine receptor 2	No
ACOT2	acyl-CoA thioesterase 2	No
ACOT4	acyl-CoA thioesterase 4	No
ACRC	Acidic repeat containing	No
ACTA1	actin, alpha 1, skeletal muscle	No
ACTR5	ARP5 actin related protein 5 homolog	No
ACTRT2	actin related protein T2	No
ACTRT3	actin related protein T3	No
ADAL	adenosine deaminase like	No
ADAM21	ADAM metallopeptidase domain 21	No
ADAMTS4	ADAM metallopeptidase with thrombospondin type 1 motif 4	No
ADCK4	AarF domain containing kinase 4	No
ADCY10P1	adenylate cyclase 10, soluble pseudogene 1	No
ADORA3	adenosine A3 receptor	No
AFG3L1P	AFG3 like matrix AAA peptidase subunit 1, pseudogene	No
AFMID	arylformamidase	No
AGAP4	ArfGAP with GTPase domain, ankyrin repeat and PH domain 4	No
AGAP6	ArfGAP with GTPase domain, ankyrin repeat and PH domain 6	No
AIMP2	aminoacyl tRNA synthetase complex interacting multifunctional protein 2	No
ALDH4A1	aldehyde dehydrogenase 4 family member A1	No
ALG1L2	ALG1, chitobiosyldiphosphodolichol beta-mannosyltransferase like 2	Yes
ALG2	ALG2, alpha-1,3/1,6-mannosyltransferase	Yes
ALPK3	alpha kinase 3	No
AMY2B	amylase, alpha 2B	No
ANKAR	ankyrin and armadillo repeat containing	No
ANKRD11	ankyrin repeat domain 11	Yes
ANKRD26	ankyrin repeat domain 26	No
ANKRD30BP2	ankyrin repeat domain 30B pseudogene 2	No
ANKRD54	ankyrin repeat domain 54	No
ANTXRL	anthrax toxin receptor like	Yes
APC2	APC2, WNT signaling pathway regulator	No
APLF	aprataxin and PNKP like factor	No
APOA1	apolipoprotein A1	No
APOC3	apolipoprotein C3	Yes
APOC4	apolipoprotein C4	Yes
APOF	apolipoprotein F	Yes
APOM	apolipoprotein M	Yes
AQP7	aquaporin 7	No
AREG	amphiregulin	No
ARGFX	arginine-fifty homeobox	No
ARHGAP26	Rho GTPase activating protein 26	No
ARHGAP8	Rho GTPase activating protein 8	No
ARL14EPL	ADP ribosylation factor like GTPase 14 effector protein like	No
ARMC2	armadillo repeat containing 2	Yes
ARMC5	armadillo repeat containing 5	Yes
ARPC1A	actin related protein 2/3 complex subunit 1A	No
ARPC4	actin related protein 2/3 complex subunit 4	Yes
ART3	ADP-ribosyltransferase 3	No
AS3MT	arsenite methyltransferase	No
ASB10	ankyrin repeat and SOCS box containing 10	No
ASTN2	astrotactin 2	No
ATG9B	autophagy related 9B	No
ATP11AUN	ATP11A upstream neighbor	No
ATP5B	ATP synthase, H+ transporting, mitochondrial F1 complex, beta polypeptide	No
ATP5H	ATP synthase, H+ transporting, mitochondrial Fo complex subunit D	No
ATP6V1E1	ATPase H+ transporting V1 subunit E1	No
ATXN3L	ataxin 3 like	Yes
AURKC	aurora kinase C	Yes
AVPI1	arginine vasopressin induced 1	No
B3GALT5	beta-1,3-galactosyltransferase 5	No			acid2
B3GAT1	beta-1,3-glucuronyltransferase 1	Yes
B3GAT2	beta-1,3-glucuronyltransferase 2	No			acid
BAIAP2L1	BAI1 associated protein 2 like 1	No
BAK1	BCL2 antagonist/killer 1	No
BCAN	brevican	No
BCAP31	B-cell receptor associated protein 31	No
BCL2L11	BCL2 like 11	No
BEAN1	brain expressed associated with NEDD4 1	Yes
BMP15	bone morphogenetic protein 15	No
BMS1P5	blepharophimosis, epicanthus inversus and ptosis, candidate 1 (non-protein coding)	No
BPESC1	Blepharophimosis, epicanthus inversus and ptosis, candidate 1 (non-protein coding)	No
BRD3	bromodomain containing 3	No
BTBD17	BTB domain containing 17	No
BTBD19	BTB domain containing 19	No
BTD	biotinidase	No
BTN2A1	butyrophilin subfamily 2 member A1	No
BUB1B	BUB1 mitotic checkpoint serine/threonine kinase B	No
C10orf107	chromosome 10 open reading frame 107	No
C14orf178	chromosome 14 open reading frame 178	No
C14orf79	chromosome 14 open reading frame 79	Yes
C15orf56	chromosome 15 open reading frame 56	No
C15orf59	chromosome 15 open reading frame 59	No
C16orf74	chromosome 16 open reading frame 74	No
C16orf90	chromosome 16 open reading frame 90	No
C16orf91	chromosome 16 open reading frame 91	Yes
C17orf98	chromosome 17 open reading frame 98	Yes
C19orf73	chromosome 19 open reading frame 73	No
C1orf229	chromosome 1 open reading frame 229	Yes
C1orf56	chromosome 1 open reading frame 56	No
C1QTNF4	C1q and TNF related 4	No
C1QTNF9B	C1q and TNF related 9B	No
C1R	complement C1r	No
C20orf85	chromosome 20 open reading frame 85	No
C21orf2	chromosome 21 open reading frame 2	No
C2orf15	chromosome 2 open reading frame 15	No
C2orf78	chromosome 2 open reading frame 78	No
C2orf91	chromosome 2 open reading frame 91	No
C4A	complement C4A	No
C4orf51	chromosome 4 open reading frame 51	No
C7orf57	chromosome 7 open reading frame 57	No
C9orf139	chromosome 9 open reading frame 139	No
C9orf163	chromosome 9 open reading frame 163	No
CABP5	calcium binding protein 5	No
CAPN13	calpain 13	Yes
CAPZA2	capping actin protein of muscle Z-line alpha subunit 2	No
CARD6	caspase recruitment domain family member 6	No
CASKIN2	CASK interacting protein 2	No
CASR	calcium sensing receptor	No
CATSPER2P1	cation channel sperm associated 2 pseudogene 1	No
CCDC142	coiled-coil domain containing 142	No
CCDC144NL	coiled-coil domain containing 144 family, N-terminal like	No
CCDC18	coiled-coil domain containing 18	No
CCDC70	coiled-coil domain containing 70	Yes
CCDC78	coiled-coil domain containing 78	No
CCDC84	coiled-coil domain containing 84	No
CCDC93	coiled-coil domain containing 93	No
CCK	cholecystokinin	Yes
CCL20	C-C motif chemokine ligand 20	No
CCL23	C-C motif chemokine ligand 23	No
CCNB3	cyclin B3	No
CD200R1L	CD200 receptor 1 like	No
CD300E	CD300e molecule	No			acid
CD99L2	CD99 molecule like 2	No
CDC42BPA	CDC42 binding protein kinase alpha	No
CDH13	cadherin 13	No
CDHR1	cadherin related family member 1	No
CDHR4	cadherin related family member 4	Yes
CDK10	cyclin dependent kinase 10	No
CDK15	cyclin dependent kinase 15	Yes
CDK5R2	cyclin dependent kinase 5 regulatory subunit 2	No
CDK5RAP3	CDK5 regulatory subunit associated protein 3	No
CDX4	caudal type homeobox 4	No
CECR5	Cat eye syndrome chromosome region, candidate 5	No
CENPBD1P1	CENPB DNA-binding domains containing 1 pseudogene 1	No
CEP295	centrosomal protein 295	Yes
CER1	cerberus 1, DAN family BMP antagonist	No
CFHR4	complement factor H related 4	No
CH25H	cholesterol 25-hydroxylase	No
CHRDL2	chordin like 2	Yes
CHRNA7	cholinergic receptor nicotinic alpha 7 subunit	Yes
CIAPIN1	cytokine induced apoptosis inhibitor 1	No
CIITA	class II major histocompatibility complex transactivator	No
CLC	Charcot-Leyden crystal galectin	No
CLCN6	chloride voltage-gated channel 6	No
CLDN15	Claudin 15	Yes
CLDN16	Claudin 16	No
CLDN24	Claudin 24	No
CLEC18C	C-type lectin domain family 18 member C	No
CLK2P1	CDC like kinase 2, pseudogene 1	No
CLUL1	clusterin like 1	No
COA3	cytochrome c oxidase assembly factor 3	Yes
COL12A1	collagen type XII alpha 1 chain	No
COMMD5	COMM domain containing 5	No
COMMD9	COMM domain containing 9	No
COPG2	coatomer protein complex subunit gamma 2	Yes
CPO	carboxypeptidase O	Yes
CPT2	carnitine palmitoyltransferase 2	No
CRABP1	cellular retinoic acid binding protein 1	Yes
CREB3	cAMP responsive element binding protein 3	No
CREB3L3	cAMP responsive element binding protein 3 like 3	No
CRIP3	cysteine rich protein 3	No
CRYBA4	crystallin beta A4	No
CSPG4	chondroitin sulfate proteoglycan 4	No
CST11	Cystatin 11	No
CT47A11	cancer/testis antigen family 47, member A11	Yes
CT62	cancer/testis antigen 62	No
CTHRC1	collagen triple helix repeat containing 1	No
CTPS2	CTP synthase 2	No
CTSL3P	cathepsin L family member 3, pseudogene	No
CWC22	CWC22 spliceosome associated protein homolog	No
CYB5D1	cytochrome b5 domain containing 1	No
D2HGDH	D-2-hydroxyglutarate dehydrogenase	No
DALRD3	DALR anticodon binding domain containing 3	No
DAO	D-amino acid oxidase	No
DAPL1	death associated protein like 1	No
DAW1	dynein assembly factor with WD repeats 1	No
DAZL	deleted in azoospermia like	No
DBF4B	DBF4 zinc finger B	No
DCST2	DC-STAMP domain containing 2	No
DCSTAMP	dendrocyte expressed seven transmembrane protein	No
DDC	dopa decarboxylase	Yes
DDIT4	DNA damage inducible transcript 4	No			acid1
DEFB109P1	defensin beta 109P1 (pseudogene)	No
DEFB110	defensin beta 110	Yes
DEFB126	defensin beta 126	No
DGCR10	DiGeorge syndrome critical region gene 10 (non-protein coding)	No
DHH	desert hedgehog	No
DHRS7C	dehydrogenase/reductase 7C	Yes
DIDO1	death inducer-obliterator 1	No
DLEU2	deleted in lymphocytic leukemia 2 (non-protein coding)	Yes
DLL1	delta like canonical Notch ligand 1	No
DNAH7	dynein axonemal heavy chain 7	Yes
DNAJB7	DnaJ heat shock protein family (Hsp40) member B7	Yes
DNHD1	dynein heavy chain domain 1	No
DOCK1	dedicator of cytokinesis 1	No
DPY19L1	dpy-19 like 1	No
DPYSL4	dihydropyrimidinase like 4	Yes
DTHD1	death domain containing 1	No
DUOX2	dual oxidase 2	No
EDN3	endothelin 3	No
EIF2S2	eukaryotic translation initiation factor 2 subunit beta	No
EIF3J-AS1	EIF3J antisense RNA 1 (head to head)	No
EMCN	endomucin	Yes
EML5	echinoderm microtubule associated protein like 5	No
EML6	echinoderm microtubule associated protein like 6	Yes
ENO1	enolase 1	No
ENPP6	ectonucleotide pyrophosphatase/phosphodiesterase 6	Yes
ENTPD8	ectonucleoside triphosphate diphosphohydrolase 8	No
EP400NL	EP400 N-terminal like	No
EPN3	epsin 3	No
ERICH3	glutamate rich 3	Yes
ERICH4	glutamate rich 4	Yes
ERV3-1	endogenous retrovirus group 3 member 1, envelope	No
ETNK2	ethanolamine kinase 2	No
EXD1	exonuclease 3'-5' domain containing 1	No
EXOC5	exocyst complex component 5	Yes
F13B	coagulation factor XIII B chain	No
FABP5P3	fatty acid binding protein 5 pseudogene 3	No
FABP6	fatty acid binding protein 6	Yes
FAM101A	family with sequence similarity 101 member A	No
FAM106A	family with sequence similarity 106 member A	Yes
FAM120B	family with sequence similarity 120B	No
FAM175A	family with sequence similarity 175 member A	No
FAM178B	family with sequence similarity 178 member B	No
FAM185A	family with sequence similarity 185 member A	No
FAM189A1	family with sequence similarity 189 member A1	Yes
FAM192A	family with sequence similarity 192 member A	No
FAM209A	family with sequence similarity 209 member A	No
FAM21A	family with sequence similarity 21 member A	No
FAM24B	family with sequence similarity 24 member B	No
FAM53A	family with sequence similarity 53 member A	No
FAM69C	family with sequence similarity 69 member C	No
FAM71D	family with sequence similarity 71 member D	Yes
FAM78B	family with sequence similarity 78 member B	No
FAM86C2P	family with sequence similarity 86 member C2, pseudogene	No
FAM90A13P	family with sequence similarity 90 member A13, pseudogene	No
FAM9B	family with sequence similarity 9 member B	No
FBLIM1	filamin binding LIM protein 1	No
FBN2	fibrillin 2	Yes
FBXL21	F-box and leucine rich repeat protein 21 (gene/pseudogene)	Yes
FBXO3	F-box protein 3	No
FBXO39	F-box protein 39	Yes
FBXO42	F-box protein 42	Yes
FBXO47	F-box protein 47	No
FCF1	FCF1, rRNA-processing protein	No
FCGR2B	Fc fragment of IgG receptor IIb	No
FDPS	farnesyl diphosphate synthase	No
FEN1	flap structure-specific endonuclease 1	No
FETUB	fetuin B	No
FGF8	fibroblast growth factor 8	Yes
FIBP	FGF1 intracellular binding protein	No
FIGN	fidgetin, microtubule severing factor	No
FKBP9P1	FK506 binding protein 9 pseudogene 1	No
FKTN	fukutin	No
FLG	filaggrin	No
FLJ26850	Uncharacterized	No
FLJ31662	Uncharacterized	No
FLJ42351	Uncharacterized	No
FLJ45513	Uncharacterized	No
FLRT2	fibronectin leucine rich transmembrane protein 2	No
FOLR2	folate receptor beta	No
FOXA1	forkhead box A1	Yes
FOXD4L1	forkhead box D4 like 1	No
FOXQ1	forkhead box Q1	No
FPGS	folylpolyglutamate synthase	Yes
FRAS1	Fraser extracellular matrix complex subunit 1	No
FREM2	FRAS1 related extracellular matrix protein 2	No
FRK	fyn related Src family tyrosine kinase	No
FXYD2	FXYD domain containing ion transport regulator 2	No
FZR1	fizzy and cell division cycle 20 related 1	No
GABPB1-AS1	GABPB1 antisense RNA 1	Yes
GAD2	glutamate decarboxylase 2	No
GAL	galanin and GMAP prepropeptide	Yes
GALR3	galanin receptor 3	No
GAS8-AS1	GAS8 antisense RNA 1	Yes
GAST	gastrin	No
GBF1	golgi brefeldin A resistant guanine nucleotide exchange factor 1	No
GDF10	growth differentiation factor 10	Yes
GDF15	growth differentiation factor 15	No
GDPGP1	GDP-D-glucose phosphorylase 1	No
GFY	golgi associated olfactory signaling regulator	No
GGA1	golgi associated, gamma adaptin ear containing, ARF binding protein 1	No
GHRHR	growth hormone releasing hormone receptor	No
GHRLOS	ghrelin opposite strand/antisense RNA	No
GLIS1	GLIS family zinc finger 1	No
GLYATL1	glycine-N-acyltransferase like 1	Yes
GLYCAM1	glycosylation dependent cell adhesion molecule 1 (pseudogene)	Yes
GMPR2	guanosine monophosphate reductase 2	No
GNG13	G protein subunit gamma 13	No
GNL2	G protein nucleolar 2	No
GPD1	glycerol-3-phosphate dehydrogenase 1	No
GPR149	G protein-coupled receptor 149	No
GPR171	G protein-coupled receptor 171	No
GPR26	G protein-coupled receptor 26	No
GPR65	G protein-coupled receptor 65	No
GPX2	glutathione peroxidase 2	Yes
GRK1	G protein-coupled receptor kinase 1	No
GRM5	glutamate metabotropic receptor 5	No
GRP	gastrin releasing peptide	No
GS1-124K5.11	Uncharacterized	No
GSTO1	glutathione S-transferase omega 1	No
GSTTP1	glutathione S-transferase theta pseudogene 1	Yes
GXYLT2	glucoside xylosyltransferase 2	No
H6PD	hexose-6-phosphate dehydrogenase/glucose 1-dehydrogenase	No
HAAO	3-hydroxyanthranilate 3,4-dioxygenase	No
HAMP	hepcidin antimicrobial peptide	No
HAPLN1	hyaluronan and proteoglycan link protein 1	No
HAS1	hyaluronan synthase 1	No
HCRTR1	hypocretin receptor 1	Yes
HDAC10	histone deacetylase 10	No
HERC2P2	hect domain and RLD 2 pseudogene 2	Yes
HES2	hes family bHLH transcription factor 2	No
HEXA-AS1	HEXA antisense RNA 1	No
HIGD1B	HIG1 hypoxia inducible domain family member 1B	No
HIST1H2AH	histone cluster 1 H2A family member h	Yes
HIST1H2BI	histone cluster 1 H2B family member i	No
HIST1H4F	histone cluster 1 H4 family member f	No
HIST1H4I	histone cluster 1 H4 family member i	No
HIST1H4L	histone cluster 1 H4 family member l	No
HK1	hexokinase 1	No
HMGXB3	HMG-box containing 3	No
HOXA6	homeobox A6	No
HOXB3	homeobox B3	Yes
HOXB7	homeobox B7	No
HR	HR, lysine demethylase and nuclear receptor corepressor	Yes
HRASLS5	HRAS like suppressor family member 5	Yes
HSBP1	heat shock factor binding protein 1	No
HSD3B7	hydroxy-delta-5-steroid dehydrogenase, 3 beta- and steroid delta-isomerase 7	No
HSFX2	heat shock transcription factor family, X-linked 2	No
HSFY1	heat shock transcription factor, Y-linked 1	No
HTR3C	5-hydroxytryptamine receptor 3C	No
ICAM1	intercellular adhesion molecule 1	No
IFI27L1	interferon alpha inducible protein 27 like 1	No
IFNA13	interferon alpha 13	No
IFT88	intraflagellar transport 88	No
IGF2BP2-AS1	IGF2BP2 antisense RNA 1	No
IL17F	interleukin 17F	No
IL3	interleukin 3	No
INSL4	insulin like 4	No
INSL5	insulin like 5	No
IPO5	importin 5	No
IQCF4	IQ motif containing F4 pseudogene	No
IRAK1	interleukin 1 receptor associated kinase 1	No
IRF2	interferon regulatory factor 2	No
IRF6	interferon regulatory factor 6	No
IRX2	iroquois homeobox 2	No
ISLR2	immunoglobulin superfamily containing leucine rich repeat 2	No
ITGB1BP2	integrin subunit beta 1 binding protein 2	No
IZUMO2	IZUMO family member 2	No
JRK	Jrk helix-turn-helix protein	Yes
KARS	lysyl-tRNA synthetase	No
KCNG4	potassium voltage-gated channel modifier subfamily G member 4	No
KCNK12	potassium two pore domain channel subfamily K member 12	No
KCNK2	potassium two pore domain channel subfamily K member 2	No
KCNK4	potassium two pore domain channel subfamily K member 4	No
KCNK5	potassium two pore domain channel subfamily K member 5	No
KIAA0556	KIAA0556	No
KIAA1586	KIAA1586	No
KIAA1644	KIAA1644	No
KIAA1841	KIAA1841	No
KIAA2013	KIAA2013	No
KIR2DL2	killer cell immunoglobulin like receptor, two Ig domains and long cytoplasmic tail 2	No
KLF16	Kruppel like factor 16	No
KLHDC8A	kelch domain containing 8A	Yes
KLHL31	kelch like family member 31	Yes
KLK12	kallikrein related peptidase 12	No
KPNA7	karyopherin subunit alpha 7	No
KRT5	keratin 5	No
KRT75	keratin 75	No
KRTAP1-5	keratin associated protein 1-5	No
KRTAP19-1	keratin associated protein 19-1	No
KRTAP21-1	keratin associated protein 21-1	No
KRTAP27-1	keratin associated protein 27-1	No
KRTAP5-4	keratin associated protein 5-4	No
KRTAP5-5	keratin associated protein 5-5	No
KRTAP5-8	keratin associated protein 5-8	No
KSR2	kinase suppressor of ras 2	Yes
L3MBTL1	L3MBTL1, histone methyl-lysine binding protein	No
LCAT	lecithin-cholesterol acyltransferase	No
LCE3E	late cornified envelope 3E	No
LGALS2	galectin 2	No
LIMS3-LOC440895	LIM zinc finger domain containing 3	No
LINC00115	long intergenic non-protein coding RNA 115	No
LINC00293	long intergenic non-protein coding RNA 293	No
LINC00324	long intergenic non-protein coding RNA 324	No
LINC00336	long intergenic non-protein coding RNA 336	No
LINC00339	long intergenic non-protein coding RNA 339	No
LINC00485	long intergenic non-protein coding RNA 485	No
LINC00623	long intergenic non-protein coding RNA 623	No
LINC00671	long intergenic non-protein coding RNA 671	No
LINC00689	long intergenic non-protein coding RNA 689	No
LINC00865	long intergenic non-protein coding RNA 865	Yes
LINC01122	long intergenic non-protein coding RNA 1122	No
LINC01465	long intergenic non-protein coding RNA 1465	No
LINC01555	long intergenic non-protein coding RNA 1555	No
LINGO3	leucine rich repeat and Ig domain containing 3	Yes
LMAN2	lectin, mannose binding 2	Yes
LNX2	ligand of numb-protein X 2	No
LOC100126784	Uncharacterized	Yes
LOC100128239	Uncharacterized	Yes
LOC100128310	Uncharacterized	Yes
LOC100129138	Uncharacterized	No
LOC100130264	Uncharacterized	Yes
LOC100131532	Uncharacterized	No
LOC100288637	Uncharacterized	Yes
LOC100506136	Uncharacterized	No
LOC100506548	Uncharacterized	No
LOC143188	Uncharacterized	No
LOC151174	Uncharacterized	No
LOC283588	Uncharacterized	No
LOC284379	Uncharacterized	No
LOC613037	Uncharacterized	No
LOC643802	Uncharacterized	No
LOC644172	Uncharacterized	No
LOC645010	Uncharacterized	Yes
LOC646471	Uncharacterized	No
LOC729080	Uncharacterized	Yes
LOC81691	Uncharacterized	Yes
LOX	lysyl oxidase	Yes
LOXHD1	lipoxygenase homology domains 1	No
LPAR1	lysophosphatidic acid receptor 1	Yes
LPPR4	Phospholipid phosphatase related 4	No
LRCH3	leucine rich repeats and calponin homology domain containing 3	No
LRGUK	leucine rich repeats and guanylate kinase domain containing	No
LRP2	LDL receptor related protein 2	Yes
LRRC75A-AS1	LRRC75A antisense RNA 1	No
LRRC8E	leucine rich repeat containing 8 family member E	No
LRRCC1	leucine rich repeat and coiled-coil centrosomal protein 1	No
LSM14B	LSM family member 14B	No
LSMEM1	leucine rich single-pass membrane protein 1	No
LYZ	lysozyme	No
MAGEA8	MAGE family member A8	No
MAT1A	methionine adenosyltransferase 1A	No
MAU2	MAU2 sister chromatid cohesion factor	Yes
MC4R	melanocortin 4 receptor	No
MCM8	minichromosome maintenance 8 homologous recombination repair factor	No
MDGA1	MAM domain containing glycosylphosphatidylinositol anchor 1	No
MED18	mediator complex subunit 18	No
MED9	mediator complex subunit 9	No
MEGF6	multiple EGF like domains 6	No
MEIS2	Meis homeobox 2	No
MFSD2B	major facilitator superfamily domain containing 2B	No
MGC16025	Uncharacterized	No
MGC45922	Uncharacterized	No
MICAL2	microtubule associated monooxygenase, calponin and LIM domain containing 2	No
MIER2	MIER family member 2	No
MIOX	myo-inositol oxygenase	No
MIR1229	microRNA 1229	Yes
MIR1231	microRNA 1231	No
MIR1269A	microRNA 1269a	No
MIR1294	microRNA 1294	No
MIR1321	microRNA 1321	Yes
MIR1323	microRNA 1323	No
MIR135A2	microRNA 135a-2	Yes
MIR142	microRNA 142	No
MIR144	microRNA 144	No
MIR147A	microRNA 147a	No
MIR152	microRNA 152	No
MIR153-2	microRNA 153-2	Yes
MIR181A2	microRNA 181a-2	No
MIR195	microRNA 195	Yes
MIR302E	microRNA 302e	No
MIR320A	microRNA 320a	No
MIR320B2	microRNA 320b-2	No
MIR325	microRNA 325	Yes
MIR34B	microRNA 34b	No
MIR379	microRNA 379	Yes
MIR380	microRNA 380	No
MIR4697HG	MIR4697 host gene	No
MIR519E	microRNA 519e	No
MIR548I4	microRNA 548i-4	No
MIR559	microRNA 559	Yes
MIR573	microRNA 573	No
MIR593	microRNA 593	No
MIR603	microRNA 603	No
MIR624	microRNA 624	No
MIR628	microRNA 628	No
MIR647	microRNA 647	No
MIR7-1	microRNA 7-1	No
MIR718	microRNA 718	No
MIR764	microRNA 764	No
MIR92B	microRNA 92b	Yes
MIRLET7A1	microRNA let-7a-1	Yes
MIRLET7D	microRNA let-7d	No
MMD2	monocyte to macrophage differentiation associated 2	No
MMP10	matrix metallopeptidase 10	Yes
MMP13	matrix metallopeptidase 13	No
MMP27	matrix metallopeptidase 27	No
MORF4L2-AS1	MORF4L2 antisense RNA 1	No
MPPE1	metallophosphoesterase 1	No
MRGPRG	MAS related GPR family member G	No
MRGPRG-AS1	MRGPRG antisense RNA 1	No
MRGPRX3	MAS related GPR family member X3	No
MRPL10	mitochondrial ribosomal protein L10	No
MRPL57	mitochondrial ribosomal protein L57	Yes
MRPS11	mitochondrial ribosomal protein S11	No
MS4A15	membrane spanning 4-domains A15	No
MST1L	macrophage stimulating 1 like	No
MTOR	mechanistic target of rapamycin	No
MUC22	mucin 22	No
MXI1	MAX interactor 1, dimerization protein	Yes
MYDGF	myeloid derived growth factor	No
MYH16	myosin heavy chain 16 pseudogene	No
MYO3A	myosin IIIA	Yes
MYOZ3	myozenin 3	No
N6AMT1	N-6 adenine-specific DNA methyltransferase 1 (putative)	No
NANOG	Nanog homeobox	No
NAT8	N-acetyltransferase 8 (putative)	No
NDUFC2	NADH:ubiquinone oxidoreductase subunit C2	No
NEIL2	nei like DNA glycosylase 2	No
NELL1	neural EGFL like 1	No
NEUROG2	neurogenin 2	No
NF1P2	neurofibromin 1 pseudogene 2	Yes
NFASC	neurofascin	No
NFKBIL1	NFKB inhibitor like 1	No
NIPAL2	NIPA like domain containing 2	No
NLRP5	NLR family pyrin domain containing 5	No
NOL4L	nucleolar protein 4 like	No
NOL6	nucleolar protein 6	No
NR4A3	nuclear receptor subfamily 4 group A member 3	No
NRG2	neuregulin 2	Yes
NRN1L	neuritin 1 like	No
NRP1	neuropilin 1	No
NSUN7	NOP2/Sun RNA methyltransferase family member 7	No
NUDT3	nudix hydrolase 3	No
NXNL1	nucleoredoxin like 1	No
NXNL2	nucleoredoxin like 2	No
OFD1	OFD1, centriole and centriolar satellite protein	No
OGDHL	oxoglutarate dehydrogenase like	No
OLIG2	oligodendrocyte transcription factor 2	No
OPCML	opioid binding protein/cell adhesion molecule like	No
OR10AG1	olfactory receptor family 10 subfamily AG member 1	No
OR10G8	olfactory receptor family 10 subfamily G member 8	No
OR10K2	olfactory receptor family 10 subfamily K member 2	No
OR10X1	olfactory receptor family 10 subfamily X member 1 (gene/pseudogene)	No
OR1M1	olfactory receptor family 1 subfamily M member 1	No
OR2AG1	olfactory receptor family 2 subfamily AG member 1 (gene/pseudogene)	No
OR4A47	olfactory receptor family 4 subfamily A member 47	No
OR4D5	olfactory receptor family 4 subfamily D member 5	Yes
OR4K5	olfactory receptor family 4 subfamily K member 5	No
OR51A2	olfactory receptor family 51 subfamily A member 2	Yes
OR51A4	olfactory receptor family 51 subfamily A member 4	Yes
OR51B2	olfactory receptor family 51 subfamily B member 2 (gene/pseudogene)	No
OR51I1	olfactory receptor family 51 subfamily I member 1	No
OR52D1	olfactory receptor family 52 subfamily D member 1	No
OR52J3	olfactory receptor family 52 subfamily J member 3	No
OR56A5	olfactory receptor family 56 subfamily A member 5	Yes
OR5AU1	olfactory receptor family 5 subfamily AU member 1	Yes
OR5F1	olfactory receptor family 5 subfamily F member 1	No
OR5H2	olfactory receptor family 5 subfamily H member 2	Yes
OR5W2	olfactory receptor family 5 subfamily W member 2	Yes
OR6C3	olfactory receptor family 6 subfamily C member 3	Yes
OR6P1	olfactory receptor family 6 subfamily P member 1	Yes
OR7D4	olfactory receptor family 7 subfamily D member 4	No
OR8B3	olfactory receptor family 8 subfamily B member 3	No
OR9A2	olfactory receptor family 9 subfamily A member 2	No
OTOP3	otopetrin 3	No
PAFAH1B2	platelet activating factor acetylhydrolase 1b catalytic subunit 2	No
PALM2-AKAP2	PALM2-AKAP2 readthrough	No
PAQR6	progestin and adipoQ receptor family member 6	Yes
PARK2	Uncharacterized	No
PBX2	PBX homeobox 2	No
PCDH10	protocadherin 10	Yes
PCDHB13	protocadherin beta 13	Yes
PCDHB5	protocadherin beta 5	Yes
PCED1A	PC-esterase domain containing 1A	Yes
PCED1B-AS1	PCED1B antisense RNA 1	No
PCP4L1	Purkinje cell protein 4 like 1	Yes
PDE1B	phosphodiesterase 1B	Yes
PDHA1	pyruvate dehydrogenase alpha 1	No
PDSS2	decaprenyl diphosphate synthase subunit 2	No
PDXDC2P	pyridoxal dependent decarboxylase domain containing 2, pseudogene	No
PDXK	pyridoxal kinase	No
PEX26	peroxisomal biogenesis factor 26	No
PFN2	profilin 2	No
PGAM2	phosphoglycerate mutase 2	Yes
PHACTR3	phosphatase and actin regulator 3	No
PHC1	polyhomeotic homolog 1	No
PHF8	PHD finger protein 8	No
PHLDA1	pleckstrin homology like domain family A member 1	No
PHLPP1	PH domain and leucine rich repeat protein phosphatase 1	Yes
PIGR	polymeric immunoglobulin receptor	No
PIK3C2B	phosphatidylinositol-4-phosphate 3-kinase catalytic subunit type 2 beta	No
PKD1P1	polycystin 1, transient receptor potential channel interacting pseudogene 1	No
PKHD1	PKHD1, fibrocystin/polyductin	No
PKP2	plakophilin 2	Yes
PLCE1	phospholipase C epsilon 1	No
PLEKHA8	pleckstrin homology domain containing A8	Yes
PLEKHJ1	pleckstrin homology domain containing J1	No
PLK3	polo like kinase 3	No
PLS1	plastin 1	No
PNLIPRP2	pancreatic lipase related protein 2 (gene/pseudogene)	No
PNPLA1	patatin like phospholipase domain containing 1	No
POGZ	pogo transposable element derived with ZNF domain	No
POLL	DNA polymerase lambda	No
POLR2J	RNA polymerase II subunit J	No
POM121L9P	POM121 transmembrane nucleoporin like 9, pseudogene	No
POMK	protein-O-mannose kinase	No
PP7080	Uncharacterized	Yes
PPFIA4	PTPRF interacting protein alpha 4	No
PPIP5K2	diphosphoinositol pentakisphosphate kinase 2	No
PPP1R21	protein phosphatase 1 regulatory subunit 21	Yes
PPP2R3B	protein phosphatase 2 regulatory subunit B''beta	Yes
PRAC1	PRAC1 small nuclear protein	Yes
PRAMEF22	PRAME family member 22	No
PRAMEF6	PRAME family member 6	No
PRDM4	PR/SET domain 4	Yes
PRDM5	PR/SET domain 5	Yes
PRDX1	peroxiredoxin 1	No
PRLR	prolactin receptor	Yes
PRM2	protamine 2	No
PROP1	PROP paired-like homeobox 1	No
PRR22	proline rich 22	No
PRSS33	protease, serine 33	No
PRSS8	protease, serine 8	No
PRTG	protogenin	No
PSKH2	protein serine kinase H2	Yes
PSMB1	proteasome subunit beta 1	Yes
PSMB2	proteasome subunit beta 2	No
PSMD2	proteasome 26S subunit, non-ATPase 2	No
PSMD6-AS2	PSMD6 antisense RNA 2	No
PSPC1	paraspeckle component 1	No
PTGDR2	prostaglandin D2 receptor 2	No
PTPN5	protein tyrosine phosphatase, non-receptor type 5	No
PTTG1	pituitary tumor-transforming 1	No
PTTG2	pituitary tumor-transforming 2	No
PUDP	pseudouridine 5'-phosphatase	No
PUS1	pseudouridylate synthase 1	No
PUS3	pseudouridylate synthase 3	No
PVR	poliovirus receptor	No
PVT1	Pvt1 oncogene (non-protein coding)	No
PWRN1	Prader-Willi region non-protein coding RNA 1	Yes
PYHIN1	pyrin and HIN domain family member 1	No
RAB17	RAB17, member RAS oncogene family	No
RAB6C-AS1	RAB6C antisense RNA 1	Yes
RAPSN	receptor associated protein of the synapse	No
RASSF6	Ras association domain family member 6	No
RBMX2	RNA binding motif protein, X-linked 2	No
RC3H1	ring finger and CCCH-type domains 1	Yes
RDH12	retinol dehydrogenase 12 (all-trans/9-cis/11-cis)	Yes
RGL3	ral guanine nucleotide dissociation stimulator like 3	No
RGMB-AS1	RGMB antisense RNA 1	Yes
RHD	Rh blood group D antigen	No
RHNO1	RAD9-HUS1-RAD1 interacting nuclear orphan 1	No
RHOU	ras homolog family member U	No
RIMBP3	RIMS binding protein 3	No
RIPPLY1	ripply transcriptional repressor 1	No
RNF11	ring finger protein 11	No
RNF214	ring finger protein 214	No
RNF216P1	ring finger protein 216 pseudogene 1	No
RNLS	renalase, FAD dependent amine oxidase	No
RNU5D-1	RNA, U5D small nuclear 1	No
ROR1	receptor tyrosine kinase like orphan receptor 1	No
ROS1	ROS proto-oncogene 1, receptor tyrosine kinase	No
RPF2	ribosome production factor 2 homolog	No
RPL22L1	ribosomal protein L22 like 1	Yes
RPL28	ribosomal protein L28	Yes
RPL31P11	ribosomal protein L31 pseudogene 11	Yes
RPRML	reprimo like	No
RPS14	ribosomal protein S14	No
RPS26	ribosomal protein S26	Yes
RPS26P11	ribosomal protein S26 pseudogene 11	Yes
RTP1	receptor transporter protein 1	No
RTP2	receptor transporter protein 2	No
S100A14	S100 calcium binding protein A14	No
SAG	S-antigen visual arrestin	Yes
SALL1	spalt like transcription factor 1	No
SALL4	spalt like transcription factor 4	No
SAPCD1	suppressor APC domain containing 1	No
SCARNA3	small Cajal body-specific RNA 3	No
SCGB1D2	secretoglobin family 1D member 2	Yes
SDC1	syndecan 1	No
SDR9C7	short chain dehydrogenase/reductase family 9C member 7	No
SEC14L4	SEC14 like lipid binding 4	No
SELE	selectin E	No
SEMA3G	semaphorin 3G	Yes
SENP3	SUMO1/sentrin/SMT3 specific peptidase 3	Yes
SEPHS1P1	selenophosphate synthetase 1 pseudogene 1	Yes
SERPINA5	serpin family A member 5	No
SERPINE3	serpin family E member 3	No
SFTA3	surfactant associated 3	No
SFTPA1	surfactant protein A1	Yes
SH2D4B	SH2 domain containing 4B	No
SH2D6	SH2 domain containing 6	Yes
SHISA3	shisa family member 3	No
SHMT1	serine hydroxymethyltransferase 1	No
SIGLEC14	sialic acid binding Ig like lectin 14	No
SIGLEC8	sialic acid binding Ig like lectin 8	No
SKA3	spindle and kinetochore associated complex subunit 3	No
SKIDA1	SKI/DACH domain containing 1	No
SKIL	SKI like proto-oncogene	No
SLC10A5	solute carrier family 10 member 5	Yes
SLC12A6	solute carrier family 12 member 6	No
SLC13A5	solute carrier family 13 member 5	No
SLC22A16	solute carrier family 22 member 16	No
SLC23A3	solute carrier family 23 member 3	No
SLC24A5	solute carrier family 24 member 5	No
SLC25A3P1	solute carrier family 25 member 3 pseudogene 1	No
SLC26A4	solute carrier family 26 member 4	Yes
SLC2A11	solute carrier family 2 member 11	No
SLC36A3	solute carrier family 36 member 3	No
SLC36A4	solute carrier family 36 member 4	Yes
SLC6A16	solute carrier family 6 member 16	Yes
SLC7A4	solute carrier family 7 member 4	No
SLC7A9	solute carrier family 7 member 9	Yes
SLCO4A1-AS1	SLCO4A1 antisense RNA 1	No
SMOX	spermine oxidase	No
SNHG1	small nucleolar RNA host gene 1	No
SNORA26	small nucleolar RNA, H/ACA box 26	No
SNORA32	small nucleolar RNA, H/ACA box 32	No
SNORA5A	small nucleolar RNA, H/ACA box 5A	Yes
SNORA60	small nucleolar RNA, H/ACA box 60	Yes
SNORA71C	small nucleolar RNA, H/ACA box 71C	No
SNORA71E	small nucleolar RNA, H/ACA box 71E	Yes
SNORD113-2	small nucleolar RNA, C/D box 113-2	Yes
SNORD115-5	small nucleolar RNA, C/D box 115-5	Yes
SNORD30	small nucleolar RNA, C/D box 30	No
SNORD36B	small nucleolar RNA, C/D box 36B	No
SNORD4A	small nucleolar RNA, C/D box 4A	No
SNORD71	small nucleolar RNA, C/D box 71	Yes
SNORD79	small nucleolar RNA, C/D box 79	No
SNORD91A	small nucleolar RNA, C/D box 91A	No
SNORD98	small nucleolar RNA, C/D box 98	Yes
SNTN	sentan, cilia apical structure protein	No
SOX2	SRY-box 2	Yes
SPDYC	speedy/RINGO cell cycle regulator family member C	Yes
SPG7	SPG7, paraplegin matrix AAA peptidase subunit	No
SPRR2E	small proline rich protein 2E	Yes
SPRR2G	small proline rich protein 2G	No
SPSB4	splA/ryanodine receptor domain and SOCS box containing 4	No
SPZ1	spermatogenic leucine zipper 1	Yes
SRL	sarcalumenin	No
SRPK3	SRSF protein kinase 3	No
SRRM2-AS1	SRRM2 antisense RNA 1	No
SRXN1	sulfiredoxin 1	Yes
SSC5D	scavenger receptor cysteine rich family member with 5 domains	No
STK32C	serine/threonine kinase 32C	No
STX17-AS1	STX17 antisense RNA 1	No
STX1B	syntaxin 1B	No
STYXL1	serine/threonine/tyrosine interacting like 1	No
SULT1E1	sulfotransferase family 1E member 1	No
SYNDIG1	synapse differentiation inducing 1	No
SYT2	synaptotagmin 2	No
SYT6	synaptotagmin 6	No
SZRD1	SUZ RNA binding domain containing 1	No
TAAR5	trace amine associated receptor 5	No
TACO1	translational activator of cytochrome c oxidase I	No
TAF15	TATA-box binding protein associated factor 15	No
TBC1D9B	TBC1 domain family member 9B	No
TBX15	T-box 15	Yes
TCAF1	TRPM8 channel associated factor 1	No
TCEANC2	transcription elongation factor A N-terminal and central domain containing 2	No
TCF3	transcription factor 3	No
TEX11	testis expressed 11	Yes
TEX29	testis expressed 29	No
TEX40	testis expressed 40	No
TGFBR3L	transforming growth factor beta receptor 3 like	No
TGIF1	TGFB induced factor homeobox 1	No
THBS2	thrombospondin 2	No
TIMM10B	translocase of inner mitochondrial membrane 10B	No
TIMM44	translocase of inner mitochondrial membrane 44	Yes
TIMM8B	translocase of inner mitochondrial membrane 8 homolog B	No
TIMP3	TIMP metallopeptidase inhibitor 3	Yes
TIMP4	TIMP metallopeptidase inhibitor 4	No
TLCD1	TLC domain containing 1	No
TM4SF19	transmembrane 4 L six family member 19	Yes
TM9SF4	transmembrane 9 superfamily member 4	No
TMCO2	transmembrane and coiled-coil domains 2	No
TMEM178B	transmembrane protein 178B	Yes
TMEM179	transmembrane protein 179	No
TMEM252	transmembrane protein 252	Yes
TMEM257	transmembrane protein 257	No
TMEM30B	transmembrane protein 30B	No
TMEM30C	transmembrane protein 30C	No
TMEM81	transmembrane protein 81	Yes
TMEM89	transmembrane protein 89	Yes
TMOD3	tropomodulin 3	No
TMPRSS11F	transmembrane protease, serine 11F	No
TMSB4X	thymosin beta 4, X-linked	Yes
TMSB4Y	thymosin beta 4, Y-linked	No
TNFRSF19	TNF receptor superfamily member 19	No
TNKS2	tankyrase 2	No
TPBG	trophoblast glycoprotein	No
TRERF1	transcriptional regulating factor 1	No
TREX1	three prime repair exonuclease 1	Yes
TRIM51GP	tripartite motif-containing 51G, pseudogene	Yes
TRIM51HP	tripartite motif-containing 51H, pseudogene	No
TRMT2B	tRNA methyltransferase 2 homolog B	No
TRNAU1AP	tRNA selenocysteine 1 associated protein 1	No
TRPC2	transient receptor potential cation channel subfamily C member 2, pseudogene	No
TRPM3	transient receptor potential cation channel subfamily M member 3	No
TSKU	tsukushi, small leucine rich proteoglycan	Yes
TSPAN11	tetraspanin 11	Yes
TSPAN5	tetraspanin 5	No
TTC28-AS1	TTC28 antisense RNA 1	Yes
TTC39A	tetratricopeptide repeat domain 39A	Yes
TTC9B	tetratricopeptide repeat domain 9B	No
TTLL3	tubulin tyrosine ligase like 3	Yes
TTLL5	tubulin tyrosine ligase like 5	No
TTTY14	testis-specific transcript, Y-linked 14 (non-protein coding)	No
TUB	tubby bipartite transcription factor	No
TUSC5	tumor suppressor candidate 5	No
TXN2	thioredoxin 2	No
TXNDC8	thioredoxin domain containing 8	Yes
TXNRD1	thioredoxin reductase 1	No
UBE2MP1	ubiquitin conjugating enzyme E2 M pseudogene 1	No
UCP1	uncoupling protein 1	Yes
UCP3	uncoupling protein 3	Yes
UGT3A2	UDP glycosyltransferase family 3 member A2	No
UNC45B	unc-45 myosin chaperone B	No
UNC5CL	unc-5 family C-terminal like	No
UNC93A	unc-93 homolog A (C. elegans)	No
UPB1	beta-ureidopropionase 1	Yes
UPK3A	uroplakin 3A	Yes
UROD	uroporphyrinogen decarboxylase	No
USP47	ubiquitin specific peptidase 47	No
VIT	vitrin	Yes
VMP1	vacuole membrane protein 1	No
VSX2	visual system homeobox 2	No
VTCN1	V-set domain containing T-cell activation inhibitor 1	Yes
WDR31	WD repeat domain 31	No
WDR62	WD repeat domain 62	No
WFDC8	WAP four-disulfide core domain 8	No
WLS	wntless Wnt ligand secretion mediator	No
WT1-AS	WT1 antisense RNA	No
XDH	xanthine dehydrogenase	No
XRCC6P5	X-ray repair cross complementing 6 pseudogene 5	No
YIPF7	Yip1 domain family member 7	No
YRDC	yrdC N6-threonylcarbamoyltransferase domain containing	No
ZBTB7C	zinc finger and BTB domain containing 7C	No
ZBTB8A	zinc finger and BTB domain containing 8A	Yes
ZCCHC18	zinc finger CCHC-type containing 18	No
ZFP92	ZFP92 zinc finger protein	No
ZFYVE9	zinc finger FYVE-type containing 9	Yes
ZGLP1	zinc finger, GATA-like protein 1	Yes
ZMAT2	zinc finger matrin-type 2	No
ZMYND10	zinc finger MYND-type containing 10	No
ZMYND12	zinc finger MYND-type containing 12	No
ZNF114	zinc finger protein 114	No
ZNF138	zinc finger protein 138	Yes
ZNF250	zinc finger protein 250	No
ZNF295-AS1	ZNF295 antisense RNA 1	Yes
ZNF33B	zinc finger protein 33B	No
ZNF343	zinc finger protein 343	No
ZNF37A	zinc finger protein 37A	No
ZNF384	zinc finger protein 384	No
ZNF420	zinc finger protein 420	No
ZNF470	zinc finger protein 470	Yes
ZNF570	zinc finger protein 570	No
ZNF585B	zinc finger protein 585B	No
ZNF605	zinc finger protein 605	No
ZNF611	zinc finger protein 611	No
ZNF705A	zinc finger protein 705A	No
ZNF705B	zinc finger protein 705B	No
ZNF729	zinc finger protein 729	No
ZNF761	zinc finger protein 761	No
ZNF768	zinc finger protein 768	Yes
ZNF780B	zinc finger protein 780B	No
ZNF782	zinc finger protein 782	No
ZNF789	zinc finger protein 789	No

## Sheet: Selected GCTOF
ID_Var	Type	BinBase_Name	Name_Abbreviation	Metabolic_Category	InChiKey	PubChem_ID	Quantmass	Ret_Index	BB_ID	KEGG_ID	Selected in the Partial Correlation Analysis
id_1_monoolein_21632	GCTOF	1-monoolein	9-octadecenoic acid	fatty acid	RZRNAYUHWVFMIP-KTKRTIGZSA-N	5283468	129	955584	21632		No
id_1_monopalmitin_2070	GCTOF	1-monopalmitin	1-monoacylglycerol	monoglyceride	QHZLMUACJMDIAE-UHFFFAOYSA-N	14900	129	901749	2070	C01885	Yes
id_101742_101742	GCTOF	101742	unknown	unknown		NA	117	885481	101742		Yes
id_1029_1029	GCTOF	1029	unknown	unknown		NA	85	220340	1029		No
id_102941_102941	GCTOF	102941	unknown	unknown		NA	141	472321	102941		Yes
id_103102_103102	GCTOF	103102	unknown	unknown		NA	117	373630	103102		No
id_103476_103476	GCTOF	103476	unknown	unknown		NA	141	475437	103476		No
id_104906_104906	GCTOF	104906	unknown	unknown		NA	85	218263	104906		Yes
id_105164_105164	GCTOF	105164	unknown	unknown		NA	228	449834	105164		Yes
id_105450_105450	GCTOF	105450	unknown	unknown		NA	159	905614	105450		Yes
id_105609_105609	GCTOF	105609	unknown	unknown		NA	89	302268	105609		Yes
id_107396_107396	GCTOF	107396	unknown	unknown		NA	111	979472	107396		Yes
id_107586_107586	GCTOF	107586	unknown	unknown		NA	139	761031	107586		No
id_108052_108052	GCTOF	108052	unknown	unknown		NA	157	272638	108052		No
id_110_110	GCTOF	110	unknown	unknown		NA	132	298570	110		No
id_1177_1177	GCTOF	1177	unknown	unknown		NA	116	1039628	1177		Yes
id_168_168	GCTOF	168	unknown	unknown		NA	122	878989	168		No
id_18082_18082	GCTOF	18082	unknown	unknown		NA	85	252134	18082		No
id_1872_1872	GCTOF	1872	unknown	unknown		NA	85	471634	1872		No
id_1878_1878	GCTOF	1878	unknown	unknown		NA	85	573497	1878		No
id_2_hydroxybutanoic_acid_40	GCTOF	2-hydroxybutanoic acid	2-hydroxybutanoic acid	fatty acid	AFENDNXGAFYKQO-VKHMYHEASA-N	440864	131	258161	40	C05984	Yes
id_2_hydroxyglutaric_acid_2000	GCTOF	2-hydroxyglutaric acid	2-hydroxyglutarate	fatty acid	HWXBTNAVRSUOJR-UHFFFAOYSA-N	43	247	506306	2000	C02630	Yes
id_2_ketoisovaleric_acid_107907	GCTOF	2-ketoisovaleric acid	3-methyl-2-oxobutanoic acid	fatty acid	QHKABHOOEWYVLI-UHFFFAOYSA-N	NA	89	247953	107907		No
id_202_202	GCTOF	202	unknown	unknown		NA	111	657668	202		Yes
id_203_203	GCTOF	203	unknown	unknown		NA	143	231257	203		Yes
id_2039_2039	GCTOF	2039	unknown	unknown		NA	131	834909	2039		Yes
id_204_204	GCTOF	204	unknown	unknown		NA	111	604679	204		No
id_2072_2072	GCTOF	2072	unknown	unknown		NA	277	570154	2072		Yes
id_2107_2107	GCTOF	2107	unknown	unknown		NA	111	226149	2107		No
id_257_257	GCTOF	257	unknown	unknown		NA	441	1134576	257		No
id_260_260	GCTOF	260	unknown	unknown		NA	111	1010750	260		No
id_2944_2944	GCTOF	2944	unknown	unknown		NA	97	214208	2944		Yes
id_3143_3143	GCTOF	3143	unknown	unknown		NA	155	459926	3143		Yes
id_33282_33282	GCTOF	33282	unknown	unknown		NA	103	599952	33282		Yes
id_34113_34113	GCTOF	34113	unknown	unknown		NA	215	528242	34113		Yes
id_3442_3442	GCTOF	3442	unknown	unknown		NA	141	474455	3442		No
id_37757_37757	GCTOF	37757	unknown	unknown		NA	466	619555	37757		No
id_39_39	GCTOF	39	unknown	unknown		NA	97	397287	39		No
id_4219_4219	GCTOF	4219	unknown	unknown		NA	98	846127	4219		No
id_45353_45353	GCTOF	45353	unknown	unknown		NA	309	1251565	45353		No
id_4577_4577	GCTOF	4577	unknown	unknown		NA	283	1166033	4577		Yes
id_46138_46138	GCTOF	46138	unknown	unknown		NA	145	283016	46138		Yes
id_46292_46292	GCTOF	46292	unknown	unknown		NA	211	296272	46292		No
id_47170_47170	GCTOF	47170	unknown	unknown		NA	99	763143	47170		No
id_4793_4793	GCTOF	4793	unknown	unknown		NA	446	873697	4793		No
id_4819_4819	GCTOF	4819	unknown	unknown		NA	204	915906	4819		Yes
id_48494_48494	GCTOF	48494	unknown	unknown		NA	241	290047	48494		Yes
id_490_490	GCTOF	490	unknown	unknown		NA	157	336870	490		Yes
id_5259_5259	GCTOF	5259	unknown	unknown		NA	297	1203017	5259		Yes
id_5290_5290	GCTOF	5290	unknown	unknown		NA	132	928811	5290		No
id_54_54	GCTOF	54	unknown	unknown		NA	211	773271	54		No
id_552_552	GCTOF	552	unknown	unknown		NA	203	947068	552		Yes
id_5576_5576	GCTOF	5576	unknown	unknown		NA	197	300553	5576		Yes
id_5691_5691	GCTOF	5691	unknown	unknown		NA	89	302228	5691		Yes
id_5968_5968	GCTOF	5968	unknown	unknown		NA	129	929592	5968		Yes
id_5990_5990	GCTOF	5990	unknown	unknown		NA	188	301233	5990		No
id_61_61	GCTOF	61	unknown	unknown		NA	185	511029	61		No
id_6646_6646	GCTOF	6646	unknown	unknown		NA	205	584590	6646		No
id_892_892	GCTOF	892	unknown	unknown		NA	155	478262	892		No
id_915_915	GCTOF	915	unknown	unknown		NA	109	444959	915		No
id_95440_95440	GCTOF	95440	unknown	unknown		NA	132	952240	95440		Yes
id_97326_97326	GCTOF	97326	unknown	unknown		NA	171	866272	97326		Yes
id_adipic_acid_125	GCTOF	adipic acid	adipate	fatty acid	WNLRTRBMVRJNCN-UHFFFAOYSA-N	196	111	474435	125	C06104	Yes
id_asparagine_146	GCTOF	asparagine	l-asparagine	Aminoacid precursor	DCXYFEDJOCDNAF-REOHCLBHSA-N	6267	188	553078	146	C00152	No
id_benzoic_acid_34148	GCTOF	benzoic acid	benzoic acid	fatty acid	WPYMKLBDIGXBTP-UHFFFAOYSA-N	243	179	339214	34148	C00180	No
id_cholesterol_19	GCTOF	cholesterol	cholesterol	cholesterol	HVYWMOMLDIMFJA-DPAQBDIFSA-N	5997	129	1078536	19	C00187	Yes
id_cysteine_65	GCTOF	cysteine	l-cysteine	Aminoacid precursor	XUJNEKJLAYXESH-REOHCLBHSA-N	5862	220	500158	65	C00097	Yes
id_deoxypentitol_33037	GCTOF	deoxypentitol	1-deoxypentitol	fatty acid	FJGNTEKSQVNVTJ-UHFFFAOYSA-N	270738	231	528774	33037		Yes
id_gamma_aminobutyric_acid_102582	GCTOF	gamma-aminobutyric acid	gamma-aminobutyric acid	fatty acid	BTCSSZJGUNDROE-UHFFFAOYSA-N	119	102	364801	102582	C00334	Yes
id_glutaric_acid_16952	GCTOF	glutaric acid	glutaric acid	fatty acid	JFCQEDHGNNZCLN-UHFFFAOYSA-N	743	261	421596	16952	C00489	No
id_glycerol_3_galactoside_1693	GCTOF	glycerol-3-galactoside	galactosylglycerol	fatty acid	NHJUPBDCSOGIKX-NTXXKDEISA-N	16048618	204	805227	1693	C05401	Yes
id_glycine_64525	GCTOF	glycine	glycine	fatty acid	DHMQDGOQFOQNFH-UHFFFAOYSA-N	750	248	371151	64525	C00037	No
id_glycolic_acid_1971	GCTOF	glycolic acid	glycolate	fatty acid	AEMRFAOFKBGASW-UHFFFAOYSA-N	757	177	227636	1971	C00160	Yes
id_hydroxycarbamate_nist_7010	GCTOF	hydroxycarbamate NIST	hydroxycarbamate	fatty acid	DRAJWRKLRBNJRQ-UHFFFAOYSA-M	16639161	278	325948	7010		Yes
id_isoheptadecanoic_acid_nist_46259	GCTOF	isoheptadecanoic acid NIST	isoheptadecanoic acid	fatty acid	IIUXHTGBZYEGHI-UHFFFAOYSA-N	164860	117	737927	46259		No
id_itaconic_acid_101725	GCTOF	itaconic acid	itaconate	fatty acid	LVHBHZANLOWSRM-UHFFFAOYSA-N	811	147	386511	101725	C00490	Yes
id_lysine_64529	GCTOF	lysine	l-lysine	Aminoacid precursor	KDXKERNSBIXSRK-YFKPBYRVSA-N	5962	156	667216	64529	C00047	Yes
id_lyxitol_233	GCTOF	lyxitol	l-arabitol	fatty acid	HEBKCHPVOIAQTA-IMJSIDKUSA-N	439255	217	573587	233	C00532	No
id_myo_inositol_24347	GCTOF	myo-inositol	myo-inositol	fatty acid	CDAISMWEOUEBRE-UHFFFAOYSA-N	892	305	731021	24347	C00137	Yes
id_octadecanol_997	GCTOF	octadecanol	octadecanol	fatty acid	GLDOVTGHNKAZLK-UHFFFAOYSA-N	8221	327	755409	997		No
id_oxoproline_34039	GCTOF	oxoproline	pidolic acid	fatty acid	ODHCTXKNWHHXJC-VKHMYHEASA-N	7405	156	490513	34039	C01879	No
id_pelargonic_acid_50	GCTOF	pelargonic acid	pelargonic acid	fatty acid	FBUKVWPVBMHYJY-UHFFFAOYSA-N	8158	117	399229	50	C01601	No
id_phosphate_4	GCTOF	phosphate	phosphate	Aminoacid precursor	NBIIXXVUZAFLBC-UHFFFAOYSA-N	1004	314	345365	4	C00009	Yes
id_piperidone_34023	GCTOF	piperidone	piperidone	fatty acid	XUWHAWMETYGRKB-UHFFFAOYSA-N	12665	156	275603	34023		No
id_proline_68068	GCTOF	proline	l-proline	Aminoacid precursor	ONIBWKKTOPOVIA-BYPYZUCNSA-N	145742	142	366784	68068	C00148	Yes
id_pseudo_uridine_47203	GCTOF	pseudo-uridine	pseudouridine	Aminoacid precursor	PTJWIQPHWPFNBW-GBNDHIKLSA-N	15047	217	815904	47203	C02067	No
id_ribitol_66947	GCTOF	ribitol	ribitol	fatty acid	HEBKCHPVOIAQTA-ZXFHETKHSA-N	827	319	578867	66947	C00474	Yes
id_tagatose_3356	GCTOF	tagatose	d-tagatose	carbohydrate	LKDRXBCSQODPBY-OEXCPVAWSA-N	439312	307	636627	3356	C00795	Yes
id_threitol_770	GCTOF	threitol	d-threitol	fatty acid	UNXHWFMMPAWVPI-QWWZWVQMSA-N	169019	217	467595	770	C16884	Yes
id_threonine_34161	GCTOF	threonine	l-threonine	Aminoacid precursor	AYFVYJQAPQTCCC-GBXIJSLDSA-N	6288	218	410833	34161	C00188	No
id_uric_acid_23	GCTOF	uric acid	uric acid	metabolism	LEHOTFFKMJEONL-UHFFFAOYSA-N	1175	441	730691	23	C00366	No

## Sheet: Selected Positive Lipidomics
ID_Var	Type	Compound_Name	Name_Abbreviation	Metabolic_Category	InChiKey	Batch_rt	Identifier	Selected in the Partial Correlation Analysis
id_acylcarnitine__c10_1__0_53_31	PosLip	Acylcarnitine (C10:1)	o-acylcarnitine	fatty acid	GOOOCIIXFLVRAG-UHFFFAOYSA-N	0.547	0.53_314.23	No
id_acylcarnitine__c14_2__0_70_36	PosLip	Acylcarnitine (C14:2)	o-acylcarnitine	fatty acid	HXOGMKPCIDSSKJ-NKBLVAAJSA-N	0.713	0.70_368.28	Yes
id_ceramide__d18_1_23_0__7_94_61	PosLip	Ceramide (d18:1/23:0)	ceramide	ceramide	NAJHAHQNQCNWOP-PUYNVXOJSA-N	7.963	7.94_618.62	No
id_ceramide__d18_1_23_0__7_94_63	PosLip	Ceramide (d18:1/23:0)	ceramide	ceramide	NAJHAHQNQCNWOP-PUYNVXOJSA-N	7.963	7.94_636.63	No
id_ceramide_c17_5_95_574_52	PosLip	Ceramide C17:5	ceramide	ceramide	ICWGMOFDULMCFL-QKSCFGQVSA-N	5.955	5.95_574.52	Yes
id_cholesterol_4_87_369_35	PosLip	Cholesterol	cholesterol	cholesterol	HVYWMOMLDIMFJA-DPAQBDIFSA-N	4.861	4.87_369.35	Yes
id_csh_posesi__003_4_82_805_62	PosLip	CSH_posESI #003	unknown	unknown		4.82	4.82_805.62	No
id_csh_posesi__006_10_17_896_79	PosLip	CSH_posESI #006	unknown	unknown		10.151	10.17_896.79	Yes
id_csh_posesi__025_9_62_970_79	PosLip	CSH_posESI #025	unknown	unknown		9.645	9.62_970.79	Yes
id_csh_posesi__034_4_76_896_54	PosLip	CSH_posESI #034	unknown	unknown		4.778	4.76_896.54	Yes
id_csh_posesi__037_5_57_858_60	PosLip	CSH_posESI #037	unknown	unknown		5.582	5.57_858.60	Yes
id_csh_posesi__122_5_06_1475_16	PosLip	CSH_posESI #122	unknown	unknown		5.035	5.06_1475.16	No
id_csh_posesi__142_3_45_435_32	PosLip	CSH_posESI #142	unknown	unknown		3.443	3.45_435.32	Yes
id_csh_posesi__170_10_01_867_69	PosLip	CSH_posESI #170	unknown	unknown		10.035	10.01_867.69	Yes
id_csh_posesi__197_6_70_876_69	PosLip	CSH_posESI #197	unknown	unknown		6.652	6.70_876.69	Yes
id_csh_posesi__285_5_62_876_57	PosLip	CSH_posESI #285	unknown	unknown		5.649	5.62_876.57	No
id_csh_posesi__301_5_51_850_56	PosLip	CSH_posESI #301	unknown	unknown		5.475	5.51_850.56	Yes
id_csh_posesi__304_5_55_1533_11	PosLip	CSH_posESI #304	unknown	unknown		5.533	5.55_1533.11	Yes
id_csh_posesi__307_4_95_872_54	PosLip	CSH_posESI #307	unknown	unknown		4.927	4.95_872.54	Yes
id_lpc__18_3__0_98_518_32	PosLip	LPC (18:3)	lysophosphatidylcholine	lysophosphatidylcholine	WKQNRCYKYCKESD-YVHLTTHBSA-N	0.981	0.98_518.32	Yes
id_lpc__20_5__0_96_542_32	PosLip	LPC (20:5)	lysophosphatidylcholine	lysophosphatidylcholine	PDIGSOAOQOXRDU-WJPZTBRDSA-N	0.964	0.96_542.32	Yes
id_lpc__22_6__1_15_568_34	PosLip	LPC (22:6)	lysophosphatidylcholine	lysophosphatidylcholine	LSOWKZULVQWMLY-APPDJCNMSA-N	1.155	1.15_568.34	Yes
id_pc__34_2__5_04_758_58	PosLip	PC (34:2)	phosphatidylcholine	phosphatidylcholine	JLPULHDHAOZNQI-ZTIMHPMXSA-N	5.019	5.04_758.58	Yes
id_pc__34_3__4_60_756_56	PosLip	PC (34:3)	phosphatidylcholine	phosphatidylcholine	VKVSSDKCKXJFIM-AFYHZPHLSA-N	4.571	4.60_756.56	Yes
id_pc__36_5__a_4_27_780_56	PosLip	PC (36:5) A	phosphatidylcholine	phosphatidylcholine	SUZYROYNFNQALJ-MHEIZRSESA-N	4.264	4.27_780.56	Yes
id_pc__37_6__4_50_792_55	PosLip	PC (37:6)	phosphatidylcholine	phosphatidylcholine	GEINPYKZLFHHIL-HEXXMCQTSA-N	4.496	4.50_792.55	Yes
id_pc__38_2__6_20_814_63	PosLip	PC (38:2)	phosphatidylcholine	phosphatidylcholine	KXXLFCAPKGRXBT-FMJYHZMHSA-N	6.222	6.20_814.63	No
id_pc__38_5__a_4_97_808_58	PosLip	PC (38:5) A	phosphatidylcholine	phosphatidylcholine	SUACBSWYGWBPFC-GPUJSUHJSA-N	4.969	4.97_808.58	Yes
id_pc__38_5__b_5_14_808_59	PosLip	PC (38:5) B	phosphatidylcholine	phosphatidylcholine	YLWBKBDNHWQEFU-YJXJLLHLSA-N	5.168	5.14_808.59	Yes
id_pc__38_6__a_4_76_806_57	PosLip	PC (38:6) A	phosphatidylcholine	phosphatidylcholine	PLZBTDKJYHXIEW-DZUXOTHRSA-N	4.778	4.76_806.57	No
id_pc__39_6__4_99_820_59	PosLip	PC (39:6)	phosphatidylcholine	phosphatidylcholine	QMCWOGICYCFNBF-BWHZRABLSA-N	5.027	4.99_820.59	Yes
id_pc__40_7__4_82_832_59	PosLip	PC (40:7)	phosphatidylcholine	phosphatidylcholine	BPUROMFCPFGBOT-ZEGPSQTJSA-N	4.837	4.82_832.59	No
id_pc__40_8__4_41_830_57	PosLip	PC (40:8)	phosphatidylcholine	phosphatidylcholine	SIMZOWLEIOYZJX-VRCXRDLJSA-N	4.413	4.41_830.57	No
id_pc__p_34_1__or_pc__o_34_2__a_	PosLip	PC (p-34:1) or PC (o-34:2) A	phosphatidylcholine	phosphatidylcholine	MBRHHFWRXQYYAN-JEPFLRBFSA-N	5.392	5.36_744.59	No
id_pc__p_36_1__or_pc__o_36_2__6_	PosLip	PC (p-36:1) or PC (o-36:2)	phosphatidylcholine	phosphatidylcholine	ZYLPVUZBZNMVMR-ZBBHDILGSA-N	5.939	6.02_772.62	No
id_pc__p_36_2__or_pc__o_36_3__5_	PosLip	PC (p-36:2) or PC (o-36:3)	phosphatidylcholine	phosphatidylcholine	DIHWZUCEXWUHOD-IIVNATNGSA-N	5.45	5.48_770.61	Yes
id_pc__p_38_5__or_pc__o_38_6__a_	PosLip	PC (p-38:5) or PC (o-38:6) A	phosphatidylcholine	phosphatidylcholine	FAKYQMLQEAQOLK-LHZZQLRFSA-N	5.234	5.12_792.59	Yes
id_pc__p_40_1__or_pc__o_40_2__6_	PosLip	PC (p-40:1) or PC (o-40:2)	phosphatidylcholine	phosphatidylcholine		6.637	6.64_828.68	No
id_pc__p_40_7__or_pc__o_40_8__5_	PosLip	PC (p-40:7) or PC (o-40:8)	phosphatidylcholine	phosphatidylcholine		5.085	5.09_816.57	Yes
id_pe__p_34_1__or_pe__o_34_2__6_	PosLip	PE (p-34:1) or PE (o-34:2)	phosphatidylethanolamine	phosphatidylethanolamine	SMPXBIVJXNXOAL-PRWZWGSOSA-N	5.977	6.16_702.54	Yes
id_pe__p_36_1__or_pe__o_36_2__6_	PosLip	PE (p-36:1) or PE (o-36:2)	phosphatidylethanolamine	phosphatidylethanolamine		6.657	6.86_730.57	No
id_pe__p_36_2__or_pe__o_36_3__6_	PosLip	PE (p-36:2) or PE (o-36:3)	phosphatidylethanolamine	phosphatidylethanolamine	CFANDHZPOSNKNO-UDHSZFGOSA-N	6.146	6.13_728.56	No
id_pe__p_36_4__or_pe__o_36_5__5_	PosLip	PE (p-36:4) or PE (o-36:5)	phosphatidylethanolamine	phosphatidylethanolamine	ADWDFBQPQIEGRZ-XBICFDGKSA-N	5.376	5.36_724.53	No
id_pe__p_38_4__or_pe__o_38_5__6_	PosLip	PE (p-38:4) or PE (o-38:5)	phosphatidylethanolamine	phosphatidylethanolamine	ZTZQZGHJLWFLFQ-VZBWJDOASA-N	6.03	6.01_752.56	No
id_pe__p_38_5__or_pe__o_38_6__5_	PosLip	PE (p-38:5) or PE (o-38:6)	phosphatidylethanolamine	phosphatidylethanolamine	IQSPCSIULMCRPM-ZAJUHDLGSA-N	5.433	5.41_750.54	No
id_sm__d33_1__4_42_689_56	PosLip	SM (d33:1)	sphingomyelin	sphingomyelin	LQINJRUGTUOHGS-YPDYIYJKSA-N	4.438	4.42_689.56	No
id_sm__d34_0__4_94_727_57	PosLip	SM (d34:0)	sphingomyelin	sphingomyelin	QHZIGNLCLJPLCU-QPPIDDCLSA-N	4.96	4.94_727.57	Yes
id_sm__d37_1__5_72_745_62	PosLip	SM (d37:1)	sphingomyelin	sphingomyelin	HAFQHLHNPJDAGB-MAJDXUCPSA-N	5.715	5.72_745.62	No
id_sm__d38_1__6_02_759_64	PosLip	SM (d38:1)	sphingomyelin	sphingomyelin	AADLTHQNYQJHQV-SVLGDMRNSA-N	6.055	6.02_759.64	No
id_sm__d39_1__6_37_773_65	PosLip	SM (d39:1)	sphingomyelin	sphingomyelin	YXSZOBWVQJIWNE-LUJNSPTCSA-N	6.395	6.37_773.65	No
id_sm__d39_2__5_82_771_64	PosLip	SM (d39:2)	sphingomyelin	sphingomyelin	SDUGEKJCGFHJRC-IYXZHQORSA-N	5.823	5.82_771.64	No
id_sm__d40_1__6_69_787_67	PosLip	SM (d40:1)	sphingomyelin	sphingomyelin	FJJANLYCZUNFSE-QVMKKYBKSA-N	6.718	6.69_787.67	No
id_sm__d40_2__6_12_785_66	PosLip	SM (d40:2)	sphingomyelin	sphingomyelin	VBFKEZGCUWHGSK-ADSSWVSQSA-N	6.146	6.12_785.66	Yes
id_sm__d41_1__6_90_801_68	PosLip	SM (d41:1)	sphingomyelin	sphingomyelin	SXZWBNWTCVLZJN-NMIJJABPSA-N	7.05	6.90_801.68	Yes
id_sm__d41_2__a_6_34_799_67	PosLip	SM (d41:2) A	sphingomyelin	sphingomyelin	JBDGKEXQKCCQFK-JWQIMADESA-N	6.461	6.34_799.67	Yes
id_sm__d42_2__6_67_813_69	PosLip	SM (d42:2)	sphingomyelin	sphingomyelin	DACOGJMBYLZYDH-GXJPFUDISA-N	6.685	6.67_813.69	Yes
id_sm__d42_2__6_79_813_69	PosLip	SM (d42:2)	sphingomyelin	sphingomyelin	DACOGJMBYLZYDH-GXJPFUDISA-N	6.809	6.79_813.69	Yes
id_tg__54_5__10_32_898_79	PosLip	TG (54:5)	triglyceride	triglyceride	OEJXMJPFOHYSIU-GRLFFVHSSA-N	10.342	10.32_898.79	Yes
id_tg__54_8__9_05_892_74	PosLip	TG (54:8)	triglyceride	triglyceride	BMPVTDWOWBNPJU-NYRSPQLFSA-N	8.957	9.05_892.74	No
id_tg__56_8__9_76_925_73	PosLip	TG (56:8)	triglyceride	triglyceride	UBGUHMDKBGQUND-VPFWBQFRSA-N	9.769	9.76_925.73	Yes
id_tg__56_9__9_48_923_71	PosLip	TG (56:9)	triglyceride	triglyceride	HTODETRMAVZETG-GOCHBVGNSA-N	9.34	9.48_923.71	Yes
id_tg__58_10__9_40_944_77	PosLip	TG (58:10)	triglyceride	triglyceride	GXWBCAVCOMAOHT-VMCJOIRWSA-N	9.405	9.40_944.77	Yes
id_tg__58_9__9_79_946_79	PosLip	TG (58:9)	triglyceride	triglyceride	RVXFSLZMZOFGEQ-SWIIBWKZSA-N	9.794	9.79_946.79	Yes

## Sheet: Selected Negative Lipidomics
ID_Var	Type	Compound_Name	Name_Abbreviation	Metabolic_Category	InChiKey	Batch_rt	Identifier	Selected in the Partial Correlation Analysis
id_ceramide__d18_1_17_0__6_19_58	NegLip	Ceramide (d18:1/17:0)	ceramide	ceramide	ICWGMOFDULMCFL-QKSCFGQVSA-N	6.014	6.19_586.5	Yes
id_ceramide__d34_0__5_89_574_50	NegLip	Ceramide (d34:0)	ceramide	ceramide	GCGTXOVNNFGTPQ-JHOUSYSJSA-N	5.889	5.89_574.50	No
id_ceramide__d34_0__6_08_584_53	NegLip	Ceramide (d34:0)	ceramide	ceramide	GCGTXOVNNFGTPQ-JHOUSYSJSA-N	5.898	6.08_584.53	No
id_ceramide__d38_1__7_06_628_54	NegLip	Ceramide (d38:1)	ceramide	ceramide	XWBWIAOWSABHFI-NUKVNZTCSA-N	7.063	7.06_628.54	Yes
id_ceramide__d39_1__7_63_652_59	NegLip	Ceramide (d39:1)	ceramide	ceramide	WYSRACVJQVNCRW-PQPBPFPMSA-N	7.412	7.63_652.59	Yes
id_ceramide__d40_1__7_74_656_58	NegLip	Ceramide (d40:1)	ceramide	ceramide	KEPQASGDXIEOIL-GLQCRSEXSA-N	7.736	7.74_656.58	No
id_ceramide__d41_1__8_06_670_59	NegLip	Ceramide (d41:1)	ceramide	ceramide	NAJHAHQNQCNWOP-PUYNVXOJSA-N	8.061	8.06_670.59	No
id_ceramide__d41_1__8_29_680_62	NegLip	Ceramide (d41:1)	ceramide	ceramide	NAJHAHQNQCNWOP-PUYNVXOJSA-N	8.061	8.29_680.62	No
id_ceramide__d43_1__8_57_698_62	NegLip	Ceramide (d43:1)	ceramide	ceramide	QHPYSHVSWAOLHS-PVNBSDFKSA-N	8.582	8.57_698.62	No
id_csh_negesi__109_8_24_697_61	NegLip	CSH_negESI #109	unknown	unknown	697.6093	8.053	8.24_697.61	Yes
id_csh_negesi__130_0_5_244_91	NegLip	CSH_negESI #130	unknown	unknown	244.9099	0.506	0.5_244.91	Yes
id_csh_negesi__192_3_26_467_37	NegLip	CSH_negESI #192	unknown	unknown	467.374	3.177	3.26_467.37	Yes
id_csh_negesi__251_5_29_1100_523	NegLip	CSH_negESI #251	unknown	unknown	1100.5238	5.249	5.29_1100.5238	Yes
id_csh_negesi__251_5_32_1168_51	NegLip	CSH_negESI #251	unknown	unknown	1168.5106	5.282	5.32_1168.51	Yes
id_csh_negesi__259_5_61_1047_55	NegLip	CSH_negESI #259	unknown	unknown	1047.5458	5.423	5.61_1047.55	No
id_csh_negesi__261_5_65_816_52	NegLip	CSH_negESI #261	unknown	unknown	816.5163	5.498	5.65_816.52	No
id_csh_negesi__345_6_67_885_63	NegLip	CSH_negESI #345	unknown	unknown	885.6329	6.463	6.67_885.63	Yes
id_csh_negesi__380_1_27_632_32	NegLip	CSH_negESI #380	unknown	unknown	632.3182	1.213	1.27_632.32	Yes
id_csh_negesi__385_4_56_818_55	NegLip	CSH_negESI #385	unknown	unknown	818.5546	4.433	4.56_818.55	No
id_csh_negesi__386_4_66_557_46	NegLip	CSH_negESI #386	unknown	unknown	557.4572	4.541	4.66_557.46	Yes
id_csh_negesi__395_8_6_776_54	NegLip	CSH_negESI #395	unknown	unknown	776.542	8.361	8.6_776.54	No
id_csh_negesi__407_6_39_991_63	NegLip	CSH_negESI #407	unknown	unknown	991.6337	6.181	6.39_991.63	No
id_csh_negesi__408_4_87_951_52	NegLip	CSH_negESI #408	unknown	unknown	951.524	4.741	4.87_951.52	Yes
id_csh_negesi__420_5_81_1058_55	NegLip	CSH_negESI #420	unknown	unknown	1058.5526	5.631	5.81_1058.55	Yes
id_csh_negesi__501_0_50_397_21	NegLip	CSH_negESI #501	unknown	unknown	397.2053	0.5	0.50_397.21	No
id_csh_negesi__511_0_66_469_37	NegLip	CSH_negESI #511	unknown	unknown	498.9302	0.65	0.66_469.37	No
id_csh_negesi__516_0_80_562_32	NegLip	CSH_negESI #516	unknown	unknown	562.3154	0.797	0.80_562.32	No
id_csh_negesi__520_1_21_504_31	NegLip	CSH_negESI #520	unknown	unknown	504.3095	1.213	1.21_504.31	No
id_csh_negesi__523_1_14_612_33	NegLip	CSH_negESI #523	unknown	unknown	612.3304	1.138	1.14_612.33	Yes
id_csh_negesi__524_1_46_480_31	NegLip	CSH_negESI #524	unknown	unknown	480.3094	1.463	1.46_480.31	No
id_csh_negesi__574_4_26_793_48	NegLip	CSH_negESI #574	unknown	unknown	793.4793	4.259	4.26_793.48	Yes
id_csh_negesi__586_4_53_836_54	NegLip	CSH_negESI #586	unknown	unknown	836.5433	4.525	4.53_836.54	No
id_csh_negesi__591_4_65_840_53	NegLip	CSH_negESI #591	unknown	unknown	840.5323	4.65	4.65_840.53	No
id_csh_negesi__603_4_75_873_51	NegLip	CSH_negESI #603	unknown	unknown	873.5105	4.749	4.75_873.51	Yes
id_csh_negesi__617_4_88_866_55	NegLip	CSH_negESI #617	unknown	unknown	866.5453	4.883	4.88_866.55	No
id_csh_negesi__635_5_06_932_52	NegLip	CSH_negESI #635	unknown	unknown	932.5175	5.057	5.06_932.52	Yes
id_csh_negesi__644_5_18_842_55	NegLip	CSH_negESI #644	unknown	unknown	842.5464	5.182	5.18_842.55	No
id_csh_negesi__648_5_22_876_50	NegLip	CSH_negESI #648	unknown	unknown	876.5039	5.224	5.22_876.50	No
id_csh_negesi__654_5_42_864_61	NegLip	CSH_negESI #654	unknown	unknown	864.611	5.415	5.42_864.61	Yes
id_csh_negesi__668_5_74_736_53	NegLip	CSH_negESI #668	unknown	unknown	736.5294	5.74	5.74_736.53	No
id_csh_negesi__678_5_74_878_52	NegLip	CSH_negESI #678	unknown	unknown	878.521	5.74	5.74_878.52	Yes
id_csh_negesi__702_6_18_913_62	NegLip	CSH_negESI #702	unknown	unknown	913.6165	6.181	6.18_913.62	No
id_csh_negesi__703_6_19_923_65	NegLip	CSH_negESI #703	unknown	unknown	923.6463	6.189	6.19_923.65	No
id_csh_negesi__718_6_76_1671_35	NegLip	CSH_negESI #718	unknown	unknown	1671.3535	6.763	6.76_1671.35	No
id_csh_negesi__723_6_46_818_64	NegLip	CSH_negESI #723	unknown	unknown	818.6385	6.455	6.46_818.64	Yes
id_csh_negesi__731_6_76_915_63	NegLip	CSH_negESI #731	unknown	unknown	915.6335	6.763	6.76_915.63	No
id_csh_negesi__738_6_76_983_62	NegLip	CSH_negESI #738	unknown	unknown	983.618	6.763	6.76_983.62	No
id_csh_negesi__739_6_76_993_65	NegLip	CSH_negESI #739	unknown	unknown	993.6486	6.763	6.76_993.65	No
id_csh_negesi__740_6_76_1670_35	NegLip	CSH_negESI #740	unknown	unknown	1670.3477	6.763	6.76_1670.35	No
id_csh_negesi__743_7_01_859_69	NegLip	CSH_negESI #743	unknown	unknown	859.6907	7.013	7.01_859.69	No
id_csh_negesi__744_7_01_849_66	NegLip	CSH_negESI #744	unknown	unknown	849.6609	7.013	7.01_849.66	Yes
id_csh_negesi__752_7_14_893_60	NegLip	CSH_negESI #752	unknown	unknown	893.6044	7.137	7.14_893.60	Yes
id_csh_negesi__767_7_94_684_61	NegLip	CSH_negESI #767	unknown	unknown	684.6068	7.936	7.94_684.61	Yes
id_cuda_0_8_339_27	NegLip	CUDA	cuda	fatty acid	HPTJABJPZMULFH-UHFFFAOYSA-N	0.772	0.8_339.27	No
id_fa__16_0__3_25_255_23	NegLip	FA (16:0)	hexadecanoic acid	fatty acid	IPCSVZSSVZVIGE-UHFFFAOYSA-N	3.169	3.25_255.23	Yes
id_fa__16_0__d3_3_22_258_25	NegLip	FA (16:0)-d3	hexadecanoic acid	fatty acid	IPCSVZSSVZVIGE-FIBGUPNXSA-N	3.16	3.22_258.25	Yes
id_fa__18_0__3_82_283_26	NegLip	FA (18:0)	octadecanoic acid	fatty acid	QIQXTHQIDYTFRH-UHFFFAOYSA-N	3.709	3.82_283.26	Yes
id_fa__18_1__3_34_281_25	NegLip	FA (18:1)	oleic acid	fatty acid	ZQPPMHVWECSIRJ-KTKRTIGZSA-N	3.252	3.34_281.25	No
id_fa__18_2__2_94_279_23	NegLip	FA (18:2)	9,11-octadecadienoic acid	fatty acid	JBYXPOFIGCOSSB-XBLVEGMJSA-N	2.836	2.94_279.23	No
id_fa__22_4__3_27_331_26	NegLip	FA (22:4)	adrenic acid	fatty acid	TWSWSIQAPQLDBP-DOFZRALJSA-N	3.177	3.27_331.26	Yes
id_glccer__d42_2__7_04_844_65	NegLip	GlcCer (d42:2)	glucosylceramide	glucosylceramide	WBOZIXHPUPAOIA-RBELZSLISA-N	7.038	7.04_844.65	No
id_lpc__16_0__1_46_530_30	NegLip	LPC (16:0)	lysophosphatidylcholine	lysophosphatidylcholine	ASWBNKHCZGQVJV-HSZRJFAPSA-N	1.463	1.46_530.30	No
id_lpc__17_0__1_81_544_32	NegLip	LPC (17:0)	lysophosphatidylcholine	lysophosphatidylcholine	SRRQPVVYXBTRQK-XMMPIXPASA-N	1.812	1.81_544.32	Yes
id_lpc__18_2__1_21_554_30	NegLip	LPC (18:2)	lysophosphatidylcholine	lysophosphatidylcholine	SPJFYYJXNPEZDW-FTJOPAKQSA-N	1.213	1.21_554.30	No
id_lpc__18_2__1_25_564_33	NegLip	LPC (18:2)	lysophosphatidylcholine	lysophosphatidylcholine	SPJFYYJXNPEZDW-FTJOPAKQSA-N	1.213	1.25_564.33	No
id_lpc__20_1__2_51_594_38	NegLip	LPC (20:1)	lysophosphatidylcholine	lysophosphatidylcholine	GJTDRNFWIDPARY-GTPZACKGSA-N	2.37	2.51_594.38	No
id_lpc__20_3__1_48_590_35	NegLip	LPC (20:3)	lysophosphatidylcholine	lysophosphatidylcholine	BBNHCUBQEQJHIG-FZZJNMCHSA-N	1.405	1.48_590.35	Yes
id_lpc__22_5__1_35_614_35	NegLip	LPC (22:5)	lysophosphatidylcholine	lysophosphatidylcholine	YBUXFQUGNPBZPS-YNBHEIDWSA-N	1.288	1.35_614.35	No
id_lpe__16_0__1_6_452_28	NegLip	LPE (16:0)	lysophosphatidylethanolamine	lysophosphatidylethanolamine	CKPBBEOJHAPPBT-HXUWFJFHSA-N	1.496	1.6_452.28	No
id_mg__17_0_0_0_0_0__3_12_389_29	NegLip	MG (17:0/0:0/0:0)	monoacylglycerol	monoglyceride	SVUQHVRAGMNPLW-UHFFFAOYSA-N	3.035	3.12_389.29	No
id_pc__12_0_13_0__3_61_680_45	NegLip	PC (12:0/13:0)	phosphatidylcholine	phosphatidylcholine	FCTBVSCBBWKZML-WJOKGBTCSA-N	3.51	3.61_680.45	No
id_pc__32_0__5_48_768_54	NegLip	PC (32:0)	phosphatidylcholine	phosphatidylcholine	KILNVBDSWZSGLL-KXQOOQHDSA-N	5.482	5.48_768.54	Yes
id_pc__34_0__6_29_806_59	NegLip	PC (34:0)	phosphatidylcholine	phosphatidylcholine	PZNPLUBHRSSFHT-RRHRGVEJSA-N	6.139	6.29_806.59	No
id_pc__36_5__4_29_824_54	NegLip	PC (36:5)	phosphatidylcholine	phosphatidylcholine	DYDDZDMJSQYFGN-OIVUZXIWSA-N	4.291	4.29_824.54	No
id_pc__38_6__4_95_850_56	NegLip	PC (38:6)	phosphatidylcholine	phosphatidylcholine	PLZBTDKJYHXIEW-DZUXOTHRSA-N	4.808	4.95_850.56	Yes
id_pc__40_6__5_55_878_59	NegLip	PC (40:6)	phosphatidylcholine	phosphatidylcholine	FYVNIFOYDIIODX-KNKJIUSSSA-N	5.432	5.55_878.59	No
id_pc__40_8__4_59_874_56	NegLip	PC (40:8)	phosphatidylcholine	phosphatidylcholine	BFCSBEFTXQRIOJ-IMYLGOOQSA-N	4.433	4.59_874.56	No
id_pc__p_34_1__or_pc__o_34_2__5_	NegLip	PC (p-34:1) or PC (o-34:2)	phosphatidylcholine	phosphatidylcholine	MBRHHFWRXQYYAN-RTVLTNFHSA-N	5.44	5.56_788.58	Yes
id_pc__p_38_5__or_pc__o_38_6__5_	NegLip	PC (p-38:5) or PC (o-38:6)	phosphatidylcholine	phosphatidylcholine	ATTCDOPAYPGSLE-LQULQHAGSA-N	5.157	5.32_836.58	Yes
id_pe__p_34_2__or_pe__o_34_3__5_	NegLip	PE (p-34:2) or PE (o-34:3)	phosphatidylethanolamine	phosphatidylethanolamine		5.54	5.72_698.51	No
id_pe__p_36_2__or_pe__o_36_3__6_	NegLip	PE (p-36:2) or PE (o-36:3)	phosphatidylethanolamine	phosphatidylethanolamine	XVXISDREVDGQPX-PISDLAQISA-N	6.214	6.43_726.54	Yes
id_pe__p_36_4__or_pe__o_36_5__5_	NegLip	PE (p-36:4) or PE (o-36:5)	phosphatidylethanolamine	phosphatidylethanolamine	UUYSKERSKRMYME-MAIXUNBTSA-N	5.423	5.55_722.51	Yes
id_pe__p_38_3__or_pe__o_38_4__6_	NegLip	PE (p-38:3) or PE (o-38:4)	phosphatidylethanolamine	phosphatidylethanolamine		6.38	6.56_752.56	Yes
id_pe__p_38_5__or_pe__o_38_6__5_	NegLip	PE (p-38:5) or PE (o-38:6)	phosphatidylethanolamine	phosphatidylethanolamine	KCNBSSYOJRUKOM-JALPNNRCSA-N	5.482	5.65_748.53	No
id_pe__p_38_6__or_pe__o_38_7__5_	NegLip	PE (p-38:6) or PE (o-38:7)	phosphatidylethanolamine	phosphatidylethanolamine	WVGALBKSWOUIEZ-XNHMFJFDSA-N	5.24	5.41_746.51	Yes
id_pe__p_40_6__or_pe__o_40_7__6_	NegLip	PE (p-40:6) or PE (o-40:7)	phosphatidylethanolamine	phosphatidylethanolamine	FIJFPUAJUDAZEY-MNDXXDKYSA-N	5.898	6.1_774.54	Yes
id_sm__d37_1__5_77_789_61	NegLip	SM (d37:1)	sphingomyelin	sphingomyelin	HAFQHLHNPJDAGB-MAJDXUCPSA-N	5.773	5.77_789.61	No
id_sm__d38_1__6_27_803_63	NegLip	SM (d38:1)	sphingomyelin	sphingomyelin	AADLTHQNYQJHQV-SVLGDMRNSA-N	6.114	6.27_803.63	Yes
id_sm__d39_1__6_63_817_64	NegLip	SM (d39:1)	sphingomyelin	sphingomyelin	YXSZOBWVQJIWNE-LUJNSPTCSA-N	6.455	6.63_817.64	Yes
id_sm__d42_2__6_76_847_65	NegLip	SM (d42:2)	sphingomyelin	sphingomyelin	DACOGJMBYLZYDH-GXJPFUDISA-N	6.763	6.76_847.65	No
id_sm__d42_3__6_19_845_63	NegLip	SM (d42:3)	sphingomyelin	sphingomyelin	TXFLWJQVQCDUDZ-BRUGZULGSA-N	6.189	6.19_845.63	No

## Sheet: Selected Dietary Biomarkers
Full_Name	Name_abbreviation	Selected in the Partial Correlation Analysis
Vitamin C	metbvtC	Yes
Vitamin D	metbvtD	Yes
Alpha-tocopherol	alphtcp	Yes
