# Supplementary material for: Integrative analyses of TEDDY Omics data reveal lipid metabolism abnormalities, increased intracellular ROS and heightened inflammation prior to autoimmunity for type 1 diabetes
Source: Genome Biol. 2021 Jan 21;22:39. doi: 10.1186/s13059-021-02262-w (PMC7818777; doi:10.1186/s13059-021-02262-w)
Supplement: Supplementary file 14 — Additional file 14. Pathway enrichment. [file 13059_2021_2262_MOESM14_ESM.txt]

Pathway_ID	Pathway name	Single.p.M.12	Single.p.M.9	Single.p.M.6	Single.p.M.3	Single.p.M.0	Fisher's.Method.lowest.pvalue	FisherMethod.p	FisherMethod.padjust
Activation of NF-kappaB in B cells	Activation of NFKB in B cells	0.30938	0.17365	0.9022	0.001996	0.001996	M-3_M-0	5,35E+08	0.000250350055577756
Adherens_junction	Adherens junction	0.86627	0.4012	0.84232	0.017964	0.88822	M-9_M-3	0.0427577603854548	0.0329646252643397
Adipocytokine_signaling_pathway	Adipocytokine signaling	0.027944	0.033932	0.38922	0.66068	0.74251	M-12_M-9	0.00754853897063679	0.0220523618220449
Akt signaling pathway	AKT signaling	0.065868	0.023952	0.81637	0.6008	0.92216	M-12_M-9	0.0117564932615193	0.0453028106831704
Amino_sugar_and_nucleotide_sugar_metabolism	Amino and nucleotide sugar metabol	0.3493	0.02994	0.5988	0.001996	0.47505	M-9_M-3	0.000640938733305507	0.0031693557632859
AMPK_signaling_pathway	AMPK signaling	0.023952	0.38124	0.20758	0.21557	0.50299	M-12_M-6	0.0313429228750984	0.03381970769127
Antigen processing-Cross presentation	Antigen processing-Cross presentation	0.6507	0.39122	0.6008	0.001996	0.015968	M-3_M-0	0.000361869086751287	0.00114732192863429
Apoptosis	Apoptosis	0.27146	0.00998	0.63473	0.001996	0.18164	M-9_M-3	0.000235530689114416	0.000937481789361372
Ascorbate_and_aldarate_metabolism	Ascorbate metabol	0.00998	0.88822	0.1996	0.49701	0.021956	M-12_M-0	0.00206540865793536	0.0157527262168881
beta-catenin independent WNT signaling	beta-catenin independent WNT signaling	0.42315	0.10379	NA	0.001996	0.017964	M-9_M-3_M-0	0.000341052678561216	0.000950829442519892
Biosynthesis_of_unsaturated_fatty_acids	Unsaturated fatty acids	0.49701	0.005988	0.49102	0.13972	0.24551	M-9_M-3	0.00676519247479579	0.0141797838548445
Cell_adhesion_molecules_(CAMs)	Cell adhesion molecules	0.005988	0.21158	0.50299	0.87226	0.95609	M-12_M-9	0.00971889464984688	0.0275213168448157
Cell_cycle	Cell cycle	0.55888	0.48902	0.94611	0.001996	0.005988	M-3_M-0	0.00014742382584354	0.00123599616318602
Ceramide signaling pathway	Ceramide signaling	0.053892	0.035928	0.5489	0.22954	0.55888	M-12_M-9	0.0140318940989158	0.0396408269687172
Cxcr4 signaling pathway	CXCR4 signaling	0.36727	0.005988	0.057884	0.1477	0.38124	M-9_M-6_M-3	0.00305557436939707	0.033547175298518
Cysteine_and_methionine_metabolism	Cysteine & methionine metabol	0.051896	0.56088	0.42116	0.043912	0.82435	M-12_M-3	0.0161436091325939	0.0229635839917782
Detoxification of Reactive Oxygen Species	ROS detoxification	0.1477	0.13174	0.22954	0.001996	0.11976	M-12_M-9_M-3_M-0	0.00184733556003824	0.00404095269223191
DNA_REPAIR	DNA repair	0.017964	0.005988	0.55289	0.011976	0.49102	M-12_M-9_M-3	0.00013723529405163	0.000374387123448012
Fatty_acid_metabolism	Fatty acid metabol	0.71856	0.031936	0.18164	0.093812	0.0998	M-9_M-6_M-3_M-0	0.0117804729501956	0.0210968470151291
FoxO_signaling_pathway	FoxO signaling	0.3014	0.47705	0.10579	0.037924	0.62076	M-6_M-3	0.0261519726303395	0.0392128678165251
Galactose_metabolism	Galactose metabol	0.70858	0.11178	0.027944	0.10379	0.023952	M-9_M-6_M-3_M-0	0.00274461377735358	0.00767024841207774
Gap_junction	Gap junction	0.22156	0.74251	0.005988	0.74052	0.54092	M-12_M-6	0.010116176408666	0.0423467628559482
Glycolysis_/_Gluconeogenesis	Glycolysis / Gluconeogenesis	0.065868	0.031936	0.13373	0.003992	0.29541	M-12_M-9_M-6_M-3	0.000603101533577122	0.00378991930233265
GO_ANTIGEN_PROCESSING_AND_PRESENTATION_OF_PEPTIDE_ANTIGEN_VIA_MHC_CLASS_I	MHC class I antigen presentation	0.34531	0.26347	0.79042	0.001996	0.021956	M-3_M-0	0.000483614021922651	0.00556595368826156
GO_C_C_CHEMOKINE_RECEPTOR_ACTIVITY	Chemokine receptor activity	0.97605	0.033932	0.045908	0.78842	0.1497	M-9_M-6_M-0	0.0103396021600861	0.0378839026852489
GO_FC_EPSILON_RECEPTOR_SIGNALING_PATHWAY	FCepsilon signaling pathway	0.31138	0.02994	0.77645	0.001996	0.0998	M-9_M-3_M-0	0.000509255911526729	0.00396295817649745
GO_INNATE_IMMUNE_RESPONSE_ACTIVATING_CELL_SURFACE_RECEPTOR_SIGNALING_PATHWAY	Activation of cell surface receptors	0.7525	0.10579	0.48104	0.001996	0.011976	M-9_M-3_M-0	0.000245130461742349	0.00282088645384685
GO_INSULIN_RECEPTOR_BINDING	Insulin receptor binding	0.5489	0.49102	0.51896	0.64271	0.011976	M-9_M-0	0.0360831869038856	0.0469407630001978
GO_NIK_NF_KAPPAB_SIGNALING	NIK/NFKB signaling	0.37126	0.071856	0.97605	0.001996	0.001996	M-9_M-3_M-0	3,71E+09	0.00155917588016208
GO_POSITIVE_REGULATION_OF_CANONICAL_WNT_SIGNALING_PATHWAY	WNT signaling	0.53094	0.34132	0.93812	0.003992	0.001996	M-3_M-0	0.000101513309518686	0.00282401228662157
GO_POSITIVE_REGULATION_OF_NATURAL_KILLER_CELL_MEDIATED_IMMUNITY	Pos. regulation Natural Killer immunity	0.61477	0.02994	0.9521	0.1477	0.85828	M-9_M-3	0.0283951317734982	0.0338132424333331
GO_POSITIVE_REGULATION_OF_T_CELL_MEDIATED_CYTOTOXICITY	T-cell cytotoxicity	0.36327	0.021956	0.37924	0.18363	0.76248	M-9_M-3	0.0262611913301816	0.0323183392610831
GO_REGULATION_OF_CALCIUM_MEDIATED_SIGNALING	Regulation calcium signaling	0.007984	0.24351	0.48104	0.03992	0.32934	M-12_M-3	0.00288480799936519	0.0112904178265653
GO_REGULATION_OF_CYTOKINE_SECRETION_INVOLVED_IN_IMMUNE_RESPONSE	Regulation of cytokine secretion	0.023952	0.07984	0.4491	0.97405	0.98004	M-12_M-9	0.013882416767284	0.0462785301468853
Inhibition of matrix metalloproteinases	Inhibition of matrix metalloproteinases	0.047904	0.91617	0.20359	0.005988	0.45908	M-12_M-3	0.00262654977399934	0.0390142180704374
Inositol_phosphate_metabolism	Inositol phosphate metabol	0.44711	0.003992	0.075848	0.3992	0.79042	M-9_M-6	0.00275609845061742	0.0158113104553521
Insulin_resistance	Insuline resintance	0.44711	0.037924	0.27345	0.075848	0.25948	M-9_M-3	0.0197071854824241	0.0220299131922068
Insulin_signaling_pathway	Insulin signaling	0.015968	0.39321	0.10978	0.05988	0.18563	M-12_M-6_M-3	0.00547214089613113	0.0174597325697265
Interleukin-7 signaling	Interleukin-7 signaling	0.73253	0.42315	0.21956	0.96806	0.007984	M-6_M-0	0.0128780767793114	0.0433188156353635
Leukocyte_transendothelial_migration	Leukocyte transendothelial migration	0.47904	0.07984	0.65669	0.091816	0.7485	M-9_M-3	0.043365563196927	0.0329646252643397
mTOR signalling	mTOR signalling	0.017964	0.1517	0.61477	0.013972	0.091816	M-12_M-9_M-3_M-0	0.00147888840652854	0.00339152519317836
Nf-kb signaling pathway	NFKB signaling	0.051896	0.057884	0.53293	0.70659	0.85828	M-12_M-9	0.0204503612425236	0.0485288142896677
Oxidative_phosphorylation	Oxidative phosphorylation	0.047904	0.017964	0.76048	0.001996	0.031936	M-12_M-9_M-3_M-0	5,14E+08	0.000861222277392847
p53_signaling_pathway	p53 signaling	0.45309	0.053892	0.72056	0.047904	0.64271	M-9_M-3	0.0179664999051321	0.0207766210170247
Phosphatidylinositol_signaling_system	Phosphatidylinositol signaling	0.19361	0.003992	0.067864	0.23353	0.97006	M-9_M-6	0.00249611530450911	0.0110722923568333
Phospholipase c signaling pathway	Phospholipase c signaling	0.29341	0.043912	0.15968	0.021956	0.40719	M-9_M-6_M-3	0.00743792773518037	0.033547175298518
PKA activation in glucagon signalling	PKA activation in glucagon signalling	0.1018	0.83633	0.047904	0.41517	0.42715	M-12_M-6	0.0308363838234641	0.0487512490229907
PPARA activates gene expression	PPARalpha control of gene expression	0.001996	0.1018	0.46507	0.00998	0.54092	M-12_M-9_M-3	0.000202837665847388	0.00196312747676904
Protein_processing_in_endoplasmic_reticulum	Protein processin in ER	0.093812	0.003992	0.99601	0.001996	0.74251	M-12_M-9_M-3	8,57E+09	0.00138568975296931
Pyruvate_metabolism	Pyruvate metabol	0.011976	0.11377	0.59681	0.017964	0.6487	M-12_M-9_M-3	0.00166405276336257	0.00465045325178771
Ras signaling pathway	RAS signaling pathway	0.1018	0.005988	0.54092	0.52295	0.69661	M-12_M-9	0.0051221306258038	0.0390142180704374
RNA_transport	RNA transport	0.13174	0.001996	0.99601	0.003992	0.12575	M-9_M-3	0.000101513309518686	0.00103697168593798
Spliceosome	Spliceosome	0.015968	0.035928	0.85429	0.001996	0.001996	M-12_M-9_M-3_M-0	3,50E+08	0.00011739765377919
Tgf beta signaling pathway	TGFB signaling	0.23752	0.037924	0.83433	0.013972	0.13373	M-9_M-3_M-0	0.00398247314093081	0.0260737895279162
TGF-beta_signaling_pathway	TGF-beta signaling	0.29741	0.26347	0.9022	0.021956	0.6507	M-9_M-3	0.0355908348866637	0.0284183148647059
The citric acid (TCA) cycle and respiratory electron transport	Citrate cycle (TCA cycle)	0.10778	0.001996	0.9521	0.001996	0.01996	M-12_M-9_M-3_M-0	1,08E+09	0.000255958581065433
Tnf/stress related signaling	Tnf/stress related signaling	0.12176	0.021956	0.43912	0.40319	0.73852	M-12_M-9	0.0185114804008527	0.0467685576872899
Vitamin_B6_metabolism	Vitamin B6 metabol	0.035928	0.76846	0.75449	0.045908	0.92216	M-12_M-3	0.0122175613540706	0.0204863208110574
Vitamin_digestion_and_absorption	Vitamin digestion & absorption	0.061876	0.16367	0.27944	0.13174	0.25349	M-12_M-9_M-3	0.0393951943484373	0.0281096103665164
